# Supplementary material for: Brain region and cell type-specific DNA methylation profiles in association with ADHD
Source: Sci Rep. 2025 Oct 8;15:35078. doi: 10.1038/s41598-025-18724-1 (PMC12508121; doi:10.1038/s41598-025-18724-1)
Supplement: Supplementary file 1 — Supplementary Information 1. [file 41598_2025_18724_MOESM1_ESM.txt]

"CpG" "Estimate" "STDE" "t" "p" "adjP"
"ACC_bulk1" "cg00000029" -0.0186075198648417 0.0662141427758346 -0.281020324129797 0.780219328831554 0.98863190233655
"ACC_bulk2" "cg00000109" 0.0105007686881044 0.0880041228916285 0.119321326581885 0.905649383588663 0.995700871833732
"ACC_bulk3" "cg00000155" 0.0346037271935376 0.05478564402806 0.631620341559084 0.531416555578263 0.969213275788451
"ACC_bulk4" "cg00000158" 0.0410173469911536 0.0715673133446835 0.573129618455919 0.569933222999076 0.972956378214588
"ACC_bulk5" "cg00000165" -0.0336187068310601 0.0728950115757401 -0.461193517969735 0.647288795528191 0.978931057176585
"ACC_bulk6" "cg00000221" -0.0450349709967719 0.0642779229821742 -0.700628908144109 0.487802705309368 0.96493931844994
"ACC_bulk7" "cg00000236" 0.0395900082623229 0.0594094149518556 0.666392831749075 0.50918592664955 0.967191234233147
"ACC_bulk8" "cg00000292" -0.0111980712403261 0.0553970460695791 -0.20214202804715 0.840884028192472 0.991965463562377
"ACC_bulk9" "cg00000321" -0.106905085637355 0.0695405579074785 -1.53730555023141 0.132504413476033 0.9050464109933
"ACC_bulk10" "cg00000363" -0.049846097073569 0.0665830054523306 -0.74863092668978 0.45868862203641 0.961731018339094
"ACC_bulk11" "cg00000540" -0.0158640920435213 0.0593671032759626 -0.267220247714942 0.790744561830009 0.989064348106879
"ACC_bulk12" "cg00000579" -0.0117964513120221 0.0593710929568604 -0.19869014910326 0.843564379174764 0.992114741788752
"ACC_bulk13" "cg00000596" 0.03899005394152 0.0646484916890652 0.603108485949641 0.550019502219736 0.970912471359664
"ACC_bulk14" "cg00000622" 0.158516505337479 0.401676429349589 0.394637309423795 0.695316900191916 0.982703395310561
"ACC_bulk15" "cg00000658" 0.0293349350277117 0.0230519512449828 1.27255756859612 0.210906647044915 0.925945618967555
"ACC_bulk16" "cg00000714" -0.0472172988079394 0.0588058329778109 -0.802935634391164 0.427005695092957 0.958236043426626
"ACC_bulk17" "cg00000721" -0.0114583384329444 0.0976546052858977 -0.117335361700541 0.907212296714687 0.995774097724473
"ACC_bulk18" "cg00000734" 0.000389828512733556 0.03441970048248 0.0113257380880459 0.991022814987498 0.999574459950399
"ACC_bulk19" "cg00000765" 0.0361262772139662 0.0577958011823244 0.625067504471495 0.535662523436633 0.969576781277107
"ACC_bulk20" "cg00000769" 0.134534091133225 0.433145134525912 0.310598181555188 0.75780340980383 0.98707905625377
"ACC_bulk21" "cg00000776" 0.0222034625856995 0.0542827065494008 0.409033815686639 0.68481113961951 0.982075473866782
"ACC_bulk22" "cg00000807" -0.0379347464347638 0.0568473962942583 -0.667308424090398 0.508607489155382 0.967092409011361
"ACC_bulk23" "cg00000884" 0.0762061349946859 0.0624391264376823 1.22048688606725 0.229800136996616 0.929561116389926
"ACC_bulk24" "cg00000905" 0.0546712807503301 0.0547484707709286 0.998590097229902 0.324309988908751 0.944553138946838
"ACC_bulk25" "cg00000924" 0.0663004150631299 0.0377551418551079 1.75606319577793 0.0871354122418534 0.890119703438555
"ACC_bulk26" "cg00000948" 0.0286241015421577 0.0544461932956088 0.525731916403167 0.602129236667593 0.975490741452534
"ACC_bulk27" "cg00000957" -0.0270391381995188 0.0580224649153009 -0.466011539478538 0.643867524399291 0.978645555226745
"ACC_bulk28" "cg00000974" -0.0219348059681308 0.100237786106971 -0.21882771777025 0.82795533732302 0.990944406043741
"ACC_bulk29" "cg00001099" -0.081131847647498 0.0460646652949979 -1.76125989688474 0.0862397555567093 0.889963547394392
"ACC_bulk30" "cg00001126" -0.0213135048744936 0.0929091776384113 -0.22940150172723 0.819787157289044 0.990607496233273
"ACC_bulk31" "cg00001136" 0.0413381585808615 0.0344924193392665 1.19847083425087 0.238154914605351 0.930819744592356
"ACC_bulk32" "cg00001193" 0.00732197691085187 0.0658635106746217 0.11116894371185 0.912067493280891 0.995866881033827
"ACC_bulk33" "cg00001224" -0.0278611917838189 0.0826895367246646 -0.336937330736168 0.738018043286765 0.98586088364158
"ACC_bulk34" "cg00001245" -0.326595427792349 0.985157702007611 -0.331515885351953 0.742076295356052 0.986194144609263
"ACC_bulk35" "cg00001249" 0.0163808569895409 0.0545245075711743 0.300431085382256 0.765485902921107 0.987568654690156
"ACC_bulk36" "cg00001269" -0.00508703090856751 0.0492772488252005 -0.103232851464833 0.918321063012487 0.996185413508387
"ACC_bulk37" "cg00001364" -0.0532029408402766 0.0533493480678647 -0.997255688534341 0.324948683942963 0.944658934359999
"ACC_bulk38" "cg00001446" 0.0234630518426159 0.0613119261617561 0.382683326253926 0.704086819051608 0.983188789754084
"ACC_bulk39" "cg00001503" -0.0397537772692497 0.082985323899825 -0.479045877042525 0.634651277646717 0.977814134257116
"ACC_bulk40" "cg00001506" 0.00827697546976488 0.0665707597318991 0.124333498717737 0.901706611615021 0.995510206026044
"ACC_bulk41" "cg00001510" -0.0196530736476467 0.0279445763714232 -0.703287585627685 0.486163472549792 0.964842818903717
"ACC_bulk42" "cg00001534" -0.0267883504389777 0.0564600348337744 -0.474465708670673 0.637883190622311 0.978078176348753
"ACC_bulk43" "cg00001582" -0.00837618221938506 0.0479575506603521 -0.174658257230595 0.862275434373156 0.993029973377928
"ACC_bulk44" "cg00001583" -0.197949779238108 0.126969774954577 -1.55903071663255 0.127279642046851 0.903822952366536
"ACC_bulk45" "cg00001593" 0.201732652611557 0.186815262708258 1.07985102334275 0.287014906128969 0.939167115291502
"ACC_bulk46" "cg00001594" 0.165149237380846 0.175162175618155 0.942836184798614 0.351720714838146 0.948599048666842
"ACC_bulk47" "cg00001610" -0.00377028384913482 0.0515991774020811 -0.0730686813038758 0.94213472788822 0.997251902914677
"ACC_bulk48" "cg00001636" -0.0186080820854869 0.0857383870388915 -0.217033265123662 0.829343489956325 0.9911033180429
"ACC_bulk49" "cg00001638" 0.121867758783521 0.121503031357292 1.00300179692766 0.322204448199076 0.944268381931724
"ACC_bulk50" "cg00001687" -0.0767295254807417 0.106428064995856 -0.720951992162307 0.475351356818616 0.963348529157557
"ACC_bulk51" "cg00001747" -0.0669885813593716 0.147220445069197 -0.455022271722418 0.651682327789206 0.979370566339001
"ACC_bulk52" "cg00001755" -0.0639079856918541 0.0777423534230774 -0.822048508668936 0.41617765504649 0.95673336480449
"ACC_bulk53" "cg00001784" 0.0525044649275445 0.0827648123191665 0.634381489624736 0.529632773242783 0.969068143236118
"ACC_bulk54" "cg00001791" -0.00570325532489997 0.0410460367022526 -0.138947771407781 0.890225198062035 0.99481656492382
"ACC_bulk55" "cg00001793" -0.0902871630783805 0.113002576747242 -0.798983223898777 0.429265988615164 0.958407328619081
"ACC_bulk56" "cg00001801" 0.0579508235716719 0.0507988147610938 1.14079085986974 0.261095818642725 0.935579481864887
"ACC_bulk57" "cg00001809" 0.0132444579631184 0.0472050087110959 0.280573149433721 0.780559742259987 0.988639806380136
"ACC_bulk58" "cg00001810" 0.0466538275070843 0.070974314662618 0.657333962699843 0.514928245863619 0.967661562348756
"ACC_bulk59" "cg00001814" -0.0246813563179589 0.0353693885075814 -0.697816879493646 0.489539857929458 0.965212327015379
"ACC_bulk60" "cg00001854" 0.00961470755704176 0.0803405918969601 0.119674343068981 0.905371606532989 0.995678855609358
"ACC_bulk61" "cg00001874" -0.0920686571181619 0.0588414342414277 -1.56469090709792 0.125946115846478 0.903098726006319
"ACC_bulk62" "cg00001930" 0.108567563447645 0.0744152729703493 1.45894194987236 0.152798292998043 0.911896113805753
"ACC_bulk63" "cg00001997" 0.0229571854251817 0.0404384760837428 0.567706492639345 0.573573439469764 0.973159397884156
"ACC_bulk64" "cg00002000" 0.00891885696640382 0.0528319207942999 0.168815686280444 0.866837023158919 0.993326642268976
"ACC_bulk65" "cg00002028" 0.0607586688294227 0.0644070491452392 0.94335433210751 0.351459136910342 0.948552865766408
"ACC_bulk66" "cg00002033" -0.000854149827917094 0.0632532595990909 -0.0135036491926397 0.989296623767771 0.99947056757347
"ACC_bulk67" "cg00002080" 0.00159384905051608 0.063144730562677 0.0252412043936752 0.979994660010078 0.998943940006246
"ACC_bulk68" "cg00002116" 0.390039026732134 0.596065911745233 0.654355531907757 0.516823856297914 0.967825922353666
"ACC_bulk69" "cg00002145" -0.0280859407530001 0.0380597140734145 -0.737944081734937 0.465081442827633 0.962178782231407
"ACC_bulk70" "cg00002154" -0.0121301264174573 0.0814250269136843 -0.148972949438703 0.882362782321656 0.994447668940109
"ACC_bulk71" "cg00002176" 0.011757095088969 0.0611658035995973 0.192216800844032 0.848595930647466 0.992305468366137
"ACC_bulk72" "cg00002186" 0.0567009358162067 0.082532346060776 0.687014710262237 0.496245075065746 0.96576076415527
"ACC_bulk73" "cg00002190" 0.0644753663061884 0.0392382995913742 1.64317432145714 0.108597205764209 0.897553865940842
"ACC_bulk74" "cg00002224" 0.0247830704523307 0.0833154148167771 0.297460806104517 0.767734889487334 0.987693909666692
"ACC_bulk75" "cg00002236" 0.0111693300658945 0.0448351702239279 0.249119831821975 0.804609725335268 0.989824200831218
"ACC_bulk76" "cg00002350" -0.0349425939345061 0.0628053737194567 -0.556363124126767 0.581224408066113 0.97395800353534
"ACC_bulk77" "cg00002366" 0.00173258355482698 0.0554545692633918 0.0312432965910844 0.975239036929187 0.998596592590376
"ACC_bulk78" "cg00002398" -0.0786204469874778 0.0531715321450396 -1.47861917488139 0.147484262234902 0.910222646610398
"ACC_bulk79" "cg00002406" 0.124099204167378 0.0725173196743056 1.7113043439104 0.0951772866515271 0.893564385521474
"ACC_bulk80" "cg00002426" -0.0844325329129219 0.0457777918416511 -1.84439942417888 0.0729313066907001 0.886480462875743
"ACC_bulk81" "cg00002449" 0.0366762698305168 0.0435476702716307 0.842209688870767 0.404940192454277 0.955276984272816
"ACC_bulk82" "cg00002464" -0.0467400118965529 0.0492266908956891 -0.949485148120042 0.348373830646664 0.948244393692772
"ACC_bulk83" "cg00002473" -0.116010628213437 0.0969026363677639 -1.19718753340368 0.238648701906013 0.930819744592356
"ACC_bulk84" "cg00002490" 0.0844568986626524 0.064893539968574 1.30146850832228 0.200933631477698 0.92407110743429
"ACC_bulk85" "cg00002531" 0.0129018087034633 0.0466809096125242 0.276382975622261 0.783751644742661 0.988727272383019
"ACC_bulk86" "cg00002559" 0.140187086577405 0.153323032820461 0.914325029961822 0.366311522831419 0.950104700748893
"ACC_bulk87" "cg00002590" -0.0238523469732275 0.0337212590109172 -0.707338565428572 0.48367176921581 0.964491072849387
"ACC_bulk88" "cg00002591" 0.0919732447127594 0.0536554010002961 1.7141470010121 0.0946487628567645 0.893425696486415
"ACC_bulk89" "cg00002593" -0.000338671362090672 0.0574931450033507 -0.0058906389982829 0.995330794149915 0.999783759086525
"ACC_bulk90" "cg00002597" 0.166644042571789 0.0719472050468745 2.31619897483464 0.0260383876741423 0.854522404777017
"ACC_bulk91" "cg00002646" -0.0186104581818458 0.0413254088877451 -0.450339359796742 0.655024684291476 0.979628818591561
"ACC_bulk92" "cg00002660" 0.0115152837635463 0.0894148909696065 0.128784854946146 0.898207109124893 0.995291467742978
"ACC_bulk93" "cg00002684" 0.0156559072409404 0.0436658506369636 0.358538927160795 0.72192435897958 0.984741543732521
"ACC_bulk94" "cg00002719" -0.430455724198451 1.11901149460754 -0.384674979902169 0.702622779079303 0.983102414444747
"ACC_bulk95" "cg00002743" 0.00766438485464223 0.0461867477266077 0.165943376225792 0.869081282232882 0.993532393483052
"ACC_bulk96" "cg00002749" -0.198208746580867 0.178035256602836 -1.11331176960659 0.272567571000273 0.937528080015949
"ACC_bulk97" "cg00002769" -0.0506310338942193 0.060293379369024 -0.839744503029652 0.406304035572871 0.955546155676507
"ACC_bulk98" "cg00002776" -0.0404655651662357 0.0513665645312753 -0.787780252300067 0.43571188857114 0.959114296265263
"ACC_bulk99" "cg00002780" 0.0381359974947777 0.0438285518236419 0.870117672339027 0.389699563150796 0.953079347139203
"ACC_bulk100" "cg00002808" 0.0850342559439903 0.061597024745456 1.38049291009406 0.175501908668734 0.917453933877155
"ACC_bulk101" "cg00002809" 0.107946560127059 0.0499024123048762 2.16315314513386 0.0368856598452092 0.861882998456033
"ACC_bulk102" "cg00002810" -0.0533403139423635 0.0499170906115029 -1.06857818212009 0.29200118029249 0.939905366961549
"ACC_bulk103" "cg00002837" -0.100214932754633 0.0546868844547084 -1.83252225380714 0.0747185353282284 0.887122942325471
"ACC_bulk104" "cg00002907" 0.0403655339306288 0.0538960712448912 0.748951324248055 0.458497755674348 0.961731018339094
"ACC_bulk105" "cg00002926" -0.0514777935396283 0.108891648638383 -0.472743265285477 0.639100460632546 0.978195089188313
"ACC_bulk106" "cg00002930" 0.467666413832206 0.319937737111806 1.46174195658818 0.152033003825232 0.911696168813775
"ACC_bulk107" "cg00002934" 0.830888192803877 0.48884195668301 1.69970719870649 0.0973590256333136 0.894114254028333
"ACC_bulk108" "cg00003009" -0.111530173574276 0.0628611385350089 -1.77423088689624 0.0840378788810637 0.889074330898422
"ACC_bulk109" "cg00003014" 0.0662948142515372 0.0599620680154352 1.10561253882157 0.275845188885931 0.937803620492089
"ACC_bulk110" "cg00003036" 0.0576883013993093 0.0662367999872213 0.870940344497905 0.389255869923683 0.953040837508081
"ACC_bulk111" "cg00003091" 0.101630374640616 0.102157960199711 0.994835590314607 0.326109198571354 0.944754261985843
"ACC_bulk112" "cg00003167" -0.0823459060272709 0.0418216176517863 -1.96897945729638 0.0562798163318456 0.876719567400862
"ACC_bulk113" "cg00003173" 0.0950102128210114 0.0729126185038877 1.30306954777581 0.200391974707422 0.924049947132615
"ACC_bulk114" "cg00003181" -0.00261226415704182 0.0482877207313123 -0.0540978973014125 0.95714058722009 0.997824542795026
"ACC_bulk115" "cg00003187" 0.090004941961615 0.068836788937372 1.30751220896579 0.198894757929087 0.923693175093121
"ACC_bulk116" "cg00003202" -0.156953036282219 0.113244904782575 -1.3859611307331 0.173838831696764 0.916958725469225
"ACC_bulk117" "cg00003241" 0.0683978738033331 0.0778861658043743 0.878177441358805 0.385366460038813 0.952532360989271
"ACC_bulk118" "cg00003266" 0.0542434626360647 0.0817634912851766 0.663419110209875 0.511067083541251 0.967295264200899
"ACC_bulk119" "cg00003287" -0.133236071271667 0.0384528055781733 -3.46492458140154 0.00133051151495785 0.788011523681618
"ACC_bulk120" "cg00003298" 0.0255628428261152 0.16472079942395 0.155188919162071 0.877493796952892 0.994125339944537
"ACC_bulk121" "cg00003305" 0.120167169245653 0.0967617032089451 1.24188770206087 0.221888553606997 0.928210236114777
"ACC_bulk122" "cg00003345" -0.0163025181640081 0.0333670193335171 -0.488581793928243 0.627945673988238 0.977230590755933
"ACC_bulk123" "cg00003407" -0.0372141204874816 0.041795956419107 -0.890376095580125 0.378866693482276 0.951881905234203
"ACC_bulk124" "cg00003432" 0.0532780602811851 0.0470616283321538 1.1320913060032 0.264689489229928 0.936157400996303
"ACC_bulk125" "cg00003513" 0.0194047027426365 0.0595563497781055 0.325820887528104 0.746347360667918 0.98649871567866
"ACC_bulk126" "cg00003529" 0.031988897685924 0.05823653514931 0.549292597918285 0.58601838641029 0.974357925224086
"ACC_bulk127" "cg00003555" 0.0455963719835121 0.134264935087186 0.339600000207827 0.736027656157263 0.985756815922509
"ACC_bulk128" "cg00003578" 0.0249852596254889 0.0270520784302699 0.923598520900769 0.361523210406403 0.949464729734346
"ACC_bulk129" "cg00003622" 0.14587269936567 0.0750181638453667 1.94449839729954 0.0592648240413023 0.879134780854677
"ACC_bulk130" "cg00003625" -0.0702505934780554 0.0507590808164073 -1.38400050489779 0.174433713329357 0.917281759445105
"ACC_bulk131" "cg00003722" 0.0279988548028421 0.0579073266295587 0.483511438577621 0.631507191532783 0.977605347347539
"ACC_bulk132" "cg00003758" 0.0518229177502107 0.0721314867360496 0.718450708493588 0.476873971794244 0.963569493474446
"ACC_bulk133" "cg00003784" -0.00400700244020617 0.048040531707704 -0.083408786242963 0.933964351354258 0.99690873441177
"ACC_bulk134" "cg00003818" -0.015843975518718 0.05837569268908 -0.271413918856707 0.787541774244814 0.988886463465973
"ACC_bulk135" "cg00003858" -0.00831418394959739 0.0371049674101305 -0.224071991701236 0.823901689838357 0.990798293284343
"ACC_bulk136" "cg00003900" -0.00340058667671054 0.0539968065449099 -0.0629775517165487 0.950114489952567 0.99760369041467
"ACC_bulk137" "cg00003911" 0.0642545304334493 0.0705906094537178 0.910241899463657 0.368432809200062 0.950402858405719
"ACC_bulk138" "cg00003929" -0.0641477359940409 0.0393599452207255 -1.62977198353069 0.111412526641753 0.898762536612009
"ACC_bulk139" "cg00003937" 0.00134031797744941 0.0560543727859688 0.0239110333562578 0.981048697458278 0.999015228829635
"ACC_bulk140" "cg00003944" -0.0105383942724838 0.0939037593822577 -0.112225477891517 0.911235371870715 0.995826266831302
"ACC_bulk141" "cg00003965" 0.0345341955190754 0.0869655835206068 0.3971018662905 0.693514013210064 0.98248926390066
"ACC_bulk142" "cg00003969" 0.0883672350258254 0.062084979220765 1.42332712573849 0.162800376865792 0.914049931062086
"ACC_bulk143" "cg00003994" -0.270757652173989 0.1299484427132 -2.08357750597718 0.0439762388429745 0.868647769841088
"ACC_bulk144" "cg00003999" -0.0290767939332344 0.0635660245254999 -0.45742665441615 0.649969054335153 0.979202795645275
"ACC_bulk145" "cg00004055" 0.00499776846874886 0.03633340264784 0.137552998192587 0.891319981534695 0.994891903114288
"ACC_bulk146" "cg00004061" -0.109679563941932 0.0620403978178236 -1.76787331802734 0.0851111190867776 0.889522508283636
"ACC_bulk147" "cg00004067" -0.0271672936446246 0.0844018125926636 -0.321880452683383 0.749307319827663 0.986572992875899
"ACC_bulk148" "cg00004072" -0.0168553549759029 0.028844772394159 -0.58434695706998 0.56244025728839 0.972048066984265
"ACC_bulk149" "cg00004073" -1.2643743877879 0.635458470548693 -1.98970420001824 0.0538554191833532 0.874831599293434
"ACC_bulk150" "cg00004082" -0.0810233647084279 0.138157496672688 -0.586456519984452 0.561036654152105 0.971925236857
"ACC_bulk151" "cg00004089" 0.00432283352128298 0.0597936534192743 0.0722958587422511 0.942745649852685 0.997270768347239
"ACC_bulk152" "cg00004105" 0.00961584798160224 0.0420675671296845 0.228581033744091 0.820420249071754 0.990660751051876
"ACC_bulk153" "cg00004121" 0.0617013036261195 0.0359424535396796 1.71666921842169 0.0941818667743565 0.893080638804311
"ACC_bulk154" "cg00004175" 0.180591005515643 0.0947854501709549 1.90526083053812 0.0643339488084503 0.882139795305442
"ACC_bulk155" "cg00004192" 0.045820124095097 0.0454431128043411 1.00829633507676 0.319689832220956 0.944016368917591
"ACC_bulk156" "cg00004207" -0.038260475923553 0.0482662396309055 -0.792696431628667 0.432876124860823 0.958756013907057
"ACC_bulk157" "cg00004209" 0.089400392766282 0.0569141159006988 1.57079472028106 0.124520778301568 0.902593979804143
"ACC_bulk158" "cg00004219" -0.0211820875096516 0.0449528975189484 -0.471206277653693 0.640187521280945 0.978251357501352
"ACC_bulk159" "cg00004255" -0.03891138829216 0.0601921461014259 -0.646452914747265 0.521871610553465 0.968307633006062
"ACC_bulk160" "cg00004257" 0.103753215777402 0.129738173983546 0.799712317444519 0.428848493490996 0.95838795663151
"ACC_bulk161" "cg00004260" -0.0513555087382281 0.0426101981203509 -1.20523984876053 0.235562749304164 0.930491491643004
"ACC_bulk162" "cg00004306" 0.08940159925045 0.108651089640357 0.822832053929469 0.415737376207536 0.956649054051605
"ACC_bulk163" "cg00004322" 0.00927518848232218 0.0736001845329267 0.126021266674579 0.900379509038155 0.995423994765565
"ACC_bulk164" "cg00004421" 0.00519156590838049 0.0947303610346782 0.0548036115525835 0.956582051007717 0.997824542795026
"ACC_bulk165" "cg00004429" 0.0146719259681968 0.0431062625326931 0.340366459677851 0.735455056332737 0.985734588646305
"ACC_bulk166" "cg00004438" 0.12018015823088 0.0476845254242826 2.52031780040909 0.016044889307961 0.842825935939288
"ACC_bulk167" "cg00004454" 0.036866324899932 0.0482066381930594 0.764756188811355 0.449140176127646 0.960811871878582
"ACC_bulk168" "cg00004533" 0.0734958419255274 0.0591158004381837 1.24325208118227 0.221391124658424 0.928210236114777
"ACC_bulk169" "cg00004562" 0.00150350263643057 0.0400328409111442 0.0375567309791404 0.970237719716012 0.998489878480135
"ACC_bulk170" "cg00004608" -0.0355088226331925 0.0639229596818808 -0.555494032346215 0.58181264263956 0.973992196570686
"ACC_bulk171" "cg00004633" 0.0324752941600928 0.0620389207389074 0.523466459011529 0.603689247318095 0.975557666390959
"ACC_bulk172" "cg00004667" 0.0175930122950966 0.0890868751279347 0.197481528786725 0.844503308538999 0.992114741788752
"ACC_bulk173" "cg00004693" -0.0384926949873612 0.077198178827831 -0.498621801340786 0.62091995846115 0.97671259369843
"ACC_bulk174" "cg00004700" -0.0153420378035721 0.0866759680483373 -0.177004516350094 0.860444925976188 0.992942993757113
"ACC_bulk175" "cg00004723" -0.00631604828166844 0.0446775513299986 -0.141369616141598 0.888324765270771 0.994738827298306
"ACC_bulk176" "cg00004747" 0.0476834702681794 0.0869758986500315 0.548237741814492 0.586735235370783 0.97443402053705
"ACC_bulk177" "cg00004771" 0.0765119178295005 0.120886303432672 0.632924621374611 0.530573558126175 0.969127002720783
"ACC_bulk178" "cg00004778" -0.0907951444657789 0.0477405469301849 -1.90184550249406 0.0647922918611337 0.882623348148348
"ACC_bulk179" "cg00004786" -0.190036293451423 0.195179056069549 -0.973651052927044 0.336387337359148 0.946245113253365
"ACC_bulk180" "cg00004806" -0.100291498389245 0.066730895895001 -1.50292450062488 0.141124335367935 0.909056674020127
"ACC_bulk181" "cg00004818" 0.46380984082691 0.159796245595517 2.90250774727789 0.00613089552223335 0.818164338072248
"ACC_bulk182" "cg00004821" 0.0799850047660591 0.0440040054992979 1.81767554699845 0.0770047904574916 0.887196987513898
"ACC_bulk183" "cg00004836" 0.0165191103918674 0.056115817926837 0.294375293850387 0.770073281518675 0.987933511900735
"ACC_bulk184" "cg00004859" -0.0549436619613924 0.0737069571787394 -0.745433864922059 0.460595702150952 0.961884812135588
"ACC_bulk185" "cg00004883" 0.0353407294142278 0.0532865960534975 0.663219872005846 0.511193255152677 0.967320165750627
"ACC_bulk186" "cg00004905" -0.021640640677125 0.0497004259403796 -0.435421634073821 0.665719719285571 0.980583970754801
"ACC_bulk187" "cg00004915" 0.0366864282850746 0.0329233802793444 1.1142971339456 0.272150102452824 0.937466483897467
"ACC_bulk188" "cg00004939" -0.00849906294634854 0.0557629806997406 -0.152414071839386 0.879666758363977 0.994215520677508
"ACC_bulk189" "cg00004963" -0.17011896798445 0.0807723251294518 -2.10615415257397 0.0418519147653068 0.863902533589449
"ACC_bulk190" "cg00004979" 0.00409003856036275 0.0870128651758508 0.0470049865855686 0.962755425596477 0.998174357991487
"ACC_bulk191" "cg00004996" -0.0119175582337709 0.0509658426987854 -0.233834223132641 0.816368890984984 0.990404891046492
"ACC_bulk192" "cg00005010" 0.789254907075253 0.659056498929449 1.19755272629478 0.238508106908998 0.930819744592356
"ACC_bulk193" "cg00005040" 0.147424684283524 0.0972528301316011 1.51589094203255 0.137822172578473 0.907228779362956
"ACC_bulk194" "cg00005072" 0.00761776842076193 0.0382878073724092 0.19896068601336 0.843354241351803 0.992114741788752
"ACC_bulk195" "cg00005077" -0.052897270430594 0.121676353493271 -0.434737472910208 0.666211940024224 0.980662688011676
"ACC_bulk196" "cg00005083" -0.0105454821650383 0.142599252225567 -0.0739518756266494 0.941436599594661 0.997205726652596
"ACC_bulk197" "cg00005112" -0.0225992255196374 0.0438544602601599 -0.515323307722202 0.609312215301256 0.976104766803569
"ACC_bulk198" "cg00005164" -0.0105235157670244 0.0563190612741855 -0.186855312019343 0.852768137208879 0.992557244907594
"ACC_bulk199" "cg00005166" -0.161552688969882 0.0809844338293047 -1.99486100391089 0.0532664415826985 0.874212795685826
"ACC_bulk200" "cg00005215" 0.118415959451226 0.0828748135446498 1.42885340414586 0.161215528010019 0.913746434621974
"ACC_bulk201" "cg00005249" 0.0598179411794379 0.054222816631109 1.10318764121742 0.276883251715453 0.937803620492089
"ACC_bulk202" "cg00005297" 0.00930513684343562 0.0620689414102568 0.149916151814665 0.881623667003166 0.994390800862163
"ACC_bulk203" "cg00005306" 0.339132564059338 0.39881546438626 0.850349583562994 0.40045711703145 0.954938419023111
"ACC_bulk204" "cg00005325" 0.0489413261988588 0.0419377519453577 1.16699927699096 0.250481928307934 0.933667894635967
"ACC_bulk205" "cg00005347" 0.0483468913045832 0.051296095476959 0.942506263976749 0.351887336593921 0.948599048666842
"ACC_bulk206" "cg00005354" -0.16900847166864 0.0795290017857603 -2.12511747757032 0.0401379014916801 0.863099941740574
"ACC_bulk207" "cg00005390" 0.0127520089445057 0.0190470306013992 0.669501152771232 0.507223661444577 0.966960277334326
"ACC_bulk208" "cg00005423" -0.085558702888281 0.0672379651192521 -1.27247608901512 0.210935271006846 0.92595436418567
"ACC_bulk209" "cg00005434" 0.106720295349997 0.191328298359446 0.557786256738157 0.580261802720734 0.973869392448284
"ACC_bulk210" "cg00005437" 0.0392341012934806 0.0398395529573565 0.984802749555851 0.330950114900328 0.945544161367918
"ACC_bulk211" "cg00005440" 0.131303121334425 0.0586191459916132 2.23993576012196 0.0310233188069377 0.856050589957569
"ACC_bulk212" "cg00005461" 0.0854290120258302 0.0618235992689702 1.38181880440448 0.175097528677423 0.917453933877155
"ACC_bulk213" "cg00005502" -0.00916479354336333 0.0787201324332362 -0.116422486345995 0.907930836404912 0.995797294394674
"ACC_bulk214" "cg00005541" 0.00751236058662467 0.0504262708970877 0.148977119524786 0.882359514310269 0.994447668940109
"ACC_bulk215" "cg00005543" -0.247710256799724 0.221412392526256 -1.11877322661761 0.270259449671206 0.937278443806616
"ACC_bulk216" "cg00005549" 0.0138191172915511 0.0606291079737307 0.227928758205359 0.820923646589648 0.990672488519846
"ACC_bulk217" "cg00005579" 0.0866041287515496 0.0498043258053178 1.73888768397509 0.0901513305490582 0.890734210471643
"ACC_bulk218" "cg00005597" -0.0595170861085466 0.027771684219275 -2.14308522445458 0.0385712941284344 0.861882998456033
"ACC_bulk219" "cg00005599" 0.0164205608509958 0.0959827078638433 0.171078324590397 0.865069911497447 0.993192520810914
"ACC_bulk220" "cg00005619" -0.0273075820282041 0.0412400659363309 -0.662161454115115 0.511863803192667 0.967374287865698
"ACC_bulk221" "cg00005622" 0.0285922835907807 0.0407823907939432 0.701093855317257 0.487515814144663 0.964911221778479
"ACC_bulk222" "cg00005631" 0.0802437329292598 0.0858387856782238 0.934819059883516 0.355784357805781 0.949054104611063
"ACC_bulk223" "cg00005644" 0.0464868853843639 0.0583339567843695 0.796909518005129 0.430454780748537 0.958434021525135
"ACC_bulk224" "cg00005734" 0.0764062661712766 0.0459880734210801 1.66143655272702 0.104855473409434 0.896450184634998
"ACC_bulk225" "cg00005740" 0.0170334484147876 0.0875507311275043 0.194555181840583 0.846777620956378 0.992223734241678
"ACC_bulk226" "cg00005817" 0.000607203610734131 0.0780848502510944 0.00777620253841264 0.993836232308904 0.9996841904733
"ACC_bulk227" "cg00005849" -0.138973764172455 0.0710785665315719 -1.95521337801214 0.0579419153063526 0.877935202933279
"ACC_bulk228" "cg00005854" -0.018571363071817 0.049415172354752 -0.375823096163522 0.709138393881811 0.983872010664545
"ACC_bulk229" "cg00005861" -0.104920331831646 0.123524582578176 -0.849388272696599 0.400984941872748 0.954938419023111
"ACC_bulk230" "cg00005876" -0.000662980021823718 0.0851869641275734 -0.00778264642499596 0.993831124700523 0.9996841904733
"ACC_bulk231" "cg00005888" 0.0799146010899881 0.0681367396206324 1.17285625251416 0.248153384640403 0.933501645846304
"ACC_bulk232" "cg00005893" -0.00843390417003184 0.0561333224416859 -0.150247728143892 0.881363861510698 0.994369396966015
"ACC_bulk233" "cg00005986" 0.0391198986740293 0.0297717839552876 1.31399242762144 0.196726132515714 0.922624241203534
"ACC_bulk234" "cg00006032" -0.016503127712633 0.052936513326776 -0.311753205405871 0.756932201901569 0.98702606192932
"ACC_bulk235" "cg00006040" -0.0280519830264486 0.0474021909335407 -0.591786634203855 0.557498121940964 0.971488995600899
"ACC_bulk236" "cg00006081" -0.0465055578142372 0.0533439162799137 -0.871806216292907 0.388789223160684 0.953040837508081
"ACC_bulk237" "cg00006090" 0.151540298586968 0.0785010554727632 1.93042370799137 0.0610420721698046 0.880251254476361
"ACC_bulk238" "cg00006122" -0.110427243562667 0.0499594708357015 -2.21033653310345 0.0331769575589176 0.858560692871849
"ACC_bulk239" "cg00006166" -0.00178516378524805 0.0197945032523489 -0.0901848236598822 0.928614036534673 0.996597898236635
"ACC_bulk240" "cg00006183" -0.0824495515160691 0.0579299391297348 -1.42326321682166 0.162818776148863 0.914049931062086
"ACC_bulk241" "cg00006198" 0.0726638321757826 0.080936579087422 0.897787292162376 0.374952270733065 0.951187699544083
"ACC_bulk242" "cg00006299" 0.0674853817038168 0.0504354966996724 1.33805327834226 0.188831486937491 0.920575028587215
"ACC_bulk243" "cg00006301" 0.0732307259800431 0.091373839335667 0.801440833749208 0.427859688313352 0.958341347626846
"ACC_bulk244" "cg00006378" -0.0985083565136307 0.0495915864086633 -1.98639252436623 0.0542366313005644 0.87510609852063
"ACC_bulk245" "cg00006387" -0.00341912798837397 0.0538303709565578 -0.063516708646375 0.949688001838113 0.997592352067603
"ACC_bulk246" "cg00006397" -0.0431971126555391 0.0325560245101208 -1.3268546545697 0.192475155281691 0.921753776564786
"ACC_bulk247" "cg00006414" -0.364982189529664 0.267793394908002 -1.36292453984928 0.180928635301338 0.918995477310798
"ACC_bulk248" "cg00006459" -0.0519786787500651 0.0770030763932734 -0.675020806760985 0.503749339678971 0.966666627088371
"ACC_bulk249" "cg00006468" -0.041388916238994 0.0850606734506579 -0.486581102170593 0.629349929711057 0.977361711820238
"ACC_bulk250" "cg00006480" 0.0809554666202879 0.0634027982815646 1.27684374845372 0.209405018156601 0.92562212868076
"ACC_bulk251" "cg00006600" 0.00861155704067443 0.0557293153767889 0.154524723342665 0.878013836824159 0.994165640236833
"ACC_bulk252" "cg00006609" 0.0129361019263136 0.0569857067193715 0.227006080489937 0.82163585954807 0.990700979391644
"ACC_bulk253" "cg00006626" 0.11367027703939 0.138133332597428 0.822902589128628 0.415697756088217 0.95663442614125
"ACC_bulk254" "cg00006713" 0.0149028580306106 0.146676435593568 0.101603628219502 0.919605540082765 0.996185413508387
"ACC_bulk255" "cg00006735" -0.00114371342734643 0.0554670840514009 -0.0206196782633563 0.983656935630679 0.99915177415086
"ACC_bulk256" "cg00006771" -0.0226350234285385 0.0564948157916484 -0.400656646302131 0.690916777144086 0.98244407161585
"ACC_bulk257" "cg00006775" -0.0920406528341016 0.107439270828968 -0.856676074995155 0.396994285571084 0.954213412380645
"ACC_bulk258" "cg00006787" -0.0403502500579376 0.0452404051586084 -0.891907353978673 0.378055781544808 0.951645051880733
"ACC_bulk259" "cg00006867" -0.0284468541019578 0.0876674733639491 -0.324485844183753 0.747349779601985 0.986537997591557
"ACC_bulk260" "cg00006884" 0.106588661544797 0.0558297242858696 1.90917406288848 0.0638122096491046 0.881446704199585
"ACC_bulk261" "cg00006899" 0.0329958686598675 0.0314410206156359 1.04945284897839 0.30059860289475 0.941400521702008
"ACC_bulk262" "cg00006926" 0.110166230796333 0.0869662203919138 1.26677036554961 0.21294697725803 0.926435634832145
"ACC_bulk263" "cg00006948" -0.0959045220288134 0.116042496388988 -0.826460348692693 0.413702346802313 0.956561646401184
"ACC_bulk264" "cg00007021" 0.128337670425423 0.127461344994742 1.00687522503954 0.320363467594192 0.944065172123787
"ACC_bulk265" "cg00007032" 0.0842365181373505 0.0384275922368674 2.1920842091307 0.0345703836075458 0.861869627207964
"ACC_bulk266" "cg00007036" -0.041495225726149 0.0772438608987068 -0.537197716988324 0.594262939884071 0.975117295537708
"ACC_bulk267" "cg00007064" 0.114451820167369 0.0370717676208311 3.08730409992798 0.00376144463417145 0.805713582158627
"ACC_bulk268" "cg00007076" -0.0435102565016744 0.0470276989148657 -0.925204879372072 0.360697940659101 0.949435056173464
"ACC_bulk269" "cg00007127" 0.120056932885653 0.0511478818657402 2.34725131337392 0.0242238453688822 0.851946205679088
"ACC_bulk270" "cg00007205" -0.157342536940549 0.11333870365839 -1.38825071984933 0.173146134036681 0.916695595284669
"ACC_bulk271" "cg00007215" -0.0509246555660444 0.111993356666299 -0.454711396121308 0.651903986078827 0.979372718140616
"ACC_bulk272" "cg00007221" -0.0570152918694477 0.0429701078074886 -1.32685940945001 0.1924735968724 0.921752691233837
"ACC_bulk273" "cg00007226" -0.0274345564247356 0.0461685066333944 -0.594226636841047 0.555882041420717 0.97136087943421
"ACC_bulk274" "cg00007239" -0.010219471453678 0.0931580656605164 -0.109700339752861 0.913224325307249 0.996033347028614
"ACC_bulk275" "cg00007266" 0.000640298111924234 0.0344892805971591 0.0185651338861784 0.985285155651463 0.999233490334567
"ACC_bulk276" "cg00007269" -0.133008118277913 0.0798719115238259 -1.66526774857813 0.104084159126389 0.896371854892452
"ACC_bulk277" "cg00007300" 0.341607706554539 0.33420660340367 1.02214529298791 0.313175605574345 0.943070320089677
"ACC_bulk278" "cg00007317" 0.0186881387534735 0.071941715295832 0.259767767235266 0.796445208469724 0.98954978818486
"ACC_bulk279" "cg00007324" 0.0723501672176903 0.121175969313102 0.597066956656627 0.554003819225732 0.971122258213891
"ACC_bulk280" "cg00007326" -0.00244668734531879 0.0735052853233386 -0.0332858696426547 0.973620849905125 0.998532678893177
"ACC_bulk281" "cg00007420" -0.0731740748898562 0.0484686236974169 -1.50972050179663 0.139385794989736 0.90822942721123
"ACC_bulk282" "cg00007426" -0.0446346733562661 0.0494554608173524 -0.902522646004851 0.372464823965927 0.951033060032369
"ACC_bulk283" "cg00007466" 0.017087113302196 0.0516962065899685 0.330529344981219 0.742815582062328 0.986327367964174
"ACC_bulk284" "cg00007540" -0.0607158573741824 0.0439787843868838 -1.38057152376158 0.175477912369185 0.917453933877155
"ACC_bulk285" "cg00007644" -0.00941749893273176 0.0559464133149144 -0.168330700302842 0.867215885722195 0.993364069276311
"ACC_bulk286" "cg00007675" 0.0625021331113845 0.042196751165304 1.48120723480666 0.146796391988578 0.910193473776907
"ACC_bulk287" "cg00007800" 0.0544126598331475 0.0437167823806949 1.24466296168164 0.22087761653049 0.928210236114777
"ACC_bulk288" "cg00007809" 0.0569275096078013 0.0658624445388551 0.864339457886615 0.392824943148529 0.953720192655363
"ACC_bulk289" "cg00007810" -0.0393002277253127 0.160030959136708 -0.245578905090109 0.807329768664298 0.98991746156295
"ACC_bulk290" "cg00007898" 0.119357587864771 0.12192182466415 0.97896818878455 0.333787452683555 0.94596745817287
"ACC_bulk291" "cg00007932" -0.136380335681221 0.0730199695613289 -1.86771285308023 0.0695288209118312 0.885626539146008
"ACC_bulk292" "cg00007981" -0.091677146082268 0.0800485087258872 -1.14526988124415 0.259259333916894 0.935258975281351
"ACC_bulk293" "cg00007987" 0.144876752720618 0.0828062698401789 1.74958675231041 0.0882625468017555 0.890398570932459
"ACC_bulk294" "cg00008004" -0.874245311635773 1.3392115600781 -0.652805977559502 0.517811548818626 0.967933171968532
"ACC_bulk295" "cg00008033" 0.0292030443232314 0.0753252439437276 0.387692661772829 0.700406704212903 0.982830526559696
"ACC_bulk296" "cg00008034" -0.0636496936859896 0.0562696319904308 -1.13115532187617 0.265078234210476 0.936157400996303
"ACC_bulk297" "cg00008036" -0.0251032212534679 0.049193612648604 -0.510294322817543 0.612796859792284 0.976272842607215
"ACC_bulk298" "cg00008075" 0.0430318814877299 0.0607968614953888 0.707797745299627 0.483389789175188 0.964467627524674
"ACC_bulk299" "cg00008103" 0.00695571017240546 0.0417297251809334 0.166684782663835 0.868501883768533 0.993476865446258
"ACC_bulk300" "cg00008254" -0.00532479096122791 0.0419994484041136 -0.126782402235225 0.899781117854543 0.995416417319344
"ACC_bulk301" "cg00008282" -0.104318710211132 0.0513454793319121 -2.03170194471816 0.0492191991988597 0.872676417504679
"ACC_bulk302" "cg00008345" 0.0131267229784003 0.0545462089277024 0.240653259620644 0.811117540577167 0.990028982815971
"ACC_bulk303" "cg00008364" -0.129789420315524 0.0652552766084642 -1.98894904843127 0.0539421405854934 0.874831599293434
"ACC_bulk304" "cg00008369" 0.0184468236427952 0.036455547051498 0.50600869098842 0.615773631760325 0.97655882177588
"ACC_bulk305" "cg00008387" -0.0298311167806117 0.0383162752779037 -0.778549495331944 0.441066399594917 0.959800767861172
"ACC_bulk306" "cg00008404" -0.00542159495857308 0.0317947452618274 -0.170518584562532 0.865507001325105 0.993197410308405
"ACC_bulk307" "cg00008446" -0.0679983049667955 0.026611365480399 -2.55523546947941 0.0147376619159943 0.841558813427853
"ACC_bulk308" "cg00008452" 0.182487227405048 0.0704971257299915 2.58857684643748 0.0135812425403793 0.841179091409325
"ACC_bulk309" "cg00008488" -0.0696069656886693 0.0567496634777995 -1.2265617348709 0.227533424173348 0.929063325054174
"ACC_bulk310" "cg00008493" -0.0540378971664404 0.0708662335639837 -0.762533782999073 0.450449150257615 0.960942953702235
"ACC_bulk311" "cg00008500" -0.126123872358306 0.0761848598110956 -1.65549785969334 0.106060398688834 0.89649233487182
"ACC_bulk312" "cg00008564" 0.0507480964822425 0.0476485650050035 1.0650498388968 0.293574224736242 0.940152678628896
"ACC_bulk313" "cg00008612" 0.0251710708307603 0.0660726385713995 0.38096058179302 0.705354107915988 0.983408737506294
"ACC_bulk314" "cg00008621" 0.0318444294147847 0.0441068870953096 0.721983153015827 0.474724463012478 0.963301955903521
"ACC_bulk315" "cg00008629" 0.0172587905807283 0.0691312322569244 0.249652581290414 0.804200693604612 0.989824200831218
"ACC_bulk316" "cg00008647" 0.467077892109199 0.411616703552127 1.1347398880523 0.2635916604989 0.936073463259644
"ACC_bulk317" "cg00008665" 0.00950675791682377 0.0378243602083802 0.251339556424737 0.802905844470254 0.989815643408296
"ACC_bulk318" "cg00008671" -0.00273548311379721 0.0463581247484645 -0.0590076308875677 0.95325525694876 0.997642352694251
"ACC_bulk319" "cg00008695" 0.0529431989228737 0.068782756413683 0.769716156829413 0.446226912253991 0.960462387831976
"ACC_bulk320" "cg00008713" -0.0171096902082591 0.040584417190904 -0.421582750043627 0.675704980215652 0.981503276088049
"ACC_bulk321" "cg00008737" -0.00641966532124665 0.056393433957367 -0.11383710603791 0.909966256311964 0.99582347789457
"ACC_bulk322" "cg00008795" 0.0136854069685596 0.0726872554819921 0.188277943331483 0.851660650313608 0.992493600818863
"ACC_bulk323" "cg00008800" -0.213201754810845 0.120924964136903 -1.76309132140385 0.0859259558125089 0.889963547394392
"ACC_bulk324" "cg00008810" 0.0651140310163873 0.0985339867999518 0.660828137895047 0.51270918864263 0.967435702748454
"ACC_bulk325" "cg00008819" -0.0224827438708396 0.0745572569836492 -0.301550040605305 0.764639202676525 0.987519915511568
"ACC_bulk326" "cg00008893" 0.00201073760161692 0.0462138376473921 0.0435094271321651 0.965523279742585 0.998275693359732
"ACC_bulk327" "cg00008916" -0.0142728369096189 0.0709339043455673 -0.201213186293626 0.841605077742224 0.991966939202554
"ACC_bulk328" "cg00008956" -0.0108678235933278 0.0839897537099352 -0.129394635813086 0.897727879134477 0.995291467742978
"ACC_bulk329" "cg00008971" 0.0720633404175857 0.0431859388031194 1.66867601850953 0.103401935051844 0.895585669738684
"ACC_bulk330" "cg00008985" -0.00639456356728096 0.0939171248962569 -0.0680873011641333 0.946073150893993 0.99748500546339
"ACC_bulk331" "cg00009001" 0.0258652756374604 0.0660234262680085 0.391759063403733 0.69742468075414 0.982750099936686
"ACC_bulk332" "cg00009038" -0.0616601185317937 0.0500996391507678 -1.23074975343108 0.225980422784499 0.929048630704652
"ACC_bulk333" "cg00009053" -0.0199152901239991 0.0449709080614798 -0.442848298655052 0.660386267912682 0.980112570131815
"ACC_bulk334" "cg00009085" -0.0508479775340973 0.04903421713818 -1.03698968805408 0.306294699669394 0.942333032348301
"ACC_bulk335" "cg00009088" 0.0781310089492557 0.0696474030259696 1.12180792900667 0.268982962832107 0.936940309508063
"ACC_bulk336" "cg00009163" 0.0629999655472088 0.0805120699137175 0.782490943466291 0.438775290381283 0.959453910837611
"ACC_bulk337" "cg00009167" -0.0487194615003678 0.0390551643205318 -1.24745247774455 0.219864950511618 0.928210236114777
"ACC_bulk338" "cg00009196" -0.026818305345766 0.0539788136026023 -0.496830210889873 0.622171056356867 0.976747997729636
"ACC_bulk339" "cg00009200" 0.201924977532221 0.0764739655443115 2.64044078393213 0.0119470914271032 0.838229318265521
"ACC_bulk340" "cg00009214" -0.124709877560031 0.0699156755016238 -1.78371841028889 0.0824574591708404 0.888991149297278
"ACC_bulk341" "cg00009292" 0.0850086036739062 0.0658806552523124 1.29034241308525 0.204728480763425 0.924645738350776
"ACC_bulk342" "cg00009293" 0.019402726156394 0.0479857391115886 0.404343592817729 0.688226967380377 0.982345707031324
"ACC_bulk343" "cg00009306" -0.112773294685882 0.121510403008506 -0.928095799978438 0.359215823845632 0.949261987052742
"ACC_bulk344" "cg00009349" -0.00785795997932409 0.050765486474352 -0.154789415507603 0.877806586429067 0.994147914030901
"ACC_bulk345" "cg00009364" -0.088037449332382 0.348312715078007 -0.2527540497988 0.801820573887266 0.989815643408296
"ACC_bulk346" "cg00009407" 0.0924294085202153 0.0917259023121943 1.00766965699205 0.319986771671782 0.94403125348763
"ACC_bulk347" "cg00009412" 0.000645637760017338 0.101939557631258 0.00633353503801517 0.994979737941288 0.999730322868835
"ACC_bulk348" "cg00009421" 0.103040280305275 0.0429772965984857 2.39755146229708 0.021525306373011 0.849872364780647
"ACC_bulk349" "cg00009436" 0.0393466303030783 0.0641580591327356 0.613276505476494 0.543347119487991 0.970118215937058
"ACC_bulk350" "cg00009523" 0.668714386541689 0.413463379399372 1.61734852434359 0.114075443527219 0.89922889850083
"ACC_bulk351" "cg00009528" 0.0676470793788619 0.0547037896844561 1.23660681954697 0.223821718745857 0.928429469330363
"ACC_bulk352" "cg00009553" 0.0466615212184465 0.0623226576063045 0.748708784423311 0.45864223657953 0.961731018339094
"ACC_bulk353" "cg00009556" 0.0517183264366362 0.0432104388710796 1.19689426416011 0.238761651160804 0.930819744592356
"ACC_bulk354" "cg00009585" -0.129702742294132 0.0633479235976075 -2.04746635608796 0.0475709935723941 0.870216703658416
"ACC_bulk355" "cg00009602" -0.0424859401507269 0.0469773699284269 -0.904391629745492 0.371485993637767 0.950820702605003
"ACC_bulk356" "cg00009629" 0.0312004164008796 0.0493340677991969 0.632431457464116 0.530892222602321 0.969157374749832
"ACC_bulk357" "cg00009644" 0.108174678454777 0.0591180094642815 1.82980921440082 0.075131961919767 0.887122942325471
"ACC_bulk358" "cg00009733" 0.107741054839529 0.0886834013381542 1.21489538305717 0.231901220692722 0.929829318779061
"ACC_bulk359" "cg00009737" -0.0217356358958548 0.0544844120580963 -0.398933109027189 0.692175578581638 0.98248926390066
"ACC_bulk360" "cg00009750" 0.0258120943178627 0.0509859159077015 0.506259304326113 0.615599375609809 0.976531491641309
"ACC_bulk361" "cg00009786" -0.0151657963158711 0.0456130037031993 -0.332488437169231 0.74134773344623 0.986186652612877
"ACC_bulk362" "cg00009796" 0.045468742092872 0.0474703211309382 0.957835148564823 0.344200607283738 0.947386427771239
"ACC_bulk363" "cg00009817" -0.0249390466672914 0.0742424398551877 -0.335913619163592 0.738783770933333 0.985999762593447
"ACC_bulk364" "cg00009834" 0.0180239017061705 0.0358786717476588 0.502356994510161 0.618315276361832 0.976630707661454
"ACC_bulk365" "cg00009871" 0.0244433389336425 0.0493548279176896 0.49525730237389 0.62327038158938 0.976922978579095
"ACC_bulk366" "cg00009916" 0.232454303115322 1.0424855611101 0.222980837132929 0.824744717231734 0.990834792541707
"ACC_bulk367" "cg00009919" -0.0518250757422733 0.0374233720797396 -1.38483180061506 0.17418129371745 0.917259886812963
"ACC_bulk368" "cg00009922" -0.0361807829579017 0.0850375123760319 -0.425468501452771 0.67289517342457 0.981195298742438
"ACC_bulk369" "cg00009927" 0.00751162948254366 0.044770812414696 0.167779610809072 0.867646425692511 0.993421207811024
"ACC_bulk370" "cg00009944" 0.00800782406008413 0.0606904592365144 0.131945352874612 0.895723679725454 0.995210568232045
"ACC_bulk371" "cg00009945" -0.0135149452673856 0.0289946166678532 -0.466119122118617 0.643791219238986 0.9786439366657
"ACC_bulk372" "cg00010046" -0.0419917209251555 0.0482295625939261 -0.870663523920157 0.389405132360625 0.953046811805589
"ACC_bulk373" "cg00010078" 0.00296572588744026 0.0363318109169766 0.0816289035032515 0.935370260041384 0.996948405624086
"ACC_bulk374" "cg00010096" 0.0402838219661525 0.0609342221521833 0.661103408615664 0.512534592041143 0.967435702748454
"ACC_bulk375" "cg00010108" -0.0274720943747071 0.0374172648677913 -0.734209046860479 0.467327816971759 0.962274172466572
"ACC_bulk376" "cg00010168" 0.145208275358119 0.30715581494408 0.472751184556138 0.639094861678067 0.978195089188313
"ACC_bulk377" "cg00010187" 0.0927358511001841 0.062699254308354 1.47905827785623 0.147367374658266 0.910222646610398
"ACC_bulk378" "cg00010207" -0.148198008820909 0.109459279331215 -1.35390996292305 0.183763008571198 0.91921671311873
"ACC_bulk379" "cg00010242" -0.0522397695087931 0.0479090018862116 -1.09039569709399 0.282405101841368 0.938688987438202
"ACC_bulk380" "cg00010266" 0.0525244718008838 0.082566711015733 0.636145865019079 0.528494594851807 0.96892898212951
"ACC_bulk381" "cg00010288" -0.0201535124442332 0.0306997147412225 -0.656472303215631 0.515476259240424 0.96774121693058
"ACC_bulk382" "cg00010312" 0.0768161142930779 0.0724176738051459 1.06073711370192 0.295504987252082 0.940482960047965
"ACC_bulk383" "cg00010445" -0.0262288518192746 0.0314537730031287 -0.83388570956704 0.409556785996822 0.955963722871382
"ACC_bulk384" "cg00010506" -0.0157177047335482 0.042791069237871 -0.367312736360365 0.715423561254526 0.984305233858404
"ACC_bulk385" "cg00010529" 0.0496282218159477 0.0581014193011208 0.854165395835525 0.398366262631468 0.95452769893771
"ACC_bulk386" "cg00010533" 0.0302249628816418 0.0499212473961782 0.60545287744464 0.548477366117713 0.970772123672474
"ACC_bulk387" "cg00010572" 0.137471311100951 0.0738778385495516 1.86079227275641 0.0705244183490711 0.885626539146008
"ACC_bulk388" "cg00010583" 0.101878120155187 0.0828579221764648 1.22955195446749 0.22642378540536 0.929063325054174
"ACC_bulk389" "cg00010654" -0.0140929355451763 0.0544075012911103 -0.259025597771367 0.797013542828851 0.989573776113316
"ACC_bulk390" "cg00010659" -0.0613771770262202 0.0608044080115579 -1.00941986006267 0.319157940728553 0.943896078801479
"ACC_bulk391" "cg00010664" 0.0743665380063238 0.0826732685195636 0.899523380870394 0.37403907899797 0.951131593152775
"ACC_bulk392" "cg00010672" 0.17265826353063 0.0967050773385655 1.78541053150861 0.0821782364103086 0.888968626113002
"ACC_bulk393" "cg00010734" -0.0744502454661259 0.0691774977951541 -1.07622056071738 0.288614190390991 0.939561428638707
"ACC_bulk394" "cg00010738" 0.0490240334821552 0.0408043680175534 1.20144082273412 0.237015002780489 0.93066153369926
"ACC_bulk395" "cg00010742" 0.0801849490567164 0.129997463336675 0.616819336305421 0.541032149611971 0.96991273207454
"ACC_bulk396" "cg00010743" 0.0625445110507373 0.103792909883533 0.602589436223719 0.550361232214592 0.970951846637143
"ACC_bulk397" "cg00010789" -0.100232744488339 0.0721392276448865 -1.38943467736785 0.172788779247813 0.91655045879862
"ACC_bulk398" "cg00010810" -0.0248558981930126 0.0777769230273317 -0.319579345974872 0.751037636443575 0.986690363464083
"ACC_bulk399" "cg00010848" 0.0576381083933539 0.0382127070009118 1.50834926172539 0.1397351958378 0.908626342461193
"ACC_bulk400" "cg00010853" 0.00754265539584407 0.0523157006973572 0.144175750210779 0.886123614142764 0.994649858260667
"ACC_bulk401" "cg00010890" -0.0804560908962738 0.0548080852573284 -1.46796025656664 0.150344290624485 0.911092778437194
"ACC_bulk402" "cg00010900" 0.0155700822053072 0.0485573696216217 0.32065332876627 0.750229892698992 0.986583412401752
"ACC_bulk403" "cg00010940" 0.113259224914576 0.0729489078157855 1.55258287348982 0.128812630096143 0.904156782877572
"ACC_bulk404" "cg00010946" -0.030195790129243 0.0513107395888141 -0.588488694008725 0.559686211018607 0.971783225340167
"ACC_bulk405" "cg00010947" 0.143343618500076 0.183262539283282 0.782176319615977 0.438957915324619 0.959455670326984
"ACC_bulk406" "cg00010954" -0.0804722164046656 0.056896494155736 -1.41436159817507 0.165397506941083 0.914168809885905
"ACC_bulk407" "cg00010992" -0.0233667585562404 0.0824132425515777 -0.283531600417452 0.778308425938822 0.988512046798548
"ACC_bulk408" "cg00011093" -0.0232786277457917 0.0801613010337231 -0.290397329454503 0.773091236992314 0.988098124706443
"ACC_bulk409" "cg00011113" 0.0355998818050251 0.059663818956329 0.596674541250577 0.554263119868904 0.971181133941775
"ACC_bulk410" "cg00011122" -0.145054357516217 0.0654534076421449 -2.21614676365326 0.0327439955654802 0.85810364629297
"ACC_bulk411" "cg00011173" 0.0173043304582736 0.0521048067034919 0.332106221154332 0.741634031920285 0.986194144609263
"ACC_bulk412" "cg00011203" -0.0644959856127268 0.0625950159686258 -1.03036934514169 0.309350492961683 0.942641034386931
"ACC_bulk413" "cg00011225" -0.173498358323235 0.213086733296987 -0.814214736125425 0.420595213296668 0.957283510912903
"ACC_bulk414" "cg00011239" 0.0568229340541213 0.0554014380309849 1.02565810696721 0.311537806048932 0.943070320089677
"ACC_bulk415" "cg00011247" 0.102309265164171 0.0836833053263822 1.22257677042206 0.229018459524063 0.929437206746025
"ACC_bulk416" "cg00011274" -0.00981146511934737 0.0629509816884207 -0.155858810398061 0.876969353474935 0.994120057766596
"ACC_bulk417" "cg00011284" -0.164479452080622 0.103008735136462 -1.5967524682516 0.118604726839253 0.900870227653008
"ACC_bulk418" "cg00011345" -0.0220219217078855 0.094006409489648 -0.234259789597757 0.816040907889388 0.990404891046492
"ACC_bulk419" "cg00011346" 0.0183574862698896 0.0638756588511542 0.287394080938828 0.775372075363934 0.988188287893387
"ACC_bulk420" "cg00011350" 0.213257940044701 0.0632300641453384 3.37273009172525 0.00172283270981587 0.794522776098781
"ACC_bulk421" "cg00011459" 0.101878269719696 0.090407827626007 1.12687443548737 0.266861440241058 0.93634241905839
"ACC_bulk422" "cg00011460" -0.0413704041052049 0.0649047718945513 -0.637401579230847 0.527685337603446 0.968901553723748
"ACC_bulk423" "cg00011461" 0.0388708782751699 0.0455704054225018 0.85298513179293 0.399012250647919 0.954610329828405
"ACC_bulk424" "cg00011482" -0.0854334542927839 0.0439764987192008 -1.94270705447231 0.05948851368989 0.879449589635176
"ACC_bulk425" "cg00011513" -0.0305096390287864 0.0687233343085496 -0.443948759700834 0.659597488258518 0.980004189874713
"ACC_bulk426" "cg00011564" -0.0629177967870262 0.0597416547904365 -1.05316461366414 0.298916471219993 0.94118793729334
"ACC_bulk427" "cg00011574" 0.000447523248361836 0.033423744179949 0.0133893810924482 0.98938719033396 0.99947056757347
"ACC_bulk428" "cg00011578" -0.0757493330691309 0.0398461164177817 -1.90104682410974 0.0648998791611887 0.882623348148348
"ACC_bulk429" "cg00011605" -0.0407686681466554 0.0747149658895025 -0.545655982858227 0.588491502605598 0.974705315733659
"ACC_bulk430" "cg00011616" -0.0492502727460523 0.0718990021294242 -0.684992437828243 0.497505996521854 0.965762975356321
"ACC_bulk431" "cg00011717" 0.0128975023922904 0.0416086131929997 0.309971936158169 0.758275906151884 0.987168010282081
"ACC_bulk432" "cg00011740" -0.0438415619213293 0.104709828094849 -0.418695768286587 0.67779562054327 0.981608020568084
"ACC_bulk433" "cg00011754" 0.0526679173780598 0.0509527347253059 1.03366222955452 0.307827966293362 0.942464369566058
"ACC_bulk434" "cg00011762" -0.0247252745007268 0.0464298961720259 -0.53252917924085 0.597459968794872 0.975235611962432
"ACC_bulk435" "cg00011777" 0.045223342253088 0.0558299619760694 0.810019220010794 0.422972845293646 0.957486616500003
"ACC_bulk436" "cg00011794" 0.0120259542804117 0.0565580780769541 0.212630179265443 0.832751968656329 0.991523725321221
"ACC_bulk437" "cg00011810" -0.0404837321125821 0.0460708465337057 -0.878727767308637 0.385071713675536 0.952471718374105
"ACC_bulk438" "cg00011855" -0.0455741799169592 0.0538396401259166 -0.846480024947664 0.402584410735056 0.955009297083801
"ACC_bulk439" "cg00011861" -0.038473860199567 0.0335014629936146 -1.1484232854816 0.257971970393112 0.934863106159538
"ACC_bulk440" "cg00011905" 0.226160819452434 0.0988946199915287 2.28688698608485 0.0278623592340364 0.855490599617155
"ACC_bulk441" "cg00011918" -0.0467294888165147 0.0482919994584204 -0.967644523742466 0.339340564270766 0.946691065039386
"ACC_bulk442" "cg00011924" 0.0810654741922089 0.0566365374659182 1.43132821707173 0.160509730327183 0.91359719423272
"ACC_bulk443" "cg00011943" -0.010087290927568 0.0781469793038334 -0.129081008855747 0.897974355376442 0.995291467742978
"ACC_bulk444" "cg00011994" -0.0783663293156449 0.0622059466244005 -1.25978838950592 0.215428214965998 0.926835260319083
"ACC_bulk445" "cg00012036" 0.0320661456846585 0.0454123612313992 0.706110512978287 0.4844263658764 0.964631734290906
"ACC_bulk446" "cg00012100" 0.029870149229625 0.0411841419107458 0.725282787106735 0.472721627271049 0.96309105410054
"ACC_bulk447" "cg00012126" -0.0652422701346636 0.0816908357578455 -0.798648581929801 0.429457694245404 0.958407328619081
"ACC_bulk448" "cg00012148" -0.033243393634327 0.0917203719500018 -0.362442856778301 0.719029198476246 0.984587273342638
"ACC_bulk449" "cg00012168" -0.0373365242566642 0.0701101814445141 -0.532540687920094 0.597452077627684 0.975235611962432
"ACC_bulk450" "cg00012194" 0.0163914988404511 0.0276468240865006 0.592889034529458 0.55676767757356 0.971431716052976
"ACC_bulk451" "cg00012199" -0.00240112108576327 0.0541772927261614 -0.0443196949301198 0.964881653700898 0.998272532945924
"ACC_bulk452" "cg00012203" 0.105376589465155 1.11789144468244 0.094263705090873 0.9253949795185 0.996426229385167
"ACC_bulk453" "cg00012238" 0.0471515896072581 0.0939183466024334 0.50204876164245 0.618530029941363 0.976633652370652
"ACC_bulk454" "cg00012317" -0.104726331969357 0.193195364463201 -0.542074765925894 0.59093183367819 0.974850093229777
"ACC_bulk455" "cg00012362" -0.0942431998297114 0.0717278194939137 -1.31390024811375 0.19675685394178 0.922643343752144
"ACC_bulk456" "cg00012386" -0.0487176402765943 0.0626134644821754 -0.778069711994024 0.44134577690233 0.959830234823689
"ACC_bulk457" "cg00012397" 0.0392248391159605 0.0859757041309302 0.456231670475487 0.650820315552878 0.979263474908809
"ACC_bulk458" "cg00012469" 0.0581531847751513 0.0418634118559901 1.3891171836447 0.17288455230256 0.916648727819641
"ACC_bulk459" "cg00012521" -0.00193523836963525 0.0445911718331535 -0.0433995853904964 0.965610261821415 0.998275693359732
"ACC_bulk460" "cg00012522" -0.129263954549683 0.0847810860552524 -1.52467915385563 0.135619499716387 0.906586644964815
"ACC_bulk461" "cg00012525" -0.124555996342312 0.0932455461357262 -1.33578494098808 0.189565227774372 0.920835149013237
"ACC_bulk462" "cg00012529" -0.0351425660864424 0.0979967352655037 -0.358609559708598 0.721871940805806 0.984732252045514
"ACC_bulk463" "cg00012532" -2.80224739405145e-05 0.0671690059044105 -0.000417193518992878 0.999669310252396 0.999950672832356
"ACC_bulk464" "cg00012536" 0.0380953514518086 0.065695769529705 0.579875260226358 0.565421330279677 0.972428168741991
"ACC_bulk465" "cg00012576" 0.0235830447687121 0.0457687407021086 0.515265318794878 0.60935234427001 0.976104766803569
"ACC_bulk466" "cg00012587" 0.0474949410476177 0.0505167885730245 0.940181321680048 0.353062988601341 0.948879913944773
"ACC_bulk467" "cg00012667" -0.0249696178736767 0.0500234588260742 -0.499158164182392 0.620545628639217 0.976693732543472
"ACC_bulk468" "cg00012668" 0.0371071810799404 0.072627949599375 0.510921501772092 0.612361780414016 0.976228376402895
"ACC_bulk469" "cg00012692" 0.0136612303574327 0.0383011382963376 0.356679486957678 0.723304783569659 0.984819257777483
"ACC_bulk470" "cg00012698" -0.00961848296930115 0.0312230654094144 -0.308056971446531 0.759721311160924 0.987222911520035
"ACC_bulk471" "cg00012701" 0.140507018142299 0.136178620459934 1.03178470796478 0.308695440538979 0.942588445332752
"ACC_bulk472" "cg00012708" -0.00377086907776965 0.0661066102786653 -0.05704223922349 0.954810441418261 0.997731942888935
"ACC_bulk473" "cg00012722" -0.0455654581366881 0.0414827510329147 -1.0984193912437 0.278932535436 0.937992655621144
"ACC_bulk474" "cg00012761" 0.158827749051859 0.0691236099017925 2.29773516281215 0.0271743722333495 0.855490599617155
"ACC_bulk475" "cg00012762" 0.176460511819711 0.377921818529805 0.466923324263678 0.643220946361219 0.978563384587689
"ACC_bulk476" "cg00012824" 0.0895320325297075 0.0756983247884264 1.18274787163317 0.244256629912358 0.932656442901854
"ACC_bulk477" "cg00012840" -0.0902089516701074 0.0887969288446932 -1.01590170790573 0.316101113671067 0.943557325692657
"ACC_bulk478" "cg00012920" 0.126048437993418 0.0657773002773311 1.91629083987896 0.0628726617472196 0.881283543220303
"ACC_bulk479" "cg00012960" 0.0392279057371386 0.0829658154523959 0.472820106971006 0.639046134171686 0.978185978145294
"ACC_bulk480" "cg00012992" -0.0152720419238697 0.229119406046024 -0.0666553837032992 0.947205524274822 0.997518832249599
"ACC_bulk481" "cg00013006" -0.00725272777684937 0.0491351460728257 -0.147607738177876 0.883432782136823 0.994449549599919
"ACC_bulk482" "cg00013015" -0.0729867706957935 0.0508400419732513 -1.43561586228025 0.159292677143338 0.913324003751765
"ACC_bulk483" "cg00013196" 0.049063566542543 0.0947302293400572 0.517929354593003 0.607510065631399 0.97591774345762
"ACC_bulk484" "cg00013255" -0.104707946602429 0.0955581210708937 -1.0957514173468 0.280083838610214 0.938140407948529
"ACC_bulk485" "cg00013301" 0.0500504569972274 0.0674339881233926 0.742214102859283 0.462520975212395 0.962078234998467
"ACC_bulk486" "cg00013302" 0.0699119499553391 0.0431940155218797 1.61855639283932 0.113814275803423 0.899057677397681
"ACC_bulk487" "cg00013349" -0.0827011009963928 0.0989463506795208 -0.835817596388723 0.408482443741242 0.955779707440137
"ACC_bulk488" "cg00013369" -0.0433957497531165 0.0506112503998248 -0.857432871353574 0.39658131131129 0.954202205009891
"ACC_bulk489" "cg00013374" 0.091279492918587 0.0644271669683821 1.41678576311423 0.164692098039494 0.914049931062086
"ACC_bulk490" "cg00013386" 0.0188324933242769 0.0560804440218557 0.335812129392867 0.73885969912314 0.986002752017286
"ACC_bulk491" "cg00013409" -0.118543195069616 0.0726199532885333 -1.63237773781842 0.110860514297932 0.89851994523246
"ACC_bulk492" "cg00013410" 0.512799228957231 0.855826028737781 0.599186296908421 0.552604467683281 0.970987805783418
"ACC_bulk493" "cg00013423" -0.0499306727575057 0.0479892105058592 -1.04045622403831 0.304702953605227 0.942100234354054
"ACC_bulk494" "cg00013441" 0.0330235068232414 0.0324648035134646 1.01720950843103 0.315486788129812 0.943557325692657
"ACC_bulk495" "cg00013451" -0.0287504925243478 0.0814465884384553 -0.352998119081107 0.726040543222797 0.98509140806818
"ACC_bulk496" "cg00013475" -0.317031480878162 0.166748123847399 -1.90125965775961 0.0648711940842072 0.882623348148348
"ACC_bulk497" "cg00013530" -0.0680945135867455 0.0392776920278196 -1.7336689115673 0.0910848414388343 0.891287131132978
"ACC_bulk498" "cg00013540" -0.372578925745028 0.556457296197162 -0.669555288952518 0.50718952221544 0.966960277334326
"ACC_bulk499" "cg00013543" -0.0380712297579425 0.0246113539069608 -1.54689700948045 0.13017680141943 0.904523688113687
"ACC_bulk500" "cg00013569" 0.0417347613803574 0.0918296544870504 0.454480217893477 0.652068839857478 0.979385307648153
"ACC_bulk501" "cg00013618" -0.0421211394165085 0.0348717844841856 -1.2078859754255 0.234555090162045 0.930294797430147
"ACC_bulk502" "cg00013660" -0.0718563623846398 0.0440555561050932 -1.63103973113467 0.11114368134585 0.898752647480535
"ACC_bulk503" "cg00013677" 0.138838967176928 0.0609755809264857 2.27696013826121 0.0285055525192415 0.855490599617155
"ACC_bulk504" "cg00013684" 0.00511844284698421 0.0484076771687105 0.105736179596997 0.916347876123107 0.996131503695804
"ACC_bulk505" "cg00013688" -0.0273076276303277 0.0510934206709987 -0.534464658496195 0.596133560035 0.975234893850168
"ACC_bulk506" "cg00013702" -0.0195564377077368 0.0485767202594745 -0.402588680406485 0.689506753977402 0.982390476798895
"ACC_bulk507" "cg00013733" 0.112353302122736 0.0435795547423434 2.57811955140445 0.0139346545652544 0.841179091409325
"ACC_bulk508" "cg00013759" 0.0183768886137352 0.0769467667146826 0.238826001381922 0.812523859255898 0.990113713064434
"ACC_bulk509" "cg00013804" 0.0673319867350337 0.0486762685979707 1.38326105665874 0.174658482408892 0.917281759445105
"ACC_bulk510" "cg00013809" 0.16059147298365 0.0603407709978126 2.66140903286555 0.0113394278882591 0.837399627146115
"ACC_bulk511" "cg00013831" -0.0492529928381505 0.0466148813850354 -1.05659376093494 0.297368234800197 0.940774723896084
"ACC_bulk512" "cg00013899" 0.0518819980086447 0.0724168157996523 0.716435781327102 0.478102542228828 0.963745376309356
"ACC_bulk513" "cg00013936" 0.0176612850095447 0.0830547858030726 0.212646205017258 0.832739556966783 0.991523371660323
"ACC_bulk514" "cg00013949" 0.0656259984424478 0.0704947306175549 0.930934807006771 0.357764200774012 0.94914694115799
"ACC_bulk515" "cg00013991" -0.0742750348944356 0.0477178022255093 -1.55654769143431 0.127868230058401 0.904068029913874
"ACC_bulk516" "cg00013993" 0.04203259899267 0.0764687694195324 0.549670137387272 0.585761924485171 0.974332496089446
"ACC_bulk517" "cg00014020" -0.0175913480362641 0.0397179104521411 -0.44290718811759 0.660344047646271 0.980102133535506
"ACC_bulk518" "cg00014085" 0.0150249798960326 0.100952734466595 0.148831826848675 0.882473378443626 0.994447668940109
"ACC_bulk519" "cg00014104" -0.0456268795805618 0.0627145378584987 -0.727532740231756 0.471358712790948 0.962831133332691
"ACC_bulk520" "cg00014112" 0.0429984114508202 0.122807791709664 0.350127714636176 0.728176172840394 0.985277503352539
"ACC_bulk521" "cg00014118" -0.06379585160954 0.0430300789844151 -1.48258736946883 0.146430615855267 0.910095303993511
"ACC_bulk522" "cg00014168" -0.0013968711592003 0.0568251985269691 -0.0245818966833411 0.980517095935335 0.999008676298848
"ACC_bulk523" "cg00014176" -0.0777590834417739 0.0673344003241339 -1.15481957316702 0.255374886124255 0.934337046706554
"ACC_bulk524" "cg00014194" -0.0205352626057776 0.0704434475682758 -0.291514162277112 0.772243568745365 0.988098124706443
"ACC_bulk525" "cg00014260" -0.00820319569203393 0.0452844296039891 -0.181148261417238 0.857213961971462 0.992837004227798
"ACC_bulk526" "cg00014272" 0.0526224169673015 0.0496836674640686 1.05914920643405 0.296218099271636 0.940699016318218
"ACC_bulk527" "cg00014278" 0.0481381551487284 0.0314208447462679 1.53204522467354 0.133795128315452 0.905658512802719
"ACC_bulk528" "cg00014285" 0.00378562287429897 0.0636732379216053 0.0594539087043107 0.952902149677547 0.997638906893407
"ACC_bulk529" "cg00014289" -0.0130176145014599 0.049564197231889 -0.262641487777078 0.794245648320316 0.989428432767653
"ACC_bulk530" "cg00014301" 0.00264806558992136 0.0494956884245215 0.053500934610891 0.957613069311333 0.997885436618879
"ACC_bulk531" "cg00014327" -0.00737591895698153 0.0755838218016503 -0.0975859487012667 0.922773997550425 0.996311816054582
"ACC_bulk532" "cg00014333" 0.0233445984856316 0.044095791411234 0.529406497502713 0.599602918788184 0.975452207203968
"ACC_bulk533" "cg00014340" -0.0367521961781834 0.0890601182611714 -0.412667273474828 0.682169535228258 0.981863246961757
"ACC_bulk534" "cg00014377" 0.307057593591835 0.263313236441277 1.16613049059656 0.250828676433559 0.933717348072754
"ACC_bulk535" "cg00014380" 0.0109265205660852 0.0509689297664497 0.214376103562559 0.831400033693057 0.991395233245631
"ACC_bulk536" "cg00014434" -0.00867803285624222 0.0360776823434342 -0.240537426257969 0.81120667102216 0.990041639060798
"ACC_bulk537" "cg00014445" 0.0900686855833292 0.0698397146377721 1.28964853379593 0.204966930289832 0.924645738350776
"ACC_bulk538" "cg00014467" 0.0305714126777401 0.0532223945782756 0.574408816438688 0.56907624751947 0.972913777452252
"ACC_bulk539" "cg00014484" -0.0836192340354574 0.109670844335418 -0.762456371537688 0.450494785273073 0.960963744991639
"ACC_bulk540" "cg00014502" 0.0297798089174482 0.0681110132803869 0.437224576220238 0.664423307590628 0.980406022907291
"ACC_bulk541" "cg00014561" 0.0540736394145982 0.0489181874653616 1.10538926759883 0.2759406524582 0.937803620492089
"ACC_bulk542" "cg00014665" -0.0324764516480568 0.0532536419922769 -0.609844706072247 0.545594418150962 0.970342316289198
"ACC_bulk543" "cg00014667" 0.0124525046839372 0.0362808552238527 0.343225224628949 0.733320705689861 0.985609454381834
"ACC_bulk544" "cg00014733" 0.0399909741415759 0.0443722630782883 0.901260638228384 0.373126705970224 0.951123088789695
"ACC_bulk545" "cg00014748" -0.0360424616810046 0.021348533015549 -1.68828751159405 0.0995478383684298 0.894259912276724
"ACC_bulk546" "cg00014786" 0.135451320153167 0.088791694737391 1.5254953805508 0.135416363833195 0.906586644964815
"ACC_bulk547" "cg00014806" -0.149162571018121 0.0666818662055843 -2.23692856103103 0.0312362837027617 0.856213714166976
"ACC_bulk548" "cg00014825" -0.0411987648575121 0.0602482990084154 -0.683816232749701 0.498240195731156 0.965939198072225
"ACC_bulk549" "cg00014830" -0.0538432667417248 0.0655553186068111 -0.821340935960771 0.416575490248668 0.95673336480449
"ACC_bulk550" "cg00014837" 0.00351522553080461 0.0702469186294756 0.050040992535858 0.960351832594085 0.997998371180207
"ACC_bulk551" "cg00014848" -0.00435145817954131 0.05193480101555 -0.0837869423671888 0.933665677657284 0.99688232067336
"ACC_bulk552" "cg00014893" 0.075719766324002 0.0520712151400295 1.45415785132682 0.154112916298706 0.911896113805753
"ACC_bulk553" "cg00014900" -0.00349124155232641 0.0507268052016798 -0.0688243925168542 0.945490296350614 0.997435708772696
"ACC_bulk554" "cg00014931" 0.0388067805025675 0.0569902274471957 0.680937456137088 0.500039683280667 0.966237654194349
"ACC_bulk555" "cg00014986" 0.364518993165009 0.48152206929038 0.757014094291051 0.453709893510278 0.961168742034488
"ACC_bulk556" "cg00014991" 0.0911082326033872 0.0918822735882635 0.991575731045305 0.327676828610448 0.945070758566496
"ACC_bulk557" "cg00014996" -0.433277107705939 0.658596745962693 -0.657879211159179 0.514581631803649 0.9676109643614
"ACC_bulk558" "cg00014998" -0.000777587465247571 0.0788927453516379 -0.00985626069649036 0.992187533721167 0.999659404115757
"ACC_bulk559" "cg00015002" -0.0160200850005307 0.0550555282514256 -0.290980497496468 0.772648581365206 0.988098124706443
"ACC_bulk560" "cg00015024" -0.100920691685644 0.0457337179491231 -2.20670210539003 0.0334503675614131 0.859432166253188
"ACC_bulk561" "cg00015058" -0.116471889304501 0.0687319376842617 -1.69458178000954 0.0983364185862576 0.894259912276724
"ACC_bulk562" "cg00015081" -0.0087722455509858 0.0492668634863409 -0.178055693629002 0.859625068936052 0.992937207706546
"ACC_bulk563" "cg00015121" 0.0246050396550226 0.0299219780954202 0.822306586033785 0.416032608211331 0.956694988085925
"ACC_bulk564" "cg00015159" 0.102382641751874 0.0926482207618449 1.10506862312069 0.276077790679558 0.937803620492089
"ACC_bulk565" "cg00015189" -0.0152248234055473 0.0648164541457394 -0.234891334402748 0.815554239538368 0.990404891046492
"ACC_bulk566" "cg00015193" 0.027299842717554 0.0591601988131954 0.461456236882437 0.64710203835509 0.97891647759664
"ACC_bulk567" "cg00015219" -0.0206354099608711 0.110749549760333 -0.186325000918985 0.853181049993651 0.992571541057128
"ACC_bulk568" "cg00015286" -0.0915942811985103 0.070266345760188 -1.30352987917021 0.200236442694103 0.924049947132615
"ACC_bulk569" "cg00015289" -0.0141095636080364 0.0431838219043078 -0.326732627772089 0.745663035682111 0.98649871567866
"ACC_bulk570" "cg00015319" 0.0202098300256458 0.0396561862289938 0.509626162963442 0.61326052414345 0.97628471137172
"ACC_bulk571" "cg00015343" 0.0361272373565885 0.063117781013476 0.572378128262701 0.570436968490789 0.972985271226748
"ACC_bulk572" "cg00015373" 0.0513446527770727 0.0851481261674369 0.603003907286317 0.550088345579446 0.970912471359664
"ACC_bulk573" "cg00015383" -0.0433255541917945 0.076393691244252 -0.567135237035092 0.573957555085797 0.973187303466761
"ACC_bulk574" "cg00015530" -0.00891545792176954 0.0509257249988829 -0.175067864462707 0.861955810593284 0.993016853663589
"ACC_bulk575" "cg00015572" -0.0398827002433243 0.0585826174840213 -0.680794098252821 0.500129388162522 0.966263351986645
"ACC_bulk576" "cg00015603" 0.0177388904158351 0.0610341315650268 0.290638859945697 0.772907893153909 0.988098124706443
"ACC_bulk577" "cg00015629" 0.0525580651373988 0.0487916500360958 1.07719384563786 0.288184829255435 0.939494127587324
"ACC_bulk578" "cg00015639" 0.0462170860844558 0.0488033828981334 0.947005788121781 0.349619395933452 0.948343810271693
"ACC_bulk579" "cg00015664" -0.0201705939181625 0.0501314810283603 -0.402353840429162 0.689678083466541 0.982390476798895
"ACC_bulk580" "cg00015699" -0.0694746976392212 0.0562602131590997 -1.23488152173814 0.224456002576247 0.928597706008865
"ACC_bulk581" "cg00015770" -0.08447820207243 0.064991378827683 -1.29983704910176 0.201486721635373 0.92407110743429
"ACC_bulk582" "cg00015791" 0.0118383337003797 0.042121345392922 0.28105307629535 0.78019439784278 0.98863190233655
"ACC_bulk583" "cg00015798" -0.00485055770553294 0.0506639715167519 -0.0957397843145622 0.924230366457247 0.996395259565322
"ACC_bulk584" "cg00015801" -0.0903034144782482 0.0494290991121893 -1.82692818805551 0.0755731116665616 0.887122942325471
"ACC_bulk585" "cg00015838" 0.0676323280694281 0.0475603593701742 1.42203147673946 0.163173710999202 0.914049931062086
"ACC_bulk586" "cg00015930" -0.0123055094975447 0.0825375661060021 -0.149089803323505 0.882271207104767 0.994447668940109
"ACC_bulk587" "cg00015991" -0.190662833021603 0.101482738803364 -1.87877106264383 0.0679628930304395 0.88452532514383
"ACC_bulk588" "cg00016012" -0.0327114147250881 0.0496624311532581 -0.658675259456001 0.514075811004604 0.967596932835321
"ACC_bulk589" "cg00016048" 0.191357632919146 0.0628132808565572 3.04645180620541 0.00419550866851428 0.80585670614276
"ACC_bulk590" "cg00016066" -0.0258433643978133 0.164878053486624 -0.156742294388561 0.876277778721608 0.994050950833297
"ACC_bulk591" "cg00016127" -0.0399360260931624 0.0569506256644989 -0.701239461852957 0.487425988516194 0.964911221778479
"ACC_bulk592" "cg00016156" -0.053511806554791 0.0564450080598731 -0.948034350496136 0.349102316884263 0.948343810271693
"ACC_bulk593" "cg00016223" -0.0210278404416528 0.100299287398458 -0.209650945555732 0.835060087588137 0.991658721563267
"ACC_bulk594" "cg00016226" -0.0885464144411887 0.0510710777514252 -1.73378785684071 0.0910634753779673 0.891283377430183
"ACC_bulk595" "cg00016238" -0.00482488277878788 0.106661370208188 -0.0452355221892459 0.964156466872454 0.998254107329959
"ACC_bulk596" "cg00016255" 0.00274339237234409 0.0371694869123185 0.0738076470847083 0.941550603062663 0.997208948274271
"ACC_bulk597" "cg00016324" -0.0213962486612096 0.0615423480830984 -0.347667083360534 0.730008673668887 0.985366818915157
"ACC_bulk598" "cg00016360" -0.101403133014713 0.122750982411411 -0.826088158503301 0.41391081732831 0.956574987175603
"ACC_bulk599" "cg00016406" 0.00140017654346541 0.090770477156551 0.0154254619709726 0.987773456596336 0.99939361999972
"ACC_bulk600" "cg00016418" 0.15178185947123 0.0695881783831531 2.18114431212034 0.035430257274544 0.861882998456033
"ACC_bulk601" "cg00016439" 0.107129906010731 0.0884904810369702 1.21063762740733 0.233510617221359 0.930012542784223
"ACC_bulk602" "cg00016481" 0.139907296080219 0.103024248789454 1.3580035547373 0.182471685785371 0.919129840345925
"ACC_bulk603" "cg00016498" -0.0652338740111775 0.062747169489355 -1.03963054496417 0.305081565722088 0.942136423742465
"ACC_bulk604" "cg00016538" -0.133798111983894 0.0878457638207147 -1.52310260807754 0.136012550414718 0.906724876046865
"ACC_bulk605" "cg00016563" -0.0604975511120903 0.0633791482944691 -0.954533986966968 0.345846504343297 0.947655226350285
"ACC_bulk606" "cg00016576" -0.0374143781820566 0.0514909237188144 -0.726620838778731 0.471910827519888 0.962901230275407
"ACC_bulk607" "cg00016593" 0.0123532265975018 0.0419447107197169 0.294512141949162 0.769969523300021 0.987914147136333
"ACC_bulk608" "cg00016625" -0.0139315819935708 0.0951705329098066 -0.146385457426972 0.88439094627016 0.994488455445528
"ACC_bulk609" "cg00016718" 0.0611695027854141 0.0639456486229417 0.956585852246221 0.344822870544196 0.947590377775151
"ACC_bulk610" "cg00016778" -0.0399036207652369 0.0865239720853977 -0.461185724643486 0.647294335868794 0.978931057176585
"ACC_bulk611" "cg00016783" -0.0126702663441895 0.03838375116613 -0.330094531129874 0.743141498197421 0.986366763361328
"ACC_bulk612" "cg00016802" 0.00542861273542636 0.0411897779712789 0.131795144397517 0.895841685431726 0.995217265384542
"ACC_bulk613" "cg00016841" -0.0441054442549164 0.0581341536180366 -0.758683863270908 0.45272202317389 0.961079314408338
"ACC_bulk614" "cg00016892" -0.00219221008438538 0.031996241886038 -0.0685146115657409 0.94573525177356 0.997459928686355
"ACC_bulk615" "cg00016913" -0.0725296756171357 0.0395204942541791 -1.83524211895366 0.0743060095959337 0.887122942325471
"ACC_bulk616" "cg00016968" 0.0484845829486869 0.0370535834828111 1.3084991623328 0.198563302801201 0.923638172352419
"ACC_bulk617" "cg00017002" 0.0139939495207491 0.0574911046944267 0.243410691012617 0.808996530618013 0.989934734574619
"ACC_bulk618" "cg00017033" 0.0453896166824833 0.0881617401866245 0.514844836165899 0.609643359376853 0.976117869583952
"ACC_bulk619" "cg00017059" 0.0195574562957122 0.0661519605084026 0.295644394291656 0.76911121410057 0.987816053039403
"ACC_bulk620" "cg00017121" -0.0490611547190796 0.0425660448269964 -1.15258899243474 0.256278414506102 0.934549763840812
"ACC_bulk621" "cg00017157" -0.237043455372698 0.718244349219045 -0.330031772098782 0.743188543388193 0.986366763361328
"ACC_bulk622" "cg00017188" 0.00558811967963866 0.0789861514463881 0.0707480941571334 0.943969274181341 0.997355746589137
"ACC_bulk623" "cg00017203" 0.0100424196860246 0.0475175657203118 0.21134120685252 0.833750398971443 0.991641377417376
"ACC_bulk624" "cg00017221" 0.000447722927338896 0.124275243587906 0.00360267189516469 0.997144337109868 0.999851474346722
"ACC_bulk625" "cg00017271" 2.14849805943393e-05 0.0375367700017506 0.000572371586402807 0.999546307883861 0.999950672832356
"ACC_bulk626" "cg00017362" -0.0216015767458503 0.0477493990575673 -0.452394735267917 0.653556801143835 0.979463370178809
"ACC_bulk627" "cg00017363" 0.0971035660817567 0.131623728620727 0.737736022974702 0.465206411868751 0.962187756030953
"ACC_bulk628" "cg00017389" 0.0227201124554832 0.0812224047172479 0.279727158221634 0.781203875884891 0.988644427002008
"ACC_bulk629" "cg00017429" 0.0621301266707648 0.0522674059235253 1.1886973453718 0.241934483556709 0.931763487759919
"ACC_bulk630" "cg00017437" 0.19449760223802 0.151340378372459 1.28516661798841 0.206512187347997 0.924968927199098
"ACC_bulk631" "cg00017441" -0.263508370545731 0.12376610174652 -2.12908354409846 0.0397873529067302 0.863099941740574
"ACC_bulk632" "cg00017461" 0.0212968579004442 0.0319864064321141 0.665809644657748 0.509554549485912 0.967241007917816
"ACC_bulk633" "cg00017475" 0.0918941306506367 0.05322771547828 1.72643386673499 0.0923923696661558 0.892040754828724
"ACC_bulk634" "cg00017489" -0.14977343873987 0.110362621586893 -1.35710294469534 0.182755181149807 0.919129840345925
"ACC_bulk635" "cg00017507" 0.12673955266113 0.0798246270035346 1.58772495931009 0.12063567196132 0.901761223966041
"ACC_bulk636" "cg00017546" -0.0218498091685945 0.0486840092634596 -0.448808746427427 0.656118700960334 0.979676228829379
"ACC_bulk637" "cg00017557" -0.0430312857182308 0.0903205234995385 -0.476428657086456 0.636497190101368 0.977954996878766
"ACC_bulk638" "cg00017562" -0.0474855570780649 0.0736128332338955 -0.645071721763318 0.522756539624667 0.968425795674576
"ACC_bulk639" "cg00017578" -0.07415101876087 0.0929456170811388 -0.797789299694878 0.429950186328564 0.958407328619081
"ACC_bulk640" "cg00017595" -0.067382766269577 0.0752501631892224 -0.895450101551777 0.376183906014835 0.951403221129932
"ACC_bulk641" "cg00017601" -0.00770019253859896 0.0477024126515991 -0.161421448320409 0.872616674973372 0.993772465534436
"ACC_bulk642" "cg00017630" -0.0152159129822094 0.0486604729218822 -0.312695542573876 0.756221656458537 0.986991514961226
"ACC_bulk643" "cg00017639" -0.027273311973325 0.0934153689836799 -0.291957439873623 0.77190720244823 0.988063960159799
"ACC_bulk644" "cg00017709" -0.0120048821965019 0.0630796790433626 -0.190312987931492 0.850076942496714 0.992382364884982
"ACC_bulk645" "cg00017826" -0.0251932665962918 0.0559505280023756 -0.450277548680543 0.655068849323907 0.979628818591561
"ACC_bulk646" "cg00017842" -0.00233991100722022 0.0366334966497722 -0.063873537096131 0.949405748852471 0.997583411892966
"ACC_bulk647" "cg00017851" 0.0165610556808035 0.0558193191547723 0.296690391992852 0.768318552002587 0.987705941042047
"ACC_bulk648" "cg00017853" -0.0516015575125652 0.110376213189324 -0.467506141237649 0.64280779784841 0.978529445209786
"ACC_bulk649" "cg00017887" 0.108405303471208 0.0593270219156441 1.82725004510334 0.0755237193156968 0.887122942325471
"ACC_bulk650" "cg00017931" -0.054078654429651 0.0530188342707078 -1.01998950323072 0.314183625485391 0.943325100681572
"ACC_bulk651" "cg00017970" -0.132150271984969 0.0524219565018786 -2.52089545685372 0.0160224273786179 0.842825935939288
"ACC_bulk652" "cg00018010" -0.0175799660562726 0.0517833232236211 -0.339490881656151 0.736109187898363 0.985759216696988
"ACC_bulk653" "cg00018024" 0.0582063706475199 0.195321190289123 0.298003358270345 0.767323936389551 0.987674278400832
"ACC_bulk654" "cg00018034" 0.0143885887330929 0.0788837941385387 0.182402341193467 0.85623661747002 0.99277967447531
"ACC_bulk655" "cg00018044" -0.109440151981792 0.0510920126378619 -2.14202076472303 0.0386625766428818 0.861882998456033
"ACC_bulk656" "cg00018049" 0.124109108262153 0.0802035623164242 1.54742638204161 0.130049302380858 0.904523688113687
"ACC_bulk657" "cg00018103" -0.038908494013062 0.0631401926046695 -0.616223872750501 0.541420881138104 0.969962850247921
"ACC_bulk658" "cg00018107" 0.031145462111448 0.0729629152378834 0.426867018812274 0.671885056745156 0.981084023235752
"ACC_bulk659" "cg00018128" -0.182754594896248 0.0737792314124376 -2.4770466077997 0.017811565784711 0.845482812729741
"ACC_bulk660" "cg00018179" -0.0342906927309487 0.0700043947451387 -0.489836286075881 0.62706587815405 0.977093056376598
"ACC_bulk661" "cg00018181" 0.0080544934736346 0.0446896636036469 0.180231687243609 0.857928421668788 0.992862795368738
"ACC_bulk662" "cg00018216" 0.0043265378240757 0.0587759881256414 0.0736106352619228 0.941706330361211 0.997208948274271
"ACC_bulk663" "cg00018229" -0.000240665395545299 0.0347654681290131 -0.00692254149008437 0.99451287065289 0.999708207089449
"ACC_bulk664" "cg00018232" 0.0730656713938914 0.0807786385468195 0.904517242532409 0.371420266853131 0.950820702605003
"ACC_bulk665" "cg00018245" 0.283649160156623 0.527962693196579 0.537252279018529 0.594225623763735 0.975117295537708
"ACC_bulk666" "cg00018276" -0.0549022851859847 0.0692325058514711 -0.793013115887645 0.432693835711808 0.958725614498803
"ACC_bulk667" "cg00018305" 0.0728620877939542 0.0878253332231104 0.829624951252462 0.411932407313279 0.956374562448636
"ACC_bulk668" "cg00018391" 0.0862838159326771 0.0670073149904962 1.2876775609486 0.205645394361165 0.924696562484344
"ACC_bulk669" "cg00018443" 0.279806173691524 0.0933660750325198 2.99687197511587 0.00478577040084098 0.810990345176509
"ACC_bulk670" "cg00018446" -0.101746744616075 0.0641617395897499 -1.58578531795807 0.121075712168089 0.901833169025812
"ACC_bulk671" "cg00018524" -0.324394694184694 0.412691239375661 -0.786046960132844 0.436714341555641 0.959285691930886
"ACC_bulk672" "cg00018539" 0.00950369549448628 0.0464163556974866 0.204748850953004 0.838861123766628 0.991852302494723
"ACC_bulk673" "cg00018557" 0.0403912718591721 0.0608539859759627 0.663740775750115 0.510863418058441 0.967279082584145
"ACC_bulk674" "cg00018572" -0.0716943333623779 0.0415051113866824 -1.72736154577294 0.092223846974549 0.892011496696819
"ACC_bulk675" "cg00018606" -0.134870409240591 0.0892032493953617 -1.51194502615959 0.138820459582111 0.907947093207885
"ACC_bulk676" "cg00018635" -0.0621696114845856 0.0705076074908784 -0.881743313905927 0.383459176992188 0.952315609299311
"ACC_bulk677" "cg00018667" 0.0373394609132518 0.0655682386094903 0.56947482050932 0.572385209283869 0.973151278756225
"ACC_bulk678" "cg00018674" -0.105949876395764 0.103779647406952 -1.02091189402775 0.313752055973448 0.943233627024248
"ACC_bulk679" "cg00018682" -0.0838197602022615 0.0898021628765223 -0.933382421061655 0.356515788334482 0.94914694115799
"ACC_bulk680" "cg00018696" -0.0898171140320451 0.0528087955178311 -1.70079838313521 0.0971519877365386 0.894068989766954
"ACC_bulk681" "cg00018739" -0.00231500393432677 0.0820373449050453 -0.0282189036835149 0.977635243407767 0.998735441428395
"ACC_bulk682" "cg00018758" 0.151599416776184 0.0769114075953282 1.97109143514612 0.0560285047297767 0.876489056265433
"ACC_bulk683" "cg00018767" 0.0748640196660821 0.0582585344683446 1.28503094609701 0.206559100552872 0.924968927199098
"ACC_bulk684" "cg00018783" -0.0303527433008605 0.0607765928388058 -0.499415019551413 0.620366404401196 0.976693732543472
"ACC_bulk685" "cg00018792" 0.0671880717958276 0.0732993776698522 0.916625405722399 0.36511991680994 0.950035768956559
"ACC_bulk686" "cg00018799" 0.0268884045555507 0.0478857341607767 0.561511795251435 0.577745537952487 0.973535658773088
"ACC_bulk687" "cg00018828" -0.0693726422536336 0.0734463757582894 -0.944534587818706 0.350863783285917 0.948474763106877
"ACC_bulk688" "cg00018845" 0.0147814698147378 0.0503541736597595 0.293550042437701 0.77069907774864 0.987988400960401
"ACC_bulk689" "cg00018850" -0.0664047335953904 0.105273632682785 -0.630782199712666 0.531958645733248 0.969281939559874
"ACC_bulk690" "cg00018896" 0.0656882720666347 0.0639506852656698 1.02717072997336 0.310834379075249 0.942963633184016
"ACC_bulk691" "cg00019082" 0.0429176048819516 0.0630186905452362 0.681029778794665 0.499981917923973 0.96623720405875
"ACC_bulk692" "cg00019091" 0.0410299538231458 0.0535137680463172 0.766717712489121 0.447986725415692 0.960685239559021
"ACC_bulk693" "cg00019093" -0.181551175634625 0.0849005555413466 -2.13839797015474 0.0389746802476121 0.862129063867009
"ACC_bulk694" "cg00019118" 0.0386310404547281 0.0470791841962618 0.82055458509401 0.417017892353234 0.956755555108443
"ACC_bulk695" "cg00019137" -0.127042104728647 0.113282527334401 -1.12146248603396 0.269128049070546 0.937021030963737
"ACC_bulk696" "cg00019141" -0.0103663638900501 0.0623312903323389 -0.166310753953248 0.868794172666535 0.993488449230971
"ACC_bulk697" "cg00019151" -0.0963903471767169 0.0987610607529866 -0.975995462602421 0.33523934140402 0.946133547496668
"ACC_bulk698" "cg00019196" 0.187326987005612 0.17495731217228 1.07070110234176 0.291057559157228 0.939864394961817
"ACC_bulk699" "cg00019275" 0.0628411244696133 0.0490017218250517 1.28242686438594 0.20746111092228 0.925120327887126
"ACC_bulk700" "cg00019301" -0.132976025256131 0.090590875560816 -1.46787437954345 0.150367510701236 0.91115214114151
"ACC_bulk701" "cg00019308" 0.0131466899075381 0.0556754585942989 0.236130787953388 0.81459933202907 0.990343004123128
"ACC_bulk702" "cg00019351" 0.165576854678477 0.0691951744817277 2.39289597748179 0.0217631304029827 0.850264385608661
"ACC_bulk703" "cg00019366" 0.0701726854297801 0.0719007410183728 0.975966094867492 0.335253705766414 0.946133547496668
"ACC_bulk704" "cg00019377" 0.00998865946418976 0.0390055629801565 0.256082945637045 0.799268049398575 0.9896689999937
"ACC_bulk705" "cg00019458" -0.00231332956316739 0.0639200695444339 -0.0361909738154975 0.971319536282321 0.998502489788556
"ACC_bulk706" "cg00019463" -0.00294039079593139 0.417863270368985 -0.00703672948650151 0.994422361440397 0.999708207089449
"ACC_bulk707" "cg00019511" 0.118926861666572 0.0544775702968779 2.18304269111995 0.0352796978474436 0.861882998456033
"ACC_bulk708" "cg00019553" 0.0212830292404523 0.0439534727173183 0.48421723983749 0.631010886958524 0.977591627827668
"ACC_bulk709" "cg00019576" -0.00127212241958371 0.131081524706195 -0.00970481860380427 0.992307568880585 0.99966018942685
"ACC_bulk710" "cg00019607" -0.00502968061617361 0.0423919599643199 -0.118647041099467 0.906179989976623 0.99572945351408
"ACC_bulk711" "cg00019654" 0.132088385615995 0.0743378851727395 1.77686499029479 0.0835965569259957 0.889042885393497
"ACC_bulk712" "cg00019678" -0.00435142019978828 0.0381204165091525 -0.114149335140227 0.909720411471218 0.99582347789457
"ACC_bulk713" "cg00019746" -0.0151809832790667 0.0394673332613934 -0.384646795832963 0.702643488856231 0.983102414444747
"ACC_bulk714" "cg00019759" -0.0869194235568354 0.0503602052277667 -1.72595451435753 0.0924795497987397 0.892040754828724
"ACC_bulk715" "cg00019809" -0.0737433457155837 0.132332808869003 -0.557256710152527 0.580619896690758 0.973930840047691
"ACC_bulk716" "cg00019826" -0.0284772157311133 0.0680022756364208 -0.418768570089755 0.677742868487219 0.981608020568084
"ACC_bulk717" "cg00019838" -0.034040897851729 0.0979713356642032 -0.347457729558819 0.730164659495603 0.985377908422478
"ACC_bulk718" "cg00019841" -0.137426504701664 0.116844716011544 -1.17614650788391 0.24685221427385 0.933157186231289
"ACC_bulk719" "cg00019877" 0.0388381491060315 0.0487958482843249 0.7959314259633 0.431016179929549 0.958479003756046
"ACC_bulk720" "cg00019880" 0.0326103390235057 0.0597938402223458 0.545379572582106 0.588679683011321 0.974705315733659
"ACC_bulk721" "cg00019891" -0.0148628121127557 0.0786899982531376 -0.188878033329516 0.851193584641738 0.99247598194285
"ACC_bulk722" "cg00019997" 0.00953676131931218 0.0858970173501484 0.11102552351075 0.912180458116008 0.995897433763215
"ACC_bulk723" "cg00020049" 0.0696183957271166 0.0924280520654815 0.753217169153309 0.455960934833859 0.961491723999988
"ACC_bulk724" "cg00020052" -0.0435127497990369 0.063903561194478 -0.680912753306726 0.500055140217195 0.966237654194349
"ACC_bulk725" "cg00020063" -0.0952023961638938 0.0556006759037798 -1.71225249722948 0.0950007277773273 0.893564385521474
"ACC_bulk726" "cg00020133" -0.0254984080984165 0.063583248588813 -0.401023990820482 0.690648598369935 0.982397568078208
"ACC_bulk727" "cg00020172" 0.0909622099264976 0.098327566834046 0.925093672662729 0.36075503368852 0.949435056173464
"ACC_bulk728" "cg00020175" 0.0248063671758728 0.0674660873899924 0.367686464941681 0.715147125592597 0.984274914393125
"ACC_bulk729" "cg00020191" -0.0609849309223348 0.108746671754769 -0.560798136975264 0.578227135950666 0.973560609733584
"ACC_bulk730" "cg00020229" -0.0358347745046757 0.0618469931985433 -0.579410132189252 0.565731862365424 0.972442502797518
"ACC_bulk731" "cg00020297" -1.25302703776015 0.838515804592504 -1.49433920135719 0.143345337197175 0.909563419005943
"ACC_bulk732" "cg00020340" -0.0331755438380733 0.0857902977090052 -0.386705078826075 0.701131658157669 0.98285416081386
"ACC_bulk733" "cg00020348" 0.0016818624841054 0.0552003893796738 0.0304683083399537 0.975853033744239 0.998608655554139
"ACC_bulk734" "cg00020383" 0.026712850372227 0.0705058493873319 0.378874243830139 0.706890002770442 0.983591664926111
"ACC_bulk735" "cg00020390" 0.0699387716222697 0.057704965331914 1.21200612841526 0.232992439560337 0.929901606528463
"ACC_bulk736" "cg00020405" -0.0365135711239195 0.0967406102836205 -0.37743788277612 0.707948127666755 0.983682103120032
"ACC_bulk737" "cg00020419" 0.0919171928503014 0.0490109924174323 1.87544035157321 0.0684313432013324 0.885088552857395
"ACC_bulk738" "cg00020438" 0.0781957637745879 0.217951606555817 0.358775808126756 0.721748569072459 0.984729590553766
"ACC_bulk739" "cg00020446" -0.0108420004078506 0.0538438554357547 -0.201360031151317 0.841491074496991 0.991966853973528
"ACC_bulk740" "cg00020450" 0.00623001305566728 0.0370597071057581 0.168107455298784 0.867390291481648 0.993391655338285
"ACC_bulk741" "cg00020474" 0.0585894334085971 0.0542899223281866 1.07919538094786 0.287303267261172 0.939167115291502
"ACC_bulk742" "cg00020617" -0.00803290583087419 0.0905600410728632 -0.0887025418242803 0.929784158663893 0.996599592949473
"ACC_bulk743" "cg00020622" 0.0137811892623457 0.102184312556938 0.134865997700642 0.893429663818924 0.994999050274262
"ACC_bulk744" "cg00020649" -0.11313284610306 0.0810747856662178 -1.39541344665189 0.170992956290401 0.915963361673274
"ACC_bulk745" "cg00020720" 0.0708185590313627 0.0626210189970808 1.1309071644884 0.265181370699586 0.936157400996303
"ACC_bulk746" "cg00020778" 0.151473494888698 0.089852163436755 1.6858079883109 0.100028443985729 0.894397220070616
"ACC_bulk747" "cg00020794" 0.0110950495954545 0.0209380662594396 0.529898485274515 0.599265050547146 0.975386423428765
"ACC_bulk748" "cg00020799" -0.0254827460265071 0.0495974480983137 -0.513791475238692 0.610372670022681 0.976134319834147
"ACC_bulk749" "cg00020807" 0.00396532736659269 0.0604712896801028 0.0655737191577943 0.948060988124002 0.997543426529489
"ACC_bulk750" "cg00020864" -0.036613057993659 0.0322181155257542 -1.13641215186505 0.262900197008765 0.935804469366983
"ACC_bulk751" "cg00020893" -0.02032781154102 0.0331628078120791 -0.612970157901282 0.543547534901881 0.970118215937058
"ACC_bulk752" "cg00020967" 0.073115349959591 0.0602096777832425 1.21434547819388 0.232108618530777 0.929829318779061
"ACC_bulk753" "cg00020991" 0.0671287565222194 0.0376320703757219 1.78381778764761 0.0824410384942685 0.888991149297278
"ACC_bulk754" "cg00021022" 0.149256380530039 0.118535395350638 1.25917140689096 0.215648514055229 0.926835260319083
"ACC_bulk755" "cg00021023" 0.00356259327931046 0.0279232929647881 0.127584998080383 0.89915019550597 0.995382726108658
"ACC_bulk756" "cg00021028" -0.0551353652405548 0.045612541284036 -1.20877643929591 0.234216711665976 0.93011984550508
"ACC_bulk757" "cg00021030" 0.0156128002383618 0.0307664168778967 0.507462415929832 0.61476314350346 0.976392406262445
"ACC_bulk758" "cg00021044" 0.0895207065112027 0.0529300180667469 1.69130315425764 0.0989658997499394 0.894259912276724
"ACC_bulk759" "cg00021101" 0.141115156050301 0.0673889271031302 2.0940406995105 0.0429802190310302 0.866334534412983
"ACC_bulk760" "cg00021108" 0.0364098240078349 0.140018128323576 0.260036499871597 0.796239447566041 0.98954978818486
"ACC_bulk761" "cg00021123" 0.0675966117153066 0.0610279728989897 1.10763324594099 0.274982265105848 0.937803620492089
"ACC_bulk762" "cg00021152" 0.104642874160932 0.0722344390580169 1.44865628536114 0.155635723612911 0.912284135070574
"ACC_bulk763" "cg00021157" -0.052853963777311 0.0450628597719167 -1.17289413154932 0.248138376587756 0.933501645846304
"ACC_bulk764" "cg00021166" -0.0401432866620588 0.0636564239449729 -0.630624282268201 0.53206081557456 0.969281939559874
"ACC_bulk765" "cg00021237" 0.00720195225568466 0.05991381604522 0.120205200253794 0.904953915160806 0.995658390576374
"ACC_bulk766" "cg00021242" -0.0584078856519383 0.051423664291628 -1.13581726344319 0.263146027752855 0.935863678835528
"ACC_bulk767" "cg00021256" -0.0626319801491333 0.0555936527305551 -1.12660307558294 0.266974763898116 0.936351463039903
"ACC_bulk768" "cg00021264" 0.0635616195735345 0.0404484729407031 1.57142198338896 0.124375046511956 0.902513687025486
"ACC_bulk769" "cg00021275" -0.00227964829001932 0.0503774126300287 -0.0452513968266103 0.964143897001339 0.998254107329959
"ACC_bulk770" "cg00021325" -0.17943211127256 0.10678243347691 -1.68035233352647 0.101092687578978 0.894701220601938
"ACC_bulk771" "cg00021340" 0.00479111495025477 0.0646971046884562 0.0740545496328778 0.941355443098252 0.997188945917863
"ACC_bulk772" "cg00021350" 0.0494435137057477 0.0910950821253477 0.542768199470011 0.590458932948917 0.974788034939766
"ACC_bulk773" "cg00021413" -0.111986432825424 0.0426913823178954 -2.62316249194118 0.0124702234459661 0.838869193325712
"ACC_bulk774" "cg00021476" -0.0937440386995195 0.0884329294055015 -1.06005804997892 0.295809801019636 0.940566615397322
"ACC_bulk775" "cg00021513" -0.00937817311619945 0.0416075785407863 -0.225395791947046 0.822879203788765 0.990740269550862
"ACC_bulk776" "cg00021527" 0.0176446972893991 0.0559873490994583 0.31515507651656 0.754368118320372 0.986937423277692
"ACC_bulk777" "cg00021532" -0.388332741069044 0.13965562288896 -2.78064522599141 0.00839369473987031 0.831171507082684
"ACC_bulk778" "cg00021539" 0.237060985779614 0.151650253874257 1.56320863119804 0.126294237842133 0.903305596506061
"ACC_bulk779" "cg00021540" -0.0704305522470269 0.0447293455432007 -1.57459384642691 0.12364024594612 0.902423737982023
"ACC_bulk780" "cg00021550" 0.0595622518929882 0.065846059589165 0.904568204454701 0.371393603209652 0.950820702605003
"ACC_bulk781" "cg00021558" -0.0414037684259025 0.0741004753539937 -0.558751724980278 0.57960920365107 0.973732189877052
"ACC_bulk782" "cg00021576" 0.0192383641782734 0.080249367590802 0.239732283952334 0.811826275155924 0.990091240965506
"ACC_bulk783" "cg00021581" -0.0754837671642538 0.0766061572640589 -0.985348565443164 0.330685517667451 0.945544161367918
"ACC_bulk784" "cg00021600" 0.00849353555415177 0.0621088195324581 0.136752487297123 0.89194841490874 0.994933730437292
"ACC_bulk785" "cg00021659" 0.0417848460553403 0.0851503487224304 0.490718437237982 0.626447541154318 0.977088367736641
"ACC_bulk786" "cg00021663" 0.0839645525892063 0.0634565689380572 1.32318141359278 0.193681941503905 0.92223837682718
"ACC_bulk787" "cg00021712" -0.00842109667519343 0.0578799896116984 -0.145492366734831 0.885091164679475 0.994606039350796
"ACC_bulk788" "cg00021762" 0.0766550546053408 0.071451092550259 1.07283250499524 0.290112314880261 0.9396662501348
"ACC_bulk789" "cg00021764" 0.0321249420073358 0.0503723856333946 0.637749068331568 0.52746151098179 0.968876941271395
"ACC_bulk790" "cg00021766" 0.0582168176903098 0.041646989157812 1.39786378001325 0.17026117001994 0.915660170946951
"ACC_bulk791" "cg00021783" 0.0982463756685787 0.151570369552937 0.648189853718509 0.520759893555253 0.968260197026371
"ACC_bulk792" "cg00021837" 0.0813379126629236 0.0621088061778316 1.30960354365909 0.198192909105372 0.923459934921426
"ACC_bulk793" "cg00021853" -0.016024472269411 0.0754228540457013 -0.212461759398567 0.8328824097823 0.991526723769564
"ACC_bulk794" "cg00021855" -0.00517334851506428 0.0370848589918437 -0.13950028814191 0.889791577446606 0.994782425188584
"ACC_bulk795" "cg00021878" -0.0287319298457789 0.10080269203404 -0.285031374321596 0.777167868158029 0.988353035210198
"ACC_bulk796" "cg00021892" -0.0587972994757891 0.0416888489890748 -1.41038433301907 0.166559971953883 0.914307191113605
"ACC_bulk797" "cg00021895" -0.0346141650145806 0.0205435413422045 -1.68491714441996 0.100201585203344 0.894397220070616
"ACC_bulk798" "cg00021933" -0.0117741244358585 0.105576607081641 -0.111522095294782 0.911789341531026 0.99582984243777
"ACC_bulk799" "cg00021944" 0.0182162964527157 0.0542253251385205 0.33593706273188 0.738766232323551 0.985999762593447
"ACC_bulk800" "cg00021945" -1.09523288679033 0.548181151682513 -1.99793970191928 0.0529174854127292 0.873973478043703
"ACC_bulk801" "cg00022021" 0.0131028016180675 0.0411998842221365 0.318030059196804 0.752203356689966 0.986734272803163
"ACC_bulk802" "cg00022024" 0.114321735456371 0.0594055222941679 1.92442943082406 0.061812813000491 0.880879210175309
"ACC_bulk803" "cg00022054" 0.081263512214883 0.0579498808009529 1.40230680532386 0.168940497934222 0.915099815891636
"ACC_bulk804" "cg00022059" 0.00381625524902823 0.0844354441164695 0.045197313627724 0.964186721251538 0.998254107329959
"ACC_bulk805" "cg00022076" 0.158417797422004 0.0497706341070897 3.18295718477571 0.00290524335463881 0.80153270953305
"ACC_bulk806" "cg00022101" 0.113294718863568 0.058681691255124 1.93066553537131 0.0610111525868866 0.880251254476361
"ACC_bulk807" "cg00022138" -0.0313516729238401 0.0446532553096504 -0.702113937862542 0.486886714038105 0.964911221778479
"ACC_bulk808" "cg00022145" 0.0411509837828008 0.0530707489717662 0.775398587359173 0.442903095649742 0.959933084907145
"ACC_bulk809" "cg00022218" 0.0247027254444945 0.697662748439996 0.0354078320789391 0.97193988792246 0.998502489788556
"ACC_bulk810" "cg00022235" 0.0121659028236072 0.056743864892338 0.214400320575449 0.831381285184803 0.991392930205074
"ACC_bulk811" "cg00022259" 0.101285825343312 0.0530533229892987 1.90913254130646 0.0638177264651636 0.881446704199585
"ACC_bulk812" "cg00022262" 0.0137463794656889 0.0266495814140845 0.515819714092163 0.608968746712859 0.976049475324196
"ACC_bulk813" "cg00022264" -0.109334983205828 0.063383343994363 -1.72497972362506 0.0926570474858454 0.892089197963391
"ACC_bulk814" "cg00022308" 0.154569117986085 0.0856854982426776 1.80391222734466 0.0791768928251464 0.888177451590778
"ACC_bulk815" "cg00022315" -0.0552693582528088 0.0666369732734095 -0.82940979365975 0.412052595247399 0.956393215588901
"ACC_bulk816" "cg00022318" -0.00671449639766201 0.0385991338369015 -0.173954587323999 0.862824575183726 0.99308007495821
"ACC_bulk817" "cg00022401" -0.0533169857565914 0.0623728350338702 -0.854811004304017 0.398013182294432 0.954404728553856
"ACC_bulk818" "cg00022492" -0.0260660333199452 0.0686515594662886 -0.379685960851988 0.706292294921424 0.983453857391307
"ACC_bulk819" "cg00022510" 0.0240294884982859 0.0590130549626548 0.407189367056026 0.686153632761381 0.982224713592748
"ACC_bulk820" "cg00022592" 0.133007320964533 0.132148509647438 1.00649883467764 0.32054204587295 0.944095582426949
"ACC_bulk821" "cg00022594" 0.0199651617188675 0.0538627501013102 0.370667329115486 0.712943664368487 0.984148798366371
"ACC_bulk822" "cg00022606" 0.0203919137471835 0.0378001737476621 0.539466137994794 0.59271245966138 0.97502413544557
"ACC_bulk823" "cg00022633" 0.124493541039458 0.208608227972242 0.596781547159415 0.554192406274307 0.971178289235039
"ACC_bulk824" "cg00022642" 0.00674750390613199 0.0611782755014848 0.110292482925058 0.912757865864381 0.995978858712895
"ACC_bulk825" "cg00022688" 0.00802571459621374 0.0270048091154673 0.297195753611786 0.767935676713469 0.987696000902757
"ACC_bulk826" "cg00022826" -0.0274274328035401 0.0480324001601508 -0.571019410066765 0.571348316063391 0.973068910487046
"ACC_bulk827" "cg00022866" -0.00900638165374219 0.0364021498015455 -0.247413455052586 0.805920212662009 0.989824200831218
"ACC_bulk828" "cg00022871" -0.036372633882994 0.034075084188058 -1.06742609005031 0.292514169820023 0.939979716627616
"ACC_bulk829" "cg00022900" -0.0160264346689389 0.0588130590932733 -0.272497892747291 0.786714527320182 0.988884388317164
"ACC_bulk830" "cg00022908" 0.0435094439841363 0.0995375611693259 0.437115833189054 0.664501470110419 0.980406022907291
"ACC_bulk831" "cg00022911" -0.0410414965914763 0.0478958867639641 -0.85688979502004 0.396877633913204 0.954213412380645
"ACC_bulk832" "cg00022966" 0.0703559396224606 0.0514352432649242 1.36785470732748 0.179392827081099 0.918603985683551
"ACC_bulk833" "cg00023001" -0.0581673551819123 0.0464064305789253 -1.25343307934414 0.21770552156849 0.927701348803343
"ACC_bulk834" "cg00023003" 0.124241043177056 0.106405504890666 1.16761856733556 0.250234971042082 0.93362117563716
"ACC_bulk835" "cg00023024" 0.0175177838199757 0.0497248649691514 0.352294246165243 0.726564032468092 0.985164659769309
"ACC_bulk836" "cg00023056" 0.0717733012165843 0.0711635805771625 1.00856787466955 0.31956122658768 0.944016368917591
"ACC_bulk837" "cg00023132" -0.00434573504930017 0.0796396976885884 -0.0545674478360416 0.956768959881671 0.997824542795026
"ACC_bulk838" "cg00023154" -0.0107571553176477 0.0448417103850498 -0.239891726369878 0.811703565137446 0.99009079642368
"ACC_bulk839" "cg00023168" 0.147701144504711 0.135933947646776 1.08656554938368 0.284073451917298 0.939026485462382
"ACC_bulk840" "cg00023174" 0.0601470985239866 0.0521297718875304 1.15379554419984 0.25578939732337 0.934444577959707
"ACC_bulk841" "cg00023185" 0.400487530860799 0.677638555175515 0.591004640751395 0.558016560416309 0.971559975562176
"ACC_bulk842" "cg00023196" 0.0047140936084523 0.052394691048673 0.0899727341473025 0.928781451484014 0.996599592949473
"ACC_bulk843" "cg00023197" -0.0941181342049162 0.0485315397814837 -1.9393189383376 0.0599135885043158 0.879846347362614
"ACC_bulk844" "cg00023231" 0.0490001140855093 0.0312434422148042 1.56833276399652 0.12509410251217 0.902803348732932
"ACC_bulk845" "cg00023233" -0.0388634455583301 0.0406728064481818 -0.955514235484171 0.345357227383167 0.947614009622454
"ACC_bulk846" "cg00023288" 0.0860560247049451 0.0862711059174684 0.997506914855953 0.324828373174611 0.944638231551495
"ACC_bulk847" "cg00023301" -0.0130230715615691 0.08011652182236 -0.162551634361322 0.871732807167683 0.993732458115171
"ACC_bulk848" "cg00023321" 0.0513224835660695 0.0871669519352273 0.588783735425401 0.559490283158777 0.9717508734071
"ACC_bulk849" "cg00023345" 0.0366188550070456 0.0339099725105011 1.07988453826395 0.287000171235382 0.939167115291502
"ACC_bulk850" "cg00023351" -0.0309428387144046 0.0747971998448667 -0.413689800936154 0.681426862970048 0.98176026224391
"ACC_bulk851" "cg00023363" 0.00397246313806596 0.0620835637501602 0.0639857459544711 0.949316992479277 0.9975779688273
"ACC_bulk852" "cg00023411" 0.0649648575462066 0.0729376124483871 0.890690761123799 0.378699964538209 0.951832158900051
"ACC_bulk853" "cg00023464" 0.0386900642849628 0.0407113838412876 0.950350016000317 0.347940034481918 0.948139284805389
"ACC_bulk854" "cg00023507" 0.261100012728119 0.252039491782287 1.03594881453601 0.306773759309315 0.942346853343741
"ACC_bulk855" "cg00023523" 0.0305689838279261 0.0360148218361761 0.848788978242847 0.40131421491569 0.954938419023111
"ACC_bulk856" "cg00023526" -0.0917531692783979 0.112142422389674 -0.818184299243805 0.418353160387672 0.957023153068914
"ACC_bulk857" "cg00023648" -0.0347123375108939 0.0666769419621896 -0.520604822137437 0.605662486947737 0.975875921448876
"ACC_bulk858" "cg00023673" -0.00643790027216511 0.0529836108226341 -0.121507390157239 0.903929436452094 0.995638409657429
"ACC_bulk859" "cg00023695" -0.270223877603754 0.116535859903131 -2.31880451071778 0.0258815652757658 0.854102394072421
"ACC_bulk860" "cg00023702" 0.0231829236244259 0.0627052055621867 0.369712903682847 0.713648907715499 0.984223730016244
"ACC_bulk861" "cg00023726" -0.017782246912355 0.0801068593567214 -0.221981576298846 0.825516931881356 0.990857771724918
"ACC_bulk862" "cg00023728" 0.0303097495980535 0.053483169257706 0.566715660622269 0.574239761414066 0.973187303466761
"ACC_bulk863" "cg00023750" -0.0361742294459255 0.0669390773217431 -0.54040525942797 0.592071129139302 0.974980734979432
"ACC_bulk864" "cg00023804" -0.0197376605786728 0.0428734062062801 -0.460370712877522 0.647873846673592 0.979006020906146
"ACC_bulk865" "cg00023808" 0.087755378283329 0.0533282993452739 1.64556866355623 0.108100458744548 0.897413655554945
"ACC_bulk866" "cg00023826" -0.0305076469607652 0.0318499425930811 -0.957855634169733 0.3441904098026 0.947381485414789
"ACC_bulk867" "cg00023916" -0.0421548886495893 0.052874616728588 -0.797261356351302 0.430252942738729 0.958434021525135
"ACC_bulk868" "cg00023919" 0.000422449455552142 0.0352797963352888 0.0119742600421302 0.990508797827246 0.999546214645945
"ACC_bulk869" "cg00024046" 0.00678576811356176 0.0534919866136925 0.126855787999932 0.899723426402423 0.995404377161857
"ACC_bulk870" "cg00024049" 0.0158736090103133 0.049323145169276 0.321828807871749 0.749346139777616 0.986572992875899
"ACC_bulk871" "cg00024086" 0.0642085440482788 0.049955933561623 1.28530365605268 0.206464809908676 0.924957791565163
"ACC_bulk872" "cg00024102" -0.053235969362315 0.0562284962705259 -0.946779175921523 0.349733386377984 0.948343810271693
"ACC_bulk873" "cg00024170" -0.0441239061853947 0.0562836380774277 -0.783956185005219 0.437925382044626 0.959339782762491
"ACC_bulk874" "cg00024198" 0.043095337968327 0.121559794385728 0.354519668169057 0.724909381119459 0.98494466782604
"ACC_bulk875" "cg00024244" 0.017817717455785 0.0789309942584783 0.225737907183035 0.822615009211937 0.990740269550862
"ACC_bulk876" "cg00024247" -0.0014950296547856 0.0697184826949735 -0.0214438065344383 0.983003836039921 0.999135650304609
"ACC_bulk877" "cg00024269" 0.00561240920145718 0.0461359552245079 0.121649355131934 0.903817757622199 0.995638409657429
"ACC_bulk878" "cg00024280" 0.0391975234256047 0.259204653705551 0.151222298154152 0.880600317490455 0.994314396752352
"ACC_bulk879" "cg00024304" -0.0268150043750942 0.0380216953195553 -0.705255358808337 0.484952220875679 0.96464597355555
"ACC_bulk880" "cg00024313" -0.0162783699825232 0.0533285098200028 -0.305247043982042 0.761843808526838 0.987277969513761
"ACC_bulk881" "cg00024361" -0.0531468203415778 0.0374692674126443 -1.4184109808254 0.164220495668761 0.914049931062086
"ACC_bulk882" "cg00024367" -0.0473967431074098 0.0601233669697163 -0.78832483103089 0.43539721549591 0.959114296265263
"ACC_bulk883" "cg00024377" 0.0464046444850335 0.0472785110982738 0.981516621548765 0.332546152609182 0.945682613742165
"ACC_bulk884" "cg00024396" 0.0257388503215194 0.0753416060996477 0.341628638596805 0.734512451954556 0.985670103309804
"ACC_bulk885" "cg00024404" -0.0455390344842179 0.0659943043350079 -0.690044920438095 0.494359009809922 0.965659518907179
"ACC_bulk886" "cg00024416" -0.131081637043304 0.0701350675480785 -1.86898853349569 0.0693466166973931 0.885585911974713
"ACC_bulk887" "cg00024437" 0.0684904851466438 0.0534474236295057 1.28145531618915 0.207798399023214 0.925280546491702
"ACC_bulk888" "cg00024443" -0.0445641403541572 0.0263832322160884 -1.6891084454384 0.0993891395417363 0.894259912276724
"ACC_bulk889" "cg00024456" -0.017002796985954 0.0669702214720572 -0.253885930376507 0.800952424267049 0.989778374116536
"ACC_bulk890" "cg00024471" 0.011188889701388 0.0685710807395884 0.163172135843679 0.871247611529338 0.993683352362094
"ACC_bulk891" "cg00024472" 0.023245672792168 0.19210017835612 0.121008075011126 0.904322245721378 0.995638409657429
"ACC_bulk892" "cg00024494" -0.140131547175399 0.0565858776075043 -2.4764402904094 0.0178375335561764 0.845482812729741
"ACC_bulk893" "cg00024515" -0.208446926144991 0.0843229896783744 -2.47200587811285 0.0180285043309226 0.845482812729741
"ACC_bulk894" "cg00024516" 0.110137371517348 0.0795883962702541 1.38383705010665 0.174483379116721 0.917281759445105
"ACC_bulk895" "cg00024674" 0.0465523499116891 0.0513253518975996 0.907004982733811 0.370120104698133 0.95066196600209
"ACC_bulk896" "cg00024701" 0.0402534545678875 0.0521780075592734 0.771464002763237 0.445202977239544 0.960259646878091
"ACC_bulk897" "cg00024705" 0.0614103879458688 0.0654483194290087 0.93830351155892 0.354014423269254 0.949002220159982
"ACC_bulk898" "cg00024720" -0.0331375995766818 0.0503582624945283 -0.658036992048373 0.514481354134598 0.9676109643614
"ACC_bulk899" "cg00024722" -0.0641833080878224 0.0474125519022823 -1.3537197537923 0.183823180685326 0.91921671311873
"ACC_bulk900" "cg00024740" 0.0289535196259896 0.0446707614499497 0.648153706948334 0.520783016139673 0.968260197026371
"ACC_bulk901" "cg00024790" 0.0390405915598464 0.0419638622351326 0.930338378795868 0.358068843696137 0.94914694115799
"ACC_bulk902" "cg00024792" 0.0639406093289034 0.0308422616264625 2.07314917768685 0.044989041084 0.869107307642977
"ACC_bulk903" "cg00024812" -0.129886467027887 0.0691576721556335 -1.87812086467556 0.0680541245895937 0.884680428801897
"ACC_bulk904" "cg00024870" 0.00108492683183708 0.0508607140626417 0.0213313330697806 0.983092967561622 0.999137543359406
"ACC_bulk905" "cg00024937" 0.0851598241173322 0.0585753916864587 1.45384984488323 0.154197858763404 0.911956233395445
"ACC_bulk906" "cg00024967" -0.118838485528278 0.0515880072050759 -2.30360682582415 0.0268083858804256 0.855271171563877
"ACC_bulk907" "cg00024989" 0.012908829345475 0.0409101808345821 0.315540754944864 0.754077598903817 0.986908273002059
"ACC_bulk908" "cg00024998" 0.0806794102226069 0.0663743624019387 1.21552068152523 0.231665554257872 0.929829318779061
"ACC_bulk909" "cg00025002" 0.0614013464334126 0.0445558599615165 1.37807566695931 0.176240999087897 0.91774851667755
"ACC_bulk910" "cg00025063" 0.000118628246894507 0.0595457294930245 0.00199222090155775 0.998420860896765 0.999934660288077
"ACC_bulk911" "cg00025138" 0.0835023986222058 0.149435545867278 0.55878538227022 0.579586459786428 0.973732189877052
"ACC_bulk912" "cg00025155" 0.04924116998218 0.0534479356369442 0.921292270606306 0.362710201381437 0.949571389483376
"ACC_bulk913" "cg00025185" -0.012078367555909 0.0751071271318584 -0.160815198465842 0.873090864017486 0.993830127988965
"ACC_bulk914" "cg00025197" 0.0590952913622316 0.0391829123779082 1.50819037626081 0.139775726152094 0.908628000403838
"ACC_bulk915" "cg00025211" 0.0423561423921751 0.0255653025620972 1.65678236309911 0.105798817435969 0.896476861109323
"ACC_bulk916" "cg00025216" 0.0327401555390172 0.0575944342932391 0.568460406648364 0.573066697311637 0.973159397884156
"ACC_bulk917" "cg00025278" 0.0486343994379808 0.0641471551093589 0.758169233773006 0.453026354028615 0.961089699029922
"ACC_bulk918" "cg00025328" -0.0285978730172616 0.0529541649337799 -0.54004955140023 0.592314004884612 0.97502413544557
"ACC_bulk919" "cg00025331" 0.0328732762769627 0.0562868120648105 0.584031588769165 0.562650239814263 0.972048066984265
"ACC_bulk920" "cg00025347" 0.122030975716287 0.11763639308012 1.03735733917967 0.30612561236078 0.942284464697578
"ACC_bulk921" "cg00025354" -0.0193050256630476 0.0628525773873495 -0.307147717174335 0.760407917400521 0.987244546763476
"ACC_bulk922" "cg00025357" -0.0976129071536915 0.034516979463196 -2.82796781965734 0.0074355920348066 0.827219594179524
"ACC_bulk923" "cg00025405" -0.0107690588800382 0.0318699908120275 -0.33790592986221 0.737293788060696 0.985799618137378
"ACC_bulk924" "cg00025436" 0.0342242441978491 0.0695751185639372 0.491903498035698 0.625617311653478 0.977088367736641
"ACC_bulk925" "cg00025439" -0.171197791046794 0.0976475692987664 -1.75322122482117 0.087628521872885 0.890224726700344
"ACC_bulk926" "cg00025496" 0.0646052318955814 0.0886278582721632 0.728949487836975 0.470501672060314 0.962758240061743
"ACC_bulk927" "cg00025518" 0.0940794056763509 0.0711072950807125 1.32306264173828 0.193721058354624 0.92223837682718
"ACC_bulk928" "cg00025526" 0.043368288835023 0.0548953048857626 0.790018179610671 0.43441962206289 0.958901155901435
"ACC_bulk929" "cg00025590" 0.0254969783301466 0.0680443426036913 0.3747112155767 0.709958395560657 0.9839276019107
"ACC_bulk930" "cg00025591" 0.0473510043381582 0.0420505447270729 1.12604972528864 0.267205957287117 0.936373583102766
"ACC_bulk931" "cg00025626" -0.0062858546103659 0.0649948950261566 -0.0967130511994245 0.923462559967332 0.996332345334237
"ACC_bulk932" "cg00025643" 0.149114225027328 0.0587184727519976 2.53947723840033 0.0153150385499012 0.842651931582124
"ACC_bulk933" "cg00025647" 0.00524721913237847 0.0591034071183996 0.0887803155216909 0.929722759695595 0.996599592949473
"ACC_bulk934" "cg00025663" 0.0489341735168517 0.0407756846191569 1.20008220521359 0.237535955519903 0.930761415928908
"ACC_bulk935" "cg00025680" 0.0109236395662748 0.0564193772523989 0.193615032604961 0.847508573444179 0.992285517985194
"ACC_bulk936" "cg00025715" 0.0844637554179303 0.0341659816650666 2.47215947856962 0.0180218584247055 0.845482812729741
"ACC_bulk937" "cg00025751" -0.0751786101875973 0.0661047320702675 -1.13726518258458 0.262547979709159 0.935754648323925
"ACC_bulk938" "cg00025795" 0.0779620380039348 0.0429294147894137 1.81605173018012 0.0772584030069396 0.887196987513898
"ACC_bulk939" "cg00025823" 0.0512373883715345 0.0442903360389938 1.15685255416496 0.25455340588447 0.934191858043813
"ACC_bulk940" "cg00025877" -0.033306620341543 0.100948746434203 -0.329935947874813 0.743260376709158 0.986366763361328
"ACC_bulk941" "cg00025972" -0.0484990299526325 0.0670321079739587 -0.72351939120688 0.473791383768716 0.963160242132504
"ACC_bulk942" "cg00025981" -0.0995026115539876 0.0940490275205171 -1.05798660738178 0.296740968716706 0.940753977896519
"ACC_bulk943" "cg00025982" -0.0427205667630032 0.0599628828898918 -0.712450180913579 0.480537991245687 0.963992411353623
"ACC_bulk944" "cg00025991" 0.00770305546064579 0.0302548909458214 0.254605295865715 0.800400805468903 0.989723758958576
"ACC_bulk945" "cg00026030" 0.000355784769688033 0.0341752623991328 0.0104105936490794 0.99174816311822 0.999648897449261
"ACC_bulk946" "cg00026104" 0.054572106290156 0.0634960103637426 0.859457247432316 0.395477960591092 0.953958903259509
"ACC_bulk947" "cg00026119" 0.0564709017814704 0.055933453791552 1.00960870379865 0.319068598777608 0.943864230380679
"ACC_bulk948" "cg00026141" -0.0948551466671011 0.0533334497366664 -1.77853011825501 0.0833185865704067 0.889008739023429
"ACC_bulk949" "cg00026183" 0.0901249583485925 0.0492461904401646 1.83008995301061 0.0750890916680133 0.887122942325471
"ACC_bulk950" "cg00026222" 0.00581536989887774 0.0481443657280645 0.120790248473204 0.904493616639619 0.995638409657429
"ACC_bulk951" "cg00026230" -0.0114783490705429 0.118553504269885 -0.0968199897694514 0.923378201050076 0.996326643277623
"ACC_bulk952" "cg00026239" 0.0275753699780401 0.0619242552815272 0.445308059865617 0.658623723079903 0.979914279936957
"ACC_bulk953" "cg00026290" -0.0297422441616113 0.0363050816536888 -0.819230884682208 0.417763258390126 0.9568699122308
"ACC_bulk954" "cg00026302" 0.0633845262467336 0.0426191137124544 1.48723238766486 0.145204874312507 0.909845365762262
"ACC_bulk955" "cg00026327" -0.0641809464663419 0.0320247046118036 -2.00410736786893 0.0522243802013311 0.87357001239393
"ACC_bulk956" "cg00026341" -0.124623392527889 0.0933949235974815 -1.33437008916028 0.190023996075905 0.921059564101186
"ACC_bulk957" "cg00026346" -0.0195156867248851 0.085679612736909 -0.227775150954646 0.821042205064362 0.990672488519846
"ACC_bulk958" "cg00026362" -0.0787794388217761 0.0441927308208174 -1.78263341863152 0.0826369178337108 0.888991149297278
"ACC_bulk959" "cg00026363" 0.0121688011808476 0.0453308374206161 0.268444217518765 0.789809409934463 0.988984674020956
"ACC_bulk960" "cg00026374" 0.057927444386173 0.0661833813097105 0.875256646605842 0.386933192606358 0.952815992021414
"ACC_bulk961" "cg00026375" 0.146492775025582 0.0643442414632082 2.27670373749523 0.0285223403220883 0.855490599617155
"ACC_bulk962" "cg00026401" -0.0756483660971049 0.0684137367123001 -1.10574819813203 0.275787196783492 0.937803620492089
"ACC_bulk963" "cg00026412" 0.056869913832395 0.0443113701825644 1.28341582754243 0.207118201274514 0.925099778780673
"ACC_bulk964" "cg00026455" 0.00799694797349107 0.0292316677456941 0.273571389872856 0.785895522493856 0.988884388317164
"ACC_bulk965" "cg00026457" -0.0626159660557 0.12375269651252 -0.505976579260762 0.615795961274843 0.97655882177588
"ACC_bulk966" "cg00026458" 0.125056112733313 0.0512183884657968 2.44162529277593 0.0193877108825297 0.846518045074877
"ACC_bulk967" "cg00026472" 0.0798633005124436 0.0486724153035044 1.64083290328708 0.109084787293475 0.897643592057619
"ACC_bulk968" "cg00026474" -0.0273071725980854 0.050764867200021 -0.537914784460897 0.593772611275012 0.975085408087073
"ACC_bulk969" "cg00026546" 0.00157355552141354 0.0568149818331385 0.0276961370160245 0.978049449881039 0.99876191954709
"ACC_bulk970" "cg00026553" -0.0310177270810041 0.0579133015360448 -0.535588996971601 0.595363677691684 0.975178943958135
"ACC_bulk971" "cg00026554" -0.00669676313630394 0.0419810366142458 -0.159518765528326 0.874105050861655 0.99390445026835
"ACC_bulk972" "cg00026570" -0.00493731523880734 0.0539065630811135 -0.0915902434992587 0.92750473790701 0.996559946662522
"ACC_bulk973" "cg00026603" -0.00423075340483917 0.0626374102536559 -0.0675435556436059 0.946503136595035 0.997518832249599
"ACC_bulk974" "cg00026703" -0.0324631219650544 0.0709992352998957 -0.457231994512793 0.650107690316581 0.979205996554639
"ACC_bulk975" "cg00026729" -0.0915767343697638 0.0853074644949557 -1.07349028495834 0.289821033905617 0.9396662501348
"ACC_bulk976" "cg00026731" -0.00259843344077924 0.0740926763724048 -0.0350700442742679 0.97220746592848 0.998502489788556
"ACC_bulk977" "cg00026776" 0.107783258926141 0.0718562836068305 1.49998376642868 0.14188198127491 0.909089030793939
"ACC_bulk978" "cg00026803" 0.0405284704485575 0.0472703479753583 0.857376181569147 0.396612236869265 0.954202205009891
"ACC_bulk979" "cg00026853" 0.129222578741542 0.214046690858985 0.603712107031237 0.549622229210734 0.970882337511322
"ACC_bulk980" "cg00026857" -0.0792112676577969 0.0686861862741194 -1.1532343249001 0.256016776392767 0.934514702780489
"ACC_bulk981" "cg00026891" 0.0490105489232868 0.0405659124412731 1.20817075159443 0.234446835367015 0.930250094739121
"ACC_bulk982" "cg00026909" -0.0593081076849342 0.110707471655915 -0.535719105475256 0.595274617332743 0.975178943958135
"ACC_bulk983" "cg00026919" -0.00229581329299591 0.0581601065884489 -0.0394740214154263 0.968719130071215 0.998381210548719
"ACC_bulk984" "cg00026920" 0.153563522142296 0.0613393695535802 2.50350669170406 0.0167113185923141 0.844607889385955
"ACC_bulk985" "cg00026958" 0.00194402868438513 0.0542791302056032 0.0358153986075564 0.971617039200003 0.998502489788556
"ACC_bulk986" "cg00026974" 0.0076571154186762 0.0447557768263716 0.17108663867866 0.865063419514855 0.993191294178778
"ACC_bulk987" "cg00027029" -0.0343174955288158 0.0524321564208878 -0.654512380786698 0.516723936752518 0.96782507590166
"ACC_bulk988" "cg00027038" 0.0228306276680183 0.0731642756606205 0.312046110781173 0.756711321113618 0.98702606192932
"ACC_bulk989" "cg00027081" 0.101789396319801 0.0721326056525836 1.41114265038553 0.166337841427831 0.914307191113605
"ACC_bulk990" "cg00027083" -0.358458671302944 0.190985990127662 -1.87688463988032 0.0682278724457931 0.884957234089556
"ACC_bulk991" "cg00027114" -0.0306740971083229 0.0716887983802472 -0.427878522187292 0.67115485493449 0.981049100715509
"ACC_bulk992" "cg00027155" 0.231991444005838 0.277275264528656 0.836682797508835 0.408001862727241 0.955755346256185
"ACC_bulk993" "cg00027162" 0.0303273548328616 0.0550738599336202 0.550666956509219 0.585085047403724 0.974241182859895
"ACC_bulk994" "cg00027232" 0.0208799214010036 0.0498564899155827 0.418800469835675 0.677719754506177 0.981608020568084
"ACC_bulk995" "cg00027294" 0.00230287375838056 0.0248352145633917 0.0927261470804892 0.926608275559447 0.996483379439066
"ACC_bulk996" "cg00027400" -0.05788038948953 0.062566928134455 -0.925095593076685 0.36075404770652 0.949435056173464
"ACC_bulk997" "cg00027420" -0.0608720927020815 0.101717956007715 -0.598439991238762 0.55309703037064 0.971027764009251
"ACC_bulk998" "cg00027466" 0.0855305070174698 0.0452478209484629 1.89026797809532 0.0663669143905566 0.883631924202459
"ACC_bulk999" "cg00027499" 0.0553173512292698 0.0751317404251012 0.736271393638427 0.466086680366543 0.962245763239358
"ACC_bulk1000" "cg00027570" 0.00394488698829481 0.0489278620523508 0.0806265964385271 0.936162063290129 0.996970981641368
"ACC_bulk1001" "cg00027586" 0.0771384690359157 0.0473777410962397 1.62815844004091 0.111755474784412 0.898762536612009
"ACC_bulk1002" "cg00027619" -0.0352354546607814 0.0480249009299718 -0.733691355494112 0.467639666662067 0.962374049382681
"ACC_bulk1003" "cg00027637" -0.0203609721707112 0.059097258963381 -0.344533274941359 0.732344830024242 0.985533189143165
"ACC_bulk1004" "cg00027650" -0.0544781007769448 0.120439480087622 -0.452327598369827 0.653604726185152 0.979463370178809
"ACC_bulk1005" "cg00027662" 0.0731063231873895 0.0598012214979217 1.22248879464662 0.22905132529393 0.929437206746025
"ACC_bulk1006" "cg00027669" 0.0205771724185791 0.0367324741549208 0.560190210215462 0.578637537935827 0.973560783187633
"ACC_bulk1007" "cg00027674" -0.108984088876953 0.0486846585669451 -2.23857149428483 0.0311197727936645 0.856050589957569
"ACC_bulk1008" "cg00027712" -0.0280367131224433 0.0393691345774455 -0.712149591891347 0.480721954448393 0.964052204151509
"ACC_bulk1009" "cg00027729" -0.0234756974322568 0.0462509512772648 -0.507572207359042 0.614686858007056 0.976392406262445
"ACC_bulk1010" "cg00027745" -0.19704272654768 0.0481158165306878 -4.09517578116976 0.00021269640693073 0.71987706582745
"ACC_bulk1011" "cg00027808" 0.0195339150546952 0.406143651765917 0.0480960738146751 0.961891574768349 0.998127796764585
"ACC_bulk1012" "cg00027842" 0.123751838743888 0.0452952307509762 2.7321163109699 0.00949447654112468 0.832988551607314
"ACC_bulk1013" "cg00027940" -0.0946047112171937 0.0528181488741407 -1.7911402280043 0.081238672773832 0.888859665168256
"ACC_bulk1014" "cg00027948" 0.00998224166442737 0.0468191454060663 0.21320854060557 0.832304064485599 0.991443928772233
"ACC_bulk1015" "cg00027990" 0.0296409096492472 0.0264164477741073 1.12206265970023 0.268876011573178 0.93690059595674
"ACC_bulk1016" "cg00027995" 0.0165451185266031 0.0580071229217581 0.285225635977839 0.777020171262799 0.988350180957798
"ACC_bulk1017" "cg00028013" -0.0013157725782874 0.0317881497424759 -0.0413919208556276 0.967200176068479 0.998375277956125
"ACC_bulk1018" "cg00028014" -0.0630887282970246 0.0849222931272543 -0.742899490508192 0.46211075348903 0.962078234998467
"ACC_bulk1019" "cg00028022" 0.00306676833391427 0.223295783645287 0.0137341076658479 0.989113967518726 0.999457078266365
"ACC_bulk1020" "cg00028034" -0.0521932597081524 0.0446206794276636 -1.16971010700913 0.249402225218906 0.933607587267548
"ACC_bulk1021" "cg00028056" -0.0547062235434249 0.0797521970144585 -0.685952557940278 0.496907124108654 0.96576076415527
"ACC_bulk1022" "cg00028060" 0.0183311312130864 0.126700259847069 0.144681086173087 0.885727321627722 0.99461494000312
"ACC_bulk1023" "cg00028135" 0.062025379687775 0.0439288648664145 1.41195043114342 0.166101476656855 0.914264402684367
"ACC_bulk1024" "cg00028184" 0.0141539488761522 0.054046561105586 0.261884356499592 0.794824996158124 0.989479923700756
"ACC_bulk1025" "cg00028211" -0.0363372141353423 0.0727196850338025 -0.499688827288672 0.620175377235416 0.976693732543472
"ACC_bulk1026" "cg00028232" -0.0728383976211694 0.0688042328160714 -1.05863250907662 0.296450400497795 0.940746495110081
"ACC_bulk1027" "cg00028250" -0.0483020609871778 0.0992749166220364 -0.486548492113828 0.629372829789745 0.977374613234939
"ACC_bulk1028" "cg00028251" 0.0109699994860965 0.0331596266520832 0.330823974624194 0.742594768695584 0.986286548205703
"ACC_bulk1029" "cg00028302" -0.0360267558357197 0.0830682316030912 -0.43370076791642 0.66695808383602 0.980735924860125
"ACC_bulk1030" "cg00028318" 0.0425881577006699 0.0401433493680013 1.06090195190881 0.295431028735484 0.940475703941957
"ACC_bulk1031" "cg00028336" -0.0656203466262586 0.048448920612763 -1.35442329357018 0.183600693598692 0.919185299901933
"ACC_bulk1032" "cg00028338" -0.0391834198591905 0.0537497348369903 -0.728997454183245 0.470472671187552 0.962750280057652
"ACC_bulk1033" "cg00028429" 0.0245519069740157 0.0600450199223774 0.408891645064902 0.684914582621483 0.982079966610836
"ACC_bulk1034" "cg00028431" -0.0128131309399469 0.0472797186387216 -0.271006920279197 0.787852444243271 0.988922316395267
"ACC_bulk1035" "cg00028455" -0.0767949366897813 0.0506178511909738 -1.5171512595437 0.137504536852545 0.907183292741369
"ACC_bulk1036" "cg00028467" 0.0706333044662477 0.08226945605608 0.858560489546687 0.395966484598593 0.954024454364592
"ACC_bulk1037" "cg00028480" -0.0166976231283839 0.0543478418624321 -0.307236176381202 0.76034111046651 0.987240343015364
"ACC_bulk1038" "cg00028487" -0.0394687278743242 0.0356244823063391 -1.10791021564687 0.274864137316155 0.937803620492089
"ACC_bulk1039" "cg00028507" 0.0241402269646618 0.0646615833574447 0.373331825656299 0.710976168434981 0.984003431294956
"ACC_bulk1040" "cg00028515" -0.027901514457485 0.0415294993938054 -0.671848080635589 0.505744800380107 0.966821274672549
"ACC_bulk1041" "cg00028550" -0.0297772213010052 0.0317064628169406 -0.939153051317204 0.353583776385547 0.948933449124014
"ACC_bulk1042" "cg00028595" 0.0261009502572857 0.0427200876314953 0.610976046735513 0.544853035178877 0.970259208629419
"ACC_bulk1043" "cg00028598" -0.0716317737401758 0.138330070101389 -0.517832266604603 0.607577160147626 0.975928869796596
"ACC_bulk1044" "cg00028636" -0.0839447581835338 0.0894271458415714 -0.938694368399611 0.353816248166522 0.948998560843871
"ACC_bulk1045" "cg00028677" 0.0575830110000584 0.0462861038112079 1.2440669284874 0.221094442065488 0.928210236114777
"ACC_bulk1046" "cg00028678" 0.0554017341593971 0.0501213509522857 1.1053519728975 0.275956600753077 0.937803620492089
"ACC_bulk1047" "cg00028749" -0.0792469042068722 0.051035014553835 -1.55279478020482 0.128762012807247 0.904144481055909
"ACC_bulk1048" "cg00028757" 0.111043568342993 0.088932317254716 1.2486301017542 0.219438484176296 0.928083044601488
"ACC_bulk1049" "cg00028813" 0.024934694626079 0.0731123911343105 0.341046083149886 0.734947457007672 0.985705385769092
"ACC_bulk1050" "cg00028829" -0.0771058237257195 0.0587983111030732 -1.31136119863296 0.197604500722774 0.923080521881246
"ACC_bulk1051" "cg00028844" 0.0386740561893054 0.0389358358585635 0.993276639283949 0.326858247312708 0.944989390501594
"ACC_bulk1052" "cg00028870" 0.0328923130548259 0.0769620428617761 0.427383575484093 0.671512115464306 0.981062356347265
"ACC_bulk1053" "cg00028881" 0.0204763381962665 0.126275250069939 0.162156386029134 0.872041894281466 0.993732458115171
"ACC_bulk1054" "cg00028899" -0.039475791145173 0.0618477164262746 -0.638274028956753 0.527123465928701 0.968804405266325
"ACC_bulk1055" "cg00028918" -0.0196841173728701 0.0601008939127791 -0.327517880207182 0.745073815848537 0.986496722440257
"ACC_bulk1056" "cg00028929" -0.0414857640794773 0.0650128015929991 -0.6381168487276 0.52722466907809 0.968856174971093
"ACC_bulk1057" "cg00028935" 0.0117940034924589 0.0406219312092845 0.290335863937539 0.773137897070624 0.988108180582305
"ACC_bulk1058" "cg00028993" 0.0204166834651552 0.0739594840362589 0.276052270120568 0.784003724611761 0.988727272383019
"ACC_bulk1059" "cg00029031" -0.116685008970037 0.0792686844763244 -1.47201899136963 0.149250098043678 0.910574195322777
"ACC_bulk1060" "cg00029052" -0.00230140265012067 0.034876529799375 -0.0659871456064963 0.94773401115612 0.997532380802536
"ACC_bulk1061" "cg00029150" -0.117901250737742 0.0771574000745704 -1.52806147723736 0.134779326054183 0.906467428240498
"ACC_bulk1062" "cg00029161" -0.00150710884713639 0.0510187302703386 -0.0295403048870582 0.97658827883926 0.998670929758921
"ACC_bulk1063" "cg00029229" -0.016253347521393 0.0495649718015564 -0.327920039710031 0.744772112585985 0.986469999570226
"ACC_bulk1064" "cg00029233" 0.0737038758388484 0.058184363607518 1.26672994717304 0.212961279048574 0.926435634832145
"ACC_bulk1065" "cg00029246" 0.116571561658782 0.0721713221278932 1.61520612650282 0.114539883650956 0.899384451306234
"ACC_bulk1066" "cg00029256" 0.0958130142464562 0.0706426056698518 1.35630634427952 0.18300621905229 0.919129840345925
"ACC_bulk1067" "cg00029284" -0.0771913008245869 0.0571090291743387 -1.35164792574117 0.184479580609317 0.9195795957109
"ACC_bulk1068" "cg00029336" 0.0773067282522733 0.098786312747955 0.782565176306509 0.438732208188552 0.959453910837611
"ACC_bulk1069" "cg00029353" -0.264220839988443 0.104094515636189 -2.53827820201303 0.0153598075651655 0.842651931582124
"ACC_bulk1070" "cg00029397" 0.00219801449106922 0.0426963854024326 0.0514801070477499 0.959212621275043 0.997922740004081
"ACC_bulk1071" "cg00029451" -0.0212766517037261 0.0275836217054914 -0.771350910003608 0.445269187836147 0.960259646878091
"ACC_bulk1072" "cg00029458" 0.0838525168042761 0.0739940291975115 1.13323355564879 0.264215629182733 0.936157400996303
"ACC_bulk1073" "cg00029465" -0.0663024116845273 0.0366160920783639 -1.8107451647934 0.0780921380086605 0.887463025743084
"ACC_bulk1074" "cg00029521" 0.0230138836260006 0.0481999966482603 0.477466498471867 0.635764923954022 0.977922912021563
"ACC_bulk1075" "cg00029583" 0.0713230201230577 0.155802193583558 0.457779306456341 0.649717929095904 0.979151079939937
"ACC_bulk1076" "cg00029587" -0.037672053071801 0.0519362530983943 -0.725351769224294 0.472679807689585 0.963086853381026
"ACC_bulk1077" "cg00029597" 0.0187921970655592 0.0344781894410056 0.545045936873044 0.588906861032392 0.974705315733659
"ACC_bulk1078" "cg00029640" 0.0613916280440277 0.0589549194856241 1.04133172565858 0.304301849930265 0.942002116121777
"ACC_bulk1079" "cg00029647" -0.0126587730075755 0.0293299790443658 -0.431598433412696 0.668472240618335 0.980830970370052
"ACC_bulk1080" "cg00029648" -0.0659540201914191 0.0407070824294405 -1.62020995500575 0.113457533374215 0.899013772803052
"ACC_bulk1081" "cg00029678" 0.0325216600350883 0.0603050231313631 0.539286088395091 0.592835454221956 0.97502413544557
"ACC_bulk1082" "cg00029694" 0.0217284791353306 0.0803627072154833 0.27038012889571 0.78833095504129 0.988958527708073
"ACC_bulk1083" "cg00029701" -0.0545091276229759 0.0966344856322008 -0.564075311896856 0.576017221055588 0.973353879547115
"ACC_bulk1084" "cg00029751" 0.0758761611560316 0.0724526912998548 1.04725110682236 0.30159950257891 0.941400521702008
"ACC_bulk1085" "cg00029812" 0.128041967354706 0.0818113823689045 1.56508744440154 0.125853118404516 0.903054208380521
"ACC_bulk1086" "cg00029821" -0.0205804647040965 0.0658367465161329 -0.31259844681197 0.756294859162394 0.987009549321296
"ACC_bulk1087" "cg00029822" -0.102249108130492 0.099966192218942 -1.02283687975781 0.312852697932945 0.943070320089677
"ACC_bulk1088" "cg00029825" -0.00321948875191072 0.052413347461026 -0.0614249787099497 0.951342700916217 0.99760369041467
"ACC_bulk1089" "cg00029826" -0.0523322611086336 0.152435047580881 -0.343308589062279 0.73325849796006 0.985609454381834
"ACC_bulk1090" "cg00029831" 0.0338505058601863 0.0664448068697878 0.509452994972555 0.613380718999384 0.97628471137172
"ACC_bulk1091" "cg00029855" -0.0676350505163239 0.058558224359495 -1.15500514669136 0.255299820805701 0.934337046706554
"ACC_bulk1092" "cg00029928" 0.0201561811735047 0.0566692000515059 0.35568141345184 0.72404612719749 0.984863315304606
"ACC_bulk1093" "cg00029943" -0.0379878652244493 0.0492350675436435 -0.771561147768828 0.445146107978035 0.960259646878091
"ACC_bulk1094" "cg00029973" 0.134870777121351 0.0911365634951515 1.47987560589254 0.147150001080914 0.910222646610398
"ACC_bulk1095" "cg00029979" 0.000486395867935643 0.0308428623915745 0.0157701273559005 0.987500290600205 0.999369697400271
"ACC_bulk1096" "cg00030005" -0.0591195086282461 0.0588204840959275 -1.00508368023342 0.321214070689397 0.944095582426949
"ACC_bulk1097" "cg00030047" -0.0600107046605454 0.0523274281086431 -1.14683076982018 0.258621530724697 0.935022969179743
"ACC_bulk1098" "cg00030074" -0.0847586219846917 0.0496121940320104 -1.70842317374645 0.0957154768102183 0.893874159062128
"ACC_bulk1099" "cg00030176" -0.108005603713909 0.0615772484860591 -1.75398554448825 0.0874956754127114 0.890132322243321
"ACC_bulk1100" "cg00030290" -0.0590255584259167 0.0499864520520885 -1.18083112528989 0.24500821270742 0.932932907876154
"ACC_bulk1101" "cg00030291" -0.0286014775026123 0.0410374942744424 -0.696959646496372 0.490070108290996 0.965266859617495
"ACC_bulk1102" "cg00030296" -0.0628361145836085 0.0315881654321615 -1.98922962837316 0.0539099047230677 0.874831599293434
"ACC_bulk1103" "cg00030420" -0.0541226144530581 0.059641832888611 -0.907460616680565 0.369882296654457 0.950606120534786
"ACC_bulk1104" "cg00030422" -0.167460872684997 0.0945240797798143 -1.77162129560089 0.0844770259510556 0.889379165174325
"ACC_bulk1105" "cg00030423" -0.023650729324379 0.389100854064133 -0.0607830311276592 0.95185056873312 0.99760369041467
"ACC_bulk1106" "cg00030427" -0.0183174435254486 0.0617057891355061 -0.296851296808204 0.76819663988818 0.987705941042047
"ACC_bulk1107" "cg00030432" -0.0112400314833119 0.0528902065411704 -0.212516309131116 0.8328401605101 0.991526723769564
"ACC_bulk1108" "cg00030466" 0.0750403092999018 0.142990890108208 0.524790839773885 0.60277703956888 0.975495196568991
"ACC_bulk1109" "cg00030476" 0.0127314853997148 0.12274418118034 0.10372373889569 0.917934091418936 0.996176083683621
"ACC_bulk1110" "cg00030501" 0.0250829575541675 0.0923296774515407 0.271667336510866 0.787348353332284 0.988884388317164
"ACC_bulk1111" "cg00030508" 0.0405900335490256 0.0613175007778885 0.661964904539336 0.511988377358655 0.967406078818591
"ACC_bulk1112" "cg00030523" 0.134304160652848 0.0849655363721911 1.5806898465812 0.122237928120205 0.902352127505807
"ACC_bulk1113" "cg00030584" 0.0697711539649868 0.0721538301915457 0.966977827507789 0.33966942162403 0.946704830137053
"ACC_bulk1114" "cg00030588" -0.0979405627522664 0.0566757322711819 -1.7280864106641 0.0920923463364979 0.891925252544932
"ACC_bulk1115" "cg00030591" -0.0395061887646687 0.0447721990584171 -0.882382138816156 0.383118123755971 0.952277667999939
"ACC_bulk1116" "cg00030604" -0.0585963597169954 0.0351246779675629 -1.66823905890634 0.103489192993022 0.895662711837285
"ACC_bulk1117" "cg00030627" -0.0273339292787291 0.0913222267079799 -0.299312996015028 0.766332239127395 0.987599973131279
"ACC_bulk1118" "cg00030682" -0.0978037954222494 0.074058582318571 -1.32062743250385 0.194524411184271 0.922253499591341
"ACC_bulk1119" "cg00030774" -0.0230455316078223 0.0353788411572486 -0.651393060202047 0.518713032676886 0.967996336526777
"ACC_bulk1120" "cg00030795" 0.275260639089479 0.524546330708069 0.524759440634944 0.602798659216795 0.975495196568991
"ACC_bulk1121" "cg00030807" 0.0172261551863441 0.0696810831639309 0.247214228082793 0.806073254840077 0.989824200831218
"ACC_bulk1122" "cg00030816" 0.0913737175218969 0.0474972167903926 1.9237699321443 0.0618981201890918 0.880879210175309
"ACC_bulk1123" "cg00030909" 0.0266830327199253 0.0844415180719666 0.315994232803635 0.753736054604472 0.986866883225995
"ACC_bulk1124" "cg00030959" -0.818328050951186 0.40891695406383 -2.00120841852756 0.0525491669719456 0.873631806787996
"ACC_bulk1125" "cg00031013" 0.0082190486092553 0.0468292863373642 0.175510866214023 0.861610154935714 0.99298973058109
"ACC_bulk1126" "cg00031042" -0.0880723840373855 0.06251032620577 -1.40892536294677 0.166987993717326 0.91445240434075
"ACC_bulk1127" "cg00031059" 0.0374807827176564 0.148488470468396 0.252415440737089 0.802080335711402 0.989815643408296
"ACC_bulk1128" "cg00031063" 0.0408141236050305 0.0572709338166169 0.71264987114962 0.480415801068849 0.963992411353623
"ACC_bulk1129" "cg00031105" 0.0683959668564285 0.0511592698448692 1.33692226382093 0.189197064443942 0.920751561641014
"ACC_bulk1130" "cg00031162" -0.147810209111623 0.0460115632501522 -3.21245788385888 0.00268089316707546 0.797829987639413
"ACC_bulk1131" "cg00031165" -0.139355170322264 0.190228980551004 -0.732565405747417 0.468318336177139 0.962461773115817
"ACC_bulk1132" "cg00031187" -0.0309002809311406 0.0617325917260704 -0.500550520675629 0.619574374422273 0.97664371345245
"ACC_bulk1133" "cg00031256" -0.225222021950739 0.09390671496453 -2.39835907406418 0.0214842900037083 0.849864290652128
"ACC_bulk1134" "cg00031277" 0.0783922712673925 0.0503320511103849 1.55750201984552 0.127641751673644 0.903956561667477
"ACC_bulk1135" "cg00031303" 2.80786717094901 1.32268427408816 2.12285518619682 0.0403390760466854 0.863172599127117
"ACC_bulk1136" "cg00031340" 0.16906588234485 0.180033892986885 0.93907807879912 0.353621767435457 0.948946084082778
"ACC_bulk1137" "cg00031346" -0.0446837412275966 0.0614395110708185 -0.727280221616539 0.471511564193655 0.962831133332691
"ACC_bulk1138" "cg00031362" -0.0132849987806172 0.0716971513802562 -0.185293258168073 0.853984509114805 0.992649316161397
"ACC_bulk1139" "cg00031393" 0.0662616383316543 0.0825926856501003 0.802270053456893 0.427385819904175 0.958258264633116
"ACC_bulk1140" "cg00031402" -0.135622849852335 0.0761786754814473 -1.78032564881447 0.083019719967844 0.888991149297278
"ACC_bulk1141" "cg00031443" 0.0300887369663095 0.071371922853983 0.421576661565738 0.675709386527059 0.981503276088049
"ACC_bulk1142" "cg00031456" -0.094762530493194 0.166028448166116 -0.570760803584586 0.57152185552318 0.973095989519001
"ACC_bulk1143" "cg00031476" -0.420065240034423 0.313491622843335 -1.33995682635624 0.188217426877407 0.920336434050612
"ACC_bulk1144" "cg00031491" -0.0378863215749635 0.0716408114255614 -0.528837136557691 0.59999403429593 0.975452241265939
"ACC_bulk1145" "cg00031550" -0.0307552223504956 0.0816432537405043 -0.376702555832087 0.708490048555748 0.983761765643583
"ACC_bulk1146" "cg00031556" 0.0614754639092685 0.0670507339500303 0.91684997743773 0.365003722567978 0.950033446372068
"ACC_bulk1147" "cg00031568" 0.0222845835475912 0.0310070444236572 0.718694218098032 0.476725617443878 0.963569493474446
"ACC_bulk1148" "cg00031663" -0.0225072197105182 0.111913087640807 -0.201113383474476 0.841682561795306 0.991966939202554
"ACC_bulk1149" "cg00031705" -0.0428476303463156 0.0643210386515905 -0.666152649965892 0.509337723955652 0.967238431039839
"ACC_bulk1150" "cg00031708" 0.00219623791721377 0.0505397007665297 0.0434556968858874 0.965565827890482 0.998275693359732
"ACC_bulk1151" "cg00031722" 0.053194775094071 0.0853203496422443 0.62347113340629 0.536699591953801 0.969668593345366
"ACC_bulk1152" "cg00031779" 0.0305574460304357 0.0521706039446824 0.585721531282951 0.561525480633355 0.971941117167259
"ACC_bulk1153" "cg00031803" 0.0348833570848202 0.0613901334697395 0.568224161004877 0.573225465700094 0.973159397884156
"ACC_bulk1154" "cg00031823" -0.00342559203134102 0.0440588971376609 -0.0777502900410296 0.938434651647845 0.997069860751093
"ACC_bulk1155" "cg00031896" -0.190285836904496 0.0804080079216719 -2.3665035588229 0.0231568714745691 0.851733661425052
"ACC_bulk1156" "cg00031999" -0.015530163721383 0.0517411053966578 -0.300151370990735 0.765697605085957 0.987575640460056
"ACC_bulk1157" "cg00032094" -0.0106299599922276 0.0636077214555642 -0.167117446576884 0.86816379705386 0.993467649525289
"ACC_bulk1158" "cg00032173" 0.0327825749664736 0.0518129539644457 0.63271001666821 0.530712215425544 0.969140784538529
"ACC_bulk1159" "cg00032184" -0.0075473751441879 0.0997401802832591 -0.0756703579515656 0.940078345549972 0.9971151931357
"ACC_bulk1160" "cg00032192" -0.0513659687895062 0.0817710060122639 -0.628168482870351 0.533651004206547 0.969457167931692
"ACC_bulk1161" "cg00032195" 0.104676005100824 0.0774023768832425 1.35236163688774 0.184253258096812 0.91950405350364
"ACC_bulk1162" "cg00032227" 0.00983935800268806 0.059174857540175 0.166275989697279 0.868821340528974 0.993488449230971
"ACC_bulk1163" "cg00032246" -0.0157153960736688 0.1044389764934 -0.150474435898574 0.881186233068894 0.994369396966015
"ACC_bulk1164" "cg00032308" -0.0282333736535186 0.0635244411054199 -0.444448989431718 0.659239067595386 0.979961090907891
"ACC_bulk1165" "cg00032336" 0.0680443303591829 0.13379644879109 0.508566041729759 0.613996517297816 0.976335153108806
"ACC_bulk1166" "cg00032355" 0.0432290282927232 0.0720281989794747 0.600168113394614 0.551956808606087 0.970959632374973
"ACC_bulk1167" "cg00032366" -0.0109020326113978 0.0251024658563554 -0.434301262425089 0.666525850364151 0.980708963231785
"ACC_bulk1168" "cg00032376" -0.0531765205257496 0.0643204813308145 -0.826743199452302 0.413543960151888 0.956547882499636
"ACC_bulk1169" "cg00032391" -0.00238778696227577 0.0371371551405665 -0.0642964425583448 0.949071237189944 0.9975779688273
"ACC_bulk1170" "cg00032458" -0.12640458343689 0.0506330213342811 -2.49648510213053 0.0169970760643771 0.8447706625087
"ACC_bulk1171" "cg00032490" -0.0843416741109223 0.127151709674742 -0.663315297345753 0.511132823020461 0.967310179798055
"ACC_bulk1172" "cg00032544" 0.0248245683078257 0.0897081345562299 0.276725944984013 0.783490241688515 0.988726321984625
"ACC_bulk1173" "cg00032576" 0.141137187557111 0.0753649549582643 1.8727164055929 0.068816503192114 0.885295377297781
"ACC_bulk1174" "cg00032609" -0.0821140268208145 0.0579681959817401 -1.41653583366093 0.164764716044459 0.914049931062086
"ACC_bulk1175" "cg00032610" 0.143592157545845 0.0742300740302705 1.93442023898951 0.0605328112830057 0.879919231064237
"ACC_bulk1176" "cg00032637" 0.00096778712196809 0.0961356282062563 0.0100668934090879 0.992020583539795 0.999659404115757
"ACC_bulk1177" "cg00032661" -0.0568383965124806 0.0505369917733511 -1.12468895591154 0.267775104440363 0.936452613043742
"ACC_bulk1178" "cg00032664" 0.0429761865257006 0.0436975353347841 0.983492231230962 0.331586001143802 0.945562524730344
"ACC_bulk1179" "cg00032703" -0.0404730133794202 0.0340268823967057 -1.18944230351643 0.24164485959981 0.931663542143171
"ACC_bulk1180" "cg00032716" -0.0215433025525348 0.0505609824172378 -0.426085521336508 0.672449438461492 0.981172390420972
"ACC_bulk1181" "cg00032756" 0.0983932198753291 0.0714303186900618 1.37747138301678 0.176426139942693 0.91774851667755
"ACC_bulk1182" "cg00032789" 0.0489899885683061 0.0492676387905907 0.994364450395832 0.326335450642125 0.944845143952197
"ACC_bulk1183" "cg00032805" -0.105514651498118 0.0846901045591222 -1.24589114687488 0.220431326075961 0.928210236114777
"ACC_bulk1184" "cg00032852" 0.0220346744937647 0.359892436542864 0.0612257226226545 0.951500337382742 0.99760369041467
"ACC_bulk1185" "cg00032879" -0.0103924598486662 0.0417362365116647 -0.249003281495246 0.804699217183927 0.989824200831218
"ACC_bulk1186" "cg00032884" 0.112906426000373 0.0453283689366688 2.4908556969725 0.0172293876098231 0.84492509119748
"ACC_bulk1187" "cg00032912" 0.0191619705139126 0.0723067682576272 0.265009361857233 0.792434542368823 0.989275392756009
"ACC_bulk1188" "cg00032923" 0.11287105652701 0.0522776410674045 2.15906942666902 0.0372232958569489 0.861882998456033
"ACC_bulk1189" "cg00032956" -0.0420093226177598 0.0366285265290802 -1.14690178935829 0.258592537962165 0.935012170063257
"ACC_bulk1190" "cg00032959" -0.0432324510076343 0.0583096163252728 -0.741429179819459 0.462991030756463 0.962078234998467
"ACC_bulk1191" "cg00033066" 0.111427874682789 0.108229074188803 1.029555833476 0.309727431055139 0.942743498821913
"ACC_bulk1192" "cg00033102" 0.0192815706137763 0.0386429676213445 0.498967129096114 0.620678941097089 0.976696939691468
"ACC_bulk1193" "cg00033127" 0.0973937344035648 0.090012184224227 1.08200612220397 0.286068493760035 0.939167115291502
"ACC_bulk1194" "cg00033155" -0.0157334733146954 0.0430817058430533 -0.365200797108927 0.716986426842166 0.984455638138459
"ACC_bulk1195" "cg00033165" 0.0724246918937727 0.0774950047586347 0.934572391076638 0.355909873341952 0.949107018168169
"ACC_bulk1196" "cg00033191" 0.0364904750083662 0.0763006090242404 0.478246182763408 0.635215048236858 0.977922912021563
"ACC_bulk1197" "cg00033202" 0.199590786321386 0.0590287423682416 3.38124747900387 0.00168239298822064 0.794522776098781
"ACC_bulk1198" "cg00033209" 0.0535303181062834 0.152120173959376 0.351894930915466 0.726861073032883 0.985181349030783
"ACC_bulk1199" "cg00033213" 0.892503925442648 0.593141368907667 1.5047069252416 0.140666690519301 0.908910388253093
"ACC_bulk1200" "cg00033215" -0.0839272615654728 0.0452990342380121 -1.85273842979739 0.0716983306677705 0.886451785912885
"ACC_bulk1201" "cg00033220" -0.00569476476477971 0.102138047579604 -0.0557555670950274 0.955828662762452 0.997768849713793
"ACC_bulk1202" "cg00033304" 0.0505085154761131 0.0581587279630675 0.868459769412211 0.390594694170695 0.953325679573415
"ACC_bulk1203" "cg00033334" 0.0569209731454991 0.0438137486275917 1.29915779700377 0.201717338813927 0.92407110743429
"ACC_bulk1204" "cg00033371" 0.170273090536743 0.0830435262903772 2.05040775775045 0.0472688607065901 0.870033436895643
"ACC_bulk1205" "cg00033396" -0.01357280140256 0.0441071399448312 -0.307723452927047 0.759973138555978 0.987224903312445
"ACC_bulk1206" "cg00033440" 0.0123936136843102 0.0396430133645181 0.312630464549976 0.756270720009916 0.987009549321296
"ACC_bulk1207" "cg00033450" -0.0568090461785162 0.0483092498145702 -1.17594552588938 0.246931552201485 0.933183043781081
"ACC_bulk1208" "cg00033457" -0.660998735631895 1.29735257618843 -0.509498148586473 0.613349377106932 0.97628471137172
"ACC_bulk1209" "cg00033490" 0.0262961550300705 0.0772561659010341 0.340376133391815 0.735447830355227 0.985734588646305
"ACC_bulk1210" "cg00033533" -0.127165420191535 0.102332568024536 -1.24266812263565 0.221603924003449 0.928210236114777
"ACC_bulk1211" "cg00033551" -0.0591741993518643 0.0856879760169999 -0.69057762946956 0.494027853191227 0.965659518907179
"ACC_bulk1212" "cg00033580" -0.0341594946976115 0.0387938697789393 -0.880538468893769 0.384102940697544 0.952351263299399
"ACC_bulk1213" "cg00033584" -0.0382450657486691 0.0390853602540277 -0.978501042336639 0.334015328749267 0.945999365069359
"ACC_bulk1214" "cg00033623" 0.0121091626309081 0.0549945423960728 0.220188442403929 0.826903080169 0.990899898251822
"ACC_bulk1215" "cg00033643" -0.212838007283718 0.9994758958572 -0.212949615059178 0.83250457890629 0.991486800945233
"ACC_bulk1216" "cg00033666" 0.0331797161168499 0.0529141272478603 0.627048348760048 0.534377146200813 0.969507910627101
"ACC_bulk1217" "cg00033668" -1.31495143300277 0.753732721558622 -1.74458583977039 0.089141225627287 0.890398570932459
"ACC_bulk1218" "cg00033678" 0.00369855675225059 0.0546312559394541 0.0677003793643253 0.946379121109315 0.997518832249599
"ACC_bulk1219" "cg00033703" -0.072397654013189 0.112854676423651 -0.641512220028983 0.525040797896105 0.968649224238566
"ACC_bulk1220" "cg00033706" -0.117336583110339 0.0525652754150408 -2.23220714024386 0.031573278705241 0.856766218027022
"ACC_bulk1221" "cg00033748" 0.0639112888093392 0.0487542441712097 1.31088667039741 0.197763226923801 0.923279353347588
"ACC_bulk1222" "cg00033750" 0.00741368416183151 0.0838806232911925 0.088383751466591 0.930035834392922 0.99660933161177
"ACC_bulk1223" "cg00033773" -0.0316600196964513 0.0319587213915282 -0.990653515470239 0.328121233203216 0.945161526290075
"ACC_bulk1224" "cg00033806" 0.00672685132364748 0.0492037791397049 0.136714119144138 0.891978537233586 0.994935512541452
"ACC_bulk1225" "cg00033818" -0.00879067916595874 0.0567162852576793 -0.154993916227412 0.877646471086541 0.994140526679678
"ACC_bulk1226" "cg00033826" -0.00665790408082339 0.113510258180811 -0.0586546466154452 0.953534554566368 0.997642352694251
"ACC_bulk1227" "cg00033834" 0.00483712306661688 0.0515152208898081 0.0938969683729702 0.925684357337287 0.99643023018059
"ACC_bulk1228" "cg00033877" -0.08020000327702 0.0725090798004012 -1.10606841926266 0.275650341870997 0.937803620492089
"ACC_bulk1229" "cg00033909" -0.0198653570540223 0.0849010508523232 -0.23398246375744 0.816254638476944 0.990404891046492
"ACC_bulk1230" "cg00033915" 0.162102758957643 0.104463600758768 1.5517630809221 0.12900860199927 0.904199344698
"ACC_bulk1231" "cg00033950" 0.0488585720827598 0.0465625801890758 1.04930980809828 0.300663558490257 0.941400521702008
"ACC_bulk1232" "cg00033992" -0.00890419561049905 0.0550595139188907 -0.16171947365202 0.872383586627486 0.993749168421482
"ACC_bulk1233" "cg00034003" -0.0198386536998138 0.0609661833140006 -0.325404226104112 0.74666016359156 0.986513326228097
"ACC_bulk1234" "cg00034019" -0.276931819296777 1.05844421589212 -0.261640448441927 0.79501165677958 0.989485093071175
"ACC_bulk1235" "cg00034039" 0.0134346245920118 0.0433968951042588 0.309575709500317 0.758574904006819 0.987168010282081
"ACC_bulk1236" "cg00034076" -0.879442610711104 0.432907870354718 -2.03147752890356 0.049243017712637 0.872728865036616
"ACC_bulk1237" "cg00034078" 0.0493211170635677 0.049687365051686 0.992628951288978 0.327169791506895 0.945020527129736
"ACC_bulk1238" "cg00034101" -0.0660362519912265 0.0529295365898699 -1.24762573500152 0.219802168124034 0.928210236114777
"ACC_bulk1239" "cg00034130" 0.0112454312652555 0.0499828885941584 0.224985621710743 0.823195980583643 0.990757647896812
"ACC_bulk1240" "cg00034154" 0.107874917291407 0.0759684308649262 1.41999664943996 0.163761389728595 0.914049931062086
"ACC_bulk1241" "cg00034221" -0.0450328696199682 0.0447096305291962 -1.00722974193582 0.320195329032224 0.944040896978446
"ACC_bulk1242" "cg00034241" 0.0357873156048418 0.0472871483538741 0.756808495556274 0.453831617408202 0.961169800732061
"ACC_bulk1243" "cg00034257" 0.053620738531319 0.0653039333320654 0.821095082568177 0.416713776767058 0.95673336480449
"ACC_bulk1244" "cg00034300" 0.0892727808595206 0.0407698756210083 2.18967508484424 0.0347581330061073 0.861882998456033
"ACC_bulk1245" "cg00034316" -0.0827409789801069 0.0505748109632253 -1.63601163117092 0.110094448275101 0.898010616316924
"ACC_bulk1246" "cg00034336" 0.0758554400891507 0.0413040776453706 1.83651214149925 0.0741140472268418 0.886975661653301
"ACC_bulk1247" "cg00034338" 0.0518350233591304 0.0824212901085666 0.628903324503323 0.533174915024768 0.969378486070788
"ACC_bulk1248" "cg00034360" -0.0492253933536217 0.0727559302870531 -0.67658255704252 0.502768678751457 0.966555612061979
"ACC_bulk1249" "cg00034376" 0.0430071275256378 0.0902052283922665 0.47676978698637 0.636256459466531 0.977927714236712
"ACC_bulk1250" "cg00034407" 0.0112745013147617 0.176988555813265 0.0637018662757894 0.949541540458763 0.997589274720928
"ACC_bulk1251" "cg00034409" 0.0639652519041679 0.0831153296370882 0.769596320961049 0.44629716636124 0.960462387831976
"ACC_bulk1252" "cg00034416" 0.157305235359814 0.141433318003433 1.11222191192598 0.273029840593751 0.937632534623296
"ACC_bulk1253" "cg00034425" -0.00701506842538586 0.0787369491174151 -0.0890949992858469 0.929474334927164 0.996599592949473
"ACC_bulk1254" "cg00034433" -0.093077850705358 0.0477882090169718 -1.94771581986472 0.0588648782096321 0.878806945811983
"ACC_bulk1255" "cg00034468" 0.0116778019272402 0.0286356066764998 0.40780703755174 0.685703942561575 0.982185212300497
"ACC_bulk1256" "cg00034555" 0.0587890763230123 0.124733538199029 0.471317315068913 0.640108961225441 0.97824239193573
"ACC_bulk1257" "cg00034556" -0.0974964286434207 0.130424506176759 -0.74753151460116 0.459343912848454 0.961838108911322
"ACC_bulk1258" "cg00034559" 0.0541113149747348 0.0408835337233576 1.32354789438908 0.193561281100905 0.92223077324527
"ACC_bulk1259" "cg00034574" -0.0231103599537076 0.0632455817391982 -0.365406710132042 0.71683399386828 0.984450360215822
"ACC_bulk1260" "cg00034604" 0.106932946325368 0.0799769897693893 1.33704640089237 0.189156913168625 0.920692757602349
"ACC_bulk1261" "cg00034611" -0.0660091544042563 0.0509910994066155 -1.29452306720989 0.203296249174288 0.924437072390563
"ACC_bulk1262" "cg00034635" -0.0539753339450477 0.0408213017190525 -1.32223451169015 0.193993966044471 0.92223837682718
"ACC_bulk1263" "cg00034650" -0.0294904811162541 0.0959761766204136 -0.30726876350669 0.76031650020176 0.987238170239997
"ACC_bulk1264" "cg00034668" 0.0641237504114707 0.0644561422125936 0.994843132249109 0.326105577625815 0.944754261985843
"ACC_bulk1265" "cg00034755" 0.00633887783482441 0.0381056463449017 0.166350093564874 0.868763429411059 0.993488449230971
"ACC_bulk1266" "cg00034769" -0.00158670777826529 0.0429353573427799 -0.0369557371002552 0.97071376021327 0.998502489788556
"ACC_bulk1267" "cg00034781" -0.0758780310739803 0.0624776388100047 -1.21448301375035 0.23205673385638 0.929829318779061
"ACC_bulk1268" "cg00034798" 0.0108202664067265 0.0447153480806475 0.241981039423226 0.810096034311897 0.989995869040894
"ACC_bulk1269" "cg00034823" 0.0124215437391524 0.0429502907732943 0.289207442266629 0.773994662771494 0.988109866330994
"ACC_bulk1270" "cg00034853" 0.0509142989110046 0.114145512641678 0.446047310425887 0.658094396819803 0.979889043664874
"ACC_bulk1271" "cg00035000" -0.107854960942936 0.0971484803001185 -1.11020739191948 0.273885778422208 0.93774456615521
"ACC_bulk1272" "cg00035008" -0.182523108142603 0.0630522876896541 -2.8947896235104 0.00625531411075641 0.8183472249083
"ACC_bulk1273" "cg00035074" -0.00400417195773065 0.0461443748141762 -0.0867748663592362 0.931306112952706 0.996703897390427
"ACC_bulk1274" "cg00035083" 0.0445575570901506 0.0440366941504036 1.01182793008867 0.318019958528412 0.943850552564082
"ACC_bulk1275" "cg00035197" 0.0513715974926894 0.0525225163039799 0.978087134960757 0.334217321712144 0.945999365069359
"ACC_bulk1276" "cg00035220" 0.0415385123838289 0.100542789836329 0.413142627645886 0.681824240708667 0.981813354758821
"ACC_bulk1277" "cg00035237" -0.137118364744699 0.0962481782688745 -1.42463335110252 0.162424673667602 0.913931374091836
"ACC_bulk1278" "cg00035249" 0.0618379369412723 0.125375208008958 0.493223005754488 0.624693471972922 0.976980342630915
"ACC_bulk1279" "cg00035268" -0.0212989441372181 0.0413180192076537 -0.5154880254587 0.609198235501759 0.976103281982652
"ACC_bulk1280" "cg00035316" -0.0497007980891736 0.0877914728000134 -0.56612329767369 0.574638299924455 0.973242185577553
"ACC_bulk1281" "cg00035347" 0.135974335077337 0.0833110239637201 1.63212896214732 0.110913118698249 0.898660428369102
"ACC_bulk1282" "cg00035348" 0.0959664411063954 0.0861091201916759 1.11447476054543 0.272074895967493 0.937457688169577
"ACC_bulk1283" "cg00035357" -0.0355633239166415 0.0362594025353212 -0.980802810581295 0.332893525352698 0.945713668920884
"ACC_bulk1284" "cg00035389" 0.0944593127407348 0.0554143648106506 1.70459975610114 0.096433583784584 0.89405785509494
"ACC_bulk1285" "cg00035398" -1.29909477998774 0.702508514466255 -1.84922282539843 0.0722159540441131 0.886480462875743
"ACC_bulk1286" "cg00035449" -0.0948206748034188 0.532930596941443 -0.17792312047311 0.859728459622422 0.992942993757113
"ACC_bulk1287" "cg00035452" 0.0591246714680843 0.0282432188894541 2.09341122552293 0.0430395751566158 0.866366980651928
"ACC_bulk1288" "cg00035453" 0.0244759176441249 0.0786680698613114 0.311128996647241 0.757402988394258 0.987036016556249
"ACC_bulk1289" "cg00035505" -0.045071149003397 0.0518446121916742 -0.86935068270479 0.390113513008557 0.953240806659143
"ACC_bulk1290" "cg00035526" 0.0821066084818999 0.0718094750450906 1.14339519165602 0.260026857510881 0.935346514184358
"ACC_bulk1291" "cg00035583" 0.0305114822625363 0.0686424342064268 0.444498838295562 0.659203354736607 0.979960021060585
"ACC_bulk1292" "cg00035608" 0.1488451686333 0.0464388885141737 3.20518370261748 0.00273463254831132 0.799827206895471
"ACC_bulk1293" "cg00035623" -0.113079971554881 0.0610964861108615 -1.85084247479787 0.0719770894571284 0.886480462875743
"ACC_bulk1294" "cg00035630" -0.0857278703540476 0.0664402673800489 -1.29029989996384 0.204743084234683 0.924645738350776
"ACC_bulk1295" "cg00035636" 0.158669202904798 0.161188973482626 0.984367599573426 0.33116116620461 0.945544161367918
"ACC_bulk1296" "cg00035673" 0.000358764240888182 0.0463187539497299 0.00774555035045958 0.993860528111324 0.999687294403754
"ACC_bulk1297" "cg00035689" -0.108732253782503 0.158474891686776 -0.686116599451041 0.496804843617252 0.96576076415527
"ACC_bulk1298" "cg00035812" 0.0160863881685361 0.0857254152364278 0.187650163305367 0.852149325767794 0.992499060646996
"ACC_bulk1299" "cg00035847" 0.0084641225513245 0.100775442419338 0.0839899319529093 0.933505357269525 0.99686341768414
"ACC_bulk1300" "cg00035869" -0.158283927011639 0.0781440024573296 -2.0255415903232 0.0498766929775335 0.872814960254401
"ACC_bulk1301" "cg00035889" 0.0484415678493332 0.0636809739442082 0.760691378429192 0.451536009131273 0.961014045595451
"ACC_bulk1302" "cg00035923" -0.0531746993153105 0.0368998512349863 -1.44105457164806 0.157759351246966 0.913035321077439
"ACC_bulk1303" "cg00035934" 0.043150037232859 0.0658506426365187 0.655271315589704 0.516240609401636 0.967799768741734
"ACC_bulk1304" "cg00035937" 0.025171853876915 0.0514805504573191 0.488958522263359 0.627681410405916 0.977196923813158
"ACC_bulk1305" "cg00035945" 0.0487808249181651 0.0693747242683769 0.703149820523336 0.486248336763445 0.964844135512364
"ACC_bulk1306" "cg00035969" 0.0436317619137034 0.0350879459053556 1.24349718365941 0.221301852662018 0.928210236114777
"ACC_bulk1307" "cg00035980" 0.190917598741643 0.0711626221656701 2.68283535557722 0.0107480629790604 0.83611091865355
"ACC_bulk1308" "cg00036011" -0.0199938874749785 0.122047711097513 -0.163820257628624 0.870740872236938 0.993674459234479
"ACC_bulk1309" "cg00036110" -0.064668105661339 0.0441246954848208 -1.46557624819383 0.150989953459567 0.911325377163862
"ACC_bulk1310" "cg00036114" -0.0585545739396037 0.120606915300743 -0.485499308174768 0.630109806144737 0.977465928536777
"ACC_bulk1311" "cg00036115" -0.107599963003122 0.0609438429406731 -1.76555920682368 0.0855046213679137 0.889770110816024
"ACC_bulk1312" "cg00036119" -0.005971684122243 0.0548669696238399 -0.108839328346071 0.913902640516447 0.996047798246177
"ACC_bulk1313" "cg00036137" 0.0215353815471186 0.0486998673843315 0.442206164077715 0.660846713418167 0.98018924178129
"ACC_bulk1314" "cg00036171" -0.0869627993411672 0.0608425026388093 -1.42931003113762 0.16108511843026 0.913746434621974
"ACC_bulk1315" "cg00036258" -0.0204519048078264 0.0589405021636105 -0.346992374633232 0.730511428818637 0.98540283680014
"ACC_bulk1316" "cg00036263" -0.130310042881657 0.072796793032948 -1.79005197141966 0.0814164260299626 0.888871076024175
"ACC_bulk1317" "cg00036272" 0.153295660939185 0.110033680124074 1.39317035262593 0.171664996142245 0.916198988364544
"ACC_bulk1318" "cg00036279" 0.0487199712544588 0.0320688419410054 1.51923076436889 0.136981726120954 0.907078258391058
"ACC_bulk1319" "cg00036299" 0.0986457706044483 0.312493457250795 0.31567307511747 0.753977934619761 0.986899145832165
"ACC_bulk1320" "cg00036324" 0.0238042416429428 0.0420116508792657 0.566610479348981 0.574310516854475 0.973194638929684
"ACC_bulk1321" "cg00036328" -0.0228156031153775 0.0466644655647312 -0.488928842091388 0.627702228351683 0.977201271284564
"ACC_bulk1322" "cg00036347" 0.175426953190499 0.0965747836274166 1.81648818253937 0.0771901671354064 0.887196987513898
"ACC_bulk1323" "cg00036352" -0.0449164302733238 0.0917756233545013 -0.489415692659752 0.627360785817108 0.97715236085125
"ACC_bulk1324" "cg00036386" 0.083522780036563 0.445568588651489 0.187452127829173 0.852303492461391 0.992520940142025
"ACC_bulk1325" "cg00036408" 0.0327734203724233 0.0631656735273048 0.518848585668231 0.606874983818236 0.975875921448876
"ACC_bulk1326" "cg00036440" 0.0418031184713901 0.0575227527503581 0.726723191652712 0.471848839064316 0.962896426867631
"ACC_bulk1327" "cg00036534" -0.10197898524281 0.131320738758778 -0.776564206131476 0.442223115325581 0.959869232841832
"ACC_bulk1328" "cg00036558" -0.122059080102879 0.0492592073779832 -2.47789370962217 0.0177753431960397 0.845482812729741
"ACC_bulk1329" "cg00036570" 0.0561026143265492 0.0880675813727457 0.637040480186405 0.527917984081843 0.96892898212951
"ACC_bulk1330" "cg00036585" 0.0734704650650286 0.0620530274626198 1.18399485197216 0.243768576260837 0.93232029859678
"ACC_bulk1331" "cg00036588" -0.0605123823055683 0.0781067801012601 -0.774739174078335 0.443288048928791 0.960006143465273
"ACC_bulk1332" "cg00036599" -0.171132081159052 0.0868367576612886 -1.97073319833707 0.0560710640258919 0.876546163813776
"ACC_bulk1333" "cg00036614" 0.0589226256678188 0.0796259689394465 0.739992573435784 0.463852067427642 0.96209710935493
"ACC_bulk1334" "cg00036619" 0.0429820821542571 0.0783661650456151 0.548477549325506 0.586572232184499 0.974421236220148
"ACC_bulk1335" "cg00036656" 0.137495389621752 0.157855450578786 0.871020855584126 0.389212464915075 0.953040837508081
"ACC_bulk1336" "cg00036664" -0.0420774247654145 0.0404970112200721 -1.03902543663664 0.3053592419571 0.942283148528121
"ACC_bulk1337" "cg00036723" 0.0802141640995141 0.0391801094894096 2.04731852832611 0.0475862224923681 0.870216703658416
"ACC_bulk1338" "cg00036732" -0.0381646916421295 0.0481735995671715 -0.792232508781373 0.433143250611104 0.958789135682399
"ACC_bulk1339" "cg00036871" -0.0706420040820914 0.029879328377881 -2.36424337216315 0.0232798967400573 0.851811285456335
"ACC_bulk1340" "cg00036976" 0.0360580959825873 0.036091195941593 0.999082879961661 0.324074340779641 0.944494724439477
"ACC_bulk1341" "cg00036984" 0.00170110306747621 0.0500232838246356 0.0340062254497264 0.973050189219098 0.998505029089068
"ACC_bulk1342" "cg00037013" -0.0587356328210169 0.0426482205484884 -1.37721180545477 0.176505715731077 0.91774851667755
"ACC_bulk1343" "cg00037026" 0.0186918955094149 0.0503507545894219 0.371233671904926 0.712525303325101 0.984113728896389
"ACC_bulk1344" "cg00037035" -0.0362623627906457 0.0673101126159462 -0.538735731992446 0.593211486276971 0.97505514810874
"ACC_bulk1345" "cg00037058" 0.0285353934218808 0.118502365230069 0.240800201468386 0.811004476710238 0.990028982815971
"ACC_bulk1346" "cg00037131" 0.0139603065140504 0.0442167421138747 0.315724448402313 0.75393924112647 0.986897316797367
"ACC_bulk1347" "cg00037153" -0.0341683648199106 0.0573958558500914 -0.595310659869812 0.555164826805817 0.971278622257895
"ACC_bulk1348" "cg00037186" 0.0410007052312747 0.0365660384795548 1.12127829363302 0.269205432808323 0.937021030963737
"ACC_bulk1349" "cg00037187" 0.0469876034074013 0.0418152535768889 1.12369528791692 0.268191256941592 0.936667798473741
"ACC_bulk1350" "cg00037188" -0.00657209437098029 0.0653987645575857 -0.100492637979321 0.920481568386828 0.996185413508387
"ACC_bulk1351" "cg00037223" -0.0471915942117678 0.0387243311397434 -1.2186548565931 0.230486990879526 0.929583682806376
"ACC_bulk1352" "cg00037314" 0.00868046204360465 0.101040258030956 0.0859109251378313 0.931988304102449 0.996804782792299
"ACC_bulk1353" "cg00037317" -0.00911254630920686 0.050934788764276 -0.178906137245004 0.858961887559473 0.992884166962499
"ACC_bulk1354" "cg00037376" -0.0160010520826489 0.101944398566833 -0.156958619675006 0.876108458279273 0.994050645439587
"ACC_bulk1355" "cg00037388" 0.115175892774158 0.0686389324607072 1.67799656324916 0.101555122211303 0.894701220601938
"ACC_bulk1356" "cg00037400" -0.0533446480119837 0.0650949470728986 -0.819489843846775 0.417617376191274 0.956809181401184
"ACC_bulk1357" "cg00037406" 0.0174759352256802 0.0830380174472519 0.210457038389452 0.834435431911866 0.991641377417376
"ACC_bulk1358" "cg00037419" -0.0475338766393055 0.0726097316480624 -0.654648840594827 0.516637014398277 0.96782375190923
"ACC_bulk1359" "cg00037441" -0.0629998136423609 0.0447606875637102 -1.40748091844412 0.167412600306479 0.914462861828956
"ACC_bulk1360" "cg00037450" -0.45857600000256 0.148093589732585 -3.09652835636315 0.00366948495204585 0.804408621917426
"ACC_bulk1361" "cg00037457" -0.0418267831713017 0.04925268547994 -0.849228478888471 0.401072721602375 0.954938419023111
"ACC_bulk1362" "cg00037458" -0.0075916661064687 0.0363184936974812 -0.209030313032922 0.835541100532917 0.991687302848884
"ACC_bulk1363" "cg00037535" 0.00961039706038689 0.0523957491439582 0.183419403623416 0.855444156432311 0.992754192466855
"ACC_bulk1364" "cg00037614" 0.00518973839849216 0.0816563438410472 0.0635558507076258 0.94965703996194 0.997592352067603
"ACC_bulk1365" "cg00037635" -0.0647692576751201 0.0722915636487177 -0.895944898769235 0.375922945021272 0.95139700057186
"ACC_bulk1366" "cg00037671" -0.0296763259592768 0.0555734378726771 -0.534001981796906 0.596450511386366 0.975235611962432
"ACC_bulk1367" "cg00037681" -0.0616338498031917 0.067740801010911 -0.909848258116469 0.368637734896323 0.950445732432834
"ACC_bulk1368" "cg00037728" 0.0461239749794511 0.0560130162873949 0.823451012578853 0.415389781873748 0.956629112813385
"ACC_bulk1369" "cg00037755" 0.032066165781109 0.0619346110604217 0.517742264496117 0.607639360901258 0.97593862007718
"ACC_bulk1370" "cg00037763" 0.0342723339020203 0.0505386719896861 0.678140769290783 0.501791286139204 0.966532688418776
"ACC_bulk1371" "cg00037791" -0.00883454988033952 0.0297181689210066 -0.297277732818011 0.767873572652722 0.987696000902757
"ACC_bulk1372" "cg00037806" -0.0281602514195524 0.0884927871461441 -0.318220866668448 0.75205975680226 0.986734272803163
"ACC_bulk1373" "cg00037856" -0.0406168140176246 0.0612186669558589 -0.663471062623938 0.51103418640807 0.967288267286111
"ACC_bulk1374" "cg00037930" 0.10364912030806 0.06270968283194 1.65284076760262 0.106603191758811 0.896612175298411
"ACC_bulk1375" "cg00037940" -0.0637007503033872 0.0597189453920484 -1.06667574059118 0.292848614518367 0.939979716627616
"ACC_bulk1376" "cg00037952" 0.0878323613313155 0.0432618562418833 2.03024948444727 0.0493735351293666 0.87275269913243
"ACC_bulk1377" "cg00037986" 0.00268070758766468 0.09617420236272 0.0278734579732143 0.977908951535382 0.99876191954709
"ACC_bulk1378" "cg00038020" -0.0360236834716195 0.0657519422751662 -0.547872537679017 0.586983515712736 0.974483233836753
"ACC_bulk1379" "cg00038038" -0.0323219701694163 0.0682463127811868 -0.473607567240268 0.638489522129643 0.978155267724488
"ACC_bulk1380" "cg00038046" 0.0320147039836335 0.0682749505368306 0.468908490330774 0.641814168574544 0.978439005876434
"ACC_bulk1381" "cg00038131" 0.0503193770752929 0.0392380053723203 1.28241424603071 0.207465488932367 0.925120327887126
"ACC_bulk1382" "cg00038167" -0.0132410345925013 0.0370615285161115 -0.357271680976274 0.722865044447305 0.984796070928626
"ACC_bulk1383" "cg00038193" -0.0248553358853946 0.0382383336814814 -0.650010957392526 0.5195956710882 0.968120090568411
"ACC_bulk1384" "cg00038233" 0.062610696563534 0.0516132407817171 1.21307431223564 0.232588565543786 0.929829318779061
"ACC_bulk1385" "cg00038239" 0.114583643007893 0.108952967527251 1.05167987259488 0.29958855428502 0.941294019273933
"ACC_bulk1386" "cg00038298" -0.00827024035802912 0.0586783405799136 -0.140941960462667 0.888660300469541 0.994738827298306
"ACC_bulk1387" "cg00038342" -0.066538906474883 0.0597423541110101 -1.11376438818001 0.272375753894971 0.937499252296194
"ACC_bulk1388" "cg00038358" 0.0722306736946053 0.0759840366204822 0.950603270202347 0.347813076117439 0.948057419184588
"ACC_bulk1389" "cg00038376" -0.0493445467470326 0.0547441446590437 -0.901366658559728 0.373071072632729 0.951123088789695
"ACC_bulk1390" "cg00038436" -0.00868872019955299 0.0404079458137436 -0.215025040857132 0.830897669082333 0.991325214745863
"ACC_bulk1391" "cg00038446" 0.0449042099923318 0.0558153566878869 0.804513536362959 0.426105346927727 0.958079731014441
"ACC_bulk1392" "cg00038450" -0.0173759913610839 0.0522127910759675 -0.332791850483583 0.741120488551818 0.986171956252604
"ACC_bulk1393" "cg00038503" 0.0325550105861271 0.0550661603647825 0.591198121867739 0.557888265473201 0.971541690732833
"ACC_bulk1394" "cg00038584" -0.0507999690973255 0.0727552736601478 -0.698230747294288 0.489283970712138 0.965202318474543
"ACC_bulk1395" "cg00038623" 0.021219169456736 0.0565178546545785 0.375441877375241 0.709419499804967 0.983891600883803
"ACC_bulk1396" "cg00038665" 0.0469599672083599 0.0540458104245081 0.868891905579882 0.390361251149718 0.95329764298132
"ACC_bulk1397" "cg00038675" -0.0781969510222321 0.0387950453139493 -2.01564272935945 0.0509492358661546 0.873224368800908
"ACC_bulk1398" "cg00038681" -0.0475434725654596 0.0384895644192742 -1.23523020545412 0.224327705847073 0.928518604701242
"ACC_bulk1399" "cg00038688" 0.0190694091949763 0.0513632046610959 0.371265954311064 0.712501458813354 0.984113728896389
"ACC_bulk1400" "cg00038736" 0.0161228039023989 0.052212792253187 0.308790302273381 0.759167693585806 0.987222911520035
"ACC_bulk1401" "cg00038760" 0.0130041245758454 0.0508293156860272 0.255839064530634 0.79945497677348 0.989684363166086
"ACC_bulk1402" "cg00038791" -0.0607833613368725 0.0708002278820553 -0.858519289487744 0.395988938129408 0.954039189945149
"ACC_bulk1403" "cg00038857" 0.0181905553955483 0.054324018518702 0.334852904692349 0.739577460709488 0.986040782713744
"ACC_bulk1404" "cg00038877" 0.0571698729661051 0.0504470726685144 1.13326442828043 0.264202830178621 0.936157400996303
"ACC_bulk1405" "cg00038997" -0.0279176921913557 0.0578223557556111 -0.482818311819586 0.631994751833584 0.977648192643293
"ACC_bulk1406" "cg00039016" -0.0621402929167197 0.0534875747463229 -1.16177062077378 0.252574039410957 0.934054995665748
"ACC_bulk1407" "cg00039044" -0.130090576715998 0.385000204087377 -0.337897422741297 0.737300148075888 0.985800569487004
"ACC_bulk1408" "cg00039048" 0.01282748497961 0.0399161662505221 0.321360646187864 0.749698073842177 0.986572992875899
"ACC_bulk1409" "cg00039057" 0.00460415344794492 0.0691516734825179 0.0665805065311816 0.947264740897323 0.997518832249599
"ACC_bulk1410" "cg00039070" -0.117219886515234 0.0782058180163129 -1.4988640166232 0.142171324408487 0.909089908450667
"ACC_bulk1411" "cg00039129" 0.0456154953657106 0.0473879192880596 0.962597557584776 0.341835334404335 0.947034460007589
"ACC_bulk1412" "cg00039142" 0.036899480130474 0.0656373769106832 0.562171766563514 0.577300344315462 0.973494695520673
"ACC_bulk1413" "cg00039147" 0.0174516104497504 0.0415120841179773 0.420398320646898 0.676562384656209 0.981585178956617
"ACC_bulk1414" "cg00039170" 0.00113453950864434 0.053773617227627 0.0210984413386543 0.983277527295573 0.999142448581635
"ACC_bulk1415" "cg00039173" -0.0233033497966077 0.0914153887469603 -0.254917143776655 0.800161708585631 0.989701990324834
"ACC_bulk1416" "cg00039176" 0.0557054761218988 0.0677326862017598 0.822431225538069 0.415962568371075 0.956677261519277
"ACC_bulk1417" "cg00039177" 0.00233478332174289 0.0556161090122954 0.0419803428036781 0.966734177285787 0.998356995118972
"ACC_bulk1418" "cg00039180" -0.00131509875248357 0.0492180141849808 -0.0267198661762523 0.978823000099222 0.998792980576649
"ACC_bulk1419" "cg00039279" 0.0757096485788791 0.0445599985766156 1.69904961843088 0.0974839698334851 0.894114254028333
"ACC_bulk1420" "cg00039326" -0.0641173476035947 0.0723676676592652 -0.885994390554134 0.381193266835422 0.951980263692277
"ACC_bulk1421" "cg00039385" 0.802689501635128 0.360114303937241 2.22898533287647 0.0318050947542151 0.856798388958602
"ACC_bulk1422" "cg00039441" 0.0908155249301274 0.072493435965709 1.25274135127331 0.217954471519768 0.927714075406657
"ACC_bulk1423" "cg00039452" -0.0244818771797285 0.0564650606008152 -0.433575682364096 0.667048134374747 0.980737132480314
"ACC_bulk1424" "cg00039463" -0.066054148056593 0.0509888794448558 -1.29546184924558 0.202975681442908 0.924358228226855
"ACC_bulk1425" "cg00039478" 0.00790184263704712 0.0338904528963911 0.23315836649349 0.816889840865142 0.990426203717096
"ACC_bulk1426" "cg00039480" -0.0358785201492939 0.0426279929870472 -0.841665713893587 0.405240897011216 0.955344259868248
"ACC_bulk1427" "cg00039490" -0.0143848676438003 0.056177304879108 -0.256061903908636 0.799284176765601 0.9896689999937
"ACC_bulk1428" "cg00039505" 0.125157227643095 0.154197832626083 0.811666581245602 0.422038298298968 0.957340914049734
"ACC_bulk1429" "cg00039564" -0.00913863148602584 0.0905941799197671 -0.100874377295752 0.920180551268078 0.996185413508387
"ACC_bulk1430" "cg00039593" -0.0714985811689347 0.0548414518260285 -1.30373246491991 0.200168024160929 0.924030600050462
"ACC_bulk1431" "cg00039627" 0.229731073853561 0.355719945702532 0.645820052063294 0.522276985631658 0.968362173197732
"ACC_bulk1432" "cg00039649" -0.703195463074974 0.404519043720599 -1.73834946460684 0.0902472331616356 0.890755132566352
"ACC_bulk1433" "cg00039662" 0.0955080028920695 0.0644440358481395 1.48203013102921 0.146578213008632 0.910156216102461
"ACC_bulk1434" "cg00039672" 0.0942682512030207 0.0540888502545764 1.74284072889948 0.0894495674821822 0.890430797722709
"ACC_bulk1435" "cg00039734" -0.04041935707492 0.0945495174266325 -0.427494059991202 0.67143235926595 0.981062356347265
"ACC_bulk1436" "cg00039793" 0.113738741545473 0.615593526238619 0.184762731733773 0.854397712527892 0.992691524065289
"ACC_bulk1437" "cg00039794" 0.177756797139937 0.135692335188402 1.30999880644055 0.198060471382236 0.923411019423816
"ACC_bulk1438" "cg00039795" 0.0929490099605961 0.0540157962005105 1.72077459740782 0.093426013047765 0.892516296344811
"ACC_bulk1439" "cg00039840" -0.0360314078187976 0.0410450498392308 -0.877850263550146 0.385541759521993 0.952595503096325
"ACC_bulk1440" "cg00039845" 0.0124650390528756 0.0526137213970748 0.236916126095742 0.813994435053609 0.990248512030449
"ACC_bulk1441" "cg00039864" 0.0239084148257299 0.055086310384281 0.43401735674336 0.666730190165848 0.980709691264391
"ACC_bulk1442" "cg00039913" 0.0431780762904323 0.050180487133387 0.860455502866259 0.394934589750211 0.953906552580302
"ACC_bulk1443" "cg00039936" -0.0326086395398559 0.0436637526170646 -0.746812575314743 0.459772722319615 0.961858673702901
"ACC_bulk1444" "cg00039945" 0.00678253322401445 0.0357527602730005 0.189706561737456 0.85054880864557 0.992411900367699
"ACC_bulk1445" "cg00039998" 0.00870452396553836 0.0417064463227393 0.208709317935641 0.835789908606741 0.991698944380724
"ACC_bulk1446" "cg00040007" 0.194175963512096 0.115393534208972 1.68272828146898 0.100628060058515 0.894613346970861
"ACC_bulk1447" "cg00040008" 0.0380459666289957 0.0564033808929333 0.674533441554075 0.504055582945498 0.966694927013974
"ACC_bulk1448" "cg00040013" 0.0644856842656226 0.17203443399369 0.374841726557997 0.709862126798721 0.983906916335137
"ACC_bulk1449" "cg00040027" -0.0207975762006144 0.0873627259094762 -0.23806006490874 0.813113536792563 0.990155453749965
"ACC_bulk1450" "cg00040047" 0.0148178258371923 0.0772118603324778 0.191911265618858 0.848833574952619 0.992335797188439
"ACC_bulk1451" "cg00040103" 0.0276869951777022 0.0694881864271199 0.398441758251104 0.692534603412034 0.98248926390066
"ACC_bulk1452" "cg00040278" -0.0266893461269953 0.0421285076440254 -0.633522230422049 0.530187540382824 0.969068143236118
"ACC_bulk1453" "cg00040288" 0.0656450170533333 0.0583676477158002 1.12468155943114 0.267778200413031 0.936452613043742
"ACC_bulk1454" "cg00040312" -0.0702632373426271 0.0733387059461994 -0.958064864059254 0.344086269230194 0.947296240162523
"ACC_bulk1455" "cg00040322" 0.0780882149632686 0.103496033812301 0.754504419994374 0.455197045450857 0.961420004539202
"ACC_bulk1456" "cg00040367" 0.139522758278153 0.155738560221892 0.895878054088627 0.375958192782022 0.95139700057186
"ACC_bulk1457" "cg00040380" -0.0190117984135744 0.0969846895329949 -0.196028862958895 0.845632131175554 0.992151524149826
"ACC_bulk1458" "cg00040393" -0.0388729359451051 0.0567866677266705 -0.684543353242895 0.497786248984545 0.965815828384975
"ACC_bulk1459" "cg00040423" -0.0208036011686212 0.0426903589535599 -0.487313802895217 0.62883549587296 0.977295279738835
"ACC_bulk1460" "cg00040426" -0.0166992104993176 0.0417606734300077 -0.399878860366226 0.691484730552636 0.98248926390066
"ACC_bulk1461" "cg00040427" -0.0498318579416139 0.0538213563770687 -0.925875178479253 0.360353936950669 0.94942374379681
"ACC_bulk1462" "cg00040446" -0.0424973063047877 0.0383221937611785 -1.10894763931387 0.274421995560545 0.937803620492089
"ACC_bulk1463" "cg00040466" -0.0402338562658301 0.0640522713978661 -0.628140975921277 0.533668829744518 0.969457167931692
"ACC_bulk1464" "cg00040486" 0.0280069028168884 0.0890846474012981 0.314385291224493 0.754948081383944 0.986959080742967
"ACC_bulk1465" "cg00040504" -0.0829835520424877 0.0554147701094356 -1.49749880543776 0.142524731896563 0.909089908450667
"ACC_bulk1466" "cg00040530" 0.0682177439445257 0.0530450061638435 1.28603517801124 0.206212043540773 0.924938050715399
"ACC_bulk1467" "cg00040566" 0.0564029530007017 0.120100242274554 0.469632299922947 0.641301576644482 0.978393704754745
"ACC_bulk1468" "cg00040569" -0.00958804911089423 0.0916313010124264 -0.104637269196843 0.917214000006691 0.996138834246477
"ACC_bulk1469" "cg00040575" 0.0377743063777975 0.0433283817397224 0.871814382653644 0.388784823726975 0.953040837508081
"ACC_bulk1470" "cg00040588" -0.0775086614364796 0.0714346703350383 -1.08502861527818 0.284744862185291 0.939026485462382
"ACC_bulk1471" "cg00040590" 0.196752989921527 0.0844908024866181 2.3286912200022 0.0252941975221814 0.8530980537483
"ACC_bulk1472" "cg00040592" -0.0674216179327845 0.0567383084301139 -1.18829094131048 0.24209259188382 0.931836832656748
"ACC_bulk1473" "cg00040646" 0.326513625798279 0.127385982263506 2.56318332674049 0.0144540835322584 0.841558813427853
"ACC_bulk1474" "cg00040659" 0.0702801600239467 0.0513926175573137 1.36751470083362 0.17949841875793 0.918676828315944
"ACC_bulk1475" "cg00040663" -0.00675794815958691 0.0445086610508231 -0.151834451992843 0.880120773763957 0.99421641739313
"ACC_bulk1476" "cg00040688" 0.0308576857671153 0.0438536319399695 0.7036517707212 0.485939172245981 0.964780589236661
"ACC_bulk1477" "cg00040708" 0.0347842575423543 0.0461229207503984 0.754164241475401 0.455398843688565 0.961455787274282
"ACC_bulk1478" "cg00040738" -0.0269135721770563 0.0510852962155275 -0.526835981600432 0.601369654591035 0.975490741452534
"ACC_bulk1479" "cg00040744" 0.0197259132994807 0.054822090347511 0.359816876270868 0.720976171288028 0.984671276530386
"ACC_bulk1480" "cg00040749" 0.00158567561679865 0.123447707102781 0.0128449175283461 0.989818722985006 0.999492028115985
"ACC_bulk1481" "cg00040761" -0.0332732166563208 0.0764663638928274 -0.435135332222092 0.665925681360156 0.980629973433909
"ACC_bulk1482" "cg00040781" 0.0300582307556414 0.0465739734846115 0.645386865382506 0.522554556851711 0.968388130904768
"ACC_bulk1483" "cg00040825" -0.0430901593444969 0.0631262095481998 -0.682603306184503 0.498997944141278 0.966059264968434
"ACC_bulk1484" "cg00040837" -0.0218874426558508 0.0805001285498167 -0.271893263403996 0.787175926230998 0.988884388317164
"ACC_bulk1485" "cg00040861" -0.000463715042956297 0.073749528350351 -0.00628770181082915 0.995016067050812 0.999730322868835
"ACC_bulk1486" "cg00040862" 0.0487193065730494 0.0560419925236456 0.869335731638975 0.390121584968018 0.953240806659143
"ACC_bulk1487" "cg00040873" 0.0513324978119149 0.0614168915826982 0.835804230547802 0.408489870623949 0.955779707440137
"ACC_bulk1488" "cg00040934" -0.032250252502014 0.099254193248331 -0.324925843901877 0.747019356081598 0.986537997591557
"ACC_bulk1489" "cg00040945" 0.209652326448974 0.134850676392694 1.5546998506589 0.12830767775779 0.904103207535198
"ACC_bulk1490" "cg00040986" 0.0676951569415215 0.100792414010942 0.671629483288024 0.505882444586196 0.96683650137322
"ACC_bulk1491" "cg00041014" -0.107005738566768 0.0752533197231614 -1.42194044010837 0.163199967921513 0.914049931062086
"ACC_bulk1492" "cg00041030" -0.00312204999528328 0.0562071774492445 -0.0555453971710734 0.955994990081602 0.997778808323649
"ACC_bulk1493" "cg00041047" -0.147473274082071 0.124378828981826 -1.18567826445463 0.243110838574223 0.932128870875574
"ACC_bulk1494" "cg00041053" 0.261755938759544 0.0941044627740088 2.78154649677082 0.00837442113176289 0.831171507082684
"ACC_bulk1495" "cg00041079" 0.0347931208314536 0.0718671627246204 0.48413099268679 0.631071524863836 0.977591627827668
"ACC_bulk1496" "cg00041083" -0.0217752188730511 0.0875180498636495 -0.248808319049342 0.804848922838937 0.989824200831218
"ACC_bulk1497" "cg00041084" -0.0258142603224348 0.0527681273938483 -0.489201751082875 0.627510819083875 0.97717367559049
"ACC_bulk1498" "cg00041270" -0.0526103686934337 0.0530544575674465 -0.9916295652736 0.32765089909688 0.945060599351494
"ACC_bulk1499" "cg00041311" -0.109263984971454 0.141624520899146 -0.771504710326702 0.445179146266589 0.960259646878091
"ACC_bulk1500" "cg00041328" -0.100427474710582 0.119825070935795 -0.838117381665417 0.407205786930547 0.955637414713149
"ACC_bulk1501" "cg00041368" 0.09539249747388 0.0819971754580958 1.16336321270761 0.251935468157311 0.933925720104622
"ACC_bulk1502" "cg00041401" 0.0184425333082846 0.0416513857674172 0.442783186405091 0.66043295085886 0.980131860583457
"ACC_bulk1503" "cg00041515" 0.0675293310472859 0.0410910075849465 1.64340898450066 0.108548438065384 0.897517902640203
"ACC_bulk1504" "cg00041564" 0.057444711975796 0.0696231209192696 0.825080967605648 0.414475287439693 0.956574987175603
"ACC_bulk1505" "cg00041575" -0.0976238268408065 0.0558626882634439 -1.74756764981342 0.0886164328726986 0.890398570932459
"ACC_bulk1506" "cg00041599" -0.10225041533651 0.0830316117240608 -1.23146369453021 0.225716465714953 0.929001103720183
"ACC_bulk1507" "cg00041636" 0.0501738988521078 0.0410845280003589 1.22123585919423 0.229519772705984 0.929469118918061
"ACC_bulk1508" "cg00041641" 0.0527466977693011 0.0559804526978917 0.942234212609138 0.352024771310571 0.948599048666842
"ACC_bulk1509" "cg00041666" 0.10807331441952 0.043935037768401 2.4598434395167 0.0185618802246748 0.845482812729741
"ACC_bulk1510" "cg00041759" 0.035987094163225 0.141964243412629 0.253494072156085 0.801252949688592 0.98979428657584
"ACC_bulk1511" "cg00041829" 0.00619754111793367 0.0734319366849135 0.0843984429353467 0.933182725388151 0.996839151233191
"ACC_bulk1512" "cg00041865" -0.0769193150694762 0.0832752721795004 -0.923675336703508 0.3614837181371 0.949464729734346
"ACC_bulk1513" "cg00041872" -0.057675524527932 0.0480658947470942 -1.19992616035549 0.237595843678448 0.930765052081482
"ACC_bulk1514" "cg00041873" -0.0765268729651426 0.0734457315107914 -1.04195126647896 0.304018232903832 0.941938516498171
"ACC_bulk1515" "cg00041898" 0.0290459321927683 0.0539558483424324 0.538327782531143 0.593490291819741 0.975064658334932
"ACC_bulk1516" "cg00041901" 0.0728055452233986 0.0574091831226461 1.2681863991665 0.212446377634052 0.926213414335101
"ACC_bulk1517" "cg00041903" -0.0260207378135434 0.0425646343349519 -0.611322949676475 0.544625809220916 0.970228263876142
"ACC_bulk1518" "cg00041935" -0.107487431613734 0.0352584168536608 -3.04856091695377 0.00417198819947404 0.80585670614276
"ACC_bulk1519" "cg00041980" -0.0977907329321124 0.0513569931223213 -1.90413665183232 0.0644845074031458 0.882433515085488
"ACC_bulk1520" "cg00041989" -0.0349797602301861 0.0434629890121804 -0.80481717951757 0.425932220886557 0.958049648181061
"ACC_bulk1521" "cg00041995" 0.0170653133710021 0.0602629053014827 0.283181059486395 0.778575079298501 0.988532480001136
"ACC_bulk1522" "cg00041996" -0.0220328247348889 0.0754730655100142 -0.291929638553842 0.771928297235318 0.988068490181321
"ACC_bulk1523" "cg00042059" -0.0956840894354522 0.0741117317852436 -1.29107884987386 0.204475635999172 0.924645738350776
"ACC_bulk1524" "cg00042073" -0.152226514770808 0.0894269951231571 -1.70224342840956 0.0968783728036557 0.89405785509494
"ACC_bulk1525" "cg00042079" 0.0466839948881962 0.0691292093186431 0.675315041909589 0.503564502045344 0.966640429860675
"ACC_bulk1526" "cg00042080" -0.0581523500546088 0.0789130409684858 -0.73691685608507 0.465698627370738 0.962223371621269
"ACC_bulk1527" "cg00042081" -0.142941303911385 0.0818809513893512 -1.7457210924637 0.0889411172963614 0.890398570932459
"ACC_bulk1528" "cg00042144" 0.122159284481574 0.595845159111072 0.205018506257265 0.838651933157188 0.991852302494723
"ACC_bulk1529" "cg00042156" -0.0388701059352806 0.106514393279851 -0.364928201141371 0.717188241795563 0.984472912424731
"ACC_bulk1530" "cg00042186" -0.139189817641697 0.0591029437291754 -2.35504035601847 0.0237869437246978 0.851946205679088
"ACC_bulk1531" "cg00042199" -0.239742818282663 0.0758122170202999 -3.16232432852436 0.0030726185968728 0.804114076287647
"ACC_bulk1532" "cg00042205" 0.1122429404598 0.0525173682031547 2.13725371815295 0.0390737188153702 0.862129063867009
"ACC_bulk1533" "cg00042208" 0.120185110358274 0.0904324518554305 1.32900422240467 0.191771618531908 0.921385338914178
"ACC_bulk1534" "cg00042244" -0.0413239645970556 0.0466404979666479 -0.88601036435344 0.381184768624929 0.951975079769775
"ACC_bulk1535" "cg00042252" -0.0266754174553369 0.0839717131805831 -0.317671468700071 0.752473252615824 0.986734272803163
"ACC_bulk1536" "cg00042254" -0.058833603533308 0.0502084073142681 -1.17178788733633 0.248576953638664 0.933501645846304
"ACC_bulk1537" "cg00042263" 0.0534707979599176 0.0626583300699383 0.853370938871724 0.398801016690831 0.954610329828405
"ACC_bulk1538" "cg00042325" 0.0481669863564217 0.046282132639968 1.04072529956897 0.304579640098564 0.942090889582832
"ACC_bulk1539" "cg00042335" 0.243176195368232 0.34067886283151 0.713798893618181 0.479713058075316 0.96389437859228
"ACC_bulk1540" "cg00042341" -0.0932187764716711 0.0599448251721669 -1.55507629230611 0.128218054710212 0.904103207535198
"ACC_bulk1541" "cg00042356" -1.11863335895949 0.79559428898303 -1.40603492816594 0.167838505534631 0.914618538910666
"ACC_bulk1542" "cg00042409" -0.0170196735277406 0.0586899110770148 -0.289993172853965 0.773398058442579 0.988109866330994
"ACC_bulk1543" "cg00042419" 0.034157682292878 0.0635448466667525 0.537536623103534 0.594031172896649 0.975114213410526
"ACC_bulk1544" "cg00042433" -0.030599050070688 0.0322133096938947 -0.949888426909678 0.348171511603721 0.948196995231935
"ACC_bulk1545" "cg00042467" 0.0577916731105366 0.0444263364120394 1.30084264825571 0.201145671482223 0.92407110743429
"ACC_bulk1546" "cg00042478" 0.0688673363820052 0.105421975138528 0.653254089496153 0.51752581603517 0.967913123909035
"ACC_bulk1547" "cg00042489" 0.0176172456601792 0.0469123763759671 0.375535136378305 0.709350727990428 0.983891600883803
"ACC_bulk1548" "cg00042568" 0.0231250240895092 0.0743999826159957 0.310820288881861 0.757635854475043 0.987041996712953
"ACC_bulk1549" "cg00042637" -0.135020028995669 1.20133406756577 -0.112391742347952 0.911104431951265 0.995826266831302
"ACC_bulk1550" "cg00042650" -0.0645825998729126 0.0655365430977352 -0.985444102179757 0.330639218603313 0.945536223291564
"ACC_bulk1551" "cg00042654" -0.0242171589339023 0.0354510975237405 -0.683114504922869 0.498678506689076 0.966052496345501
"ACC_bulk1552" "cg00042683" 0.0500416916919332 0.0768729427089636 0.650966255856603 0.518985512448696 0.968038352902497
"ACC_bulk1553" "cg00042733" 0.281328281143924 0.0797697972938561 3.52675186208092 0.00111706920673689 0.783056999109534
"ACC_bulk1554" "cg00042810" -0.110645112865609 0.0662012954382559 -1.67134362149763 0.102870550332917 0.895310793912136
"ACC_bulk1555" "cg00042837" -0.16792698421699 0.060048487388724 -2.79652313521095 0.00806011120059564 0.830820821205366
"ACC_bulk1556" "cg00042854" -0.17610585744838 0.0836154053362981 -2.10614128748271 0.0418530991230287 0.863902533589449
"ACC_bulk1557" "cg00042874" -0.689070891579735 0.425708147533565 -1.61864623820808 0.113794868836923 0.899057677397681
"ACC_bulk1558" "cg00042882" -0.0106544658362985 0.0586874429434356 -0.181545920250224 0.856904028991501 0.99281215303778
"ACC_bulk1559" "cg00042896" -0.222805879196073 0.0748259257095322 -2.97765616774306 0.00503488686195671 0.811235739723682
"ACC_bulk1560" "cg00042914" -0.0351117882324814 0.0875150041026618 -0.401208782339683 0.690513707131264 0.982390476798895
"ACC_bulk1561" "cg00042969" 0.0470249180866582 0.0461365870312927 1.01925437299389 0.314527869848896 0.943391598747683
"ACC_bulk1562" "cg00042994" 0.0487231546220201 0.0740367813427417 0.658093906006852 0.514445185051898 0.9676109643614
"ACC_bulk1563" "cg00043004" 0.148601464317316 0.0728464423590232 2.03992754491613 0.0483530786947893 0.871431894729984
"ACC_bulk1564" "cg00043005" 0.10909808596631 0.0385044333037272 2.83339025160382 0.00733256845483833 0.826056389486598
"ACC_bulk1565" "cg00043043" -0.101463441729937 0.0795294188294064 -1.2757976007291 0.209770782884958 0.925687960827482
"ACC_bulk1566" "cg00043069" -0.0314749338224261 0.0478196046965799 -0.658201464067671 0.514376835162726 0.9676109643614
"ACC_bulk1567" "cg00043076" 0.0494250797465055 0.106493928882483 0.464111712894419 0.645215657340749 0.978783387845141
"ACC_bulk1568" "cg00043080" 0.0987030500669725 0.0721962568915102 1.36714913371886 0.179612002074178 0.91868009837623
"ACC_bulk1569" "cg00043088" 0.0981616884557172 0.0540886960517527 1.81482815488462 0.0774499718151384 0.887196987513898
"ACC_bulk1570" "cg00043095" 0.159157226709366 0.0757686031822593 2.10056962943501 0.0423688051391032 0.864981098928872
"ACC_bulk1571" "cg00043234" 0.0678241662946441 0.091374788515769 0.742263455777403 0.462491429194965 0.962078234998467
"ACC_bulk1572" "cg00043265" -0.0430665686568741 0.0616046590583002 -0.699079733825287 0.488759291695004 0.965112446225378
"ACC_bulk1573" "cg00043284" 0.0406010929615975 0.0750835420290315 0.540745573056461 0.59183880911977 0.974962278716628
"ACC_bulk1574" "cg00043324" 0.0178319830201425 0.0793893352777874 0.2246143384089 0.823482750617595 0.990757647896812
"ACC_bulk1575" "cg00043347" -5.78432473280544e-05 0.0517846051950554 -0.00111699697449035 0.999114609017359 0.999945177091934
"ACC_bulk1576" "cg00043361" -0.0898273321175394 0.0727637707121938 -1.23450628298027 0.224594131030003 0.928664214732677
"ACC_bulk1577" "cg00043364" -0.00734373861527416 0.0746122558749533 -0.0984253663041891 0.922111901633026 0.996308213779784
"ACC_bulk1578" "cg00043371" 0.0333604409098469 0.0681132272960688 0.489779184369558 0.627105912547566 0.977093056376598
"ACC_bulk1579" "cg00043379" 0.0560201163624635 0.117447575740895 0.476979758918577 0.636108305045531 0.977922912021563
"ACC_bulk1580" "cg00043405" -0.012218487990647 0.083206826152764 -0.146844778915307 0.884030856592351 0.994478003325082
"ACC_bulk1581" "cg00043430" 0.0649376258743174 0.0733723242068736 0.885042508551664 0.381699895274516 0.95214185750806
"ACC_bulk1582" "cg00043444" 0.058444227910328 0.0780399112563748 0.748901773072608 0.45852727113838 0.961731018339094
"ACC_bulk1583" "cg00043510" -0.162550975150898 0.133899267914526 -1.21397956600226 0.232246698963894 0.929829318779061
"ACC_bulk1584" "cg00043524" 0.193819579406278 0.0876791273728223 2.21055552460204 0.0331605469997075 0.858371780929496
"ACC_bulk1585" "cg00043564" -0.0343089132522431 0.0678409842004926 -0.505725464578298 0.615970591508359 0.97657178344609
"ACC_bulk1586" "cg00043591" -0.0232070406075533 0.065839344394859 -0.352479825260311 0.726425999395577 0.985145661165366
"ACC_bulk1587" "cg00043599" 1.54032657910713e-05 0.0350693654678766 0.00043922282555071 0.99965184865478 0.999950672832356
"ACC_bulk1588" "cg00043664" 0.021529841156046 0.0722661329881556 0.297924356345104 0.767383771726164 0.987674324407024
"ACC_bulk1589" "cg00043673" -0.12077943683931 0.0465853347822688 -2.59264932631289 0.0134458512157593 0.841179091409325
"ACC_bulk1590" "cg00043771" -0.0416097110327472 0.0448050774860495 -0.928682938796451 0.358915296463355 0.949218374007064
"ACC_bulk1591" "cg00043784" -0.0117184257827023 0.0380270283060954 -0.308160440210468 0.759643191138232 0.987222911520035
"ACC_bulk1592" "cg00043788" -0.0991247370513889 0.0601819529862705 -1.6470840863872 0.107787025915809 0.897215359801925
"ACC_bulk1593" "cg00043790" -0.0220421749914589 0.0449470321715409 -0.49040334648425 0.626668370255487 0.977088367736641
"ACC_bulk1594" "cg00043792" -0.052142978352713 0.0778397022787909 -0.669876384752315 0.506987059353087 0.966953526465041
"ACC_bulk1595" "cg00043800" -0.0715944183703735 0.0427275052970506 -1.67560492644338 0.102026387564227 0.895115500859337
"ACC_bulk1596" "cg00043819" 0.369149790407813 0.198760435027834 1.85725992376762 0.0710372534169448 0.885992167034399
"ACC_bulk1597" "cg00043905" 0.0572873838437312 0.0489572878194019 1.17015027578852 0.249227228973266 0.933607587267548
"ACC_bulk1598" "cg00043949" -0.0228587806772738 0.0810927783153457 -0.281884295397832 0.779561751583296 0.988601834245761
"ACC_bulk1599" "cg00044050" -0.449511235947137 0.179276120707802 -2.50736815462325 0.0165560440572605 0.844585552624036
"ACC_bulk1600" "cg00044052" -0.0298941052667026 0.085067813191699 -0.351414996402185 0.727218140738759 0.98520441903023
"ACC_bulk1601" "cg00044095" 0.0112578511530124 0.0323417569503732 0.348090277540798 0.729693394622108 0.985350907327368
"ACC_bulk1602" "cg00044097" -0.110473932595559 0.0718875675717065 -1.53675992007051 0.132637825797583 0.905118487506305
"ACC_bulk1603" "cg00044103" -0.0390286893939835 0.0278698185130787 -1.40039266404509 0.169508486038127 0.915469873833415
"ACC_bulk1604" "cg00044107" -0.00854853652157525 0.121010020487573 -0.0706432119185795 0.944052196488481 0.99737692108236
"ACC_bulk1605" "cg00044143" -0.0813017962114525 0.0598219587031661 -1.35906275845745 0.182138702077049 0.919129840345925
"ACC_bulk1606" "cg00044170" 0.773293136074985 0.619158592492237 1.24894194387633 0.21932565672234 0.928057122765323
"ACC_bulk1607" "cg00044179" 0.0835553221220444 0.0783095480332121 1.06698766907207 0.292709549791753 0.939979716627616
"ACC_bulk1608" "cg00044210" -0.00328048101273121 0.0694853238622045 -0.0472111351058347 0.962592207293469 0.99816010080361
"ACC_bulk1609" "cg00044245" 0.0289154991556852 0.0448059510413729 0.64534952352613 0.522578487926218 0.968395174989058
"ACC_bulk1610" "cg00044249" -0.00381355661311981 0.027796213036392 -0.137196984644165 0.891599457804414 0.994926901857997
"ACC_bulk1611" "cg00044289" 0.0736316958985736 0.0850709253454751 0.865533031403544 0.392178059390407 0.953674291439573
"ACC_bulk1612" "cg00044299" 0.083152608872639 0.0821938935765791 1.01166406960837 0.318097306349227 0.943864230380679
"ACC_bulk1613" "cg00044318" 0.0587531673787295 0.0263496183987363 2.22975401349824 0.0317496491234319 0.856766218027022
"ACC_bulk1614" "cg00044323" 0.00258007738534212 0.047206421708781 0.0546552204540891 0.956699493031551 0.997824542795026
"ACC_bulk1615" "cg00044354" -0.167835927599468 0.0754802869230346 -2.22357299423896 0.0321979408584801 0.857643827859734
"ACC_bulk1616" "cg00044372" 0.102055933748942 0.0521747757021448 1.95603972179121 0.0578409599509351 0.877746648864963
"ACC_bulk1617" "cg00044430" 0.0216951364556371 0.54506320474213 0.0398029737962245 0.968458595075493 0.998381210548719
"ACC_bulk1618" "cg00044440" -0.0235336426794149 0.0654231977339204 -0.359714038667561 0.721052456244716 0.984671276530386
"ACC_bulk1619" "cg00044448" -0.00518291147063607 0.0337936467671945 -0.153369404206101 0.87891853773169 0.994194545556219
"ACC_bulk1620" "cg00044463" -0.157054874338856 0.377965417339703 -0.415527101511776 0.680093219362275 0.981724891406849
"ACC_bulk1621" "cg00044466" -0.0563916481178555 0.0389787511477083 -1.4467279340008 0.156172284140331 0.912309654989767
"ACC_bulk1622" "cg00044488" -0.0445887818962923 0.0479855599733552 -0.929212494780741 0.358644383899008 0.949158142389199
"ACC_bulk1623" "cg00044497" 0.168299485081195 0.1113759550349 1.51109353027283 0.13903663946523 0.908166540187705
"ACC_bulk1624" "cg00044501" 0.000218948630084972 0.0297924236874337 0.00734913790103365 0.994174736501725 0.9996893873983
"ACC_bulk1625" "cg00044505" 0.00444719682050898 0.0711868544455626 0.0624721636479921 0.950514279455802 0.99760369041467
"ACC_bulk1626" "cg00044545" 0.0363346448765676 0.0575420796309608 0.631444763720663 0.531530091016539 0.969216960567821
"ACC_bulk1627" "cg00044551" -0.0374335502032579 0.0722269846617758 -0.518276519206105 0.607270178999439 0.975910051582452
"ACC_bulk1628" "cg00044638" -0.1029025332877 0.0591515150249119 -1.73964324065684 0.0900168455821237 0.890619355759636
"ACC_bulk1629" "cg00044665" 0.0452192623700442 0.0352562448124598 1.28258873316149 0.207404955811489 0.925099778780673
"ACC_bulk1630" "cg00044729" -0.0496762790314033 0.0398926133043957 -1.24525005800835 0.22066419707232 0.928210236114777
"ACC_bulk1631" "cg00044757" 0.0374081886266422 0.0499657063230506 0.748677270461896 0.458661011385624 0.961731018339094
"ACC_bulk1632" "cg00044796" -0.142834483390784 0.0788595418796945 -1.81125175199074 0.0780122186482062 0.887463025743084
"ACC_bulk1633" "cg00044807" 0.0321759686010361 0.0255051134920224 1.26154971280956 0.214800246561178 0.926776153060881
"ACC_bulk1634" "cg00044848" 0.0409540260445279 0.0935026408157024 0.437998602897751 0.663867060927933 0.980361596313296
"ACC_bulk1635" "cg00044871" -0.0380761732536672 0.0567212848874234 -0.671285450060559 0.50609911352651 0.96683650137322
"ACC_bulk1636" "cg00044950" -0.079934408279049 0.0895739398867356 -0.892384642007759 0.377803250478402 0.95162688935542
"ACC_bulk1637" "cg00044968" 0.270603065232544 0.0941992095598091 2.87266810939356 0.00662513372310241 0.821874321695564
"ACC_bulk1638" "cg00044995" -0.0131466436128343 0.0499667621303398 -0.26310777509539 0.793888909515801 0.989386976460704
"ACC_bulk1639" "cg00045008" 0.0247464874136629 0.0470558497913621 0.525896089931109 0.602016259020109 0.975490741452534
"ACC_bulk1640" "cg00045016" 0.0276402720117211 0.0622302207783724 0.444161561151448 0.659445003502818 0.979976241363462
"ACC_bulk1641" "cg00045025" 0.0183781493652469 0.0456145986415942 0.402900604467635 0.689279212739951 0.982390476798895
"ACC_bulk1642" "cg00045061" 0.00183814636098396 0.0895157819166651 0.0205343272619255 0.983724574672918 0.99915177415086
"ACC_bulk1643" "cg00045070" 1.30842233418355 1.17723358635322 1.1114381626137 0.273362616986503 0.937721575921475
"ACC_bulk1644" "cg00045114" -0.0577927206904808 0.0495922024395447 -1.16535902515991 0.251136873955022 0.933826494983558
"ACC_bulk1645" "cg00045118" 0.00447428556743366 0.039828767634291 0.112338036881198 0.911146726883296 0.995826266831302
"ACC_bulk1646" "cg00045163" 0.12301587358191 0.0635558828946493 1.93555447551286 0.0603889489543198 0.87987499945007
"ACC_bulk1647" "cg00045164" -0.158952475071578 0.105791515933692 -1.50250682834724 0.141231746351427 0.909084449835021
"ACC_bulk1648" "cg00045190" 0.213287374828957 0.729139739079714 0.292519202283719 0.771480991981233 0.98802743909567
"ACC_bulk1649" "cg00045227" -0.000451174455959555 0.161835122385369 -0.00278786489180759 0.9977901930465 0.999926370713776
"ACC_bulk1650" "cg00045248" -0.0264290376368239 0.0507234449968367 -0.521041850341043 0.605360940213676 0.975875921448876
"ACC_bulk1651" "cg00045273" 0.0327614276633175 0.0550422584806698 0.595205003712246 0.555234710669648 0.971278622257895
"ACC_bulk1652" "cg00045275" 0.00911354722419057 0.0563284377995544 0.161793005100217 0.872326078778512 0.99374473004724
"ACC_bulk1653" "cg00045303" 0.228138142200759 0.0871953054110495 2.61640395804897 0.0126805275123736 0.838906188656119
"ACC_bulk1654" "cg00045357" -0.00164960203920494 0.0638769478666402 -0.025824684714882 0.979532317200006 0.998878219451465
"ACC_bulk1655" "cg00045416" 0.0594205693762755 0.0670201787584243 0.886607145445825 0.380867362172317 0.951940501148936
"ACC_bulk1656" "cg00045439" 0.0155746519676362 0.0901753629371891 0.172715157004521 0.863791988478156 0.993137324307125
"ACC_bulk1657" "cg00045515" -0.001603570602293 0.0519833680385112 -0.0308477627133551 0.975552403076143 0.998608655554139
"ACC_bulk1658" "cg00045592" -0.0024071059819046 0.0596757462806384 -0.0403364202700482 0.968036105284545 0.998381210548719
"ACC_bulk1659" "cg00045607" 0.00941766495341837 0.053889257872457 0.174759596350496 0.862196355477346 0.993029306326462
"ACC_bulk1660" "cg00045689" 0.0378188318694214 0.0498163808622477 0.75916458030137 0.452437855261556 0.961034605496176
"ACC_bulk1661" "cg00045690" 0.0881818667033944 0.0829232831606209 1.06341504270384 0.294305067992371 0.940285806719251
"ACC_bulk1662" "cg00045712" -0.0122933172221067 0.0708572777272001 -0.173494066049727 0.863184001240185 0.993106214374608
"ACC_bulk1663" "cg00045748" -0.0233379625087889 0.035676703221649 -0.654151320086862 0.516953963690734 0.967854516198681
"ACC_bulk1664" "cg00045753" -0.0199108657878844 0.0749724880563383 -0.265575630528926 0.792001594903909 0.989198607480635
"ACC_bulk1665" "cg00045762" -0.010646286689627 0.0535348679419592 -0.198866404250205 0.843427472795564 0.992114741788752
"ACC_bulk1666" "cg00045763" -0.0856971670731116 0.0557987108478053 -1.53582700695104 0.132866183418726 0.905118487506305
"ACC_bulk1667" "cg00045785" -0.0158206406652146 0.073122351759415 -0.21635847705319 0.829865636133274 0.991182670163283
"ACC_bulk1668" "cg00045787" 0.0449193998874062 0.0467860429464664 0.960102566032437 0.343073132069885 0.947204724771804
"ACC_bulk1669" "cg00045900" 0.0090818375239209 0.0613323707923576 0.148075761732213 0.883065938348539 0.994447668940109
"ACC_bulk1670" "cg00045902" 0.0306078897882296 0.0403894478020645 0.757818971386508 0.453233553565943 0.961108941426582
"ACC_bulk1671" "cg00045910" -0.0188782811625159 0.0659565029571769 -0.286223197351334 0.77626185872465 0.988274979363232
"ACC_bulk1672" "cg00045967" 0.159685498386501 0.0743290294687267 2.14835979331181 0.0381217786244029 0.861882998456033
"ACC_bulk1673" "cg00046018" 0.0106618244373656 0.0875554322881668 0.121772277958436 0.903721060175786 0.995638409657429
"ACC_bulk1674" "cg00046026" 0.00825854073144464 0.0472031946711112 0.174957241538123 0.862042129306738 0.99302207120258
"ACC_bulk1675" "cg00046041" -0.367020866827415 0.410334531887103 -0.894443041728682 0.376715398459753 0.951525725910751
"ACC_bulk1676" "cg00046073" -0.0756042052676563 0.085770427214984 -0.881471711434455 0.383604237564497 0.952315609299311
"ACC_bulk1677" "cg00046105" 0.11308805268546 0.0413483948411482 2.73500466269417 0.00942538270311527 0.832988551607314
"ACC_bulk1678" "cg00046156" -0.0238980110101545 0.0598276130396106 -0.399447843495479 0.691799544668759 0.98248926390066
"ACC_bulk1679" "cg00046227" 0.0669672827189294 0.0841080319194691 0.796205560760815 0.430858789221143 0.958462840160558
"ACC_bulk1680" "cg00046336" 0.0375798201533314 0.10276106226961 0.365700970030212 0.716616179965884 0.984450360215822
"ACC_bulk1681" "cg00046347" 0.0341796497241558 0.0473628967813709 0.721654544947504 0.474924188886447 0.963301955903521
"ACC_bulk1682" "cg00046410" 0.000520854875417862 0.0796485265811569 0.00653941633040936 0.99481654895572 0.999729727660705
"ACC_bulk1683" "cg00046423" -0.0318268088988352 0.0402131822021162 -0.791452134747008 0.433592811894442 0.958827855613345
"ACC_bulk1684" "cg00046432" 0.0460916116994706 0.0330780895180804 1.39341819225312 0.171590641543037 0.916181384550822
"ACC_bulk1685" "cg00046499" -0.0137993654016604 0.156910353583763 -0.0879442629915048 0.93038280970526 0.996659063112955
"ACC_bulk1686" "cg00046501" -0.0589215602908617 0.0506489445842252 -1.16333244008431 0.251947795755663 0.933925720104622
"ACC_bulk1687" "cg00046537" 0.12954146934372 0.0805415111599895 1.60838141075347 0.116029704166593 0.900175730108499
"ACC_bulk1688" "cg00046539" -0.0186977969877116 0.0564453364561631 -0.331254947912885 0.742271810787626 0.986245190427585
"ACC_bulk1689" "cg00046560" 0.00396190254886863 0.036853877008537 0.107503005666158 0.914955540682073 0.996072320691637
"ACC_bulk1690" "cg00046571" 0.000968295623921684 0.0550049481502642 0.0176037912312264 0.986047039031196 0.999270749607474
"ACC_bulk1691" "cg00046575" -0.0912187907979379 0.072872494882246 -1.25175885559205 0.218308433129699 0.927844780751435
"ACC_bulk1692" "cg00046625" -1.79349274609789 0.746860136871569 -2.40137698821419 0.0213316438628828 0.849864290652128
"ACC_bulk1693" "cg00046710" 0.0635045000365148 0.0596623754355617 1.06439778122986 0.293865578235532 0.940274263342839
"ACC_bulk1694" "cg00046726" -0.0595890053902201 0.0862352553629931 -0.691005147945466 0.493762177191306 0.965598626286657
"ACC_bulk1695" "cg00046744" -0.0173009398159705 0.0627731827036161 -0.275610365299733 0.784340602817121 0.988745387506784
"ACC_bulk1696" "cg00046774" 0.077969691751279 0.0523529984413279 1.48930708980613 0.144660041882112 0.909845365762262
"ACC_bulk1697" "cg00046802" -0.0743824068141826 0.0335005503879445 -2.22033387370704 0.0324351097813601 0.85810364629297
"ACC_bulk1698" "cg00046815" -0.0686809043799303 0.0776308330964475 -0.884711674993904 0.381876078251615 0.95214185750806
"ACC_bulk1699" "cg00046819" 0.0820646673270116 0.057454907945019 1.42833171720582 0.161364619730187 0.913746434621974
"ACC_bulk1700" "cg00046877" 0.0291604151558171 0.0321170086333763 0.907943061842729 0.36963060273152 0.950564585420216
"ACC_bulk1701" "cg00046899" -0.0260156752240881 0.05911941763003 -0.440052968500036 0.662391645668671 0.980229842868501
"ACC_bulk1702" "cg00046913" -0.150965970166616 0.144060536701669 -1.04793424780339 0.301288703922661 0.941400521702008
"ACC_bulk1703" "cg00046914" 0.0397183792811923 0.0508770938653663 0.78067311364712 0.439831085058209 0.959583869563762
"ACC_bulk1704" "cg00046977" -0.01117405559565 0.0453422800973089 -0.246437884721928 0.80666969993739 0.989824200831218
"ACC_bulk1705" "cg00046981" -0.021365188370485 0.0410959348183174 -0.519885688570881 0.606158836796363 0.975875921448876
"ACC_bulk1706" "cg00046991" -0.00255079949490654 0.058555019342287 -0.043562439626152 0.965481300071628 0.998275693359732
"ACC_bulk1707" "cg00047003" 0.0718625088144072 0.0560126508292626 1.28296925338274 0.207272991851364 0.925099778780673
"ACC_bulk1708" "cg00047030" 0.0858692816559666 0.0706949055061868 1.21464596410631 0.23199527264317 0.929829318779061
"ACC_bulk1709" "cg00047050" -0.0712350380170062 0.0664957240285708 -1.07127246236764 0.290803958742561 0.939765685490094
"ACC_bulk1710" "cg00047052" -0.0697976914817759 0.0719707227098169 -0.969806733262877 0.338275485508741 0.946481520760121
"ACC_bulk1711" "cg00047079" -0.0277863518684506 0.0508102618851509 -0.546864960689586 0.587668769007692 0.974568531406772
"ACC_bulk1712" "cg00047081" 0.0359187198263242 0.0573533006794658 0.626271189291539 0.534881254837095 0.969555765335694
"ACC_bulk1713" "cg00047117" -0.107120850269708 0.0921831526877093 -1.16204368310773 0.252464468144359 0.934054995665748
"ACC_bulk1714" "cg00047162" -0.0244721644751859 0.051362099362075 -0.476463477527863 0.636472615969494 0.977954996878766
"ACC_bulk1715" "cg00047185" -0.0685430414980832 0.068205771951391 -1.00494488277228 0.321280033956307 0.944095582426949
"ACC_bulk1716" "cg00047222" -0.0342406697877538 0.0644325716523778 -0.531418642926232 0.598221662941923 0.975322675192481
"ACC_bulk1717" "cg00047287" 0.0398018551921935 0.0675393741418147 0.589313355326926 0.559138665836865 0.971680612480305
"ACC_bulk1718" "cg00047338" 0.0088189569952295 0.0515480503253487 0.171082260911288 0.865066837854769 0.993191469586288
"ACC_bulk1719" "cg00047443" 0.0222622994477309 0.0460598288079838 0.483334394066877 0.631631712618036 0.977629695379132
"ACC_bulk1720" "cg00047466" 0.0557784488129833 0.056595746083311 0.985559033551311 0.330583526280889 0.945536223291564
"ACC_bulk1721" "cg00047469" 0.0354784829055496 0.0486121081376933 0.729828107949095 0.469970613468148 0.96269785069033
"ACC_bulk1722" "cg00047501" 0.102015211509529 0.0713911924557189 1.42896074432157 0.161184864929892 0.913746434621974
"ACC_bulk1723" "cg00047512" 0.00729583611676649 0.0477217520813186 0.152882821744144 0.879299617310982 0.994204990227289
"ACC_bulk1724" "cg00047532" 0.0916060676277606 0.0416621008900299 2.19878656310591 0.034052781559705 0.860098097480671
"ACC_bulk1725" "cg00047553" 0.0363487950916704 0.243818572314198 0.149081322011965 0.88227785362329 0.994447668940109
"ACC_bulk1726" "cg00047657" 0.0614360967864821 0.0521798207930907 1.17739187012726 0.246361019728968 0.933144807315522
"ACC_bulk1727" "cg00047683" 0.0686640079305263 0.0382108438635208 1.79697700934783 0.0802908865380743 0.888653286339656
"ACC_bulk1728" "cg00047694" -0.0481736558723798 0.052220001183799 -0.922513496367471 0.362081339816477 0.949532110751246
"ACC_bulk1729" "cg00047749" 0.168161523514105 0.0878185477406471 1.91487479399834 0.0630586530893253 0.881311385635469
"ACC_bulk1730" "cg00047753" 0.0686493539059909 0.0849525707447194 0.808090365061237 0.424068683511218 0.957586139503304
"ACC_bulk1731" "cg00047800" 0.110318516600593 0.163078576294127 0.676474611855967 0.502836426382233 0.966566325070974
"ACC_bulk1732" "cg00047815" -0.00498014928027196 0.0748337570598322 -0.066549502202464 0.947289260763928 0.997518832249599
"ACC_bulk1733" "cg00047843" 0.0289110988839509 0.052977107561628 0.545728149660092 0.588442376128609 0.974692594331124
"ACC_bulk1734" "cg00047844" -0.0925136538837511 0.26948735246701 -0.343294974835883 0.733268656965641 0.985609454381834
"ACC_bulk1735" "cg00047845" -0.0537157635320842 0.0573468160419741 -0.936682578728831 0.354837058725803 0.949032669438125
"ACC_bulk1736" "cg00047873" -0.00632223089248218 0.034985963073903 -0.180707642065686 0.857557404865904 0.992862218004773
"ACC_bulk1737" "cg00047941" 0.0799738552430672 0.0541855729816235 1.47592524803954 0.148202989043888 0.910523683739107
"ACC_bulk1738" "cg00048066" -0.0204348342730141 0.0775270483163429 -0.263583287598302 0.793525159044292 0.989364406778493
"ACC_bulk1739" "cg00048078" -0.00321020099365771 0.0369349043643712 -0.0869151023646453 0.931195383779939 0.996703897390427
"ACC_bulk1740" "cg00048079" 0.00439862742823135 0.0528009596106844 0.0833058236188055 0.934045674541949 0.996911150573701
"ACC_bulk1741" "cg00048134" -0.0532748791927544 0.0501709871054276 -1.06186627504068 0.294998620895921 0.940377260008382
"ACC_bulk1742" "cg00048149" 0.0202337731566497 0.123269889728944 0.164142056110712 0.870489291960666 0.993655082005411
"ACC_bulk1743" "cg00048178" 0.0366582936487912 0.0503118460100171 0.728621518707395 0.470699992565791 0.962774128599581
"ACC_bulk1744" "cg00048234" 0.056470044487199 0.111516828741929 0.506381369738207 0.61551450940245 0.976526350219666
"ACC_bulk1745" "cg00048370" 0.0429253411799404 0.0503625551229439 0.852326516697813 0.399373012011095 0.954642206544817
"ACC_bulk1746" "cg00048381" 0.0736501391464799 0.0734861759837386 1.00223121098011 0.32257155026586 0.944268381931724
"ACC_bulk1747" "cg00048420" 0.0785897943870026 0.0789100460009175 0.995941560927348 0.325578503065459 0.944709784560691
"ACC_bulk1748" "cg00048436" -0.0404100702881984 0.046429322090257 -0.870356672657048 0.38957062973598 0.953052516163254
"ACC_bulk1749" "cg00048458" 0.209769244624552 0.150006565608668 1.39840042183081 0.170101229411243 0.915607268529445
"ACC_bulk1750" "cg00048525" -0.0147586130522267 0.0510833500563384 -0.288912395838368 0.774218727061466 0.988109866330994
"ACC_bulk1751" "cg00048584" -0.0481023809918726 0.0720031353671856 -0.668059533054648 0.508133233792292 0.967075209804705
"ACC_bulk1752" "cg00048586" -0.00332080177676601 0.0533916177761309 -0.0621970622933737 0.950731905070154 0.99760369041467
"ACC_bulk1753" "cg00048697" 0.0286093869173131 0.0466720758137395 0.61298723955387 0.543536358919905 0.970118215937058
"ACC_bulk1754" "cg00048705" -0.0663198836819118 0.0635504095799581 -1.04357916998897 0.303273872029932 0.941650471360782
"ACC_bulk1755" "cg00048743" -0.0886675804019541 0.0767763726525326 -1.15488108305452 0.255350003332942 0.934337046706554
"ACC_bulk1756" "cg00048746" 0.0701255538000656 0.0379479269676233 1.84794162431839 0.0724053823395456 0.886480462875743
"ACC_bulk1757" "cg00048759" -0.276564203787392 0.165412150742946 -1.6719703029385 0.102746043907387 0.895310793912136
"ACC_bulk1758" "cg00048764" 0.0112758715056925 0.0728099280685381 0.154867224907545 0.877745664374096 0.994147914030901
"ACC_bulk1759" "cg00048823" 1.02052632440969 0.899214114031548 1.13490914842768 0.263521613824519 0.936018256160952
"ACC_bulk1760" "cg00048832" 0.0955814629044493 0.086758957806967 1.10168984644919 0.277525816925498 0.937803620492089
"ACC_bulk1761" "cg00048838" 0.0680861219923366 0.0857526204158522 0.793982990399093 0.432135846037576 0.958605129023583
"ACC_bulk1762" "cg00048842" 0.0236817795980952 0.130600112317214 0.181330468848103 0.857071947715576 0.992829505583882
"ACC_bulk1763" "cg00048905" 0.0169428429057568 0.0822306239482765 0.206040549034553 0.837859170350686 0.991800234772402
"ACC_bulk1764" "cg00048983" 0.0251555230053001 0.0298991302468545 0.841346313341225 0.405417523463068 0.955346377226871
"ACC_bulk1765" "cg00049004" 0.013196704656881 0.0508395601853954 0.259575507906773 0.796592424977114 0.98954978818486
"ACC_bulk1766" "cg00049033" 0.181080534775709 0.0676802991768479 2.67552798935696 0.0109464665892711 0.837062817164531
"ACC_bulk1767" "cg00049047" 0.0491604821375995 0.0619575500816165 0.793454261390912 0.43243998146157 0.958693653699214
"ACC_bulk1768" "cg00049066" 0.0291787594526835 0.072359318427595 0.403248124592006 0.689025739430016 0.982382437229985
"ACC_bulk1769" "cg00049102" 0.00064583787979686 0.0664919346761144 0.0097130258420479 0.992301063702005 0.99966018942685
"ACC_bulk1770" "cg00049156" 0.0297173440342493 0.0404695914190623 0.7343129246482 0.467265256960299 0.962252728914949
"ACC_bulk1771" "cg00049220" 0.082909567134496 0.0746163923100529 1.11114414095475 0.273487531597565 0.937721575921475
"ACC_bulk1772" "cg00049253" 0.0180550052528823 0.0712415359359015 0.253433688868346 0.801299261794063 0.98979428657584
"ACC_bulk1773" "cg00049286" 0.344367879486362 0.512415316090244 0.672048373014896 0.505618700263084 0.966807668071055
"ACC_bulk1774" "cg00049323" -0.18840434244356 0.118553509347203 -1.58919245394742 0.120303611712055 0.901550896880452
"ACC_bulk1775" "cg00049380" -0.0377217102646167 0.0724525252189167 -0.520640380036994 0.605637949605202 0.975875921448876
"ACC_bulk1776" "cg00049382" -0.138218673028721 0.0640506762548682 -2.15795805931426 0.037315654364578 0.861882998456033
"ACC_bulk1777" "cg00049400" 0.060068886813129 0.100330589851661 0.598709594969401 0.552919065746341 0.971027134904382
"ACC_bulk1778" "cg00049411" -0.0132761365318552 0.045198059829638 -0.293732442983086 0.770560748248968 0.987976434059898
"ACC_bulk1779" "cg00049440" -0.0343175557051301 0.0438542643247104 -0.782536344721972 0.438748940750469 0.959453910837611
"ACC_bulk1780" "cg00049502" -0.0338773829432631 0.123704723962589 -0.27385682501105 0.785677796441247 0.988884388317164
"ACC_bulk1781" "cg00049528" -0.0604957633616115 0.0819728447568922 -0.737997608122842 0.465049295715996 0.962178782231407
"ACC_bulk1782" "cg00049533" 0.117088731001155 0.241660766100683 0.484516923828557 0.630800207797358 0.977591627827668
"ACC_bulk1783" "cg00049537" -0.0760209626890516 0.0457628480465909 -1.66119387088092 0.104904489740149 0.896450184634998
"ACC_bulk1784" "cg00049545" -0.0579864722164396 0.0537289666735919 -1.07924041362478 0.287283454729704 0.939167115291502
"ACC_bulk1785" "cg00049582" -0.0630920380858146 0.116342710351965 -0.542294724739915 0.590781808795368 0.974831407244807
"ACC_bulk1786" "cg00049595" -0.0821484822788863 0.0570076236816734 -1.44100871030159 0.1577722320826 0.913044998727192
"ACC_bulk1787" "cg00049616" 0.0309928213004775 0.0367632107232539 0.843039024360121 0.404482010191225 0.955158650809232
"ACC_bulk1788" "cg00049638" 0.0903337826082016 0.0646120035503298 1.39809598285922 0.170191949958326 0.915625765709548
"ACC_bulk1789" "cg00049664" -0.128196389115984 0.0608232695643248 -2.10768658170222 0.041711050463442 0.863902533589449
"ACC_bulk1790" "cg00049674" 0.13842078241364 0.0491165538266134 2.8182103920051 0.00762438495334352 0.828349828480963
"ACC_bulk1791" "cg00049691" 0.0780898355017706 0.0547024273533272 1.42753876345162 0.161591443500398 0.913746434621974
"ACC_bulk1792" "cg00049709" -0.0637728488471638 0.073629462723307 -0.866132204261989 0.39185357774115 0.95359500963579
"ACC_bulk1793" "cg00049718" 0.351387530985105 0.27950523866611 1.25717690538481 0.216361822708406 0.927169350161302
"ACC_bulk1794" "cg00049729" -0.0245644988865133 0.0474140543273476 -0.51808475851737 0.607402677925761 0.97591774345762
"ACC_bulk1795" "cg00049868" 0.178985340488369 0.099312090661256 1.80225125960615 0.0794424945803952 0.888177451590778
"ACC_bulk1796" "cg00049883" -0.0608288382652327 0.051883577226094 -1.17241025999726 0.248330141003874 0.933501645846304
"ACC_bulk1797" "cg00049892" -0.0422633346761121 0.0523849169627318 -0.806784416708716 0.424811609778415 0.957763509143327
"ACC_bulk1798" "cg00049903" -0.0199083438574671 0.0613086566143975 -0.324723211318774 0.7471715196577 0.986537997591557
"ACC_bulk1799" "cg00049914" 0.0433902722606699 0.0441077019875757 0.983734592949144 0.33146834116943 0.945562524730344
"ACC_bulk1800" "cg00049947" -0.102834633231988 0.0481705112368043 -2.13480468842146 0.0392864370263847 0.862957247917183
"ACC_bulk1801" "cg00049960" 0.0413453469891147 0.0730179700548116 0.566235228918011 0.574562982776012 0.973215900209215
"ACC_bulk1802" "cg00049973" 0.119054410517818 0.095393679923868 1.24803247566121 0.21965483206281 0.928113510980767
"ACC_bulk1803" "cg00049981" 0.0216512089938918 0.0541130647558612 0.400110566488414 0.691315515640189 0.98248926390066
"ACC_bulk1804" "cg00050034" 0.0913367875990406 0.0603196785092201 1.51421210882415 0.138246199293604 0.907583453025297
"ACC_bulk1805" "cg00050133" 0.0192857686738092 0.102593738589891 0.187981926956599 0.851891067506805 0.992493600818863
"ACC_bulk1806" "cg00050152" -0.0790498091519359 0.108508400998384 -0.728513261872816 0.470765465204242 0.962774128599581
"ACC_bulk1807" "cg00050224" 0.0553812989876816 0.0812459563268562 0.681649912087687 0.499594002224256 0.966201785904345
"ACC_bulk1808" "cg00050247" 0.0215017452565524 0.0449506819255696 0.478340802307638 0.635148331619054 0.977922912021563
"ACC_bulk1809" "cg00050250" 0.00786266796849052 0.0409560372080091 0.191978240681766 0.848781480742895 0.992330937523167
"ACC_bulk1810" "cg00050271" 0.000859348907599311 0.0870021617096088 0.00987732822625258 0.99217083531155 0.999659404115757
"ACC_bulk1811" "cg00050284" 0.0959149087029092 0.0558510723524581 1.71733334138369 0.0940592485635377 0.892997177870498
"ACC_bulk1812" "cg00050289" 0.105199789263052 0.0965123284271481 1.09001400108652 0.282571051888192 0.938705439503119
"ACC_bulk1813" "cg00050294" 0.0693852937454353 0.0673404195891981 1.03036622237746 0.309351939281849 0.942641034386931
"ACC_bulk1814" "cg00050312" -0.0910700784448309 0.0625597152904873 -1.45573038531201 0.153679816760984 0.911896113805753
"ACC_bulk1815" "cg00050336" -0.0167872798569962 0.0418796038630041 -0.40084619500964 0.690778392633895 0.982406098741805
"ACC_bulk1816" "cg00050342" -0.0352172686328361 0.0523981659051377 -0.672108804277499 0.505580657316846 0.966807668071055
"ACC_bulk1817" "cg00050375" -0.0173328954244261 0.04655847230764 -0.372282305783085 0.711750908288388 0.984054208759499
"ACC_bulk1818" "cg00050402" -0.134722059502904 0.0980291436115717 -1.37430619649931 0.177398355029144 0.917888653093111
"ACC_bulk1819" "cg00050416" -0.0284285661350655 0.0435666207623058 -0.652530897224469 0.517986992268623 0.967949208332167
"ACC_bulk1820" "cg00050440" 0.0497137265745196 0.0603059879697955 0.824358048812979 0.414880731771813 0.956581567538639
"ACC_bulk1821" "cg00050482" -0.0381469383357986 0.0439291021676385 -0.868375096541366 0.390640445387951 0.953329315674577
"ACC_bulk1822" "cg00050496" -0.00619416923338339 0.0664582301426886 -0.0932039450958032 0.926231223198081 0.996473365931963
"ACC_bulk1823" "cg00050505" 0.0137115037310814 0.0497366398360162 0.275682148538559 0.784285877293279 0.988745387506784
"ACC_bulk1824" "cg00050555" 0.0416817163115521 0.132205124288309 0.315280640867247 0.754273530677904 0.986937423277692
"ACC_bulk1825" "cg00050590" 0.0768289595213942 0.0579263513185204 1.32632140248112 0.192649989542508 0.921796420825287
"ACC_bulk1826" "cg00050618" -0.051101839192073 0.0476682362912198 -1.07203125535999 0.290467404439271 0.939746741295204
"ACC_bulk1827" "cg00050625" -0.28850311618554 0.350390273051117 -0.823376498649126 0.415431617895427 0.956629112813385
"ACC_bulk1828" "cg00050629" -0.0180107127307875 0.0906664642134157 -0.198648010452827 0.843597111146074 0.992114741788752
"ACC_bulk1829" "cg00050654" 0.0521871300386062 0.0824737574919469 0.632772552453451 0.530671808731002 0.969137112099033
"ACC_bulk1830" "cg00050692" -0.0215310883767744 0.0356736934252258 -0.603556467229972 0.549724649417844 0.970884901780778
"ACC_bulk1831" "cg00050697" 0.00255408999384942 0.0744889912531017 0.0342881538719061 0.972826851441467 0.998502489788556
"ACC_bulk1832" "cg00050703" -0.0255756496702426 0.0568258476494266 -0.450070711272542 0.655216647089067 0.979637031016717
"ACC_bulk1833" "cg00050792" -0.0574679252222593 0.0658144842050883 -0.873180515145879 0.388049295825337 0.952855398678368
"ACC_bulk1834" "cg00050872" -0.00739506151755372 0.087049364450819 -0.084952504411813 0.932745159571518 0.996839151233191
"ACC_bulk1835" "cg00050938" -0.00666963523419639 0.0372935841109755 -0.178841358190443 0.859012399046666 0.992884166962499
"ACC_bulk1836" "cg00050984" 0.234619622535887 0.342020756637905 0.685980654631078 0.496889604889419 0.96576076415527
"ACC_bulk1837" "cg00051022" -0.0162538465625374 0.0467089053679879 -0.347981748544186 0.729774244038442 0.985361116026378
"ACC_bulk1838" "cg00051068" -0.0209435311187423 0.0642026350016972 -0.326209837309461 0.746055401102701 0.98649871567866
"ACC_bulk1839" "cg00051154" -0.127380992715453 0.341692125688665 -0.372794639205462 0.711372672703661 0.984040400847398
"ACC_bulk1840" "cg00051179" 0.556342045197424 0.64467406872521 0.862981888347928 0.39356152511299 0.953807199650339
"ACC_bulk1841" "cg00051200" -0.230807170757048 0.216617984056238 -1.0655032718665 0.293371739880878 0.940107952596798
"ACC_bulk1842" "cg00051275" -0.0400454722473941 0.039684358634853 -1.00909964593012 0.319309472907409 0.943944700049573
"ACC_bulk1843" "cg00051307" 0.111290836635846 0.0557805089739992 1.99515634910613 0.0532328791259202 0.874212795685826
"ACC_bulk1844" "cg00051371" -0.011600617544708 0.0439050263742124 -0.264220716913671 0.793037621139827 0.989315815852341
"ACC_bulk1845" "cg00051404" 0.000857454390731895 0.0539562104804362 0.015891671840868 0.987403960370686 0.999363175901917
"ACC_bulk1846" "cg00051443" -0.00100881417227077 0.0551237521086288 -0.0183008981370276 0.985494566434408 0.999233490334567
"ACC_bulk1847" "cg00051483" -0.0435548117808757 0.0359025063547207 -1.21314125956972 0.232563270361581 0.929829318779061
"ACC_bulk1848" "cg00051510" 0.00231018298620595 0.0469836403175289 0.0491699444869122 0.96104140029367 0.99807191108675
"ACC_bulk1849" "cg00051546" -0.0148155515293331 0.0535884043808634 -0.276469353781017 0.783685806981276 0.988727272383019
"ACC_bulk1850" "cg00051590" 0.0175334485009665 0.0342452562926733 0.511996416412212 0.611616433491978 0.97622060727342
"ACC_bulk1851" "cg00051595" 0.00583839796384873 0.084475641717534 0.0691133899091399 0.945261780099077 0.997424229616127
"ACC_bulk1852" "cg00051623" 0.0686896575087089 0.0649985960866347 1.05678678685851 0.297281250923617 0.940774723896084
"ACC_bulk1853" "cg00051629" 0.00339948705153286 0.0907393680307975 0.0374643016069834 0.970310931269807 0.998489878480135
"ACC_bulk1854" "cg00051662" 0.0501769111048837 0.0881600377889523 0.569157096155097 0.57259861495266 0.973159397884156
"ACC_bulk1855" "cg00051704" 0.0283443552729886 0.0562931426490807 0.503513464325153 0.617509837127207 0.976616249894611
"ACC_bulk1856" "cg00051762" -0.0202108851492753 0.0544513446357295 -0.371173297638154 0.712569897901649 0.984116602650409
"ACC_bulk1857" "cg00051782" -0.0427824345881812 0.0357500979433107 -1.19670817842294 0.238833340265897 0.930819744592356
"ACC_bulk1858" "cg00051818" 0.10980136843462 0.0492123096740148 2.2311768978524 0.0316472425137052 0.856766218027022
"ACC_bulk1859" "cg00051885" 0.0179491909083231 0.130148867109345 0.137912771021226 0.891037568432761 0.994860822507324
"ACC_bulk1860" "cg00051979" 0.169910631398267 0.0878025084076767 1.93514552692906 0.0604407844646099 0.87987499945007
"ACC_bulk1861" "cg00052046" 0.0243057413699431 0.0931817614813759 0.26084226122728 0.795622587465673 0.989494876095646
"ACC_bulk1862" "cg00052131" -0.0679194448116941 0.0732398710023366 -0.927356150170271 0.359594648066377 0.949278458682834
"ACC_bulk1863" "cg00052225" 0.0988245094066777 0.146237958350636 0.675778782207319 0.503273257397491 0.966617543048487
"ACC_bulk1864" "cg00052246" 0.0135678482399234 0.0830027771755342 0.163462581634228 0.871020517314785 0.993674459234479
"ACC_bulk1865" "cg00052290" -0.0748809277730834 0.0708881057859089 -1.05632569727894 0.297489062506273 0.9408043130407
"ACC_bulk1866" "cg00052385" 0.104136087372279 0.0411895722221964 2.52821483094115 0.0157402951345246 0.842825935939288
"ACC_bulk1867" "cg00052422" 0.712572444055854 0.966122649044081 0.737558988769076 0.465312761512346 0.962223202460556
"ACC_bulk1868" "cg00052433" 0.166753929249836 0.0763362824693184 2.18446489474856 0.035167275851071 0.861882998456033
"ACC_bulk1869" "cg00052459" 0.137077652073457 0.0783768824671962 1.74895514797784 0.0883731199205185 0.890398570932459
"ACC_bulk1870" "cg00052472" 0.0462899354909295 0.061908940151078 0.747710029891757 0.459237473977817 0.961838108911322
"ACC_bulk1871" "cg00052482" -0.163711122198871 0.11067236738754 -1.47924116979992 0.147318711231234 0.910222646610398
"ACC_bulk1872" "cg00052487" 0.0196837544939859 0.15872561103768 0.12401120629054 0.901960064788607 0.995523324691094
"ACC_bulk1873" "cg00052517" 0.00750293876278077 0.10898118342016 0.0688461854360155 0.945473064073121 0.997433695126306
"ACC_bulk1874" "cg00052550" 0.0208458646709433 0.0742193861785353 0.280868190162587 0.780335136475642 0.98863190233655
"ACC_bulk1875" "cg00052561" -0.0787858188216348 0.0648157370477835 -1.21553533771516 0.231660032662264 0.929829318779061
"ACC_bulk1876" "cg00052574" 0.0438262000331165 0.0442358525561097 0.990739355085933 0.328079850972406 0.945161526290075
"ACC_bulk1877" "cg00052578" -0.0746671129555919 0.0883604987793847 -0.845028196841873 0.403384368848617 0.955075408666579
"ACC_bulk1878" "cg00052588" -0.0311126215608391 0.0498143130413044 -0.624571928454408 0.535984357678158 0.969640914285604
"ACC_bulk1879" "cg00052626" 0.0602433384553343 0.193513876282111 0.31131275757977 0.757264383741234 0.98702606192932
"ACC_bulk1880" "cg00052651" 0.0995065907167564 0.0565089609594988 1.76089931627083 0.086301651391382 0.889963547394392
"ACC_bulk1881" "cg00052665" -0.0440712703716414 0.083139538754668 -0.530087982586587 0.59913493888013 0.975365331167312
"ACC_bulk1882" "cg00052684" 0.0605217880660902 0.0704339462502798 0.859270157191424 0.395579849883584 0.953974366138737
"ACC_bulk1883" "cg00052692" 0.0417140060303385 0.0622824996202132 0.669754847424277 0.507063687971129 0.966960277334326
"ACC_bulk1884" "cg00052723" 0.0570036674006298 0.0708635158753986 0.804414891026026 0.426161600018493 0.958092069334522
"ACC_bulk1885" "cg00052772" -0.0325718740214774 0.0321162421700213 -1.01418696026279 0.31690783482436 0.9436616290564
"ACC_bulk1886" "cg00052836" 0.00277140984149664 0.0511015038214155 0.0542334302172768 0.957033318243013 0.997824542795026
"ACC_bulk1887" "cg00052853" 0.0566623292386702 0.0320479605733844 1.7680478952451 0.0850814950231763 0.889522508283636
"ACC_bulk1888" "cg00052865" 0.0175842446126596 0.068947206158096 0.255039262538629 0.800068084225497 0.989697809693946
"ACC_bulk1889" "cg00052903" -0.0227241251590512 0.0579381111883428 -0.392213772471466 0.69709152876576 0.982745451012992
"ACC_bulk1890" "cg00052925" 0.0446618863817354 0.0436378456510359 1.02346680307934 0.312558779942939 0.943070320089677
"ACC_bulk1891" "cg00052932" -0.0947789249457948 0.0588354503241611 -1.61091526322309 0.115474731728056 0.90011844662178
"ACC_bulk1892" "cg00052964" 0.0208320096981613 0.0771241313172217 0.27011013728604 0.788537100109951 0.988964252410217
"ACC_bulk1893" "cg00052970" 0.0299842707796234 0.0610453003749152 0.491180657568598 0.626123660350468 0.977088367736641
"ACC_bulk1894" "cg00052976" 0.0389472412739543 0.0853677445136129 0.456229006586248 0.650822213736189 0.979263474908809
"ACC_bulk1895" "cg00053010" -0.0223682708985989 0.317711466804587 -0.0704043550066666 0.944241044601438 0.997406365410017
"ACC_bulk1896" "cg00053063" 0.204069852729559 0.0862478156497962 2.36608720107384 0.0231794902432843 0.851733661425052
"ACC_bulk1897" "cg00053073" -0.0345891386921165 0.0528424244983959 -0.654571379350063 0.516686354800423 0.96782507590166
"ACC_bulk1898" "cg00053113" -0.0228774114578899 0.0253571639200521 -0.902207026385895 0.372630285198702 0.951033060032369
"ACC_bulk1899" "cg00053135" -0.0770972226629344 0.0549940972288716 -1.4019181429977 0.169055706432351 0.915169967433002
"ACC_bulk1900" "cg00053144" 0.00336088036808982 0.0855067150429117 0.0393054553248029 0.968852638175861 0.998381210548719
"ACC_bulk1901" "cg00053261" -0.00148915190988112 0.0447181997177458 -0.0333008018945398 0.973609020539069 0.998532678893177
"ACC_bulk1902" "cg00053292" 0.152061698269032 0.0836681336593701 1.81743863067516 0.0770417487433582 0.887196987513898
"ACC_bulk1903" "cg00053309" 0.0852268165320662 0.0762510390870286 1.11771350990762 0.270706214210921 0.93733496829937
"ACC_bulk1904" "cg00053338" -0.0793890377284447 0.0503923014659057 -1.57541996334812 0.123449445348235 0.902423737982023
"ACC_bulk1905" "cg00053361" 0.0121785055210291 0.0549268764516983 0.221722156943308 0.825717436232924 0.990857771724918
"ACC_bulk1906" "cg00053373" -0.0483879486687502 0.0520189323804925 -0.930198803674334 0.358140160217299 0.94914694115799
"ACC_bulk1907" "cg00053507" 0.0607578519068489 0.0604606055717857 1.00491636384142 0.321293588670921 0.944095582426949
"ACC_bulk1908" "cg00053536" -0.0373862548522909 0.0563223201115911 -0.663791100548018 0.510831558441917 0.967279082584145
"ACC_bulk1909" "cg00053586" 0.0333103692585895 0.0540748761520249 0.616004540906232 0.541564102262441 0.96999738440432
"ACC_bulk1910" "cg00053617" 0.0226880589778915 0.0396003633420511 0.572925525503938 0.570070010551227 0.972956378214588
"ACC_bulk1911" "cg00053618" -0.0720644675875677 0.0471328511323071 -1.52896474234658 0.13455566289542 0.9063709507319
"ACC_bulk1912" "cg00053647" 0.0755923993329534 0.0560365569922052 1.34898365264426 0.185326329573986 0.91973706964208
"ACC_bulk1913" "cg00053661" 0.00441281843521247 0.0683935298186145 0.0645209926569902 0.948893625333989 0.997570525042926
"ACC_bulk1914" "cg00053716" 0.0524760064162531 0.0416920071371956 1.2586586739173 0.215831718223777 0.926909907164727
"ACC_bulk1915" "cg00053728" 0.00647129705291385 0.0573984508011738 0.112743409666756 0.910827488125723 0.995826266831302
"ACC_bulk1916" "cg00053755" 0.0252402200539459 0.0664595006205264 0.379783474420967 0.706220503466067 0.983441061010399
"ACC_bulk1917" "cg00053769" -0.0438179147086302 0.0487801554895954 -0.898273370981286 0.37469644641827 0.951131593152775
"ACC_bulk1918" "cg00053783" 0.00426639555299343 0.0684714568156234 0.0623091102688493 0.950643266333043 0.99760369041467
"ACC_bulk1919" "cg00053839" 0.00204593654089801 0.0916248416916532 0.0223294960528635 0.982301964027075 0.999103550020749
"ACC_bulk1920" "cg00053851" -0.0867696096971758 0.098105377653708 -0.884453143878156 0.382013793195865 0.952185543240993
"ACC_bulk1921" "cg00053870" -0.0898519058519565 0.0507897111770075 -1.76909660972108 0.0849037207372492 0.889522508283636
"ACC_bulk1922" "cg00053916" 0.0571846232537114 0.0460822783662361 1.24092439178549 0.222240260860561 0.928210236114777
"ACC_bulk1923" "cg00053927" 0.0358480637511136 0.0398263916451825 0.90010825159577 0.37373175638958 0.951131593152775
"ACC_bulk1924" "cg00053967" 0.0046637742646583 0.0801033440992231 0.0582219670989183 0.953876918869617 0.997662487824138
"ACC_bulk1925" "cg00054047" 0.0229608161750773 0.0592966170934903 0.387219664468817 0.70075388147006 0.982830526559696
"ACC_bulk1926" "cg00054173" 0.0849900905192264 0.0746939050327128 1.13784505552366 0.262308743092593 0.935754648323925
"ACC_bulk1927" "cg00054197" -0.0738177576073055 0.0272037247129286 -2.71351656386317 0.009950777315316 0.833829420633776
"ACC_bulk1928" "cg00054209" -0.0042666515516865 0.0215762541782117 -0.197747556941329 0.844296622007694 0.992114741788752
"ACC_bulk1929" "cg00054210" -0.0636455989631773 0.0511711378892804 -1.2437792394003 0.221199154632328 0.928210236114777
"ACC_bulk1930" "cg00054243" -0.0956964438654137 0.0573344127893773 -1.6690925956975 0.103318803973888 0.895499453144245
"ACC_bulk1931" "cg00054248" -0.0894773390739373 0.0562109983467855 -1.59181195327505 0.119712728995555 0.901314128142207
"ACC_bulk1932" "cg00054301" -0.00593654722239826 0.031823489913139 -0.186546077711836 0.853008909274104 0.992557244907594
"ACC_bulk1933" "cg00054352" -0.00309486684611237 0.111664780514045 -0.0277156936311095 0.97803395437343 0.99876191954709
"ACC_bulk1934" "cg00054372" 0.0266483226196237 0.0417180631876131 0.638771807305188 0.526803030947732 0.968758813200766
"ACC_bulk1935" "cg00054384" -0.0440501640845852 0.0746610086264179 -0.590002263497397 0.558681463225862 0.97165473377816
"ACC_bulk1936" "cg00054408" -0.0647628517214599 0.0465548370810544 -1.39110897560879 0.172284403737418 0.91626994390815
"ACC_bulk1937" "cg00054409" 0.106527402928526 0.104944778221435 1.01508054744517 0.316487262221904 0.94364998909522
"ACC_bulk1938" "cg00054472" -0.212620126103351 0.0944222616967142 -2.25180081775937 0.0301956421738555 0.855565719152359
"ACC_bulk1939" "cg00054496" -0.00851474250122193 0.0392996292794928 -0.216662158328935 0.829630640051999 0.991126251764018
"ACC_bulk1940" "cg00054511" 0.666382164184608 0.690055950062325 0.965692947252207 0.340303806201644 0.946726337570056
"ACC_bulk1941" "cg00054525" 0.0126560951074962 0.0945883894074868 0.133801782510259 0.894265443690015 0.995057262096485
"ACC_bulk1942" "cg00054564" -0.00659881837343404 0.0667423364382183 -0.0988700534861017 0.921761174531359 0.996268857058905
"ACC_bulk1943" "cg00054639" -0.0220225498853353 0.0235053388390572 -0.936916929218733 0.354718046568857 0.949032669438125
"ACC_bulk1944" "cg00054692" 0.0816170641668182 0.0741007413657395 1.10143384077604 0.277635750882696 0.937803620492089
"ACC_bulk1945" "cg00054702" -0.124962966611733 0.0586596304745654 -2.13030606570078 0.0396798438691971 0.863099941740574
"ACC_bulk1946" "cg00054706" -0.0620107314779692 0.0865332315066081 -0.716611761728022 0.47799516925948 0.963727075005069
"ACC_bulk1947" "cg00054710" -0.0561101390986234 0.0713640876350774 -0.786251754321368 0.436595826501111 0.959285691930886
"ACC_bulk1948" "cg00054741" -0.0878339566665187 0.0547925860081396 -1.60302630457104 0.117209767508841 0.90028209566472
"ACC_bulk1949" "cg00054771" -0.0553152544590176 0.0440166525162445 -1.25668925956156 0.216536491551518 0.92717144705911
"ACC_bulk1950" "cg00054774" 0.00376381999606758 0.0382187290469752 0.0984810350820775 0.922067994513376 0.996307059119866
"ACC_bulk1951" "cg00054791" -0.0746549773250202 0.0529989222763962 -1.40861312114395 0.167079708452453 0.91445240434075
"ACC_bulk1952" "cg00054890" -0.012510297105742 0.0539392729902612 -0.231932994499217 0.817834571248492 0.990460354398414
"ACC_bulk1953" "cg00054920" -0.0828282270862725 0.0748282312828512 -1.10691146464736 0.275290274696809 0.937803620492089
"ACC_bulk1954" "cg00054971" -0.253667234559012 0.129207776159697 -1.9632505263885 0.0569664404669864 0.877089758266337
"ACC_bulk1955" "cg00054988" -0.0730307683666487 0.068577350387683 -1.06494007064708 0.293623257458497 0.940183480181798
"ACC_bulk1956" "cg00055030" -0.0321017759263547 0.052591160421582 -0.610402502417136 0.545228821564029 0.970281750712149
"ACC_bulk1957" "cg00055049" -0.0205987635475469 0.055551578445456 -0.370804288986532 0.712842482996449 0.984148798366371
"ACC_bulk1958" "cg00055052" 0.0425974593244763 0.0392759515689486 1.08456848587607 0.284946086852179 0.939026485462382
"ACC_bulk1959" "cg00055067" 0.0403701039425301 0.068345787850016 0.590674351887227 0.558235605363411 0.971595357155531
"ACC_bulk1960" "cg00055073" 0.125940373079501 0.0616393744920158 2.0431805824995 0.0480142377906443 0.871144994068121
"ACC_bulk1961" "cg00055233" -0.0351402788434461 0.0306066456843963 -1.14812577653229 0.258093229844155 0.934969019255892
"ACC_bulk1962" "cg00055292" -0.0336011771771314 0.0396739339626245 -0.846933334334476 0.4023348397346 0.95497429073667
"ACC_bulk1963" "cg00055341" 0.0157907424359361 0.0459184359778269 0.343886765733074 0.732827104424746 0.985589379665832
"ACC_bulk1964" "cg00055353" 0.0228156383741459 0.0656052482071583 0.347771542637902 0.729930847246091 0.985364760259648
"ACC_bulk1965" "cg00055361" -0.039586672087996 0.04458153174236 -0.887961237329625 0.380147795421869 0.951940501148936
"ACC_bulk1966" "cg00055369" -0.0456232900703014 0.0601587438289895 -0.758381694271952 0.452900699016613 0.961083438973489
"ACC_bulk1967" "cg00055384" -0.0713605580770967 0.094208556729469 -0.757474273616323 0.453437515619867 0.961116794972452
"ACC_bulk1968" "cg00055462" 0.0104185212335745 0.0766373573264609 0.13594572669297 0.892581825959427 0.994994350481352
"ACC_bulk1969" "cg00055486" -0.0655286797308509 0.0613588380112241 -1.06795829019552 0.292277120058688 0.939979716627616
"ACC_bulk1970" "cg00055510" -0.0441868067940319 0.0815540967235842 -0.541809774974232 0.591112597329963 0.974886578816962
"ACC_bulk1971" "cg00055528" 0.110523335470418 0.0609827916559628 1.81236923514325 0.0778361689442927 0.887348340524323
"ACC_bulk1972" "cg00055529" 0.0919694706231868 0.105788868383848 0.869368129447059 0.390104093787055 0.953238519203577
"ACC_bulk1973" "cg00055555" -0.0468960280631397 0.0501018211454614 -0.936014440013781 0.355176509044476 0.949032669438125
"ACC_bulk1974" "cg00055557" -0.00450296306145438 0.0298127223079984 -0.151041659830115 0.880741833071668 0.994314396752352
"ACC_bulk1975" "cg00055595" 0.0229781017799198 0.0466099355986987 0.492987202937936 0.624858521930368 0.976997894614704
"ACC_bulk1976" "cg00055603" -0.010462224699167 0.0618199563729405 -0.169237012010356 0.866507916685276 0.993282753410929
"ACC_bulk1977" "cg00055617" -0.0198475978313029 0.0700960585652355 -0.283148556959612 0.77859980505459 0.988532480001136
"ACC_bulk1978" "cg00055641" -0.0298904015319085 0.0743085980619029 -0.402246877366845 0.689756124756725 0.982390476798895
"ACC_bulk1979" "cg00055679" 0.0228191144086389 0.0288554062153848 0.79080898180087 0.433963533060687 0.958854940838004
"ACC_bulk1980" "cg00055694" 0.0449609962422024 0.0590056939880429 0.76197724665883 0.450777295899249 0.960983033191146
"ACC_bulk1981" "cg00055726" 0.00208637615299525 0.0447892880007683 0.0465820343685627 0.963090303522899 0.998192492030698
"ACC_bulk1982" "cg00055747" 0.0140668628140883 0.0386057954372899 0.364371790679409 0.717600240994646 0.984511575846892
"ACC_bulk1983" "cg00055764" -0.071030387891838 0.0808423783522944 -0.878628132169766 0.385125066142686 0.952474467804751
"ACC_bulk1984" "cg00055771" -0.0350656885491251 0.0639994124602301 -0.547906413530207 0.586960483428498 0.974483233836753
"ACC_bulk1985" "cg00055811" -0.0213717648903583 0.0898968345640433 -0.237736567633345 0.813362623303228 0.990184242268469
"ACC_bulk1986" "cg00055848" -0.194808705703958 0.101973666514479 -1.91038247777721 0.063651831423319 0.881446704199585
"ACC_bulk1987" "cg00055860" 0.0985364699597954 0.0619029380467484 1.59178987409906 0.119717699519167 0.901314128142207
"ACC_bulk1988" "cg00055876" -0.0593971737740472 0.0627245621013578 -0.946952386499983 0.349646255802782 0.948343810271693
"ACC_bulk1989" "cg00055945" 0.0420057163006397 0.0564152376094544 0.744581040169193 0.461105198868233 0.962001107367933
"ACC_bulk1990" "cg00055981" 0.0540341495220772 0.04636840265514 1.1653226427477 0.251151415372848 0.933826494983558
"ACC_bulk1991" "cg00055986" -0.0649074923064293 0.0545709820647631 -1.18941404113635 0.241655842782368 0.931670260141688
"ACC_bulk1992" "cg00056002" 0.0917133270719811 0.0707295459257969 1.29667631640388 0.202561543121389 0.924291113212659
"ACC_bulk1993" "cg00056003" 0.0201566590500218 0.0597588701618914 0.337299868545303 0.737746932809072 0.98586088364158
"ACC_bulk1994" "cg00056011" -0.0411480291025006 0.0606010202239248 -0.678998950025195 0.501253436998423 0.966456726199742
"ACC_bulk1995" "cg00056034" -0.0387597676856545 0.0502481116951133 -0.771367647023917 0.445259388714432 0.960259646878091
"ACC_bulk1996" "cg00056062" -0.0474567263978948 0.0706819604927888 -0.671412140623016 0.506019319078544 0.96683650137322
"ACC_bulk1997" "cg00056066" -0.0942367490852252 0.0832798636283421 -1.13156704369475 0.264907182240127 0.936157400996303
"ACC_bulk1998" "cg00056074" 0.0167880743062747 0.0548480144150744 0.306083538033433 0.761211761568705 0.987277969513761
"ACC_bulk1999" "cg00056192" -0.126093277444539 0.0983776761738653 -1.28172652931637 0.207704201576747 0.925225863171464
"ACC_bulk2000" "cg00056202" -0.0706969354957284 0.127855259783259 -0.552945069413447 0.583539544993966 0.974101243043997
"ACC_bulk2001" "cg00056208" 0.0289370626726177 0.0574986645260425 0.503264952519227 0.617682876280523 0.976616249894611
"ACC_bulk2002" "cg00056257" 0.0223839252262704 0.0392651997390024 0.570070326270016 0.571985332237917 0.973115398672007
"ACC_bulk2003" "cg00056268" 0.0303338569214341 0.035466191200761 0.855289386721156 0.397751683646385 0.954329391241698
"ACC_bulk2004" "cg00056280" -0.0183648027614102 0.0428151686212442 -0.428932160091922 0.670394579485529 0.98099475898881
"ACC_bulk2005" "cg00056325" -0.00249422515170825 0.0698125145446485 -0.0357274790626983 0.971686683159367 0.998502489788556
"ACC_bulk2006" "cg00056433" 0.052971769187777 0.108262072698319 0.489292028754955 0.627447507070402 0.977158860710253
"ACC_bulk2007" "cg00056468" -0.0564492050737135 0.0629046477362051 -0.897377333872642 0.375168119889898 0.951214407158828
"ACC_bulk2008" "cg00056480" -0.0181223207376833 0.0556021316445161 -0.325928524710988 0.746266560571442 0.98649871567866
"ACC_bulk2009" "cg00056497" 0.0393288532848627 0.0445159412786707 0.883477966660602 0.382533537836401 0.952197657114412
"ACC_bulk2010" "cg00056508" 0.000477416775491583 0.0364330148162589 0.013103960182799 0.989613409745569 0.99947056757347
"ACC_bulk2011" "cg00056541" -0.0239945892619308 0.0613978831365137 -0.390804829680863 0.698124016975982 0.982780452200575
"ACC_bulk2012" "cg00056563" -0.0192636932983043 0.0590120827472216 -0.326436424567835 0.745885334105366 0.98649871567866
"ACC_bulk2013" "cg00056578" -0.133879903463836 0.0830534075794883 -1.61197363679151 0.115243566791873 0.899834449214742
"ACC_bulk2014" "cg00056605" -0.0485566076628614 0.0414360812243491 -1.17184362584771 0.248554842297917 0.933501645846304
"ACC_bulk2015" "cg00056624" -0.0310748224979469 0.0591533112729619 -0.525326846954564 0.602408031737693 0.975490741452534
"ACC_bulk2016" "cg00056628" 0.0412829563690032 0.0593377139598466 0.695728797320015 0.490832024342306 0.965350138046712
"ACC_bulk2017" "cg00056672" 0.00934575475789852 0.0350502250123598 0.266638937541854 0.791188811149048 0.989122629220529
"ACC_bulk2018" "cg00056676" 0.0195279941907694 0.0839681867185191 0.2325642002516 0.817347893343937 0.990460354398414
"ACC_bulk2019" "cg00056692" -0.0120918366569057 0.0403274077803461 -0.299841654161535 0.765932035862224 0.98759014486
"ACC_bulk2020" "cg00056719" 0.872667140795563 1.20565948377809 0.723808963092089 0.473615621316482 0.963132511594188
"ACC_bulk2021" "cg00056754" -0.0383759881999552 0.0470297749418312 -0.815993447713084 0.419589671465928 0.957067502777849
"ACC_bulk2022" "cg00056767" -0.00253340449097463 0.0411668680175801 -0.0615398890654677 0.951251793364139 0.99760369041467
"ACC_bulk2023" "cg00056834" 0.018927285032115 0.0497386011969985 0.380535129187694 0.705667211351 0.983434875549059
"ACC_bulk2024" "cg00056963" -0.0869135213302431 0.0504379915819825 -1.72317569760828 0.092986289136324 0.892280089628571
"ACC_bulk2025" "cg00056985" -0.0371682588316637 0.055583425946633 -0.668693197633227 0.507733321301967 0.967046382618599
"ACC_bulk2026" "cg00057092" -0.05152635153119 0.0502199890907073 -1.02601279817332 0.311372763320684 0.943070320089677
"ACC_bulk2027" "cg00057100" -0.0147260091127831 0.0622528120596323 -0.236551709482248 0.814275108116339 0.99031131975724
"ACC_bulk2028" "cg00057114" 0.033186262406727 0.0400026489247322 0.829601621361856 0.411945438442829 0.956380995610574
"ACC_bulk2029" "cg00057134" -0.0483497359637109 0.0620999678341213 -0.778579082244625 0.441049174618464 0.959800767861172
"ACC_bulk2030" "cg00057208" 0.00158945943558955 0.0514371799861803 0.0309009832190761 0.975510238304519 0.998608317030644
"ACC_bulk2031" "cg00057231" -0.0812952134944026 0.0815467864879383 -0.996914985809123 0.325111892590744 0.944689863447359
"ACC_bulk2032" "cg00057272" 0.0175295007228919 0.060697888260078 0.288799186024094 0.774304706102611 0.988109866330994
"ACC_bulk2033" "cg00057317" 0.0500700626340073 0.0462644857192303 1.08225698082698 0.285958471735616 0.939144122073494
"ACC_bulk2034" "cg00057324" -0.09740468035601 0.0863463538604074 -1.12806940885402 0.266362812167465 0.936280990277313
"ACC_bulk2035" "cg00057376" -0.0121087439336173 0.0614637917003809 -0.197006133182347 0.84487268764242 0.992114741788752
"ACC_bulk2036" "cg00057393" 1.33534839530532 0.571682662290017 2.33582104791538 0.0248780879611874 0.852102199280523
"ACC_bulk2037" "cg00057434" 0.00893347553027969 0.0625807645981001 0.142751140668404 0.887240974758627 0.994689130024268
"ACC_bulk2038" "cg00057449" 0.0496241654696647 0.0382862853056313 1.29613424424766 0.202746312803293 0.924291113212659
"ACC_bulk2039" "cg00057476" -0.0134561875010252 0.0449492475572898 -0.299364021252519 0.766293609320327 0.987599973131279
"ACC_bulk2040" "cg00057517" 0.0589809511137152 0.0732226864522569 0.805501053996049 0.425542457425939 0.95794167211159
"ACC_bulk2041" "cg00057521" -0.0413321342029093 0.0502402302026475 -0.822689984424696 0.415817184689906 0.95665703709639
"ACC_bulk2042" "cg00057550" -0.0590065008190194 0.0429488418833821 -1.3738787411134 0.17752996912475 0.91789109789975
"ACC_bulk2043" "cg00057569" 0.0245353133382599 0.112728162978428 0.217650254293197 0.828866136744908 0.991075881384085
"ACC_bulk2044" "cg00057593" -0.0103014902313138 0.0474744251678616 -0.216990309938234 0.829376726037789 0.9911033180429
"ACC_bulk2045" "cg00057603" -0.024493816819863 0.036280899574037 -0.675116028197686 0.503689517783798 0.966665878051296
"ACC_bulk2046" "cg00057616" -0.00230480452655832 0.0484141558090419 -0.0476060046497367 0.962279573483843 0.99814841054506
"ACC_bulk2047" "cg00057627" 0.356072683376866 0.138213904305428 2.57624357814254 0.0139989403360974 0.841558813427853
"ACC_bulk2048" "cg00057661" 0.0631639346110244 0.0806064591626831 0.783608848064453 0.43812676455836 0.959345740071087
"ACC_bulk2049" "cg00057663" -0.0584794722168434 0.0461710522467404 -1.26658305087625 0.213013263460068 0.926435634832145
"ACC_bulk2050" "cg00057667" 0.204490619075784 0.0856774893437486 2.38674849884247 0.0220808141809079 0.85034496983928
"ACC_bulk2051" "cg00057676" 0.0413119596489092 0.0782952575819669 0.52764319225414 0.600814589220853 0.975490741452534
"ACC_bulk2052" "cg00057689" 0.0125811760234892 0.0543515739448905 0.231477675996023 0.81818568034134 0.990460354398414
"ACC_bulk2053" "cg00057693" 0.0167685301800912 0.0808343210669524 0.207443199358381 0.836771462338358 0.9917238848854
"ACC_bulk2054" "cg00057700" 0.036396661144946 0.0500329444267768 0.727453911856268 0.471406425143912 0.962831133332691
"ACC_bulk2055" "cg00057722" -0.00398240137276049 0.0462559272570942 -0.0860949419655124 0.931842995109621 0.996780607655449
"ACC_bulk2056" "cg00057791" -0.0542228243850354 0.0408813946305958 -1.32634478043112 0.19264232220722 0.921796420825287
"ACC_bulk2057" "cg00057836" -0.155471125987462 0.0691506115405405 -2.24829719540969 0.0304379697540285 0.8557159699142
"ACC_bulk2058" "cg00057840" -0.143135358163173 0.0648858557361514 -2.20595623713759 0.0335067247986514 0.859447698294375
"ACC_bulk2059" "cg00057880" 0.0963830497729785 0.0952166334426965 1.01225013202114 0.317820723645177 0.943799068091998
"ACC_bulk2060" "cg00057966" 0.0320075869677199 0.0358855109607767 0.891936219124887 0.378040506047738 0.951643038355724
"ACC_bulk2061" "cg00058009" -0.127116824526281 0.0484475060732004 -2.62380532723846 0.0124503885860936 0.838869193325712
"ACC_bulk2062" "cg00058026" -0.0319835292766014 0.0529197961827205 -0.604377408525332 0.549184531727007 0.97083522425795
"ACC_bulk2063" "cg00058061" 0.0643745726249595 0.0757853077225362 0.849433413408395 0.400960146843449 0.954938419023111
"ACC_bulk2064" "cg00058113" 0.536059574388153 0.579978252498312 0.92427530183938 0.361175362952994 0.949464729734346
"ACC_bulk2065" "cg00058128" -0.141156599584769 0.122746874428612 -1.14998121330466 0.257337657053395 0.934748909443102
"ACC_bulk2066" "cg00058193" -0.0869183343498529 0.0577601706081249 -1.50481436316302 0.14063914335067 0.908910388253093
"ACC_bulk2067" "cg00058226" 0.0307808345508817 0.0392735266205847 0.783755297767131 0.438041847721714 0.959345740071087
"ACC_bulk2068" "cg00058235" 0.00816541524022174 0.0360721462910605 0.226363443259968 0.822132000227538 0.990712140378426
"ACC_bulk2069" "cg00058288" -0.147964892310697 0.081851175472932 -1.80773081700737 0.0785691168405464 0.887965272059922
"ACC_bulk2070" "cg00058290" -0.0304304632363674 0.0578209647019169 -0.526287712307202 0.601746800316413 0.975490741452534
"ACC_bulk2071" "cg00058291" 0.000786165105889664 0.0495623589331822 0.0158621406004814 0.987427365373697 0.999363175901917
"ACC_bulk2072" "cg00058296" 0.0655110509676332 0.0972941425311157 0.673329855871663 0.50481231155257 0.966740404299759
"ACC_bulk2073" "cg00058299" 0.0489966088007415 0.0829786731778785 0.590472309622367 0.558369619612856 0.971617934990874
"ACC_bulk2074" "cg00058329" -0.0814120604641663 0.104371020125502 -0.780025531668383 0.440207566296061 0.959666411363779
"ACC_bulk2075" "cg00058413" -0.0552328114707311 0.057527854244751 -0.960105538366586 0.34307165568658 0.947204724771804
"ACC_bulk2076" "cg00058436" 0.12252602017136 0.0801139091645607 1.52939759710991 0.134448586796575 0.906331829895165
"ACC_bulk2077" "cg00058449" -0.0680518566892048 0.119794218030356 -0.568072965524602 0.573327087688752 0.973159397884156
"ACC_bulk2078" "cg00058490" 0.277400174185115 0.15069184015626 1.84084402909584 0.0734624549623864 0.886480462875743
"ACC_bulk2079" "cg00058515" -0.0867377130584583 0.0554643561975796 -1.56384602661706 0.126144446074495 0.903227694714527
"ACC_bulk2080" "cg00058522" 0.00553812430494916 0.062436010616928 0.0887008034342225 0.929785531052579 0.996599592949473
"ACC_bulk2081" "cg00058527" 0.0468997632420841 0.0918069664316235 0.510851900079002 0.612410056694029 0.976230305895833
"ACC_bulk2082" "cg00058576" -0.00544098627479778 0.0553755248198235 -0.0982561572554163 0.92224536183394 0.996308213779784
"ACC_bulk2083" "cg00058626" 0.0222221969410703 0.0532647839392056 0.417202423395426 0.678878057690387 0.981666573355919
"ACC_bulk2084" "cg00058644" 0.0925744158840573 0.0680122933311323 1.36114239573336 0.181486286464637 0.919067975188864
"ACC_bulk2085" "cg00058652" 0.113559222098783 0.0650259236429567 1.74636845948259 0.0888271759986646 0.890398570932459
"ACC_bulk2086" "cg00058696" -0.0181191402909386 0.0399001868173605 -0.454111665538743 0.652331692033465 0.979430950517391
"ACC_bulk2087" "cg00058708" -0.119444695403905 0.0403533104740074 -2.95997265158314 0.00527485964572848 0.815357100633369
"ACC_bulk2088" "cg00058743" 0.0457757987293701 0.0754191709489569 0.606951762441817 0.547492567421055 0.970643174315442
"ACC_bulk2089" "cg00058761" -0.0735471788623804 0.058530413638314 -1.25656345634018 0.216581569864792 0.927190621423175
"ACC_bulk2090" "cg00058767" -0.163380702524353 0.0835025269563992 -1.95659590768627 0.0577730957063549 0.877746648864963
"ACC_bulk2091" "cg00058771" 0.112231262726883 0.0801771450439186 1.39979120814798 0.1696872647114 0.915519678879243
"ACC_bulk2092" "cg00058786" -0.0134951631417415 0.0915335337066474 -0.147434088855257 0.883568897661971 0.994449549599919
"ACC_bulk2093" "cg00058799" 0.117107088755487 0.0847609487784872 1.38161606781364 0.175159313757093 0.917453933877155
"ACC_bulk2094" "cg00058857" 0.0368184624160377 0.0427709171787194 0.860829386991886 0.39473119786371 0.953905843337075
"ACC_bulk2095" "cg00058879" -0.0242830720622721 0.058797538917155 -0.412994701980412 0.681931685634311 0.981851677015474
"ACC_bulk2096" "cg00058887" 0.0563739372923059 0.043963916808856 1.28227740802544 0.207512970132213 0.925120327887126
"ACC_bulk2097" "cg00058903" -0.0771453735087455 0.0675193125607903 -1.14256752006011 0.260366237516112 0.935360972231809
"ACC_bulk2098" "cg00058923" 0.0135849159586824 0.044747626641793 0.303589642137455 0.763096613297573 0.98745994916402
"ACC_bulk2099" "cg00058938" -0.0247871100214032 0.0469114260905725 -0.528381080838309 0.600307402729672 0.975475215567465
"ACC_bulk2100" "cg00059015" -0.00592832185574608 0.0925376589557558 -0.0640638840731916 0.949255186194145 0.9975779688273
"ACC_bulk2101" "cg00059024" 0.0592985705960758 0.151304020318522 0.391916688474249 0.697309186617975 0.982750099936686
"ACC_bulk2102" "cg00059034" -0.511863629907608 0.615055925087803 -0.832222906940595 0.410482885755811 0.956162923448049
"ACC_bulk2103" "cg00059041" -0.00585945832210948 0.045034410459395 -0.130110692298118 0.897165176108509 0.995291467742978
"ACC_bulk2104" "cg00059053" -0.116595554015114 0.0720795724844727 -1.61759497172699 0.114022116385564 0.899191212713311
"ACC_bulk2105" "cg00059086" -0.00313462915428827 0.0871479683485672 -0.0359690445306842 0.971495331758165 0.998502489788556
"ACC_bulk2106" "cg00059089" -0.0821179499069153 0.0642563465910044 -1.27797414984704 0.209010335895681 0.925506052731244
"ACC_bulk2107" "cg00059161" -0.0335637202425979 0.0449053495404373 -0.747432557280814 0.459402921857365 0.961838108911322
"ACC_bulk2108" "cg00059165" 0.0385268949347036 0.0382112165913699 1.00826140519705 0.319706378143846 0.944016368917591
"ACC_bulk2109" "cg00059225" -0.0349484789848837 0.0419572646269388 -0.83295418077481 0.410075442709245 0.956041471770242
"ACC_bulk2110" "cg00059232" 0.0295823030707951 0.038526721262489 0.767838583232813 0.447328397145868 0.96053425829282
"ACC_bulk2111" "cg00059240" 0.0950511975411391 0.132608139867501 0.71678252659386 0.477890991612633 0.963727075005069
"ACC_bulk2112" "cg00059246" -0.0142704937228071 0.0626132969167632 -0.227914746955076 0.820934460697548 0.990672488519846
"ACC_bulk2113" "cg00059309" -0.0743481204104306 0.0504155838415167 -1.47470513570063 0.148529423238352 0.910543999998746
"ACC_bulk2114" "cg00059374" -0.0330967818565197 0.119923003158043 -0.275983597683109 0.784056073050771 0.988727272383019
"ACC_bulk2115" "cg00059387" 0.0531058420239337 0.0492260622324296 1.0788155626421 0.287470409892024 0.939167115291502
"ACC_bulk2116" "cg00059399" -0.0239931274719005 0.0739620329120405 -0.324397890745302 0.747415835175121 0.986539662941175
"ACC_bulk2117" "cg00059422" -0.0296626628791951 0.0828191360761994 -0.358161945228496 0.722204149622643 0.98475352704286
"ACC_bulk2118" "cg00059424" 0.0302777011753447 0.07377320678251 0.410415955817212 0.683805818390974 0.981993352610965
"ACC_bulk2119" "cg00059439" 0.0287883292296058 0.0736826792389084 0.390706873405929 0.698195822004898 0.982780452200575
"ACC_bulk2120" "cg00059459" -0.0770588813151867 0.0560585159876745 -1.37461507778996 0.177303297095464 0.917888653093111
"ACC_bulk2121" "cg00059465" 0.0416492909884631 0.0624213207996845 0.667228608028325 0.508657899745298 0.96709280577494
"ACC_bulk2122" "cg00059510" -0.139847846699642 0.0839388482265524 -1.66606821101703 0.103923599568704 0.896089672125035
"ACC_bulk2123" "cg00059625" -0.0391094807202504 0.0366508358246893 -1.06708291476139 0.292667096312955 0.939979716627616
"ACC_bulk2124" "cg00059643" 0.0149099792111746 0.0317526335811156 0.469566695092721 0.641348029753944 0.978396427858656
"ACC_bulk2125" "cg00059652" -0.163786148254671 0.0632960195085456 -2.58762161548813 0.0136131803548658 0.841179091409325
"ACC_bulk2126" "cg00059659" -0.0764616667575692 0.0473425535657799 -1.61507271996492 0.114568855311442 0.899384451306234
"ACC_bulk2127" "cg00059662" -0.0377385923520792 0.058193609355365 -0.648500630397828 0.520561116741763 0.968245610195532
"ACC_bulk2128" "cg00059664" -0.0296014943788683 0.129227164297578 -0.229065572550238 0.820046353153137 0.990623319025787
"ACC_bulk2129" "cg00059699" 0.0115277637934398 0.0669807844304628 0.172105535810909 0.864267894494465 0.993156547164884
"ACC_bulk2130" "cg00059707" 0.0205245356943062 0.0661573071055875 0.310238378680512 0.758074866250911 0.987112489726864
"ACC_bulk2131" "cg00059737" 0.0627906521476809 0.0554596438836623 1.13218635661269 0.264650034451156 0.936157400996303
"ACC_bulk2132" "cg00059740" -0.014205936024256 0.0675499175562513 -0.210302788488619 0.834554954511956 0.991641377417376
"ACC_bulk2133" "cg00059762" -0.0607294125439582 0.0927443876333758 -0.654804178383551 0.516538076713118 0.967823568300544
"ACC_bulk2134" "cg00059782" 0.345335756824113 0.583167583512458 0.592172415935968 0.557242449928631 0.971457645029171
"ACC_bulk2135" "cg00059854" -0.00438384954005121 0.0679764717877191 -0.0644906895689049 0.948917593941364 0.997570525042926
"ACC_bulk2136" "cg00059870" 0.664317651933516 0.422108760930895 1.57380683231608 0.123822237878499 0.902423737982023
"ACC_bulk2137" "cg00059874" -0.0406261677868965 0.0333864114315919 -1.21684739523859 0.23116611976316 0.929684411302829
"ACC_bulk2138" "cg00059879" -0.137368222677096 0.0722064157123428 -1.90243791111785 0.064712589335456 0.882581282169875
"ACC_bulk2139" "cg00059880" -0.0987237697925835 0.07630494140448 -1.29380572182429 0.203541460749321 0.92451274838299
"ACC_bulk2140" "cg00059911" 0.0159607976754298 0.0650021975059047 0.245542432222848 0.807357798798774 0.98991746156295
"ACC_bulk2141" "cg00059930" 0.0249341440160208 0.0412729668651209 0.604127735655762 0.549348768907099 0.970842022271593
"ACC_bulk2142" "cg00059937" 0.0213675356462344 0.0515629727803044 0.414396891685737 0.680913483299561 0.981732170727549
"ACC_bulk2143" "cg00059963" -0.0372931407011716 0.038051852999032 -0.980061094583761 0.333254735934695 0.94584355115532
"ACC_bulk2144" "cg00059977" -0.102464802421217 0.0976426976715554 -1.04938520611016 0.300629318655262 0.941400521702008
"ACC_bulk2145" "cg00060004" -0.105865740270484 0.0769759995326991 -1.37530841967844 0.17709006542598 0.917836757251731
"ACC_bulk2146" "cg00060026" -0.0158192845329328 0.0373478729684544 -0.423565876061924 0.674270381408559 0.981269030333857
"ACC_bulk2147" "cg00060061" 0.0982507723289439 0.0795721290414088 1.23473851350408 0.224508637629084 0.92863572431928
"ACC_bulk2148" "cg00060132" -0.0601764818827789 0.0542157530350203 -1.10994459200647 0.273997578419299 0.937747193852603
"ACC_bulk2149" "cg00060165" -0.0140038716558761 0.0327784119526704 -0.427228496490209 0.671624069875293 0.981062356347265
"ACC_bulk2150" "cg00060283" 0.0178164659488114 0.0861153424200431 0.206890728738073 0.837199846060966 0.991760748792224
"ACC_bulk2151" "cg00060287" -0.0290654344953573 0.0786959275511404 -0.3693384829408 0.71392564396212 0.984227440165493
"ACC_bulk2152" "cg00060304" -0.101540936057926 0.064569399630745 -1.57258603361053 0.124104969764279 0.902513687025486
"ACC_bulk2153" "cg00060320" -0.127842363973214 0.156160387814154 -0.818660646036299 0.418084606988999 0.956944248584005
"ACC_bulk2154" "cg00060374" -0.118721945215787 0.141545574262016 -0.838754202205006 0.406852712990694 0.955635277974833
"ACC_bulk2155" "cg00060403" 0.211326989847393 0.169691552491603 1.24535951698509 0.220624423892062 0.928210236114777
"ACC_bulk2156" "cg00060404" -0.332412575847034 0.526969570585543 -0.630800323968751 0.531946920315839 0.969281939559874
"ACC_bulk2157" "cg00060437" 0.114423164047581 0.0663010608180937 1.72581196493246 0.0925054886020599 0.892040754828724
"ACC_bulk2158" "cg00060475" 0.0682737157707555 0.086488797676246 0.789393743526472 0.434779964066785 0.958965372376381
"ACC_bulk2159" "cg00060484" -0.0225951007051674 0.0376178015060636 -0.600649155467667 0.551639628879603 0.970959632374973
"ACC_bulk2160" "cg00060605" -0.0549634848882934 0.0711851302177529 -0.772120311084098 0.444818854213147 0.960241519871779
"ACC_bulk2161" "cg00060627" -0.0199004243458432 0.0712308099993118 -0.279379447545739 0.781468666415674 0.988644427002008
"ACC_bulk2162" "cg00060628" -0.0122135677911186 0.0710592193138398 -0.171878721847142 0.864444971841639 0.993161088801017
"ACC_bulk2163" "cg00060641" -0.0401193578904109 0.0444142350030932 -0.903299536457552 0.372057746663542 0.95094685595104
"ACC_bulk2164" "cg00060649" -0.0775151569970757 0.0453116148143323 -1.71071274583128 0.0952875885431969 0.893564385521474
"ACC_bulk2165" "cg00060683" 0.0952222054260209 0.0784028658264721 1.21452455114045 0.232041065744811 0.929829318779061
"ACC_bulk2166" "cg00060711" -0.0294559215041538 0.0553315287643277 -0.532353292272381 0.597580575511814 0.97524235469375
"ACC_bulk2167" "cg00060715" -0.0664702788446693 0.023825603383359 -2.78986759643181 0.00819840892329036 0.830820821205366
"ACC_bulk2168" "cg00060734" 0.0145758723617724 0.0458524960000322 0.31788612689181 0.752311684675552 0.986734272803163
"ACC_bulk2169" "cg00060762" 0.021894566093126 0.0652033931711052 0.335788753135451 0.738877188127002 0.986008746480481
"ACC_bulk2170" "cg00060796" -0.0475252613606228 0.0351987915978281 -1.3501958221644 0.184940712651887 0.919707048232959
"ACC_bulk2171" "cg00060800" -0.0443825072657672 0.0372422679198471 -1.19172407441156 0.240759334400269 0.93129685346356
"ACC_bulk2172" "cg00060827" 0.0598883636084405 0.0488582893242439 1.22575645682141 0.227832942035423 0.929080738416201
"ACC_bulk2173" "cg00060836" -0.0503487856015201 0.10260576283784 -0.490701342780253 0.626459520789614 0.977088367736641
"ACC_bulk2174" "cg00060866" 0.046082021099802 0.0350014768648689 1.31657361995644 0.195867359714258 0.92238152167291
"ACC_bulk2175" "cg00060880" 0.0618232729906304 0.0416079932127544 1.48585087183872 0.145568576288653 0.90996162475639
"ACC_bulk2176" "cg00060956" 0.0131836314230199 0.0365969278078724 0.360238747149261 0.720663257601233 0.984671276530386
"ACC_bulk2177" "cg00060986" 0.0225093744051458 0.0744744825237307 0.302242776886343 0.764115163802711 0.987519915511568
"ACC_bulk2178" "cg00060991" -0.0365094793408604 0.0629953477683323 -0.579558342548173 0.565632903866713 0.972433655856642
"ACC_bulk2179" "cg00061031" 0.0486841537738276 0.0479637365559 1.01502003950605 0.316515728649075 0.94364998909522
"ACC_bulk2180" "cg00061039" -0.0287789403390032 0.0486502402036177 -0.591547754308172 0.557656466363257 0.971537249460875
"ACC_bulk2181" "cg00061086" -0.00378287999504197 0.0631470798514658 -0.0599058579421255 0.952544564821015 0.997618617669206
"ACC_bulk2182" "cg00061114" -0.0099472460422947 0.0592433371625589 -0.167904890553351 0.867548547005614 0.99340849668987
"ACC_bulk2183" "cg00061145" -0.196653316786932 0.126484336328249 -1.55476419053646 0.128292356163912 0.904103207535198
"ACC_bulk2184" "cg00061150" -0.00425304307230176 0.0542725937503805 -0.0783644705072152 0.937949339227416 0.997069860751093
"ACC_bulk2185" "cg00061185" 0.0886317675197767 0.0797396774135762 1.11151399647732 0.273330405677388 0.937721575921475
"ACC_bulk2186" "cg00061203" -0.0203265817054048 0.0574834867286375 -0.35360732033115 0.725587571238303 0.98497230309295
"ACC_bulk2187" "cg00061209" 0.0352131672485123 0.07771847914168 0.453086159654759 0.653063320849498 0.979463370178809
"ACC_bulk2188" "cg00061217" 0.0501402478605351 0.0523623520619598 0.95756294142793 0.344336127669285 0.947396260774015
"ACC_bulk2189" "cg00061233" 0.00535610022645945 0.0516634023157423 0.103673006158702 0.91797408362048 0.996179683254075
"ACC_bulk2190" "cg00061264" 0.107095302767814 0.0551672398482535 1.94128441195168 0.0596666812987989 0.879548872568848
"ACC_bulk2191" "cg00061306" 0.0225539005517547 0.0586901074003563 0.384287941371492 0.702907196740719 0.98312666685833
"ACC_bulk2192" "cg00061309" 0.0745538273503556 0.0765643261463901 0.97374105020933 0.336343219563116 0.946223580062389
"ACC_bulk2193" "cg00061313" -0.0253238308481891 0.0698510672532995 -0.362540356847488 0.718956945694548 0.984587273342638
"ACC_bulk2194" "cg00061368" -0.0476077458457619 0.0517733943498273 -0.919540749522456 0.363613375347143 0.949708018397454
"ACC_bulk2195" "cg00061412" -0.0593661006357386 0.0669827077579001 -0.886289948897099 0.381036046618669 0.951953170518527
"ACC_bulk2196" "cg00061413" 0.0366453000764532 0.0703838555382868 0.520649228380495 0.60563184372492 0.975875921448876
"ACC_bulk2197" "cg00061421" 0.0354988568951478 0.0461548152566865 0.769125749885979 0.446573103284134 0.960468386320103
"ACC_bulk2198" "cg00061436" 0.0965863364376061 0.0398940079347206 2.42107377618344 0.0203592698563927 0.847035068463501
"ACC_bulk2199" "cg00061479" 0.0390777842094458 0.0946562653304816 0.412838855125017 0.682044891324276 0.981853402753622
"ACC_bulk2200" "cg00061520" -0.0278117233766025 0.0684032892687063 -0.406584590798707 0.686594047405914 0.982271135608884
"ACC_bulk2201" "cg00061573" -0.0855226009765828 0.108355672037671 -0.7892766420834 0.434847559525209 0.958968301075982
"ACC_bulk2202" "cg00061575" -0.0632654684705728 0.0685270763429256 -0.92321855603437 0.36171859796544 0.949488166947301
"ACC_bulk2203" "cg00061629" -0.128990614629464 0.0734213744568229 -1.7568537171055 0.0869986637330215 0.889987724005738
"ACC_bulk2204" "cg00061632" -0.00376282623387263 0.027878497021674 -0.134972349153085 0.89334614760545 0.994999050274262
"ACC_bulk2205" "cg00061635" -0.0228628812013807 0.0387706941833762 -0.589694914753002 0.558885415766283 0.971660645023844
"ACC_bulk2206" "cg00061678" 0.075370553061333 0.105460131010687 0.714682907550108 0.479172791608293 0.963788263312464
"ACC_bulk2207" "cg00061695" 0.0246136135234618 0.0460957251427764 0.533967378693443 0.59647421905151 0.975235611962432
"ACC_bulk2208" "cg00061764" 0.0861660695411018 0.0680571724445701 1.26608359480818 0.213190084779531 0.926435634832145
"ACC_bulk2209" "cg00061769" 0.0971704327019027 0.143471675963037 0.677279553958352 0.502331356344977 0.966555612061979
"ACC_bulk2210" "cg00061792" -0.0663906416486079 0.0722674371410595 -0.918679896161523 0.364057811160412 0.949807279819911
"ACC_bulk2211" "cg00061805" 0.0943572318054914 0.084425854914942 1.117634306464 0.270739626612866 0.937340314375067
"ACC_bulk2212" "cg00061811" 0.118762642308594 0.113144675302846 1.04965295088533 0.300507751912556 0.941400521702008
"ACC_bulk2213" "cg00061860" 0.0655483260128871 0.0416468372098131 1.57390885849651 0.123798632726072 0.902423737982023
"ACC_bulk2214" "cg00061868" -0.0920734324064976 0.0606725665696743 -1.5175463576403 0.137405081859748 0.907183292741369
"ACC_bulk2215" "cg00061907" -0.0618174575845118 0.0530773544052202 -1.16466727245983 0.251413460112962 0.933848176736896
"ACC_bulk2216" "cg00061956" -0.0413858455448057 0.0514728630014765 -0.804032321722972 0.4263798050522 0.958103554562937
"ACC_bulk2217" "cg00061989" 0.128337116656173 0.0790943090712414 1.62258344706669 0.112947073235602 0.898825339159136
"ACC_bulk2218" "cg00062012" -0.00276731665329977 0.061615551232462 -0.0449126332224034 0.964412139140549 0.998272532945924
"ACC_bulk2219" "cg00062043" 0.0202272221901979 0.0844814837336191 0.239427875745849 0.81206056704118 0.990098472660907
"ACC_bulk2220" "cg00062050" 0.132001968691289 0.0891175138463762 1.4812124238434 0.14679501538214 0.910193473776907
"ACC_bulk2221" "cg00062070" 0.0283383220106493 0.0592725535025573 0.478101926373505 0.63531676991969 0.977922912021563
"ACC_bulk2222" "cg00062072" 0.147199399208658 0.16001052271601 0.919935743663001 0.363409568489016 0.949702430250566
"ACC_bulk2223" "cg00062119" 0.758606331072864 1.05607988021466 0.718322870537661 0.476951865555113 0.963571260328739
"ACC_bulk2224" "cg00062151" -0.0721206609395736 0.0525366630553857 -1.37276821071681 0.17787225631888 0.918026557323374
"ACC_bulk2225" "cg00062245" -0.0285490978987692 0.0562950390238906 -0.507133459604735 0.614991735519867 0.976448400210463
"ACC_bulk2226" "cg00062282" -0.0107064793378769 0.0172288491323659 -0.621427424177966 0.538028800922447 0.969718238540118
"ACC_bulk2227" "cg00062285" 0.0461253271612905 0.0762421181693606 0.604984859665492 0.548785049824596 0.970812925217835
"ACC_bulk2228" "cg00062312" 0.00270692948495757 0.05530855226107 0.048942331236229 0.961221595996542 0.99807191108675
"ACC_bulk2229" "cg00062356" 0.0504409500676227 0.0963944679193537 0.523276399116835 0.60382020980231 0.975570968561795
"ACC_bulk2230" "cg00062367" -0.0658519758963571 0.116336979910941 -0.566045086839698 0.574690929909141 0.973249599105934
"ACC_bulk2231" "cg00062382" -0.0522800018177404 0.0682953936704103 -0.765498213101175 0.44870363164735 0.960777918934286
"ACC_bulk2232" "cg00062437" -0.0937686720507692 0.0481658830101219 -1.94678611063902 0.0589802068779041 0.87890124742166
"ACC_bulk2233" "cg00062454" -0.00129095366264016 0.0410686898373465 -0.0314340113539783 0.975087942438179 0.998594309566653
"ACC_bulk2234" "cg00062484" 0.0776450504444971 0.0758059415367485 1.02426074883401 0.312188599696067 0.943070320089677
"ACC_bulk2235" "cg00062496" 0.0183214525728853 0.0347233134835213 0.527641251218151 0.600815923654167 0.975490741452534
"ACC_bulk2236" "cg00062592" 0.0104930470000333 0.0712199729584156 0.147332925921778 0.883648196168809 0.994456022402753
"ACC_bulk2237" "cg00062678" 0.0421970565079943 0.037354169650134 1.12964782521522 0.265705206753354 0.936157400996303
"ACC_bulk2238" "cg00062703" 0.0113453042255135 0.0629049058792706 0.180356429549197 0.857831179256279 0.992862795368738
"ACC_bulk2239" "cg00062736" -0.605452595497422 0.368427823571283 -1.64334112887726 0.108562537976344 0.897517902640203
"ACC_bulk2240" "cg00062776" 0.0688706187260905 0.0665570575514224 1.03476056874781 0.307321277308205 0.942455211635713
"ACC_bulk2241" "cg00062873" -0.0906038972024579 0.137200113836956 -0.660377711567559 0.512994951109777 0.967465423540113
"ACC_bulk2242" "cg00063006" -0.0153013500317425 0.0561781906884101 -0.272371713012453 0.786810809958309 0.988884388317164
"ACC_bulk2243" "cg00063040" -0.0174377790432047 0.0509861567916126 -0.342010069801403 0.734227678109894 0.9856528826816
"ACC_bulk2244" "cg00063066" 0.00381820368228629 0.128567524487898 0.0296980415349421 0.976463304662679 0.998665082453946
"ACC_bulk2245" "cg00063073" -0.115165944878887 0.0602931898390027 -1.91009872236661 0.0636894596981198 0.881446704199585
"ACC_bulk2246" "cg00063077" 0.139565879188287 0.545425457649582 0.255884424224939 0.799420209056538 0.989673371214883
"ACC_bulk2247" "cg00063111" 0.0387306707519953 0.0735584124661251 0.52652945398776 0.601580496386497 0.975490741452534
"ACC_bulk2248" "cg00063144" 0.021503018857592 0.0559379634685806 0.38440832529897 0.702818727230075 0.98312666685833
"ACC_bulk2249" "cg00063174" -0.128541548911063 0.177753969386563 -0.72314305753433 0.474019864036705 0.963219955031853
"ACC_bulk2250" "cg00063223" 0.0218779173495822 0.0456582424352794 0.479166875084913 0.634565995306285 0.97779634429875
"ACC_bulk2251" "cg00063246" -0.034693736309885 0.0513151633407448 -0.676091315923724 0.503077027815921 0.966617543048487
"ACC_bulk2252" "cg00063268" 0.0643861719732895 0.0534344152304661 1.20495698690793 0.235670652783099 0.930491491643004
"ACC_bulk2253" "cg00063279" 0.17501977444371 0.0858876357328253 2.03777613564951 0.0485783180090518 0.871845329075749
"ACC_bulk2254" "cg00063284" -0.0740718270093486 0.0458920740010859 -1.61404400698029 0.114792460511619 0.899477062064375
"ACC_bulk2255" "cg00063291" -0.0935672622110054 0.0571859336999534 -1.63619366087366 0.110056188999908 0.89797470284459
"ACC_bulk2256" "cg00063346" 0.00351252469697339 0.0445649192920482 0.0788181545658074 0.937590863056512 0.997069860751093
"ACC_bulk2257" "cg00063348" -0.0161856017585878 0.0348020904443673 -0.465075561609184 0.644531550264341 0.978729876370303
"ACC_bulk2258" "cg00063357" 0.0541039506142714 0.0602736011932375 0.897639257372624 0.375030204050829 0.95120504646262
"ACC_bulk2259" "cg00063369" -0.107796225485818 0.0619364179169072 -1.74043364326357 0.089876337955364 0.890557586743162
"ACC_bulk2260" "cg00063392" -0.0598747940909785 0.0440430041898482 -1.35946208012712 0.182013288339048 0.919129840345925
"ACC_bulk2261" "cg00063402" 0.0401207144725242 0.0449971145585263 0.891628604770656 0.37820331656442 0.951653023618102
"ACC_bulk2262" "cg00063456" 0.0977255880425904 0.0687273124240624 1.42193233804346 0.163202304891794 0.914049931062086
"ACC_bulk2263" "cg00063471" -0.0318145606056208 0.0988532313579521 -0.321836324099703 0.749340489999748 0.986572992875899
"ACC_bulk2264" "cg00063503" -0.133118873623879 0.081508754083384 -1.63318498878903 0.110689959582286 0.898363089789401
"ACC_bulk2265" "cg00063535" 0.0531649915732906 0.0399555326338429 1.33060400071501 0.191249301322959 0.921371215426492
"ACC_bulk2266" "cg00063567" -0.184288173897474 0.215920616257435 -0.853499666181728 0.398730552539033 0.954593448385228
"ACC_bulk2267" "cg00063649" -0.0622280811074232 0.116723920431353 -0.533121924601738 0.597053604606157 0.975235611962432
"ACC_bulk2268" "cg00063654" -0.138594495190767 0.115427705822547 -1.20070388823144 0.237297471064494 0.930761415928908
"ACC_bulk2269" "cg00063661" 0.104094124126057 0.0900073227746112 1.15650728093225 0.254692787844507 0.934204683812641
"ACC_bulk2270" "cg00063699" 0.0152568296412272 0.095398917820589 0.159926653150509 0.87378594107659 0.993879059875276
"ACC_bulk2271" "cg00063703" 0.0291717500043531 0.139794681666032 0.208675678192422 0.835815984261702 0.991698944380724
"ACC_bulk2272" "cg00063734" -0.140676428836889 0.0604647995846231 -2.32658389349338 0.0254183782618014 0.853118674191238
"ACC_bulk2273" "cg00063744" -0.0813850175681673 0.0882817868895678 -0.921877778368626 0.36240860960973 0.949545992882297
"ACC_bulk2274" "cg00063748" 0.0895067101351741 0.0445603357124633 2.00866328101158 0.0517174806540624 0.87357001239393
"ACC_bulk2275" "cg00063773" -0.000647679125368091 0.0534024194733567 -0.0121282730586997 0.990386728022352 0.999546214645945
"ACC_bulk2276" "cg00063828" -0.0716583381207699 0.0684891014702094 -1.04627359072507 0.30204461467789 0.941452914229243
"ACC_bulk2277" "cg00063945" -0.111012589574282 0.0653787458762849 -1.69799203221715 0.0976851970385345 0.894259912276724
"ACC_bulk2278" "cg00063959" 0.11629498063144 0.267971175236092 0.433983171992213 0.666754796217289 0.980709691264391
"ACC_bulk2279" "cg00063979" 0.0578451508861194 0.0402968434426792 1.43547598134832 0.159332267641565 0.913343579851185
"ACC_bulk2280" "cg00063987" -0.00368077219479444 0.102068299458811 -0.036061854800273 0.971421814355919 0.998502489788556
"ACC_bulk2281" "cg00064020" -0.0199483463630434 0.045472033137742 -0.438694841346037 0.663366880488884 0.980327979572085
"ACC_bulk2282" "cg00064051" -0.0905543706196475 0.114585113056584 -0.790280414305917 0.43426834834567 0.958878309550156
"ACC_bulk2283" "cg00064074" -0.0671545502063878 0.0748476386091845 -0.897216685178726 0.375252725592979 0.951232191012237
"ACC_bulk2284" "cg00064080" 0.0508645633879165 0.0799567574261403 0.636150902378731 0.528491347163868 0.96892898212951
"ACC_bulk2285" "cg00064154" 0.0153041301211227 0.0621070334954989 0.246415409974972 0.806686968464096 0.989824200831218
"ACC_bulk2286" "cg00064172" -0.0278050989919182 0.0516723779509138 -0.538103723779302 0.593643447182897 0.975079080472225
"ACC_bulk2287" "cg00064218" 0.0829082438460822 0.0700035348738591 1.18434367629401 0.243632178048071 0.932278748476991
"ACC_bulk2288" "cg00064235" 0.0254450971356625 0.0538958549811674 0.472116030899847 0.639543985636287 0.978199997574804
"ACC_bulk2289" "cg00064250" -0.0322860753343604 0.0929938616755151 -0.347185015791867 0.730367871124933 0.98540283680014
"ACC_bulk2290" "cg00064255" 0.0531721282571223 0.157188881593616 0.338269015709327 0.737022358615293 0.985781798744588
"ACC_bulk2291" "cg00064261" -0.0688509263963855 0.0437334692076063 -1.5743303159771 0.12370116147002 0.902423737982023
"ACC_bulk2292" "cg00064267" -0.0520646967127866 0.0490010498795277 -1.06252206515556 0.294704812965246 0.940285806719251
"ACC_bulk2293" "cg00064284" -0.0281782951516186 0.0736186627605914 -0.382760214529496 0.704030278219795 0.983182906604079
"ACC_bulk2294" "cg00064296" -0.0957045251947114 0.0808356978496038 -1.1839388752822 0.243790469607484 0.932339461509811
"ACC_bulk2295" "cg00064336" 0.0137918196811388 0.0692175977417998 0.19925308203538 0.843127137642719 0.992114741788752
"ACC_bulk2296" "cg00064341" -0.0421762457648271 0.0752247548192101 -0.560669767102472 0.578313784617142 0.973560609733584
"ACC_bulk2297" "cg00064347" 0.0845239647143038 0.114190054961305 0.740204256342168 0.46372513607476 0.962078234998467
"ACC_bulk2298" "cg00064363" 0.115858140795709 0.0849185004778578 1.3643451090604 0.180485072864872 0.918948629489064
"ACC_bulk2299" "cg00064388" 0.0664536708856951 0.0777652428880405 0.854542060408262 0.398160242653677 0.954438989648235
"ACC_bulk2300" "cg00064392" -0.238660196809747 0.0763431308610983 -3.12615154916786 0.00338832335100925 0.804408621917426
"ACC_bulk2301" "cg00064408" -0.0513024364407567 0.043445550396471 -1.18084443568067 0.245002987707016 0.932930927114342
"ACC_bulk2302" "cg00064415" -0.689816659205243 0.918569253623215 -0.750968592171273 0.457297098471521 0.961583369287938
"ACC_bulk2303" "cg00064464" 0.0234665987470837 0.0245374846146241 0.956357145634146 0.344936868005705 0.947612303630509
"ACC_bulk2304" "cg00064525" 0.0141587481001321 0.0541323165817775 0.261558141128922 0.795074648573228 0.989485431111135
"ACC_bulk2305" "cg00064531" -0.0335994873276054 0.0496119306433703 -0.677246115841198 0.502352331914225 0.966555612061979
"ACC_bulk2306" "cg00064589" -0.0556925273252731 0.0611055342663321 -0.911415438780617 0.367822314136936 0.950303141595945
"ACC_bulk2307" "cg00064637" -0.0691821296207539 0.0391034983880852 -1.76920563306514 0.0848852574313115 0.889522508283636
"ACC_bulk2308" "cg00064655" -0.107246188446756 0.0885907866849209 -1.21057947964933 0.233532653448291 0.930026132673876
"ACC_bulk2309" "cg00064733" 0.136962063004174 0.357351620791401 0.383269740601299 0.703655634345975 0.983157994458643
"ACC_bulk2310" "cg00064778" -0.0736508794763032 0.0434922803335436 -1.69342418726892 0.0985582903613415 0.894259912276724
"ACC_bulk2311" "cg00064840" -0.0368029963430954 0.0423272308547993 -0.869487457597819 0.390039674251291 0.953204168942336
"ACC_bulk2312" "cg00064950" 0.0904397882933723 0.062059904111896 1.45729822802024 0.15324896768538 0.911896113805753
"ACC_bulk2313" "cg00064972" -0.0718856937602236 0.0911581369441738 -0.788582305101816 0.435248487139305 0.959083489148033
"ACC_bulk2314" "cg00065048" -0.0760771761685504 0.0382857985917799 -1.98708604670151 0.0541566056372115 0.875095586918255
"ACC_bulk2315" "cg00065061" -0.0519326749644108 0.0662741171542601 -0.783604176024434 0.43812947373823 0.959345740071087
"ACC_bulk2316" "cg00065071" 0.00982428319420197 0.0427566437524201 0.229772085271447 0.819501246594986 0.990564709743587
"ACC_bulk2317" "cg00065088" -0.013317164924785 0.0363959168043962 -0.365897224030814 0.716470924260217 0.984439515595011
"ACC_bulk2318" "cg00065128" -0.051574871721326 0.0604011405462827 -0.853872480798711 0.398526521212107 0.95452769893771
"ACC_bulk2319" "cg00065142" -0.0169978601724612 0.0384186897835884 -0.442437268636951 0.66068098346025 0.980172253746093
"ACC_bulk2320" "cg00065215" -0.196319816348627 0.15523445815067 -1.26466648376535 0.213692381152685 0.926478850750836
"ACC_bulk2321" "cg00065261" -0.0201754948723855 0.0249595590281243 -0.808327376683693 0.423933937390507 0.957577173038718
"ACC_bulk2322" "cg00065302" -0.0577938799064498 0.0528941047927124 -1.09263367123688 0.281433479894405 0.938468944143658
"ACC_bulk2323" "cg00065368" 0.252825708122959 0.103299376388777 2.44750468939353 0.0191176189295614 0.846087728154525
"ACC_bulk2324" "cg00065385" 0.0953815277232515 0.0947037280132136 1.00715705415465 0.320229798151778 0.944040896978446
"ACC_bulk2325" "cg00065396" 0.142589746728348 0.0863837433415481 1.65065487107418 0.107051443113003 0.896786381930994
"ACC_bulk2326" "cg00065408" 0.0489891021510749 0.0485214126617386 1.0096388267299 0.319054349196446 0.943864230380679
"ACC_bulk2327" "cg00065419" -0.10901166603682 0.0621924159685311 -1.75281285248638 0.0876995704164479 0.890310727799464
"ACC_bulk2328" "cg00065430" -0.04683724310453 0.045476342935378 -1.02992545313254 0.309556129850957 0.942699762123742
"ACC_bulk2329" "cg00065446" -0.0121719146796067 0.0442537518219529 -0.27504819768905 0.784769221933705 0.988767938055577
"ACC_bulk2330" "cg00065493" 0.00426785743701433 0.0508965696030098 0.0838535380734568 0.933613080317959 0.996879013184521
"ACC_bulk2331" "cg00065569" 0.013489044338106 0.0440469204831048 0.306242620145942 0.761091579371069 0.987277969513761
"ACC_bulk2332" "cg00065570" 0.00374101611875027 0.0276982735745488 0.135063151451713 0.89327484288434 0.994999050274262
"ACC_bulk2333" "cg00065581" -0.0258801669591311 0.0828640291808845 -0.312320885370383 0.756504131590029 0.98702606192932
"ACC_bulk2334" "cg00065591" 0.0321301274174516 0.0695873108772975 0.461723940936679 0.646911761196942 0.97888035546087
"ACC_bulk2335" "cg00065598" 0.0206764523152754 0.112804991433041 0.183293771424543 0.85554203665211 0.992754192466855
"ACC_bulk2336" "cg00065613" -0.0575665247273341 0.0463186102451581 -1.24283790948481 0.221542036558688 0.928210236114777
"ACC_bulk2337" "cg00065726" -0.0299760831132351 0.0506210276238819 -0.592166625615735 0.557246286951909 0.971457645029171
"ACC_bulk2338" "cg00065764" -0.0519456052347151 0.054311843023456 -0.956432379072111 0.344899365584039 0.947594346207182
"ACC_bulk2339" "cg00065919" 0.0602378366166954 0.148760217481142 0.404932431779562 0.687797758651609 0.982343933833346
"ACC_bulk2340" "cg00065921" -0.0358183419965175 0.0656647037618389 -0.545473289979775 0.58861587687113 0.974705315733659
"ACC_bulk2341" "cg00065935" -0.0478451192774573 0.0990509749902717 -0.483035318755382 0.631842086569066 0.977637857711745
"ACC_bulk2342" "cg00065942" 0.0288617504819217 0.0303126747051996 0.952134734483559 0.347045993581562 0.947856474243006
"ACC_bulk2343" "cg00065944" 0.0990606367909708 0.0611375410673282 1.62029147822415 0.113439969125647 0.899013772803052
"ACC_bulk2344" "cg00065957" -0.0158157417527426 0.0224515939754608 -0.70443736734367 0.48545552436716 0.964682564793692
"ACC_bulk2345" "cg00065998" 0.038296663745816 0.0345648781145416 1.10796466919131 0.274840917076714 0.937803620492089
"ACC_bulk2346" "cg00066022" 0.058123998315564 0.093146092039852 0.624008984624884 0.536350064336962 0.969668593345366
"ACC_bulk2347" "cg00066110" -0.0200515099650684 0.0494990987865619 -0.405088384568974 0.687684101111383 0.982343933833346
"ACC_bulk2348" "cg00066111" 0.0859116522356451 0.0845642278575374 1.01593373950481 0.316086057415651 0.943557325692657
"ACC_bulk2349" "cg00066151" 0.0195002014416435 0.0552920181502873 0.352676608559316 0.72627964276554 0.985120159287952
"ACC_bulk2350" "cg00066153" -0.0839100773256629 0.0553836592349043 -1.515069218698 0.138029586684348 0.907403892073184
"ACC_bulk2351" "cg00066182" -0.0145848010115287 0.0394122591899997 -0.370057472250395 0.713394269972083 0.984190175272367
"ACC_bulk2352" "cg00066184" 0.0183620517731396 0.0444606859198215 0.412995242724165 0.681931292856093 0.981851677015474
"ACC_bulk2353" "cg00066198" -0.0440421824966804 0.0504897073165084 -0.872300213993914 0.388523150293505 0.952979842973056
"ACC_bulk2354" "cg00066239" -0.0209645801229583 0.0871896906792037 -0.240447924056677 0.81127554213784 0.990049197745267
"ACC_bulk2355" "cg00066249" 0.0225430295916522 0.0491741901363413 0.458432147619493 0.649253146933072 0.979088767681188
"ACC_bulk2356" "cg00066270" 0.000939702200065521 0.0521562831495038 0.018017046908268 0.985719523935779 0.999233490334567
"ACC_bulk2357" "cg00066351" -0.0202185860126834 0.0456104865428152 -0.443288102039953 0.660070982024859 0.980056739424251
"ACC_bulk2358" "cg00066360" 0.018549687381253 0.0691105853641028 0.26840587854271 0.789838697365294 0.988984674020956
"ACC_bulk2359" "cg00066413" -0.0294948793586584 0.0518033607977216 -0.569362275042888 0.572460798116353 0.973156639080173
"ACC_bulk2360" "cg00066449" 0.0205671306734448 0.0520599483477316 0.395066290424796 0.695002960354083 0.982636382272237
"ACC_bulk2361" "cg00066468" -0.119859740682522 0.0894633115307542 -1.33976418524725 0.188279500663677 0.920427147161154
"ACC_bulk2362" "cg00066499" 0.616842124560026 0.71733076730434 0.85991310100647 0.395229771913177 0.953945920101657
"ACC_bulk2363" "cg00066508" 0.0470698805580176 0.0585003238299974 0.804608888914926 0.426050975849041 0.958073688687389
"ACC_bulk2364" "cg00066511" 0.0448229813349409 0.0486334887831599 0.921648486597192 0.362526697056513 0.949569866054645
"ACC_bulk2365" "cg00066512" -0.0299035279530468 0.0979698010260791 -0.305232098461511 0.761855102723987 0.987277969513761
"ACC_bulk2366" "cg00066535" 0.00178359823830157 0.0465202363315021 0.0383402660638198 0.969617106967583 0.998420796910387
"ACC_bulk2367" "cg00066554" 0.0302702626481209 0.0470181672793413 0.643799288651153 0.523572495055169 0.968566353509106
"ACC_bulk2368" "cg00066627" -0.0136321291846893 0.0502985028623257 -0.27102455160549 0.787838985178291 0.988918163614164
"ACC_bulk2369" "cg00066640" 0.134129485636783 0.0792386917873384 1.69272715905963 0.0986920876912724 0.894259912276724
"ACC_bulk2370" "cg00066653" 0.115210413478254 0.0732625393952078 1.5725692069826 0.124108870397333 0.902513687025486
"ACC_bulk2371" "cg00066663" 0.00502385512735574 0.0320598047627445 0.156702611401857 0.876308839719119 0.99406280217524
"ACC_bulk2372" "cg00066668" -0.0100663156369198 0.0532322629519415 -0.189101779235044 0.851019451259983 0.992459067531877
"ACC_bulk2373" "cg00066671" -0.0706187189696418 0.0515348492199148 -1.3703099948598 0.178631743225579 0.918398224985498
"ACC_bulk2374" "cg00066676" -0.0845136314788717 0.0920485523873883 -0.918141885851657 0.36433575091484 0.949837208936789
"ACC_bulk2375" "cg00066708" 0.0053818736204519 0.0648653802981792 0.0829698923479983 0.934311008822346 0.996926278160778
"ACC_bulk2376" "cg00066722" 0.0825101361610858 0.0356424746692267 2.31493848075381 0.0261145605618267 0.854628407469429
"ACC_bulk2377" "cg00066748" 0.078335696694516 0.130440797098711 0.600545982828021 0.551707648907822 0.970959632374973
"ACC_bulk2378" "cg00066750" 0.0182861103625121 0.084282930059888 0.216961018672686 0.829399390000253 0.9911033180429
"ACC_bulk2379" "cg00066751" -0.0702246585357714 0.0613090543934056 -1.14542067612324 0.25919766740489 0.935247038551125
"ACC_bulk2380" "cg00066768" 0.016946528026656 0.0261619559128932 0.647754628250268 0.521038337760522 0.968267463759769
"ACC_bulk2381" "cg00066805" 0.0713828602763891 0.0504752872510716 1.41421404738759 0.16544051903201 0.914168809885905
"ACC_bulk2382" "cg00066816" -0.0163074281810328 0.0455286126246063 -0.358179774013569 0.722190916480385 0.984752958084106
"ACC_bulk2383" "cg00066817" 0.00949435922580689 0.0820021993044696 0.115781763249481 0.908435207263818 0.995811655927915
"ACC_bulk2384" "cg00066828" -0.0259542006338264 0.0509023224063182 -0.509882445571969 0.613082659776045 0.97628471137172
"ACC_bulk2385" "cg00066832" -0.0113802597051646 0.0458811675032411 -0.248037709684713 0.805440722806133 0.989824200831218
"ACC_bulk2386" "cg00066854" 0.0596788202224258 0.0503449884481504 1.1853974360107 0.243220472759086 0.932128870875574
"ACC_bulk2387" "cg00066903" -0.0388872331983627 0.0577494117222206 -0.673378862894975 0.504781487284873 0.966740404299759
"ACC_bulk2388" "cg00066910" -0.00641338030982629 0.0508743731383691 -0.126063082730927 0.900346632469611 0.995423994765565
"ACC_bulk2389" "cg00066919" 0.000313014699699827 0.0424999716394351 0.00736505667239988 0.994162118787909 0.999687939423154
"ACC_bulk2390" "cg00066925" -0.0765756607761325 0.0669228170130422 -1.14423845549133 0.259681411604556 0.935346514184358
"ACC_bulk2391" "cg00066942" -0.0278691158590662 0.0547379474790582 -0.509137027283101 0.613600058116563 0.976319276949437
"ACC_bulk2392" "cg00067018" 0.103282335036444 0.0797589539414098 1.29493091286421 0.203156934262811 0.924433499746737
"ACC_bulk2393" "cg00067049" 0.065703911970374 0.103253708304502 0.636334646467213 0.528372890847172 0.96892898212951
"ACC_bulk2394" "cg00067054" 0.0164792179668388 0.0757269197421005 0.217613736607289 0.828894387981582 0.991075881384085
"ACC_bulk2395" "cg00067058" 0.0223640724820714 0.0401519284669235 0.556986260336025 0.580802823806941 0.97394420887411
"ACC_bulk2396" "cg00067095" -0.0423314969446939 0.0551826167335891 -0.767116520571363 0.447752425307593 0.96061934939991
"ACC_bulk2397" "cg00067102" 0.0383524234558815 0.0480557308560412 0.798082201075508 0.42978227348382 0.958407328619081
"ACC_bulk2398" "cg00067124" 0.0808493707549413 0.121124542561832 0.667489585883628 0.508493080276592 0.967083529744288
"ACC_bulk2399" "cg00067126" 0.0424558272392511 0.0629529536211403 0.674405644169711 0.50413590325769 0.966694927013974
"ACC_bulk2400" "cg00067133" -0.065885745635042 0.0327396089391688 -2.01241700099289 0.0513030560822404 0.873533703416628
"ACC_bulk2401" "cg00067141" -0.138933914985324 0.410159255288682 -0.338731634587981 0.736676571406771 0.985781798744588
"ACC_bulk2402" "cg00067177" 0.0785488439107454 0.0612225589374937 1.28300491312265 0.207260628343197 0.925099778780673
"ACC_bulk2403" "cg00067196" -0.00335448365189427 0.0368687863645038 -0.0909843795434466 0.927982928814693 0.996583400638013
"ACC_bulk2404" "cg00067274" 0.000849273611335512 0.0485538655461129 0.0174913696733154 0.98613613625394 0.999278265330781
"ACC_bulk2405" "cg00067365" 1.19236193077167 1.00117898255084 1.1909578122922 0.241056445196722 0.931440776466609
"ACC_bulk2406" "cg00067414" -0.14024813856608 0.0870916365780791 -1.61035139626002 0.115598043577241 0.900175730108499
"ACC_bulk2407" "cg00067424" 0.119466007559567 0.0787782710850166 1.5164842527534 0.137672568275328 0.907183292741369
"ACC_bulk2408" "cg00067427" 0.0129243328369722 0.042775845316286 0.302140910165756 0.76419221656726 0.987519915511568
"ACC_bulk2409" "cg00067471" -0.0687198514453386 0.0681553243974805 -1.00828294858617 0.319696173194312 0.944016368917591
"ACC_bulk2410" "cg00067518" 0.0127051803832089 0.0523959905879551 0.242483828259363 0.809709309403655 0.98997766431091
"ACC_bulk2411" "cg00067528" 0.104407416065228 0.0674574441001397 1.54775232678896 0.129970848940666 0.904523688113687
"ACC_bulk2412" "cg00067574" 0.0341784325213784 0.101871762971753 0.335504476651251 0.739089881509249 0.986022427106932
"ACC_bulk2413" "cg00067576" 0.0379931770251996 0.05087354745108 0.746815956990886 0.459770704782328 0.961858673702901
"ACC_bulk2414" "cg00067588" -0.0683841150235583 0.0549202542532805 -1.24515292132817 0.220699497281387 0.928210236114777
"ACC_bulk2415" "cg00067606" -0.00933954359528359 0.270863931509767 -0.0344805731173803 0.972674422225662 0.998502489788556
"ACC_bulk2416" "cg00067642" -0.0185897874286262 0.0685322977948492 -0.271255860766183 0.787662418913859 0.988906232787373
"ACC_bulk2417" "cg00067676" 0.0426694979352223 0.0343502875817672 1.24218750232155 0.221779180332084 0.928210236114777
"ACC_bulk2418" "cg00067696" -0.0960039189539969 0.050490086848538 -1.90144095497385 0.0648467679711044 0.882623348148348
"ACC_bulk2419" "cg00067702" -0.0625180915903489 0.0400484806369163 -1.56106025986714 0.126800179146121 0.903527867098333
"ACC_bulk2420" "cg00067720" -0.0435228023771179 0.04386775915307 -0.992136439548955 0.327406828576775 0.945020527129736
"ACC_bulk2421" "cg00067742" 0.0338920248917079 0.0577571745199247 0.586801989076112 0.560806963489805 0.971901770586572
"ACC_bulk2422" "cg00067751" -0.0115263707925092 0.0824605846578631 -0.139780367072744 0.889571781807988 0.994778734899589
"ACC_bulk2423" "cg00067753" 0.176177866394594 0.0752632436695043 2.3408221304974 0.0245899039877882 0.851946205679088
"ACC_bulk2424" "cg00067758" -0.0907688079415755 0.0537016960055352 -1.69024099224389 0.0991705458120881 0.894259912276724
"ACC_bulk2425" "cg00067768" 0.00255276401566821 0.074958241258065 0.0340558152489143 0.973010905061415 0.998502489788556
"ACC_bulk2426" "cg00067803" -0.0335028204365175 0.0416913521487404 -0.803591601370735 0.426631261516516 0.958203656617537
"ACC_bulk2427" "cg00067814" -0.149080396250947 0.0762342229313737 -1.95555736673737 0.0578998713307051 0.877860620567162
"ACC_bulk2428" "cg00067824" 0.0871544352238713 0.168079209102256 0.51853192128509 0.60709372727059 0.975875921448876
"ACC_bulk2429" "cg00067858" -0.0352473770042616 0.0776988863876838 -0.453640697350441 0.652667652718572 0.979454768672163
"ACC_bulk2430" "cg00067884" -0.0417303449351102 0.0473266825903964 -0.881750899303011 0.383455126197506 0.952315609299311
"ACC_bulk2431" "cg00067941" 0.118222636818585 0.0721228968921576 1.63918314311971 0.109429416469112 0.897750667906003
"ACC_bulk2432" "cg00067981" 0.042236357055246 0.0414450841425438 1.019092081222 0.314603902040018 0.943401614059414
"ACC_bulk2433" "cg00068038" -0.0464079336924823 0.0327981230360383 -1.41495699743213 0.165224032766104 0.914168809885905
"ACC_bulk2434" "cg00068102" -0.0269520986585608 0.0482615923419472 -0.558458545412208 0.579807337730091 0.973762739212874
"ACC_bulk2435" "cg00068115" 0.03806936066224 0.0667198154086584 0.570585521393689 0.571639494530667 0.973100169822868
"ACC_bulk2436" "cg00068153" -0.0267978703298023 0.065523879075313 -0.408978691554584 0.684851247075747 0.982075473866782
"ACC_bulk2437" "cg00068155" 0.0349909455808775 0.0869164137511526 0.402581561649091 0.689511947283748 0.982390476798895
"ACC_bulk2438" "cg00068160" -0.0351667917071463 0.0766629112350087 -0.45871975301516 0.649048434876275 0.979088767681188
"ACC_bulk2439" "cg00068174" 0.0317988161969554 0.0746505501789363 0.425968946253364 0.672533643098048 0.981172390420972
"ACC_bulk2440" "cg00068196" 0.0718501900173228 0.0566226614874974 1.26892993246507 0.212183876092952 0.92619333315152
"ACC_bulk2441" "cg00068217" 0.119283857425223 0.0640928604123997 1.86110990612217 0.070478458669675 0.885626539146008
"ACC_bulk2442" "cg00068265" -0.00363039658539504 0.0475942389631045 -0.0762780677764248 0.939598067030129 0.997110392670465
"ACC_bulk2443" "cg00068305" 0.0210857904088203 0.0948676401661927 0.222265362265588 0.825297608212056 0.990857771724918
"ACC_bulk2444" "cg00068316" 0.0183412431062807 0.0718243926414843 0.255362313995916 0.799820425913687 0.989697541135463
"ACC_bulk2445" "cg00068377" 0.186643017723273 0.137427281535208 1.35812202379522 0.182434419166524 0.919129840345925
"ACC_bulk2446" "cg00068391" -0.0706679400389651 0.0334899953438782 -2.11012092755883 0.0414881378588696 0.863788828030375
"ACC_bulk2447" "cg00068408" 0.08969058361868 0.120808984214262 0.742416503226353 0.462399811533155 0.962078234998467
"ACC_bulk2448" "cg00068412" -0.024008455322385 0.0883520858931741 -0.271736146121252 0.787295836781632 0.988884388317164
"ACC_bulk2449" "cg00068428" -0.0571067140673257 0.0477929604076232 -1.19487710282573 0.239539600329959 0.930934299922563
"ACC_bulk2450" "cg00068433" 0.0115276233380786 0.039890378617681 0.288982550117213 0.774165448694566 0.988109866330994
"ACC_bulk2451" "cg00068503" -0.0701583074346915 0.0447376914650333 -1.56821474549099 0.125121639543011 0.902803348732932
"ACC_bulk2452" "cg00068519" -0.0300847449652064 0.0823490729647677 -0.365331920349339 0.71688935777665 0.984450360215822
"ACC_bulk2453" "cg00068571" 0.0184448243320763 0.059909468001231 0.307878286144976 0.759856226475555 0.987224903312445
"ACC_bulk2454" "cg00068621" -0.0609607650700987 0.0865206931348286 -0.704580174538144 0.485367635082247 0.964679351350708
"ACC_bulk2455" "cg00068622" -0.38498240430996 0.512718908481015 -0.75086445602428 0.457359034263511 0.961587216380414
"ACC_bulk2456" "cg00068684" 0.010069974287665 0.0265184000245706 0.379735364061733 0.706255922942746 0.983446058264589
"ACC_bulk2457" "cg00068745" 0.00424021958905884 0.0462111113595753 0.0917575765721166 0.927372671540147 0.996559946662522
"ACC_bulk2458" "cg00068750" -0.0704782618543306 0.0392786936562401 -1.7943127760598 0.080722344365773 0.888792678075314
"ACC_bulk2459" "cg00068779" -0.00712490547273265 0.0556395511370663 -0.128054690002453 0.898781000373976 0.995348894283201
"ACC_bulk2460" "cg00068810" -0.0286887566814354 0.0405601533069921 -0.707313812753509 0.483686972344648 0.964491072849387
"ACC_bulk2461" "cg00068909" -0.0278225605452155 0.0721653654863407 -0.385538968142297 0.701988028195287 0.983046746354002
"ACC_bulk2462" "cg00069002" -0.123593410771183 0.0350755801936078 -3.52363125824237 0.00112700439817746 0.783056999109534
"ACC_bulk2463" "cg00069003" -0.0224637061998 0.0700363790653665 -0.320743397925157 0.750162164502706 0.986583412401752
"ACC_bulk2464" "cg00069014" -0.109529142309377 0.0729314674238316 -1.50180911173586 0.141411320841963 0.909084449835021
"ACC_bulk2465" "cg00069017" 0.0728509914039706 0.0681702672066112 1.06866225392916 0.291963770442307 0.939905366961549
"ACC_bulk2466" "cg00069059" 0.0584773887042522 0.0482555242054046 1.21182786151772 0.23305989155808 0.929904286454988
"ACC_bulk2467" "cg00069224" 0.0608550251406125 0.0563828951745857 1.07931713957184 0.287249700667344 0.939167115291502
"ACC_bulk2468" "cg00069242" -0.0601605248344053 0.049387956350377 -1.21812136561399 0.230687289240238 0.929588917529095
"ACC_bulk2469" "cg00069261" 0.00896984922851557 0.0507379580127988 0.17678774589732 0.860614013788002 0.992942993757113
"ACC_bulk2470" "cg00069309" 0.149979656480328 0.0744498592923727 2.01450557335967 0.0510737237916513 0.873224368800908
"ACC_bulk2471" "cg00069314" 0.256319224255564 0.283769128334525 0.903266770983626 0.37207490941602 0.95094685595104
"ACC_bulk2472" "cg00069341" 0.0489382853160884 0.055072348115876 0.888618099470153 0.379799050897096 0.951940501148936
"ACC_bulk2473" "cg00069391" 0.165878491500229 0.111947859613847 1.48174777143941 0.146653047466771 0.910193473776907
"ACC_bulk2474" "cg00069401" -0.0348407648981611 0.0554352092436342 -0.62849523567302 0.533439280030247 0.969405372147433
"ACC_bulk2475" "cg00069417" 0.0178271561556049 0.0390380190591647 0.456661392797281 0.650514143064469 0.979222215573922
"ACC_bulk2476" "cg00069432" -0.0449105467304619 0.0751710759066042 -0.59744451158662 0.553754396403811 0.971081138746817
"ACC_bulk2477" "cg00069462" 0.0464274451048639 0.0725420042084456 0.640007752907641 0.526007862744234 0.968684507568576
"ACC_bulk2478" "cg00069463" -0.115576146820359 0.0718968876717113 -1.6075264251784 0.116217456901328 0.900175730108499
"ACC_bulk2479" "cg00069642" -0.00956749532615284 0.0335730989021336 -0.284975043681322 0.777210697840364 0.988353035210198
"ACC_bulk2480" "cg00069658" -0.0660234052634325 0.0610845813354667 -1.08085221867762 0.286574957847474 0.939167115291502
"ACC_bulk2481" "cg00069662" 0.169709331280226 0.0551622498848362 3.07654839377532 0.00387142060229341 0.80585670614276
"ACC_bulk2482" "cg00069760" 0.0621571338200149 0.0396303488642748 1.56842257515545 0.125073150338943 0.902803348732932
"ACC_bulk2483" "cg00069771" -0.0155361512522576 0.792429593387737 -0.0196057181381107 0.984460487463637 0.999168165709599
"ACC_bulk2484" "cg00069815" 0.0920383533987742 0.122545096529365 0.751057006811523 0.45724451701398 0.961580233638303
"ACC_bulk2485" "cg00069860" 0.0860829263346592 0.115851163920717 0.743047574330546 0.462022149350618 0.962078234998467
"ACC_bulk2486" "cg00069969" 0.0219330899716951 0.0997148123773448 0.219958193259143 0.827081110661703 0.990901758284771
"ACC_bulk2487" "cg00070042" 0.0479212563724155 0.0483566659625461 0.990995872410479 0.327956208083308 0.945129369220001
"ACC_bulk2488" "cg00070043" 0.60689479148803 0.441586114959407 1.37435207070272 0.177384234790237 0.917888653093111
"ACC_bulk2489" "cg00070052" -0.00288401604973829 0.039825568053748 -0.072416193683567 0.942650521877582 0.997270768347239
"ACC_bulk2490" "cg00070105" -0.026452317274522 0.053949692729141 -0.490314512212851 0.626730635409233 0.977088367736641
"ACC_bulk2491" "cg00070162" 0.117968700186507 0.0780145093646156 1.51213794904686 0.138771517263493 0.907877504076241
"ACC_bulk2492" "cg00070172" -0.0127960311201883 0.0406798787980883 -0.314554307885246 0.754820730410996 0.986959080742967
"ACC_bulk2493" "cg00070181" -0.0976828620100546 0.114902206837967 -0.850139128727134 0.400572633870367 0.954938419023111
"ACC_bulk2494" "cg00070185" 0.130875763396547 0.134701179881031 0.971600720291665 0.337393484843262 0.946318324573147
"ACC_bulk2495" "cg00070241" 0.0301431439176613 0.0281170377990817 1.07205972880421 0.290454780662697 0.939744746800395
"ACC_bulk2496" "cg00070318" 0.741122651650293 0.531266024768739 1.39501232357726 0.171112983701677 0.915969723155325
"ACC_bulk2497" "cg00070370" 0.010306469547816 0.0919365504563578 0.112104157668048 0.911330917988475 0.995826266831302
"ACC_bulk2498" "cg00070380" -0.0446038244069752 0.0318550594750397 -1.40021161919113 0.169562284932279 0.915498116083999
"ACC_bulk2499" "cg00070383" -0.0747932444618753 0.0735993483176228 -1.01622155863528 0.315950791772167 0.943557325692657
"ACC_bulk2500" "cg00070424" 0.0216806699806323 0.0368842584361656 0.587802789044935 0.560141832950518 0.971834679814628
"ACC_bulk2501" "cg00070460" 0.0567100303143058 0.0272692741024222 2.07963109327023 0.0443571379469508 0.86867929862273
"ACC_bulk2502" "cg00070529" -0.0352875142251916 0.0864612407050111 -0.408131018447743 0.68546811705335 0.982143118810713
"ACC_bulk2503" "cg00070588" -0.0479056167571093 0.0460903367590343 -1.03938526219857 0.305194101746313 0.942202285835627
"ACC_bulk2504" "cg00070621" -0.031971904319734 0.0372309094359261 -0.858746262289327 0.395865250645857 0.954024454364592
"ACC_bulk2505" "cg00070635" -0.0502481323310373 0.0780460934871437 -0.643826360627704 0.523555127915447 0.968566353509106
"ACC_bulk2506" "cg00070678" -0.0669418742991906 0.0453116571609387 -1.4773653954307 0.147818419255165 0.910222646610398
"ACC_bulk2507" "cg00070680" 0.00582347354770141 0.048781670367358 0.119378313695427 0.905604541491077 0.995700871833732
"ACC_bulk2508" "cg00070715" 0.0548074475674013 0.0686288204277107 0.798606871367286 0.42948159251163 0.958407328619081
"ACC_bulk2509" "cg00070722" -0.00932707725271684 0.041067719785727 -0.227114563491262 0.821552113807388 0.990693727763114
"ACC_bulk2510" "cg00070753" 0.00318875364879305 0.0630359281390219 0.0505862885331116 0.959920163110632 0.997970167575125
"ACC_bulk2511" "cg00070771" -0.0519946810375587 0.0537836628798875 -0.966737448761641 0.339788043946486 0.946704830137053
"ACC_bulk2512" "cg00070814" -0.153708006102051 0.0812259761244697 -1.89235037159185 0.0660813002998461 0.883574136651435
"ACC_bulk2513" "cg00070868" 0.0386049134912593 0.0308055816763594 1.2531791769699 0.217796875233606 0.927714075406657
"ACC_bulk2514" "cg00070870" -0.0306506011416836 0.0413292814411493 -0.741619502514904 0.462877029518944 0.962078234998467
"ACC_bulk2515" "cg00070899" -0.174149393174038 0.0474763205053483 -3.66813163531533 0.000745584926900584 0.771018492925284
"ACC_bulk2516" "cg00070908" 0.107953996702105 0.058895003174468 1.83299076124178 0.0746473377901185 0.887122942325471
"ACC_bulk2517" "cg00070912" 0.0355520875762666 0.0783367775855945 0.453836482326845 0.652527982461863 0.979446865927955
"ACC_bulk2518" "cg00070940" -0.0247220624478588 0.0566186593994919 -0.436641607379362 0.664842379368427 0.980429721407298
"ACC_bulk2519" "cg00071012" -0.138733040073555 0.0623457614474194 -2.22522007675788 0.0320779347719395 0.857016887970854
"ACC_bulk2520" "cg00071017" 0.0961337496860384 0.0677240946564205 1.41949110096999 0.163907654168773 0.914049931062086
"ACC_bulk2521" "cg00071026" 0.00955412735692272 0.0506385208745423 0.188673112719726 0.851353073594012 0.992478527514069
"ACC_bulk2522" "cg00071045" 0.0155108428228658 0.0211274224693415 0.734156892322006 0.467359228669425 0.962280921027502
"ACC_bulk2523" "cg00071051" -0.0287177135236106 0.0333348670475807 -0.861491767242397 0.394371026685916 0.953868560884735
"ACC_bulk2524" "cg00071137" 0.0284620822345789 0.0862869062838564 0.32985401215971 0.74332180054246 0.986366763361328
"ACC_bulk2525" "cg00071161" 0.0496106166321994 0.058496885113457 0.848089886085007 0.40169853349293 0.954938419023111
"ACC_bulk2526" "cg00071210" -0.035419811305584 0.0505742468687407 -0.700352718993755 0.487973169999133 0.964964084262438
"ACC_bulk2527" "cg00071215" 0.000287624317473366 0.046252788463908 0.0062185292395464 0.995070895807236 0.999730322868835
"ACC_bulk2528" "cg00071241" 0.0635851523458065 0.0776381115260694 0.818994062271283 0.417896697384559 0.95692577468162
"ACC_bulk2529" "cg00071265" -0.0671973718003804 0.0505136552851995 -1.33028131543807 0.191354568242376 0.921371215426492
"ACC_bulk2530" "cg00071274" -0.085097949847268 0.0974233108825203 -0.873486530855895 0.387884657418042 0.952855398678368
"ACC_bulk2531" "cg00071323" 0.0226909971992639 0.0758805951106334 0.299035572483065 0.766542279438717 0.98760326129254
"ACC_bulk2532" "cg00071343" -0.00585454029351426 0.0742330337686036 -0.0788670487557306 0.937552230342764 0.997069860751093
"ACC_bulk2533" "cg00071360" -0.137949352603948 0.0561936329773369 -2.45489293528296 0.0187830623427165 0.845873359042396
"ACC_bulk2534" "cg00071382" 0.0186967949088449 0.048323659523915 0.386907678206613 0.700982913149308 0.982831896697706
"ACC_bulk2535" "cg00071391" -0.00784013739879789 0.0507832363931379 -0.154384359005865 0.878123743735487 0.994165640236833
"ACC_bulk2536" "cg00071408" -0.0811304231500218 0.0814125094829393 -0.99653509841781 0.325293937464104 0.944699757557901
"ACC_bulk2537" "cg00071442" 0.0464566566932374 0.0452953564532052 1.02563839499159 0.311546980063138 0.943070320089677
"ACC_bulk2538" "cg00071446" 0.0157350241942381 0.101769260950344 0.154614704354744 0.877943381929136 0.994165640236833
"ACC_bulk2539" "cg00071452" 0.00379980540124419 0.0608851072724721 0.0624094392121109 0.950563898808466 0.99760369041467
"ACC_bulk2540" "cg00071554" 0.0345650780534226 0.0725017042542958 0.476748490382894 0.636271487015286 0.977930308012505
"ACC_bulk2541" "cg00071556" -0.0592511037136142 0.0551591419548554 -1.07418465214901 0.289513773427192 0.9396662501348
"ACC_bulk2542" "cg00071575" -0.119883418308891 0.107388310441523 -1.11635445064732 0.27127994823147 0.937447759389779
"ACC_bulk2543" "cg00071596" 0.0790418419945412 0.0727033758865212 1.08718255556542 0.283804226244886 0.938956218139579
"ACC_bulk2544" "cg00071605" 0.167637475260609 0.073821662700541 2.27084393832518 0.0289084307112693 0.855490599617155
"ACC_bulk2545" "cg00071618" 0.099295598200112 0.0701059672686552 1.41636442757573 0.164814533260252 0.914049931062086
"ACC_bulk2546" "cg00071658" 0.0530221172324873 0.0834354751514391 0.635486489844395 0.528919798615606 0.968964667376153
"ACC_bulk2547" "cg00071692" -0.01127101824056 0.032065342748355 -0.351501567565133 0.727153727881282 0.98520441903023
"ACC_bulk2548" "cg00071702" 0.0165176854499264 0.0397932404499307 0.415087720003842 0.680412059292704 0.981732170727549
"ACC_bulk2549" "cg00071727" 0.123023874645922 0.0573970881509348 2.14338180923762 0.0385458945066909 0.861882998456033
"ACC_bulk2550" "cg00071739" 0.0197392101129008 0.0628221669940798 0.314207724078683 0.755081882453206 0.986959080742967
"ACC_bulk2551" "cg00071751" -1.25970842715153 1.02190843562951 -1.23270185784848 0.225259236869835 0.928898401061406
"ACC_bulk2552" "cg00071869" -0.046462393954305 0.0448324243635843 -1.03635693616526 0.306585860791625 0.942340848261531
"ACC_bulk2553" "cg00071872" -0.0815154978997436 0.0677424458381834 -1.20331495107897 0.236297759531665 0.93058440334588
"ACC_bulk2554" "cg00071887" 0.0557152916941386 0.0434459901120049 1.28240354404407 0.207469202102093 0.925120327887126
"ACC_bulk2555" "cg00071911" -0.0272400769886138 0.0498947110018335 -0.545951192855148 0.588290555246313 0.974655757486893
"ACC_bulk2556" "cg00071950" -0.108434199923299 0.0877300748433808 -1.23599803279412 0.22404537913 0.928429469330363
"ACC_bulk2557" "cg00071984" 0.0319428495936066 0.0819303609993784 0.38987805257991 0.698803486108708 0.982821298998212
"ACC_bulk2558" "cg00071998" -0.020264236783401 0.041906187537122 -0.48356192663554 0.631471683653862 0.977605347347539
"ACC_bulk2559" "cg00072099" -0.0560259996565193 0.137735293272165 -0.406765748454986 0.686462111818806 0.982233781945485
"ACC_bulk2560" "cg00072158" -0.0759251714442074 0.0629893533531907 -1.20536515144843 0.235514961633903 0.930491491643004
"ACC_bulk2561" "cg00072172" 0.0757608432750507 0.0783033295055637 0.967530292178287 0.339396895525703 0.946691065039386
"ACC_bulk2562" "cg00072216" 0.264924126879072 0.369114328892761 0.717729186167791 0.477313702083773 0.963577181680707
"ACC_bulk2563" "cg00072271" -0.0478395585505376 0.052762571153947 -0.906694982906625 0.370281958687274 0.95068166547858
"ACC_bulk2564" "cg00072317" 0.0685856424182046 0.0744514517650622 0.921212962168048 0.362751065277007 0.949571389483376
"ACC_bulk2565" "cg00072369" -0.0687262395288057 0.099684498414193 -0.689437581791759 0.494736710208872 0.965683101300718
"ACC_bulk2566" "cg00072406" 0.0365796100985057 0.0481084658626781 0.760357027449585 0.45173341244515 0.961034605496176
"ACC_bulk2567" "cg00072407" 0.00510714842172177 0.0540237826700459 0.0945351874546446 0.925180769851145 0.996426229385167
"ACC_bulk2568" "cg00072426" 0.0137128686028879 0.0264824664026435 0.517809345791111 0.607593000516961 0.975928869796596
"ACC_bulk2569" "cg00072449" -0.0786824460646263 0.0620472919149453 -1.26810443512159 0.212475329641 0.926264815477241
"ACC_bulk2570" "cg00072454" 0.0926349742451827 0.0655405379611874 1.41339966266436 0.165678075380684 0.914180516639581
"ACC_bulk2571" "cg00072478" -0.0639414448961347 0.0721812334349195 -0.885845833512751 0.381272306362017 0.951998059169385
"ACC_bulk2572" "cg00072675" 0.0669244264626648 0.0472376133457903 1.41676138404289 0.164699180373271 0.914049931062086
"ACC_bulk2573" "cg00072683" -0.117685738115758 0.0660575248093954 -1.78156445394121 0.0828140474067011 0.888991149297278
"ACC_bulk2574" "cg00072689" 0.086959519290338 0.0650779501930615 1.33623629865972 0.189419052914314 0.920835149013237
"ACC_bulk2575" "cg00072700" 0.0724464528774653 0.0835178948041452 0.867436290717778 0.391147936349184 0.9534792996566
"ACC_bulk2576" "cg00072711" 0.045887331124742 0.0568400506459116 0.807306302568233 0.424514625180336 0.957675865648286
"ACC_bulk2577" "cg00072720" 0.064244594206501 0.0773361279499594 0.83071904308515 0.411321577619792 0.956358650393574
"ACC_bulk2578" "cg00072722" -0.0708485031259849 0.0695180598379042 -1.01913809578666 0.314582343366824 0.943391598747683
"ACC_bulk2579" "cg00072891" -0.08310210381902 0.0815547135743099 -1.01897364575133 0.314659395890157 0.943401614059414
"ACC_bulk2580" "cg00072957" -0.0469559343260986 0.0595461470501495 -0.788563772002788 0.435259191654752 0.959083489148033
"ACC_bulk2581" "cg00073003" -0.0696641729875601 0.0902025214207881 -0.772308488612884 0.444708754257267 0.960241519871779
"ACC_bulk2582" "cg00073010" 0.0978840814754278 0.138070456767745 0.708942982929962 0.482686909024382 0.964370816317221
"ACC_bulk2583" "cg00073090" -0.0593501660047159 0.0332202145550539 -1.78656781118492 0.0819877290966435 0.888894000290215
"ACC_bulk2584" "cg00073140" -0.00763816562738021 0.0528592236351488 -0.144500147790691 0.885869212980564 0.994622142054041
"ACC_bulk2585" "cg00073181" 0.00578666449838154 0.044813772560647 0.129126921652275 0.897938272335569 0.995291467742978
"ACC_bulk2586" "cg00073243" 0.02183953793393 0.0421989921554708 0.517536955704251 0.607781261537826 0.975949686004037
"ACC_bulk2587" "cg00073244" 0.0512274788600624 0.0537724703213177 0.952671107612359 0.346777598974659 0.94781054734972
"ACC_bulk2588" "cg00073261" -0.107024581074049 0.0424276239001605 -2.52252120754856 0.015959364913488 0.842825935939288
"ACC_bulk2589" "cg00073299" -0.181158510359082 0.0748898018674038 -2.41900106345364 0.020459667768101 0.847597176851549
"ACC_bulk2590" "cg00073322" -0.049226623306548 0.0886017031099804 -0.55559454929939 0.581744594124667 0.973992196570686
"ACC_bulk2591" "cg00073380" 0.0569867946925174 0.119400891864462 0.477272772444664 0.635901582479458 0.977922912021563
"ACC_bulk2592" "cg00073384" -0.0264762701304589 0.0792711448342363 -0.333996313359966 0.740218624009171 0.986084953097642
"ACC_bulk2593" "cg00073460" -0.0790955603169616 0.051604788359427 -1.53271746346602 0.133629620979946 0.905506227984978
"ACC_bulk2594" "cg00073543" -0.114978528652937 0.0709472546445565 -1.62061984257145 0.113369245289823 0.898993954121609
"ACC_bulk2595" "cg00073549" -0.0688069600624663 0.0374971658845117 -1.83499095036639 0.074344023416149 0.887122942325471
"ACC_bulk2596" "cg00073550" 0.0327772340428268 0.0747479263922552 0.438503589662428 0.663504260920375 0.980340250147117
"ACC_bulk2597" "cg00073559" -0.0422931850863078 0.0654178434700064 -0.646508396530971 0.521836080169044 0.968303840744681
"ACC_bulk2598" "cg00073565" -0.038144945910158 0.0845125156465107 -0.451352626511632 0.65430086801054 0.979532748522006
"ACC_bulk2599" "cg00073592" 0.111256514810391 0.091743511755676 1.21269082337594 0.232733500954484 0.929829318779061
"ACC_bulk2600" "cg00073694" 0.0251467863549653 0.0351072345125269 0.716285025127585 0.478194535765443 0.963745376309356
"ACC_bulk2601" "cg00073706" 0.0616459686299994 0.0281918844221306 2.18665654650625 0.0349946530919728 0.861882998456033
"ACC_bulk2602" "cg00073713" 0.027223617826823 0.0666387801822321 0.40852515235688 0.685181270165844 0.982116923436573
"ACC_bulk2603" "cg00073716" 0.0619490325221889 0.0676765668857086 0.915369017267198 0.365770419942068 0.950045255745076
"ACC_bulk2604" "cg00073751" 0.0147339958103803 0.0441191398009399 0.333959272027022 0.740246353887335 0.986084953097642
"ACC_bulk2605" "cg00073771" -0.00272590860147113 0.0920174857248514 -0.0296238109528669 0.976522117210185 0.99866523698009
"ACC_bulk2606" "cg00073780" -0.0686982406426153 0.0962882068034361 -0.713464742186514 0.479917365190154 0.963924100364821
"ACC_bulk2607" "cg00073784" 0.0406476167075687 0.0518322422689442 0.784214900383021 0.437775417418517 0.959338310039802
"ACC_bulk2608" "cg00073794" 0.0923273291146982 0.0457558818377546 2.01782427540313 0.0507111548320363 0.873224368800908
"ACC_bulk2609" "cg00073837" 0.0617524030581372 0.0652368863200996 0.946587222988159 0.349829961706918 0.948343810271693
"ACC_bulk2610" "cg00073869" 0.0615887490622358 0.100473065909466 0.612987654997331 0.543536087109944 0.970118215937058
"ACC_bulk2611" "cg00073968" 0.0324705335043166 0.0725071912336748 0.447825008138451 0.65682224011456 0.979765785367616
"ACC_bulk2612" "cg00073973" 0.13877883129684 0.0780208606692816 1.77874007164702 0.083283593046678 0.889008739023429
"ACC_bulk2613" "cg00074086" -0.130705496395238 0.101495995359398 -1.2877896899519 0.205606750950424 0.924696562484344
"ACC_bulk2614" "cg00074091" 0.00810321085731548 0.0396567913586348 0.204333496979984 0.839183366254862 0.991882395576979
"ACC_bulk2615" "cg00074132" -0.362338271714564 0.717006663892388 -0.505348541319758 0.616232754009042 0.97657178344609
"ACC_bulk2616" "cg00074145" -0.101591248060609 0.0959565038200899 -1.05872185851085 0.296410220952623 0.940746495110081
"ACC_bulk2617" "cg00074174" -0.050345261939627 0.0480547200597048 -1.04766528401531 0.301411043961293 0.941400521702008
"ACC_bulk2618" "cg00074184" 0.00918950098673874 0.0486186654523921 0.189011790044653 0.851089485698909 0.992473934834692
"ACC_bulk2619" "cg00074198" 0.0228008064383342 0.0659143851207653 0.345915484101985 0.731314116750881 0.98544697189406
"ACC_bulk2620" "cg00074244" -0.0584417657622096 0.102237687957441 -0.571626441577369 0.570941066312112 0.973056235114126
"ACC_bulk2621" "cg00074313" 0.210933840474129 0.0936553042712999 2.25223592102266 0.0301656689341114 0.855565719152359
"ACC_bulk2622" "cg00074348" 0.00754709370582211 0.0559487865970596 0.134892893391521 0.893408542916864 0.994999050274262
"ACC_bulk2623" "cg00074354" -0.0286247374532711 0.0717946835981046 -0.398702745366327 0.692343893928885 0.98248926390066
"ACC_bulk2624" "cg00074365" 0.0328061128350326 0.058320526446753 0.562514003795641 0.577069549186209 0.973461121403081
"ACC_bulk2625" "cg00074369" 0.0678091208459005 0.0675511979847943 1.00381818337499 0.321815836438403 0.944245901388068
"ACC_bulk2626" "cg00074415" -0.0306161241436974 0.0592566007296218 -0.516670274142011 0.608380443985623 0.976021508667584
"ACC_bulk2627" "cg00074471" 0.165504731817312 0.100473398347789 1.64724926735748 0.107752907024682 0.897215359801925
"ACC_bulk2628" "cg00074482" 0.0552558343333135 0.0674438947867642 0.819285934005066 0.417732244261542 0.956855549073742
"ACC_bulk2629" "cg00074519" -0.00428811755721035 0.0655883255529087 -0.0653792808561826 0.948214771579902 0.997543426529489
"ACC_bulk2630" "cg00074522" 0.0472984284869556 0.0695459244958914 0.680103526264143 0.500561631618426 0.966349965230401
"ACC_bulk2631" "cg00074568" 0.0469730046026755 0.0432154747142916 1.08694871254396 0.283906240613867 0.939013366591121
"ACC_bulk2632" "cg00074576" -0.0877226440395107 0.117929653833846 -0.743855690131212 0.461538796955496 0.962078234998467
"ACC_bulk2633" "cg00074585" -0.0386054821343622 0.0699196884897525 -0.552140362296097 0.584085243128993 0.974149777925076
"ACC_bulk2634" "cg00074735" -0.0475997609139493 0.0558798666374646 -0.851823094402951 0.39964890291604 0.954659065440426
"ACC_bulk2635" "cg00074746" 0.0360000143629539 0.0666314248910064 0.540285824921824 0.592152673149713 0.974981649703439
"ACC_bulk2636" "cg00074771" 0.0338096995771508 0.0583358038246486 0.579570304349953 0.565624917474492 0.972433655856642
"ACC_bulk2637" "cg00074782" 0.0792794924975073 0.0519286138387976 1.52670149724418 0.135116642749891 0.906586644964815
"ACC_bulk2638" "cg00074785" -0.103258912617201 0.314679857078616 -0.32813956881709 0.744607437277773 0.986462108849336
"ACC_bulk2639" "cg00074818" -0.0882998811805811 0.0584192460846789 -1.51148614709252 0.138936927468693 0.908108407116528
"ACC_bulk2640" "cg00074851" 0.366901566719634 0.123858523680211 2.96226336159904 0.00524317910414507 0.815357100633369
"ACC_bulk2641" "cg00074853" 0.260709827113982 0.188556681562703 1.38266024281555 0.17484127647259 0.917453933877155
"ACC_bulk2642" "cg00075019" -0.684109539977331 1.34582464393987 -0.508319968026903 0.614167412771972 0.976335153108806
"ACC_bulk2643" "cg00075034" 0.0754493273098846 0.0921946455200294 0.818369948539941 0.418248483014755 0.956944248584005
"ACC_bulk2644" "cg00075079" -0.0647315405315484 0.0510109426778588 -1.26897361886325 0.212168460361993 0.926192458442795
"ACC_bulk2645" "cg00075103" -0.122599236873462 0.0867065478307023 -1.41395592306179 0.165515785133586 0.914168809885905
"ACC_bulk2646" "cg00075123" -0.0743601165817743 0.050312053901735 -1.47797815463881 0.147655031724396 0.910222646610398
"ACC_bulk2647" "cg00075161" 0.0643216137847987 0.0464767477958007 1.38395255338004 0.174448282274638 0.917281759445105
"ACC_bulk2648" "cg00075192" 0.249547805953593 0.415309854457099 0.60087138139259 0.551493133530527 0.970959632374973
"ACC_bulk2649" "cg00075204" 0.346784031605961 0.438398794030852 0.791024145886578 0.433839488669655 0.958847085509168
"ACC_bulk2650" "cg00075211" 0.00683499430879666 0.044309831640493 0.154254576371498 0.878225367224113 0.994167432587857
"ACC_bulk2651" "cg00075331" 0.0486790213968583 0.0503342963742111 0.967114371381163 0.339602052127672 0.946704830137053
"ACC_bulk2652" "cg00075383" 0.00530676596701983 0.0778607593675288 0.0681571308850216 0.94601793179197 0.997479621298413
"ACC_bulk2653" "cg00075422" 0.0316736772189136 0.0446381159196382 0.709565727996576 0.482304946869912 0.964310171799406
"ACC_bulk2654" "cg00075467" -0.148569035523578 0.0742248241294164 -2.00160845466656 0.0525042443493467 0.873631806787996
"ACC_bulk2655" "cg00075468" 0.0191725655325267 0.0369540370673302 0.518821948941447 0.606893382360121 0.975875921448876
"ACC_bulk2656" "cg00075488" -0.0226026503215971 0.0486769097951251 -0.464340288172129 0.645053394098551 0.978782349666638
"ACC_bulk2657" "cg00075507" -0.126958416335635 0.0446358487786985 -2.84431504742042 0.00712903322545345 0.823671821046075
"ACC_bulk2658" "cg00075587" 0.0226607663667393 0.0523870515029904 0.432564263813278 0.667776449428099 0.980761241795509
"ACC_bulk2659" "cg00075589" 0.325554880811784 0.445688705331685 0.730453513668254 0.469592813495534 0.96269785069033
"ACC_bulk2660" "cg00075597" -0.0282863507971033 0.038361396928987 -0.737364983070503 0.465429322566642 0.962223371621269
"ACC_bulk2661" "cg00075608" -0.029604772306215 0.0672116450869372 -0.440470877746285 0.662091675844628 0.980229842868501
"ACC_bulk2662" "cg00075615" 0.0232396413082302 0.0553994158581121 0.419492533418604 0.67721837539992 0.981608020568084
"ACC_bulk2663" "cg00075620" -0.0526113239985269 0.0609915883305501 -0.862599670521688 0.393769063388572 0.953807199650339
"ACC_bulk2664" "cg00075634" -0.0390533023073556 0.0426814131842252 -0.914995530696006 0.365963939938092 0.950091069347543
"ACC_bulk2665" "cg00075649" 0.0409745776327764 0.0421623311988377 0.971829034773721 0.337281346029214 0.946318324573147
"ACC_bulk2666" "cg00075675" -0.0332036589868951 0.086125028518161 -0.385528568851429 0.701995667014034 0.983046746354002
"ACC_bulk2667" "cg00075735" 0.0471506857440835 0.0822556763049171 0.573221057344403 0.569871943940235 0.972956378214588
"ACC_bulk2668" "cg00075768" 0.0355733904978831 0.109767325316163 0.324079960912057 0.747654625749879 0.986539662941175
"ACC_bulk2669" "cg00075844" -0.0337851643285547 0.119816756255295 -0.281973618586103 0.779493776149775 0.988601834245761
"ACC_bulk2670" "cg00075853" -0.0723954421401133 0.0694996398049554 -1.04166643659283 0.304148601316943 0.94197919364734
"ACC_bulk2671" "cg00075920" -0.105716455290044 0.0626769607789115 -1.68668764369337 0.0998577207899018 0.894354393712629
"ACC_bulk2672" "cg00075956" 0.0812418017657985 0.0665415980368327 1.22091750367686 0.229638912292293 0.92951664878484
"ACC_bulk2673" "cg00075967" -0.0714300017900281 0.0519955294944711 -1.37377198548624 0.177562851124293 0.917894339338191
"ACC_bulk2674" "cg00075975" -0.0221640874815101 0.0815814888652289 -0.271680350405529 0.78733842085104 0.988884388317164
"ACC_bulk2675" "cg00075986" 0.182417718674436 0.138186884350079 1.32007982908352 0.194705410011289 0.922253499591341
"ACC_bulk2676" "cg00076044" 0.048772652899317 0.0412443680956861 1.1825287948688 0.244342447649191 0.93273214367221
"ACC_bulk2677" "cg00076056" 0.035594747650496 0.0544637752055022 0.653549033576727 0.517337795071491 0.967886012250368
"ACC_bulk2678" "cg00076057" 0.0857554792714893 0.0666447065486787 1.28675604879214 0.205963186210106 0.924862923496531
"ACC_bulk2679" "cg00076072" 0.0838712621185041 0.0489613313620778 1.71301024268031 0.0948598216153148 0.893486856923067
"ACC_bulk2680" "cg00076107" 0.0566798001834032 0.0472384944929285 1.19986466105282 0.237619449425031 0.930765052081482
"ACC_bulk2681" "cg00076152" 0.00604558604208644 0.0690111125659303 0.0876030803924621 0.930652182207801 0.996659556568436
"ACC_bulk2682" "cg00076195" 1.35517146721977 1.62807836884926 0.83237483720002 0.410398214361198 0.95611783664898
"ACC_bulk2683" "cg00076255" -0.0667553835734847 0.0645896156160161 -1.03353120988278 0.307888447020223 0.942464369566058
"ACC_bulk2684" "cg00076256" -0.103334463403957 0.111245141500841 -0.928889675628447 0.35880951721734 0.949203467058391
"ACC_bulk2685" "cg00076307" -0.0818031427331606 0.0590032900610755 -1.38641663284343 0.173700851752265 0.9169202264583
"ACC_bulk2686" "cg00076325" -0.0161481065127733 0.0293849287810042 -0.549537030806494 0.585852337378243 0.974345734833972
"ACC_bulk2687" "cg00076353" 0.0781877326362382 0.0565825017876733 1.38183590626019 0.175092317567315 0.917453933877155
"ACC_bulk2688" "cg00076365" -0.0419613917051774 0.143202342561111 -0.29302168494395 0.771099817957884 0.98799277043909
"ACC_bulk2689" "cg00076449" -0.0280461431996696 0.041596405776519 -0.674244389054919 0.504237261682187 0.966697968277093
"ACC_bulk2690" "cg00076487" -0.0082215612751901 0.0255446505226938 -0.321850606955304 0.749329753940087 0.986572992875899
"ACC_bulk2691" "cg00076497" 0.0275123295049491 0.0753167532584178 0.36528830990035 0.716921641575613 0.984450360215822
"ACC_bulk2692" "cg00076538" -0.113702977157131 0.0523791021714476 -2.17076987659997 0.0362631585822778 0.861882998456033
"ACC_bulk2693" "cg00076543" 6.38523405621405e-05 0.0469394290513782 0.00136031353283505 0.998921743533007 0.999941832391577
"ACC_bulk2694" "cg00076555" -0.0333182987268983 0.0295827834039934 -1.12627328780701 0.267112534168753 0.936373583102766
"ACC_bulk2695" "cg00076612" 0.00286265098643709 0.0393422986255023 0.0727626774857905 0.942376621962358 0.997270768347239
"ACC_bulk2696" "cg00076645" -0.117308313132227 0.0735144555834932 -1.59571763405083 0.118836112861538 0.900969144058903
"ACC_bulk2697" "cg00076653" 0.0419995567512882 0.062765792767781 0.669147236085695 0.507446878460141 0.966998944420788
"ACC_bulk2698" "cg00076735" 0.0118324574538462 0.0815318843838276 0.145126750635893 0.885377849112437 0.994607890838591
"ACC_bulk2699" "cg00076774" -0.13142250160029 0.0520754539394807 -2.52369382613586 0.0159140202493794 0.842825935939288
"ACC_bulk2700" "cg00076797" -0.0539503824245325 0.0473555034598148 -1.13926320032294 0.261724322722573 0.93559060942084
"ACC_bulk2701" "cg00076854" -0.0181892473611341 0.0574767554052995 -0.316462667958063 0.753383297573309 0.986814753857534
"ACC_bulk2702" "cg00076936" 0.00200274169201944 0.0418559197283177 0.0478484693448148 0.962087607596357 0.998140870308173
"ACC_bulk2703" "cg00076998" 0.0950635129540314 0.0590541632129477 1.60976818198634 0.115725699707872 0.900175730108499
"ACC_bulk2704" "cg00077017" -0.0386294661336658 0.140491809134313 -0.274958849001192 0.784837351209921 0.988787387863124
"ACC_bulk2705" "cg00077044" -0.0661618512690275 0.0460095502640395 -1.43800256445321 0.158618360709886 0.913075423167585
"ACC_bulk2706" "cg00077104" -0.0191346902356014 0.0599248444018366 -0.319311471337169 0.751239149536385 0.986734272803163
"ACC_bulk2707" "cg00077166" -0.164345158454207 0.075424150636062 -2.17894609443079 0.0356053086466855 0.861882998456033
"ACC_bulk2708" "cg00077183" -0.0425127121067747 0.0414988941735283 -1.0244299987611 0.312109725132385 0.943070320089677
"ACC_bulk2709" "cg00077264" -0.0347900873687236 0.0508673757488343 -0.683937137636215 0.498164698039885 0.965926226734268
"ACC_bulk2710" "cg00077275" -0.0924627837257256 0.0629015222243825 -1.46996098752415 0.149804122126195 0.910997578432086
"ACC_bulk2711" "cg00077281" -0.028076137928684 0.105376028497074 -0.266437617066424 0.791342680894829 0.989134708698141
"ACC_bulk2712" "cg00077285" -0.0412036447800781 0.0516073717533394 -0.798406184624426 0.429596588174144 0.958407328619081
"ACC_bulk2713" "cg00077297" -0.102125106322379 0.0604844939071845 -1.6884510347246 0.0995162101411488 0.894259912276724
"ACC_bulk2714" "cg00077299" 0.0137161718058114 0.0224833590645596 0.610058833576704 0.545454057557085 0.970308955520095
"ACC_bulk2715" "cg00077302" -0.0357288448732971 0.069703237224692 -0.512585158105689 0.611208376520329 0.976203870545736
"ACC_bulk2716" "cg00077304" 0.0151502274840995 0.0347847166012438 0.435542645288011 0.665632673170098 0.980553807771016
"ACC_bulk2717" "cg00077307" -0.0642180905527576 0.0631626819040167 -1.01670937042136 0.315721626337674 0.943557325692657
"ACC_bulk2718" "cg00077312" -0.00831641057806182 0.0595004982511699 -0.139770435920649 0.889579575259869 0.994778734899589
"ACC_bulk2719" "cg00077391" -0.0354503311596212 0.0463040353789888 -0.765599172285259 0.448644255144516 0.960777303810141
"ACC_bulk2720" "cg00077402" -0.0550720783656729 0.0680097566486463 -0.809767319859525 0.423115859086818 0.957503057421726
"ACC_bulk2721" "cg00077426" 0.0717719783968533 0.0588075558889964 1.22045504717673 0.229812060909087 0.929561116389926
"ACC_bulk2722" "cg00077450" -0.0928385887762491 0.0468850575366725 -1.98013170195286 0.0549637235354438 0.875298975965853
"ACC_bulk2723" "cg00077457" 0.0260006350939187 0.0742260261935317 0.350290005100455 0.72805536724123 0.985259706619615
"ACC_bulk2724" "cg00077477" -0.0627029757660523 0.0780761410779472 -0.803100344104519 0.426911658153989 0.958236043426626
"ACC_bulk2725" "cg00077516" 0.0096954282302389 0.0512718436333018 0.189098490383552 0.851022010799992 0.99245980496879
"ACC_bulk2726" "cg00077547" 0.0467427151560679 0.0824803176140411 0.566713568863738 0.574241168498158 0.973187303466761
"ACC_bulk2727" "cg00077566" 0.0434123861502047 0.066391654699407 0.653883177739091 0.517124829275636 0.967854516198681
"ACC_bulk2728" "cg00077570" -0.04706047161541 0.0500339402617136 -0.940570967812046 0.35286577650711 0.948879913944773
"ACC_bulk2729" "cg00077586" 0.12938108426611 0.0840378250821492 1.53955774247651 0.131954871969968 0.904863813550968
"ACC_bulk2730" "cg00077606" 0.0639677832427414 0.0861145081573193 0.742822372344984 0.462156900100927 0.962078234998467
"ACC_bulk2731" "cg00077665" 0.0301629245036544 0.0515157541065003 0.585508744398802 0.56166704096146 0.971969237816619
"ACC_bulk2732" "cg00077717" -0.113078648198519 0.11888596219404 -0.951152231194103 0.347537982744797 0.948010917215188
"ACC_bulk2733" "cg00077738" -0.143751975070765 0.1058622264864 -1.35791565926712 0.18249933871289 0.919129840345925
"ACC_bulk2734" "cg00077805" 0.103075314880136 0.0994011956442798 1.03696252557167 0.306307194584469 0.942333032348301
"ACC_bulk2735" "cg00077838" 0.012815333457055 0.0381127827074984 0.336247645715297 0.738533892226127 0.985975146430642
"ACC_bulk2736" "cg00077872" -0.0639144470628397 0.0423987303559575 -1.50746134439045 0.139961816520176 0.908696577831981
"ACC_bulk2737" "cg00077877" -0.0775954614198543 0.0530795952316728 -1.46186987826827 0.151998113275345 0.911690035712235
"ACC_bulk2738" "cg00077898" 0.178846633070449 0.104775413847513 1.7069522944642 0.0959912060074245 0.894042933242985
"ACC_bulk2739" "cg00077904" -0.0154217653436527 0.0585856775664511 -0.263234394211119 0.793792045752825 0.989386976460704
"ACC_bulk2740" "cg00078025" -0.0238988837229636 0.103778323850607 -0.230287817688855 0.819103392925836 0.99051386847122
"ACC_bulk2741" "cg00078085" 0.109602342550069 0.090420395945722 1.21214181163133 0.232941109875795 0.929901606528463
"ACC_bulk2742" "cg00078086" -0.00389500858451375 0.0727632463834856 -0.0535298901314244 0.957590151331241 0.99787986071331
"ACC_bulk2743" "cg00078102" -0.0918309905635941 0.0874942215485243 -1.04956634779206 0.300547069422289 0.941400521702008
"ACC_bulk2744" "cg00078105" -0.136550397671405 0.0944516174937961 -1.44571793786776 0.156453895559451 0.912434650476297
"ACC_bulk2745" "cg00078121" -0.0317861769100315 0.07890252493497 -0.402853735494892 0.689313400683821 0.982390476798895
"ACC_bulk2746" "cg00078130" -0.0346649877124885 0.0597484886965343 -0.580181833360736 0.565216700324096 0.972400968821222
"ACC_bulk2747" "cg00078146" 0.0901086454554011 0.0816566501466 1.10350651531292 0.276746588556753 0.937803620492089
"ACC_bulk2748" "cg00078194" 0.164177066574073 0.175617515132948 0.934855879550427 0.355765624890114 0.949054104611063
"ACC_bulk2749" "cg00078197" -0.0378931910136651 0.0451166458579048 -0.839893797358297 0.406221358722316 0.955536862071999
"ACC_bulk2750" "cg00078221" -0.051703159751056 0.05207150125201 -0.99292623619259 0.32702676970531 0.9450167948995
"ACC_bulk2751" "cg00078245" 0.00794639696060306 0.0465773435951435 0.170606486915059 0.865438357295168 0.993197410308405
"ACC_bulk2752" "cg00078259" -0.0178175404016387 0.0660651263246388 -0.26969660686161 0.788852870358812 0.988984674020956
"ACC_bulk2753" "cg00078299" -0.109029534575548 0.0778056822550082 -1.40130555269991 0.169237416762879 0.915273806672094
"ACC_bulk2754" "cg00078318" 0.0131180231425232 0.035835846871659 0.36605868948775 0.716351424993254 0.984411655889586
"ACC_bulk2755" "cg00078334" -0.153541643421428 0.0522833714640899 -2.93672039736163 0.00560676844182235 0.815357100633369
"ACC_bulk2756" "cg00078348" -0.0354774328348295 0.048657739585295 -0.729122091104109 0.470397319412962 0.962745660059107
"ACC_bulk2757" "cg00078456" -0.000928589921784194 0.0520390244485804 -0.0178441070259057 0.985856582664161 0.999250994950007
"ACC_bulk2758" "cg00078458" 0.153434259793898 0.0825980710406788 1.85760100521395 0.0709875961055089 0.885992167034399
"ACC_bulk2759" "cg00078513" 0.0246684215297128 0.0301631651574787 0.817832657843486 0.41855147548521 0.957034808263606
"ACC_bulk2760" "cg00078517" -0.0473878757510449 0.05087088943504 -0.931532282555375 0.357459193022903 0.94914694115799
"ACC_bulk2761" "cg00078611" -0.00387867777853236 0.0616846319340756 -0.0628791589885408 0.950192322941937 0.99760369041467
"ACC_bulk2762" "cg00078676" -0.0171327431773862 0.057767231886049 -0.296582381014587 0.768400391595933 0.987711182711358
"ACC_bulk2763" "cg00078706" 0.127421044056198 0.113411872635411 1.12352473418566 0.268262732022134 0.936675817036624
"ACC_bulk2764" "cg00078746" -0.0426167360641063 0.0517161802572254 -0.824050342700091 0.415053380699499 0.956581567538639
"ACC_bulk2765" "cg00078759" 0.0711530656228965 0.0876869092814511 0.811444561177479 0.422164176710863 0.957340914049734
"ACC_bulk2766" "cg00078770" 0.0375617885277521 0.0595993787934865 0.630237920061294 0.532310828777244 0.969291292437284
"ACC_bulk2767" "cg00078782" -0.00607261788255704 0.047420345526184 -0.12805933434635 0.898777349862396 0.995348894283201
"ACC_bulk2768" "cg00078857" 0.00519975138790337 0.0395595964736129 0.131440961268948 0.896119945723391 0.995242723802251
"ACC_bulk2769" "cg00078861" -0.0722967641047181 0.0599327938767599 -1.20629724443319 0.235159705906389 0.930401869902473
"ACC_bulk2770" "cg00078911" -0.0314716958766798 0.0542914468629631 -0.579680551820942 0.565551312524503 0.972430263445661
"ACC_bulk2771" "cg00078927" -0.040192432781324 0.0496376339305935 -0.809716934484098 0.423144468412832 0.957503057421726
"ACC_bulk2772" "cg00078940" -0.0479645782893331 0.116400978976203 -0.412063358153876 0.682608315637924 0.98190477429501
"ACC_bulk2773" "cg00078942" 0.224722108122612 0.0979449734255366 2.29437101530747 0.0273860770055934 0.855490599617155
"ACC_bulk2774" "cg00078968" 0.0307359168792856 0.12244244036398 0.251023393424029 0.803148474793567 0.989815643408296
"ACC_bulk2775" "cg00078996" 0.0476940674728842 0.0906605096271708 0.526073233748846 0.601894366885611 0.975490741452534
"ACC_bulk2776" "cg00079002" -0.00790304607658883 0.0553014396663443 -0.142908505172217 0.887117537937354 0.994667345395995
"ACC_bulk2777" "cg00079019" -0.105436872981977 0.0516676178824389 -2.04067610049066 0.0482749236700526 0.871410687456444
"ACC_bulk2778" "cg00079023" -0.0610673045122903 0.0329118745093712 -1.85547938009129 0.0712969599160796 0.886199379891577
"ACC_bulk2779" "cg00079056" -0.0276671617892513 0.0469487536514965 -0.589305564842601 0.559143837170148 0.971680612480305
"ACC_bulk2780" "cg00079076" 1.0976506225602 1.35443015606357 0.810415079468058 0.42274815952446 0.957429297903914
"ACC_bulk2781" "cg00079116" -0.235528245558059 0.0814986331858011 -2.88996559023389 0.00633427477732656 0.8183472249083
"ACC_bulk2782" "cg00079169" -0.0352369169537097 0.0399867896208718 -0.881213953103083 0.383741936406586 0.952348184915716
"ACC_bulk2783" "cg00079195" -0.078211263626205 0.0512797929519904 -1.52518680602764 0.13549313060929 0.906586644964815
"ACC_bulk2784" "cg00079202" -0.123545198409362 0.0720178923408923 -1.71547922875288 0.0944019099750339 0.893234166210541
"ACC_bulk2785" "cg00079216" 0.0811172411581812 0.0833527243241299 0.97318044270208 0.336618099439997 0.946275532815806
"ACC_bulk2786" "cg00079219" -0.00737229343038456 0.0639000746439414 -0.115372219382588 0.9087576162531 0.995811655927915
"ACC_bulk2787" "cg00079224" -0.000893700491572662 0.042564174689303 -0.0209965422352536 0.983358279581758 0.999150518303867
"ACC_bulk2788" "cg00079293" 0.0717072210400784 0.049363721903323 1.45262995323802 0.154534645702365 0.912008375558481
"ACC_bulk2789" "cg00079302" 0.0390976814888272 0.0402062625386168 0.972427652315984 0.336987447666743 0.946286527366975
"ACC_bulk2790" "cg00079375" 0.00766389291861522 0.0427225568256788 0.179387505993292 0.858586558951994 0.992862795368738
"ACC_bulk2791" "cg00079388" 0.0251148148479976 0.0556064967333153 0.451652528452681 0.654086701023834 0.979511960869418
"ACC_bulk2792" "cg00079477" -0.262438095237007 0.102449866888342 -2.56162456045972 0.0145093026645787 0.841558813427853
"ACC_bulk2793" "cg00079485" 0.0624093719630159 0.0472156910470272 1.32179304335196 0.194139570435619 0.92223837682718
"ACC_bulk2794" "cg00079536" 0.0774638597155813 0.0634063377270793 1.22170531357622 0.229344170170923 0.929469118918061
"ACC_bulk2795" "cg00079551" 0.0317433225738483 0.0659808039895615 0.481099360033113 0.633204617516809 0.977686030774989
"ACC_bulk2796" "cg00079563" -0.259808423782002 0.300167039058011 -0.865546145897088 0.392170955431936 0.953674291439573
"ACC_bulk2797" "cg00079598" 0.0513694227158583 0.0415538917246168 1.23621207506364 0.223966723834827 0.928429469330363
"ACC_bulk2798" "cg00079602" -0.013562537394218 0.0486717398448526 -0.278653227467321 0.782021786434084 0.988665856098063
"ACC_bulk2799" "cg00079638" 0.0156484255422609 0.115589405198276 0.135379410555997 0.893026499711206 0.994999050274262
"ACC_bulk2800" "cg00079643" 0.0424450955274122 0.0365168016643112 1.16234427969892 0.252343888091637 0.933998702164544
"ACC_bulk2801" "cg00079649" -0.00623300838727413 0.101441337363056 -0.0614444618860487 0.951327287395227 0.99760369041467
"ACC_bulk2802" "cg00079656" 0.0598404312707309 0.0703839164217785 0.85020036270978 0.400539020919562 0.954938419023111
"ACC_bulk2803" "cg00079764" 0.0638264479381654 0.0511378462051341 1.24812546234607 0.219621159302652 0.928109369739393
"ACC_bulk2804" "cg00079784" 0.0445099188704219 0.0496293474706427 0.896846747718189 0.375447599923964 0.951243232875767
"ACC_bulk2805" "cg00079785" -0.0313841288697708 0.092678813969058 -0.338633259595324 0.736750097736167 0.985781798744588
"ACC_bulk2806" "cg00079887" 0.00912328383512166 0.0750301120014435 0.121594964898175 0.903860544263768 0.995638409657429
"ACC_bulk2807" "cg00079891" 0.132553852543291 0.0798586328168011 1.65985627186199 0.105174994468435 0.896476861109323
"ACC_bulk2808" "cg00079898" -0.0549126730519896 0.074205153616251 -0.740011581081934 0.463840669056754 0.96209710935493
"ACC_bulk2809" "cg00080012" 0.0425392033670521 0.0949182307524853 0.448166838233426 0.656577737909745 0.979685441304094
"ACC_bulk2810" "cg00080059" 0.0245934482236938 0.0716784753491289 0.343107859143278 0.733408288576841 0.985611184919124
"ACC_bulk2811" "cg00080060" -0.0207560655309259 0.0443988201023554 -0.467491376641892 0.642818262788342 0.978529445209786
"ACC_bulk2812" "cg00080068" 0.0341772964847692 0.054531636239382 0.626742545093244 0.534575477620998 0.969514225072287
"ACC_bulk2813" "cg00080081" -0.0378603647393685 0.0938415628367054 -0.403449853081088 0.688878619886557 0.982372287549568
"ACC_bulk2814" "cg00080105" 0.05340064903134 0.114302918362104 0.467185350965146 0.643035186122152 0.978529445209786
"ACC_bulk2815" "cg00080118" 0.0720531602377921 0.137989206439818 0.522165190284047 0.604586163805224 0.975714978943967
"ACC_bulk2816" "cg00080123" 0.0510858925832619 0.0929207039620978 0.549779439941606 0.58568768555763 0.974324726658522
"ACC_bulk2817" "cg00080125" -0.0680242481412623 0.036788535747852 -1.84906103921883 0.0722398511733389 0.886480462875743
"ACC_bulk2818" "cg00080148" -0.0480587396286351 0.0808493367386427 -0.594423424696631 0.555751807113174 0.9713360724046
"ACC_bulk2819" "cg00080188" -0.00296726736359897 0.0754913382458966 -0.0393060638815773 0.968852156183683 0.998381210548719
"ACC_bulk2820" "cg00080252" -0.112807842761261 0.0952176837846475 -1.18473626197836 0.243478734845655 0.932249165453519
"ACC_bulk2821" "cg00080312" 0.0624224135581551 0.0513622931913212 1.21533540812977 0.231735362821768 0.929829318779061
"ACC_bulk2822" "cg00080325" -0.0099883613394438 0.0443872614644658 -0.225027654554449 0.823163517001731 0.990757647896812
"ACC_bulk2823" "cg00080333" -0.0166548269301032 0.0414622523674004 -0.401686497456131 0.690165039453174 0.982390476798895
"ACC_bulk2824" "cg00080393" 0.122890682031976 0.0565991710974471 2.17124526117873 0.0362246167238677 0.861882998456033
"ACC_bulk2825" "cg00080417" 0.0630560477668951 0.0494767064980691 1.27445928053752 0.210239400849298 0.925687960827482
"ACC_bulk2826" "cg00080418" 0.0324428089131362 0.0426057954154907 0.761464692696258 0.451079633057568 0.961007752461893
"ACC_bulk2827" "cg00080423" -0.0830160438683814 0.0705122622872154 -1.1773277608118 0.246386288260206 0.933144807315522
"ACC_bulk2828" "cg00080483" -0.0651309371841464 0.02622763683003 -2.4832941528904 0.017545990272493 0.845482812729741
"ACC_bulk2829" "cg00080484" 0.110442857187108 0.0705619452588502 1.56519008627041 0.125829055506048 0.903040564055247
"ACC_bulk2830" "cg00080485" 0.0949895666424322 0.0541824057768023 1.75314413010249 0.0876419310999166 0.890224726700344
"ACC_bulk2831" "cg00080578" 0.117900340990936 0.0535929582736163 2.19992224331042 0.033965762091438 0.859967838256537
"ACC_bulk2832" "cg00080582" -0.0743346907935067 0.0684979116177813 -1.08521105297771 0.284665105863561 0.939026485462382
"ACC_bulk2833" "cg00080663" -0.0903883325509541 0.0567842670268769 -1.59178478975826 0.11971884414348 0.901314128142207
"ACC_bulk2834" "cg00080682" -0.0639734805449627 0.060450895660622 -1.05827183941355 0.296612628547999 0.940746495110081
"ACC_bulk2835" "cg00080691" 0.0815254845564261 0.0988403121394137 0.824820185122795 0.414621517506894 0.956574987175603
"ACC_bulk2836" "cg00080706" 0.0625259950873573 0.0335333125123244 1.86459345656285 0.0699760836326208 0.885626539146008
"ACC_bulk2837" "cg00080763" -0.0241131607937866 0.0686872657845418 -0.351057223174741 0.727484361444986 0.98520441903023
"ACC_bulk2838" "cg00080795" -0.119166799524423 0.0582685825268355 -2.04512954248615 0.0478122266352156 0.870764649762824
"ACC_bulk2839" "cg00080816" -0.110486859477895 0.0470848080426353 -2.34655006722867 0.0242635322647529 0.851946205679088
"ACC_bulk2840" "cg00080972" 0.0713364825589546 0.110692106339582 0.644458624177843 0.523149607363199 0.968499307318667
"ACC_bulk2841" "cg00080987" 0.00830145234874099 0.0289572229169313 0.286679850915094 0.775914800006634 0.988249914779
"ACC_bulk2842" "cg00080989" -0.0181948160311813 0.0854194582901387 -0.213005518828979 0.832461285532234 0.991479941472149
"ACC_bulk2843" "cg00081009" 0.0886222877646348 0.0608574422583848 1.45622761121586 0.153543073645818 0.911896113805753
"ACC_bulk2844" "cg00081019" 0.00592526035486072 0.0718562081690733 0.0824599642235358 0.934713788474764 0.996933143926891
"ACC_bulk2845" "cg00081046" 0.089976476900309 0.0655941397562457 1.37171517508531 0.178197294150902 0.918308125928367
"ACC_bulk2846" "cg00081062" 0.0250465188303738 0.0703171357143495 0.35619367279294 0.723665600307162 0.984822566224657
"ACC_bulk2847" "cg00081084" -0.0285339493148243 0.0477369594763306 -0.597732859986029 0.553563944309134 0.971066556496233
"ACC_bulk2848" "cg00081087" 0.0119790729319768 0.0526169069340436 0.22766585171935 0.821126567933036 0.990672488519846
"ACC_bulk2849" "cg00081098" -0.0268964560916444 0.0576668677443988 -0.466410907054284 0.643584284538809 0.978623135742934
"ACC_bulk2850" "cg00081100" 0.0291268082333312 0.0508411172370481 0.572898665808752 0.570088013717363 0.972956378214588
"ACC_bulk2851" "cg00081104" 0.0349205504201794 0.0558726167454612 0.625002952327558 0.535704438798737 0.969576781277107
"ACC_bulk2852" "cg00081105" -0.0342761113934699 0.0347427608540039 -0.986568440473255 0.330094668909635 0.945487025272652
"ACC_bulk2853" "cg00081128" -0.0224901361164599 0.0444886788422471 -0.505524926829317 0.616110065756742 0.97657178344609
"ACC_bulk2854" "cg00081141" 0.0231398012076596 0.046810715515334 0.494327013653094 0.623920983168886 0.976942849135914
"ACC_bulk2855" "cg00081175" -0.0627904047523474 0.036230277791384 -1.73309200425948 0.0911885303845126 0.891398939787775
"ACC_bulk2856" "cg00081237" 0.0965224721026562 0.0582489567507889 1.65706782553404 0.105740757077493 0.896476861109323
"ACC_bulk2857" "cg00081238" 0.126000017201477 0.0822094254649835 1.53267118081424 0.133641010634518 0.905506227984978
"ACC_bulk2858" "cg00081251" -0.186316991662624 0.0740529479879508 -2.51599695521831 0.0162138183370113 0.843457681985404
"ACC_bulk2859" "cg00081270" 0.0780145062918361 0.157590978680285 0.495044240128168 0.623419360659349 0.976935672511919
"ACC_bulk2860" "cg00081317" 0.0604843078990169 0.0790571505987165 0.765070679134733 0.448955125971526 0.960803905919197
"ACC_bulk2861" "cg00081324" -0.0486537295292321 0.0166491107678749 -2.92230199003248 0.00582231504623781 0.818109854876179
"ACC_bulk2862" "cg00081347" 0.00419687255995112 0.0586904134474722 0.0715086555610536 0.943367975812701 0.997314055008482
"ACC_bulk2863" "cg00081381" -0.0279345233855948 0.0602126302615872 -0.463931292558328 0.645343748290925 0.978788246971924
"ACC_bulk2864" "cg00081404" 0.000583671281791756 0.0675951534759338 0.00863480962432556 0.993155678232422 0.9996841904733
"ACC_bulk2865" "cg00081417" 0.010956879101747 0.0600796056478766 0.182372686764369 0.856259725475542 0.99277967447531
"ACC_bulk2866" "cg00081425" 0.0683361768043857 0.0448251070512916 1.52450671732231 0.135662445617882 0.906586644964815
"ACC_bulk2867" "cg00081439" -0.0447917000783911 0.0623406203002748 -0.718499428825761 0.476844287604033 0.963569493474446
"ACC_bulk2868" "cg00081445" 0.070467612861811 0.0704778099798243 0.999855314488117 0.323705196896985 0.944420107018964
"ACC_bulk2869" "cg00081574" 0.0311966152555409 0.19081419824689 0.163492106678436 0.870997432845304 0.993674459234479
"ACC_bulk2870" "cg00081602" 0.0236973552470089 0.0637729670144715 0.371589348220719 0.712262608924332 0.984099622277947
"ACC_bulk2871" "cg00081647" -0.0493474453474979 0.0470562426300083 -1.04869072814642 0.300944797993225 0.941400521702008
"ACC_bulk2872" "cg00081666" -0.0326360072334025 0.0743755925108462 -0.438799962886255 0.663291374309334 0.980295921866447
"ACC_bulk2873" "cg00081714" -0.0179654234445631 0.0526135181222079 -0.341460219459835 0.73463820457979 0.985673327287125
"ACC_bulk2874" "cg00081729" 0.0125904994988646 0.109325816409362 0.115164925471221 0.908920812108721 0.995817109737443
"ACC_bulk2875" "cg00081799" -0.0382589538343356 0.0663443196331264 -0.576672638228888 0.567561211409356 0.972644436590222
"ACC_bulk2876" "cg00081827" 0.0311996812893167 0.0774119531616845 0.403034415423575 0.689181609762779 0.982382437229985
"ACC_bulk2877" "cg00081835" 0.0634940643776409 0.0586958775833038 1.08174657219372 0.286182358969134 0.939167115291502
"ACC_bulk2878" "cg00081852" -0.014678094588026 0.0837123062834104 -0.175339746802972 0.86174366896104 0.992993516363378
"ACC_bulk2879" "cg00081854" 0.0266262339915581 0.0414380480214724 0.642555218280573 0.524370919075313 0.968644575967721
"ACC_bulk2880" "cg00081876" 0.0226264484686237 0.0548292353457369 0.412671238727806 0.682166654605077 0.981863246961757
"ACC_bulk2881" "cg00081919" -0.0744895980778466 0.0435106979087725 -1.71198352722419 0.0950507858624329 0.893564385521474
"ACC_bulk2882" "cg00081935" 0.203485135143427 0.0704945605798693 2.88653668410177 0.00639096562790943 0.8183472249083
"ACC_bulk2883" "cg00081940" -0.056422924597626 0.0854903882375648 -0.659991441854672 0.51324007961762 0.967513961763051
"ACC_bulk2884" "cg00081975" -0.188761702886604 0.0872495822729819 -2.16346827078228 0.0368597187509174 0.861882998456033
"ACC_bulk2885" "cg00082012" 0.123120503305779 0.0628353999069612 1.95941306155575 0.0574304105156496 0.877404016517115
"ACC_bulk2886" "cg00082132" -0.0329815218963981 0.0413398670968462 -0.797813931504252 0.429936064018833 0.958407328619081
"ACC_bulk2887" "cg00082135" -0.0501939231689848 0.08562841827013 -0.586183000725754 0.561218541391259 0.971935932329925
"ACC_bulk2888" "cg00082140" -0.0539547301348401 0.0336919016363155 -1.60141539997505 0.117566660904937 0.900553428046373
"ACC_bulk2889" "cg00082178" 0.0576117353272857 0.0463920437850932 1.24184516625667 0.221904074793387 0.928210236114777
"ACC_bulk2890" "cg00082182" 0.0257946607234473 0.0558693317359994 0.461696245899904 0.646931445004019 0.97888035546087
"ACC_bulk2891" "cg00082219" -0.0681523383273083 0.0577964927320578 -1.17917775120473 0.245657877927578 0.933025442586422
"ACC_bulk2892" "cg00082235" -0.0139887427900298 0.0458172792604839 -0.305315876800538 0.761791792858114 0.987277969513761
"ACC_bulk2893" "cg00082252" 0.00731465101606821 0.119061235327052 0.0614360416803623 0.951333948782014 0.99760369041467
"ACC_bulk2894" "cg00082271" 0.052475144042377 0.0457658204368463 1.14660118711931 0.258715270772953 0.935026280436221
"ACC_bulk2895" "cg00082285" 0.0162238349395496 0.0504185166301035 0.321783265830213 0.749380372995175 0.986572992875899
"ACC_bulk2896" "cg00082295" -0.122858476123135 0.0807741775404175 -1.52101178698674 0.136535225798523 0.906832517263599
"ACC_bulk2897" "cg00082310" 0.103212136542599 0.104421320321143 0.988420144709662 0.329199151508357 0.945373644369286
"ACC_bulk2898" "cg00082332" 0.0120533918760311 0.0575530735220887 0.209430898097997 0.835230625098721 0.991664428159296
"ACC_bulk2899" "cg00082411" -0.00211995633446685 0.0482554613195998 -0.0439319462811932 0.96518869695544 0.998275693359732
"ACC_bulk2900" "cg00082426" -0.202745535132182 0.130454009630946 -1.5541533426665 0.128437880226558 0.904103207535198
"ACC_bulk2901" "cg00082472" -0.0553742142605878 0.0588662977198508 -0.940677712128558 0.352811762517175 0.948879913944773
"ACC_bulk2902" "cg00082476" -0.00480870385071895 0.0611324871313323 -0.0786603666294209 0.937715536910708 0.997069860751093
"ACC_bulk2903" "cg00082491" 0.194611292730773 0.118847050309592 1.63749367126755 0.109783268331726 0.897906601335184
"ACC_bulk2904" "cg00082540" -0.00441704398413517 0.0257692019853391 -0.171407868456623 0.86481259732778 0.993187282486663
"ACC_bulk2905" "cg00082558" 0.029138610446067 0.0518033085900074 0.562485509886674 0.577088762948685 0.973461121403081
"ACC_bulk2906" "cg00082640" 0.0178725406720824 0.0414747948502059 0.43092535446245 0.668957306768544 0.980884203287949
"ACC_bulk2907" "cg00082664" -0.223751159442468 0.0934904459938977 -2.39330508121731 0.0217421365814143 0.850205562239539
"ACC_bulk2908" "cg00082713" 0.0448257217580079 0.0498600220914749 0.899031325653429 0.374297757216923 0.951131593152775
"ACC_bulk2909" "cg00082732" 0.0555604048933696 0.0623809721527378 0.890662696909111 0.378714832758336 0.951832158900051
"ACC_bulk2910" "cg00082739" 0.125842590267256 0.109630174808476 1.14788278397898 0.258192299850901 0.934996741463037
"ACC_bulk2911" "cg00082770" -0.0482877063534779 0.0401606493346666 -1.20236368568364 0.236661616370586 0.93066153369926
"ACC_bulk2912" "cg00082787" -0.0339949336120745 0.067580577909631 -0.503028157846367 0.617847777305527 0.976616249894611
"ACC_bulk2913" "cg00082833" 0.202766402963412 0.059422800844395 3.41226600029132 0.00154265679358664 0.793139339333868
"ACC_bulk2914" "cg00082874" -0.0230047361076625 0.0550738665680478 -0.417706936905155 0.678512288579527 0.981666573355919
"ACC_bulk2915" "cg00082897" -0.0326781476571304 0.0554506150765294 -0.589319840943695 0.559134360694723 0.971680612480305
"ACC_bulk2916" "cg00082912" -0.0857411799346666 0.0740946576992571 -1.15718437195137 0.25441950769917 0.934191858043813
"ACC_bulk2917" "cg00082939" -0.0478882151709076 0.0461927182729152 -1.03670485222314 0.306425743439154 0.942340848261531
"ACC_bulk2918" "cg00082995" 0.0534731650841339 0.0455003273248538 1.17522594293349 0.247215760878183 0.933214410390465
"ACC_bulk2919" "cg00082998" -0.0463114100005944 0.0527972928685204 -0.877155010881379 0.38591443901122 0.952627105962627
"ACC_bulk2920" "cg00083018" -0.120018029390533 0.0612452268227096 -1.95963074376321 0.0574040044303041 0.877404016517115
"ACC_bulk2921" "cg00083028" 0.0943518010842358 0.0511030501209693 1.84630468946354 0.0726480219197584 0.886480462875743
"ACC_bulk2922" "cg00083042" -0.0950864048806647 0.0576503051623012 -1.64936516143272 0.107316645252732 0.896909859552425
"ACC_bulk2923" "cg00083046" -0.0111245633860409 0.0523355108936248 -0.212562430290444 0.832804439637483 0.991523725321221
"ACC_bulk2924" "cg00083059" -0.115640505476281 0.057939672183765 -1.99587780043885 0.0531509720098954 0.874212795685826
"ACC_bulk2925" "cg00083067" -0.00842511201796548 0.0632638609241594 -0.13317416760361 0.894758397450263 0.995133650339975
"ACC_bulk2926" "cg00083068" 0.0105477911423205 0.0528833733294892 0.199453825999386 0.842971227851145 0.992114741788752
"ACC_bulk2927" "cg00083072" -0.0341289123537883 0.0645226034208249 -0.528945060248036 0.599919888222455 0.975452241265939
"ACC_bulk2928" "cg00083084" 0.0441968442972021 0.0668004836777491 0.6616246150314 0.512204093541417 0.967406078818591
"ACC_bulk2929" "cg00083091" 0.0509556363782153 0.0554026905445575 0.919732162416089 0.363514601914325 0.949708018397454
"ACC_bulk2930" "cg00083139" 0.113526199719199 0.0771301738536763 1.4718779181617 0.149288023618764 0.910611348305398
"ACC_bulk2931" "cg00083188" 0.00505472785041611 0.0923849007907549 0.0547137877201892 0.956653140685085 0.997824542795026
"ACC_bulk2932" "cg00083193" -0.00826864227041047 0.0425665945138539 -0.194251909621742 0.847013395792295 0.992241781986932
"ACC_bulk2933" "cg00083194" 0.124716605697373 0.0722567930223962 1.72601911156944 0.092467797458574 0.892040754828724
"ACC_bulk2934" "cg00083206" -0.0612816137719229 0.0963576469394699 -0.635980803998035 0.528601018886566 0.96892898212951
"ACC_bulk2935" "cg00083223" 0.00606360060563297 0.047029057852031 0.128933065695491 0.898090625958978 0.995291467742978
"ACC_bulk2936" "cg00083262" -0.0272217507578089 0.0228220837480009 -1.19278112631558 0.240349912979356 0.931147444312012
"ACC_bulk2937" "cg00083265" -0.0533606869088539 0.0513867022538875 -1.038414308924 0.305639857298379 0.942284464697578
"ACC_bulk2938" "cg00083294" 0.131521008229088 0.0733277526072562 1.79360478881052 0.0808373276589194 0.888792678075314
"ACC_bulk2939" "cg00083359" 0.0279641735723476 0.0444059093123812 0.629739915370918 0.53263317654099 0.969291292437284
"ACC_bulk2940" "cg00083399" -0.0246430755186657 0.0376390193804455 -0.654721507741205 0.516590729995919 0.967823568300544
"ACC_bulk2941" "cg00083401" 0.0469137879041805 0.10719424432033 0.437652116507184 0.664116036179238 0.980394274680144
"ACC_bulk2942" "cg00083535" 0.0174691598944587 0.0798465031445834 0.218784282422815 0.827988931458342 0.99094878280102
"ACC_bulk2943" "cg00083583" -0.00114031544162882 0.0537694810015905 -0.0212074846248765 0.983191113634909 0.999142448581635
"ACC_bulk2944" "cg00083596" 0.24402489068191 0.0932880130677194 2.61582257631287 0.0126987698650575 0.838906188656119
"ACC_bulk2945" "cg00083616" -0.0595134720988929 0.0422606786313207 -1.40824695736868 0.167187311815992 0.914462861828956
"ACC_bulk2946" "cg00083652" -0.0405644675015306 0.0581950018568734 -0.697043838941635 0.490018015956625 0.965266788413682
"ACC_bulk2947" "cg00083659" -0.0686076922215268 0.0437451041918936 -1.56835132728385 0.125089771623186 0.902803348732932
"ACC_bulk2948" "cg00083661" 0.00588739076702339 0.0855532106150326 0.0688155444395317 0.945497292783151 0.997438237833884
"ACC_bulk2949" "cg00083685" 0.0753921078592788 0.0611793897399753 1.23231219173173 0.225403058513274 0.928898401061406
"ACC_bulk2950" "cg00083700" 0.00601444006976328 0.0588591340816906 0.102183631539938 0.919148241178158 0.996185413508387
"ACC_bulk2951" "cg00083704" -0.0387089448151326 0.0589636634379162 -0.656488124349496 0.515466194200542 0.96774121693058
"ACC_bulk2952" "cg00083765" -0.271857858357397 0.651199147461561 -0.417472687759384 0.678682107944329 0.981666573355919
"ACC_bulk2953" "cg00083790" 0.0445910604197271 0.079733442565287 0.55925166385755 0.579271415491886 0.973666529462598
"ACC_bulk2954" "cg00083801" -0.0815264701647711 0.0761449192259353 -1.07067511520851 0.291069097325255 0.93987000279165
"ACC_bulk2955" "cg00083833" -0.039633996928269 0.0798268868795006 -0.496499343486824 0.622402231023435 0.976779343729537
"ACC_bulk2956" "cg00083848" 0.0160292775020585 0.0434020740593223 0.369320541690002 0.713938905413399 0.984227440165493
"ACC_bulk2957" "cg00083853" 0.050669553753612 0.101638748134279 0.498525952785945 0.620986862314196 0.976720997793779
"ACC_bulk2958" "cg00083937" -0.0530156656202612 0.0340042525738914 -1.55908927876176 0.127265786703633 0.903809677604737
"ACC_bulk2959" "cg00083959" 0.0936613960461521 0.102590855434028 0.912960474399998 0.367019559966787 0.950177941956083
"ACC_bulk2960" "cg00083993" 0.00627903270057928 0.0571602000166853 0.109849732834147 0.913106638306951 0.996030916607292
"ACC_bulk2961" "cg00084019" 0.0711390952039631 0.0501830254163 1.41759279385448 0.16445778311755 0.914049931062086
"ACC_bulk2962" "cg00084093" -0.00596420135482526 0.0415714907650808 -0.143468546474043 0.886678264288605 0.994649858260667
"ACC_bulk2963" "cg00084094" -0.143276725273084 0.070111794631611 -2.04354668178021 0.0479762345463853 0.870939701060319
"ACC_bulk2964" "cg00084131" 0.11402351416983 0.166079900714029 0.686558178801936 0.496529575241657 0.96576076415527
"ACC_bulk2965" "cg00084153" 0.0550966930336273 0.064594657407007 0.852960527160419 0.399025724351444 0.954610329828405
"ACC_bulk2966" "cg00084184" 0.018810399627913 0.0493998319957929 0.380778615391142 0.705488016145855 0.983423629696718
"ACC_bulk2967" "cg00084202" 0.0199086562377908 0.0224113601931426 0.888328779075284 0.379952633113005 0.951940501148936
"ACC_bulk2968" "cg00084271" -0.302936962622082 0.4511032651503 -0.671546818711562 0.505934501337152 0.96683650137322
"ACC_bulk2969" "cg00084338" 0.0774076224316173 0.0718307305161334 1.07763935958067 0.287988441882904 0.939478674648707
"ACC_bulk2970" "cg00084340" 0.0168943707748031 0.0363425931885427 0.464864207327099 0.644681535589721 0.978729876370303
"ACC_bulk2971" "cg00084347" -0.0414216182047274 0.0285815614391188 -1.44924266272013 0.155472853856385 0.912284135070574
"ACC_bulk2972" "cg00084398" 0.0383666006616231 0.0437074626319675 0.877804346243652 0.385566365733226 0.952598846273002
"ACC_bulk2973" "cg00084432" -0.002265458815693 0.0612993003297438 -0.0369573356222101 0.970712494027524 0.998502489788556
"ACC_bulk2974" "cg00084435" 0.129919966038506 0.0734975412189051 1.7676777193342 0.0851443205920976 0.889533307482271
"ACC_bulk2975" "cg00084577" -0.00663010312475864 0.0434901128355214 -0.152450814506588 0.879637979270019 0.994215520677508
"ACC_bulk2976" "cg00084587" -0.0362005025167556 0.0409293392632822 -0.884463398832121 0.38200832996039 0.952180137302386
"ACC_bulk2977" "cg00084591" 0.0423037207783478 0.0507115323189441 0.83420316531324 0.409380125675861 0.955958299642712
"ACC_bulk2978" "cg00084604" -0.0774193908984415 0.0714302501277581 -1.08384600025859 0.28526224740977 0.939068488403709
"ACC_bulk2979" "cg00084608" 0.161853857158847 0.083969606901823 1.92752905641307 0.061413225479413 0.880316157305351
"ACC_bulk2980" "cg00084643" 0.0526544468990093 0.0649032472376777 0.811276001433134 0.422259760076375 0.957340914049734
"ACC_bulk2981" "cg00084669" -0.253726759784497 0.39444337801213 -0.64325267941675 0.523923220036665 0.968622774951915
"ACC_bulk2982" "cg00084687" 0.104106182352954 0.513400794773016 0.202777602631061 0.840390718628968 0.991944433220391
"ACC_bulk2983" "cg00084720" 0.0663923167461379 0.0675554604368879 0.982782388229939 0.331930771989947 0.945609787336785
"ACC_bulk2984" "cg00084764" 0.0462846094969152 0.0601752753468526 0.769163235733097 0.446551118357137 0.960468386320103
"ACC_bulk2985" "cg00084770" -0.134639853792558 0.0987204668489947 -1.36384944368736 0.180639745293908 0.918960118517617
"ACC_bulk2986" "cg00084777" 0.0381614775004176 0.0633597180345118 0.602298726765659 0.550552675890315 0.970955139572793
"ACC_bulk2987" "cg00084798" -0.0697252569171391 0.0703550769829631 -0.991047979863961 0.327931095820289 0.945105162924452
"ACC_bulk2988" "cg00084864" -0.0297035037768844 0.0554229422864977 -0.535942383270419 0.595121796551098 0.9751727603502
"ACC_bulk2989" "cg00084888" 0.0581041870522696 0.0897443285300123 0.647441325864268 0.521238828569521 0.968267463759769
"ACC_bulk2990" "cg00084958" -0.0360148320315626 0.0670573011240276 -0.537075477656794 0.59434654597844 0.975129213284355
"ACC_bulk2991" "cg00085029" -0.142957368540254 0.119908457372835 -1.19222089644396 0.24056683979531 0.931226412257765
"ACC_bulk2992" "cg00085061" 0.027876397879054 0.0468382313695402 0.595163332686865 0.555262274251075 0.971278622257895
"ACC_bulk2993" "cg00085122" 0.0344607994820097 0.0661983605134703 0.520568775642071 0.605687361926713 0.975875921448876
"ACC_bulk2994" "cg00085123" -0.0687834256100016 0.0466747852191835 -1.47367417518895 0.148805695731204 0.910543999998746
"ACC_bulk2995" "cg00085199" 0.106144022373984 0.0477175134041976 2.22442484533669 0.0321358253189217 0.857194332049344
"ACC_bulk2996" "cg00085249" -0.0338357429989364 0.0415058109834858 -0.815204960394553 0.420035237927859 0.95710040736134
"ACC_bulk2997" "cg00085256" 0.0169752220137117 0.0547884405901808 0.309832180490168 0.758381363330748 0.987168010282081
"ACC_bulk2998" "cg00085281" 0.0243653842401578 0.0275135541976741 0.88557748901149 0.381415105118782 0.952061120685472
"ACC_bulk2999" "cg00085370" -0.086722966165537 0.0768080386747833 -1.12908710679015 0.265938682000515 0.936224027678042
"ACC_bulk3000" "cg00085403" 0.612100408516366 0.556514074133673 1.09988307028753 0.278302341928791 0.937811095538018
"ACC_bulk3001" "cg00085416" 0.0659057330961967 0.054833293990308 1.20192912553905 0.236827971617269 0.93066153369926
"ACC_bulk3002" "cg00085420" -0.085484709856346 0.0563528153577025 -1.51695544071272 0.137553850201342 0.907183292741369
"ACC_bulk3003" "cg00085430" -0.00120163129017424 0.0459756179387402 -0.0261362727473363 0.979285421497571 0.998864679187222
"ACC_bulk3004" "cg00085434" 0.25673211787002 0.133882089001662 1.91759868541365 0.0627013011054826 0.881173990143476
"ACC_bulk3005" "cg00085438" 0.0535898193433795 0.0722938395196648 0.741277814256946 0.463081708712072 0.962078234998467
"ACC_bulk3006" "cg00085448" 0.0143368099229303 0.0315245366768685 0.454782573646834 0.651853232766517 0.979370566339001
"ACC_bulk3007" "cg00085493" -0.0847543779197284 0.050942479807949 -1.66372697676377 0.104393789316311 0.896427617061654
"ACC_bulk3008" "cg00085592" -0.0971176564042804 0.0783291478753446 -1.23986611674669 0.222627118326373 0.928210236114777
"ACC_bulk3009" "cg00085593" -0.0217315792504683 0.0480523518336008 -0.452247984151161 0.653661559969572 0.979463370178809
"ACC_bulk3010" "cg00085620" 0.0186524589820844 0.0491464453503909 0.379528139809526 0.706408491712962 0.983479032970965
"ACC_bulk3011" "cg00085713" -0.0569021333539284 0.0268921532513502 -2.1159381631544 0.0409596974709894 0.863510931386414
"ACC_bulk3012" "cg00085732" -0.0532610111964391 0.0399704666375785 -1.33250911677787 0.190628714057603 0.921327394312222
"ACC_bulk3013" "cg00085747" 0.00625121309137879 0.0353959437046347 0.17660817701437 0.860754088230915 0.992942993757113
"ACC_bulk3014" "cg00085790" 0.0268413216742937 0.0366237499036532 0.73289386654577 0.468120296898907 0.962458060973299
"ACC_bulk3015" "cg00085800" -0.00531510406014291 0.0394397023055557 -0.134765318940914 0.893508726483479 0.994999050274262
"ACC_bulk3016" "cg00085812" -0.0968545273034484 0.0505795495994693 -1.91489501330919 0.0630559940485354 0.881311385635469
"ACC_bulk3017" "cg00085819" -0.0629291073015369 0.0333829603543215 -1.88506671168816 0.0670849245596359 0.884313423970952
"ACC_bulk3018" "cg00085830" 0.0867010917940901 0.0540030175474802 1.60548605858666 0.116666519471275 0.900175730108499
"ACC_bulk3019" "cg00085965" -0.156760650989299 0.0783616717175846 -2.00047609441341 0.0526314909006224 0.873724832889636
"ACC_bulk3020" "cg00085994" -0.0101714340237342 0.0719008676647887 -0.141464690956926 0.888250173161975 0.994738827298306
"ACC_bulk3021" "cg00086113" 0.048664585969246 0.0577974360795483 0.841985203327488 0.405064269261851 0.955313537412112
"ACC_bulk3022" "cg00086171" 0.199699893400462 0.088669406381767 2.25218484649206 0.0301691859608385 0.855565719152359
"ACC_bulk3023" "cg00086186" 0.0198839517022594 0.0612808671461726 0.324472427174218 0.747359856039042 0.986537997591557
"ACC_bulk3024" "cg00086243" -0.00937876346115428 0.039166525847608 -0.239458651442455 0.812036879315328 0.990098472660907
"ACC_bulk3025" "cg00086247" 0.0901131287469769 0.106892386379056 0.843026634538987 0.404488852811314 0.955158650809232
"ACC_bulk3026" "cg00086266" 0.115965251262597 0.0466379977028541 2.48649721202547 0.0174112360356659 0.845308242394404
"ACC_bulk3027" "cg00086283" -0.246608598837893 0.208995247911114 -1.17997227833035 0.245345525388625 0.933017280107399
"ACC_bulk3028" "cg00086291" 0.0730832314735797 0.0528010048674617 1.38412576914075 0.174395659180821 0.917281759445105
"ACC_bulk3029" "cg00086297" -0.499145461569919 0.39269616372731 -1.27107292526679 0.211428664092602 0.926120935479146
"ACC_bulk3030" "cg00086310" -0.0133021738123617 0.0622453897607343 -0.213705366188468 0.831919349785913 0.99144318438293
"ACC_bulk3031" "cg00086346" -0.0231567043679922 0.0442587338732603 -0.523212083615043 0.603864529984539 0.97557242880997
"ACC_bulk3032" "cg00086383" -0.0894368301480778 0.103917530352344 -0.860651998222359 0.394827688628755 0.953906552580302
"ACC_bulk3033" "cg00086426" 0.0718921322210646 0.0878769726689955 0.818099782429458 0.418400820058454 0.957024354887157
"ACC_bulk3034" "cg00086429" -0.00901836322466696 0.038756333734297 -0.2326939200827 0.81724788466251 0.990460354398414
"ACC_bulk3035" "cg00086493" -0.0620956526734393 0.0472834601069006 -1.31326371913245 0.196969094931271 0.922786532617784
"ACC_bulk3036" "cg00086577" -0.043515290494024 0.0266333392964185 -1.6338653598678 0.110546379214951 0.898232353102856
"ACC_bulk3037" "cg00086669" 0.0240804283555664 0.0454045093055057 0.530353234158759 0.598952835576996 0.975333854295246
"ACC_bulk3038" "cg00086670" -0.0163788460524161 0.0592238402817408 -0.276558324730351 0.783617994668663 0.988727272383019
"ACC_bulk3039" "cg00086730" -0.038599282918966 0.0355631770751459 -1.0853721768841 0.284594680366817 0.939026485462382
"ACC_bulk3040" "cg00086800" 0.0179722468119716 0.0379688382235053 0.473342026062982 0.638677194827116 0.978155267724488
"ACC_bulk3041" "cg00086809" 0.0108757600259974 0.0584620587590442 0.186031081642586 0.853409920531842 0.99258078639625
"ACC_bulk3042" "cg00086869" 0.099462243337421 0.067384768837469 1.47603449642044 0.14817378807123 0.910523683739107
"ACC_bulk3043" "cg00086871" 0.0701522050917834 0.0765036855416145 0.916978111513645 0.364937436282194 0.950029393928677
"ACC_bulk3044" "cg00086911" 0.00430623092345557 0.0339965289543119 0.12666678204833 0.899872012573456 0.995416417319344
"ACC_bulk3045" "cg00086921" -0.125102965530522 0.0635436962308424 -1.968770672012 0.0563047133384018 0.876733833745396
"ACC_bulk3046" "cg00086926" -0.0224955005148757 0.0484739712981414 -0.464073809354635 0.645242566372702 0.978788246971924
"ACC_bulk3047" "cg00086941" 0.0178994217439814 0.0678911952159852 0.263648646735961 0.793475165233782 0.989363027871294
"ACC_bulk3048" "cg00086995" 0.0666647825265876 0.0656546202828738 1.01538600389982 0.316343584544334 0.943615433500921
"ACC_bulk3049" "cg00087005" 2.43661024427778 1.10155726175307 2.21196875448857 0.033054817423244 0.85810364629297
"ACC_bulk3050" "cg00087023" -0.0476363880184072 0.0732740247148266 -0.650112890670359 0.519530546949234 0.968120090568411
"ACC_bulk3051" "cg00087055" -0.0569951139362616 0.0625472570151607 -0.911232828682585 0.367917267948705 0.950303141595945
"ACC_bulk3052" "cg00087067" 0.0478013501500868 0.0609813098656635 0.783868864991404 0.437976004112258 0.959345740071087
"ACC_bulk3053" "cg00087068" 0.142322899319337 0.068576736427608 2.07538163425987 0.0447705199065302 0.868918678976911
"ACC_bulk3054" "cg00087073" 0.0127473806655582 0.0650474917687397 0.195970364405108 0.845677595550578 0.992151524149826
"ACC_bulk3055" "cg00087098" -0.00565394471837533 0.0718081105586545 -0.0787368540181413 0.937655101309053 0.997069860751093
"ACC_bulk3056" "cg00087153" 0.00315017045324963 0.0561897143830766 0.0560631156046312 0.955585274174526 0.997733140642533
"ACC_bulk3057" "cg00087161" 0.0195403199875479 0.0645930786512711 0.302514145409345 0.763909910437495 0.987501606443926
"ACC_bulk3058" "cg00087182" -0.0328956726473413 0.113299261712063 -0.290343221573163 0.773132311652442 0.988108180582305
"ACC_bulk3059" "cg00087195" -0.630122414646187 1.28540579518411 -0.4902128316264 0.626801908115486 0.977088367736641
"ACC_bulk3060" "cg00087273" 0.0535073279683406 0.0884285999670048 0.605090751050064 0.548715427078782 0.970812925217835
"ACC_bulk3061" "cg00087274" 0.0195977520701372 0.0325199856669068 0.602637168136281 0.5503298021203 0.970951846637143
"ACC_bulk3062" "cg00087298" 0.177440570985672 0.566709358293158 0.313106830492611 0.755911602377077 0.986988678588658
"ACC_bulk3063" "cg00087301" -0.0705486837030603 0.141838273001685 -0.497388202845802 0.621781279186625 0.97674394572239
"ACC_bulk3064" "cg00087316" -0.150544524425403 0.0687765940695457 -2.18889182376747 0.034819369329794 0.861882998456033
"ACC_bulk3065" "cg00087355" -0.0181490378181032 0.036885500909719 -0.492037179121543 0.625523688355703 0.977070233510567
"ACC_bulk3066" "cg00087368" -0.055346201904988 0.0896853174417514 -0.617115526640513 0.540838844151791 0.96991273207454
"ACC_bulk3067" "cg00087417" -0.110660385254636 0.0592684066290655 -1.867105791239 0.0696156703972491 0.885626539146008
"ACC_bulk3068" "cg00087420" -0.0041387250776144 0.0473750112907515 -0.0873609306858858 0.930843370690025 0.996678207591746
"ACC_bulk3069" "cg00087425" -0.0234939389266211 0.0649671923844462 -0.36162773954575 0.71963334619309 0.98459533918116
"ACC_bulk3070" "cg00087430" 0.0623593025853201 0.12208755490081 0.510775259902486 0.612463216945385 0.976236577154771
"ACC_bulk3071" "cg00087482" -0.002844980107414 0.0638543203792351 -0.044554230481469 0.964695936635837 0.998272532945924
"ACC_bulk3072" "cg00087511" 0.0119017975777048 0.0376991319623111 0.315704817543368 0.753954026683114 0.986897316797367
"ACC_bulk3073" "cg00087544" 0.0709222261114067 0.0391468132365432 1.81169858406767 0.0779417837547772 0.88744185258634
"ACC_bulk3074" "cg00087546" -0.00412111921911367 0.0535562097797677 -0.0769494188640386 0.939067518816425 0.997084280737902
"ACC_bulk3075" "cg00087568" 0.11481175901259 0.0489745537765202 2.34431455029681 0.0243904423607794 0.851946205679088
"ACC_bulk3076" "cg00087601" 0.0969252567018117 0.0961401452247415 1.00816632297814 0.31975142055875 0.944016368917591
"ACC_bulk3077" "cg00087645" 0.103704448962619 0.0599870033275041 1.72878195625869 0.0919663119004773 0.891925252544932
"ACC_bulk3078" "cg00087646" 0.0199870652846971 0.0474269983876036 0.421428004390032 0.675816975261933 0.981503276088049
"ACC_bulk3079" "cg00087696" 0.0036144124229148 0.0579450753751786 0.0623765246574011 0.950589936569948 0.99760369041467
"ACC_bulk3080" "cg00087728" 0.106297345885721 0.0605551447791666 1.75538092218865 0.0872535804627531 0.890132322243321
"ACC_bulk3081" "cg00087735" 0.0463687342762541 0.0775970444222186 0.59755799491478 0.553679437479897 0.971066556496233
"ACC_bulk3082" "cg00087741" -0.0414507993376161 0.0596024380769105 -0.695454761164775 0.491001747318523 0.965350138046712
"ACC_bulk3083" "cg00087746" 0.10973186716596 0.215662720908567 0.508812402550009 0.613825444261666 0.976319276949437
"ACC_bulk3084" "cg00087750" -0.0436046079228276 0.0472718330856423 -0.922422615679599 0.362128113705447 0.949532110751246
"ACC_bulk3085" "cg00087792" -0.112016036017329 0.0861623068069391 -1.300058461391 0.201411591771516 0.92407110743429
"ACC_bulk3086" "cg00087799" 0.00127846957787737 0.0897900828231064 0.0142384274262901 0.98871425700134 0.999442508377382
"ACC_bulk3087" "cg00087804" -0.0528901813317862 0.0872804663642684 -0.60597959125295 0.548131200516901 0.970716094421397
"ACC_bulk3088" "cg00087806" -0.0666794967071104 0.0444371600261018 -1.50053461265175 0.141739815407272 0.909084449835021
"ACC_bulk3089" "cg00087884" -0.0260653893876923 0.0264669574099252 -0.984827571374627 0.330938078843199 0.945544161367918
"ACC_bulk3090" "cg00087898" -0.169596416450532 0.075521455539872 -2.24567197809095 0.0306206792226334 0.856050589957569
"ACC_bulk3091" "cg00087906" -0.00677843354590679 0.230998205209963 -0.029344096157568 0.97674373514089 0.998688963660427
"ACC_bulk3092" "cg00087939" -0.0118137007820784 0.0364786129133417 -0.323852795887359 0.747825260165504 0.986549317714031
"ACC_bulk3093" "cg00087963" -0.00740669762029143 0.0546498631895401 -0.135530030415686 0.89290822896025 0.994999050274262
"ACC_bulk3094" "cg00087971" 0.0639898730374434 0.0868906135671185 0.736441721498658 0.465984260868819 0.962230387184371
"ACC_bulk3095" "cg00087983" 0.0530588939251851 0.0507147807536786 1.04622149867692 0.302068347550968 0.941453199663939
"ACC_bulk3096" "cg00088007" 0.0254998736322814 0.0511531636504367 0.498500421333447 0.621004684233872 0.976720997793779
"ACC_bulk3097" "cg00088026" 0.000769602672519323 0.767770424763615 0.0010023864526382 0.999205455356253 0.999948236691095
"ACC_bulk3098" "cg00088042" -0.0296121294380829 0.0833276692279811 -0.35536970747454 0.724277709679835 0.984870910879545
"ACC_bulk3099" "cg00088080" 0.0409243950359026 0.030278876998309 1.35158232711828 0.184500393097216 0.919589194206963
"ACC_bulk3100" "cg00088130" 0.0297174061265373 0.0510004593514542 0.582688989558874 0.563544626387368 0.972117560780424
"ACC_bulk3101" "cg00088135" -0.0845691421651174 0.0746315751483979 -1.1331549950133 0.264248200419494 0.936157400996303
"ACC_bulk3102" "cg00088148" 0.00142225197130772 0.0604454231309853 0.0235295229586812 0.981351015575218 0.999015228829635
"ACC_bulk3103" "cg00088183" -0.00298101242465214 0.0945860744696873 -0.0315163985963651 0.975022671121521 0.998584832766634
"ACC_bulk3104" "cg00088227" -0.971177405839517 0.937162840501749 -1.03629525613666 0.306614253086739 0.942340848261531
"ACC_bulk3105" "cg00088251" 0.00071317366581193 0.0482294315646513 0.0147871049414282 0.988279393048788 0.999425787847192
"ACC_bulk3106" "cg00088264" 0.0481056403747005 0.0842452227494571 0.571019208029936 0.571348451631263 0.973068910487046
"ACC_bulk3107" "cg00088282" 0.34266606525318 0.447984659102256 0.764905802667148 0.449052135797257 0.960803905919197
"ACC_bulk3108" "cg00088299" 0.631496528031339 1.17579227766888 0.537081710796181 0.594342282661792 0.975129213284355
"ACC_bulk3109" "cg00088399" 0.00376177590176908 0.0562503818452471 0.0668755620560633 0.947031397950804 0.997518832249599
"ACC_bulk3110" "cg00088410" 0.0412092741436646 0.0585710238263658 0.703577835105456 0.485984704218758 0.964798262323249
"ACC_bulk3111" "cg00088428" 0.0596685561915813 0.0909681731641962 0.655927827459836 0.515822706775716 0.967769038218277
"ACC_bulk3112" "cg00088445" 0.0658655901751971 0.0541321773862341 1.21675486476823 0.231200926556344 0.929684411302829
"ACC_bulk3113" "cg00088464" -0.0948289726044323 0.0552656119223757 -1.71587664201793 0.0943283759449161 0.893203226470265
"ACC_bulk3114" "cg00088483" -0.0194758092628559 0.0580933574607518 -0.335250192347961 0.739280152572581 0.986025174064584
"ACC_bulk3115" "cg00088504" 0.0641692655625345 0.0526714226544053 1.21829376023447 0.230622549883725 0.929583682806376
"ACC_bulk3116" "cg00088507" 0.0496666447122367 0.0603979113501339 0.822323878458532 0.41602289048515 0.956694988085925
"ACC_bulk3117" "cg00088575" 0.129986582506593 0.0569090921815411 2.28410922620121 0.0280410160389148 0.855490599617155
"ACC_bulk3118" "cg00088620" -0.0165857158108471 0.0820308142245172 -0.202188847784105 0.840847686219027 0.991964778993077
"ACC_bulk3119" "cg00088665" 0.0238171750619522 0.0456769114172353 0.52142700377428 0.605095244746211 0.9758242621242
"ACC_bulk3120" "cg00088688" -0.104351922000125 0.0559335823141695 -1.86563988363909 0.069825772792115 0.885626539146008
"ACC_bulk3121" "cg00088747" 0.00176108515173499 0.104921032645151 0.0167848629329744 0.98669606663603 0.999309754867667
"ACC_bulk3122" "cg00088797" -0.0854125983693848 0.0620789671875017 -1.3758701576237 0.176917453185983 0.91774851667755
"ACC_bulk3123" "cg00088844" -0.0263310918330011 0.0392820763701694 -0.670308045452424 0.506714950804365 0.966890722039014
"ACC_bulk3124" "cg00088880" -0.100196230011795 0.127626365331585 -0.785074696372304 0.437277256572791 0.959285691930886
"ACC_bulk3125" "cg00088901" 0.0397446879709212 0.0510384788713022 0.778720072577803 0.440967098050228 0.959800767861172
"ACC_bulk3126" "cg00088916" -0.0808407195294007 0.0383520407555363 -2.10785965849108 0.0416951671144348 0.863902533589449
"ACC_bulk3127" "cg00088972" 0.0758975540870051 0.0406031879684052 1.86925110772247 0.0693091641085299 0.885585911974713
"ACC_bulk3128" "cg00088987" 0.0719152165557798 0.0482580805573311 1.49022123808558 0.144420497157844 0.909845365762262
"ACC_bulk3129" "cg00089091" 0.0574943873642023 0.0527659497181352 1.08961153303078 0.282746107441504 0.938752289632142
"ACC_bulk3130" "cg00089100" -0.0142732340531475 0.0547184234887009 -0.260848780778467 0.795617596887565 0.989494876095646
"ACC_bulk3131" "cg00089101" 0.0813966870970354 0.0590762940638449 1.37782317572372 0.176318339169759 0.91774851667755
"ACC_bulk3132" "cg00089107" -0.0169281891732829 0.0334281245188251 -0.506405591607442 0.615497669738119 0.976526350219666
"ACC_bulk3133" "cg00089122" 0.0459214853101623 0.0536974581879608 0.855189181383971 0.397806450070068 0.954345257721469
"ACC_bulk3134" "cg00089142" -0.00645446769281411 0.0672572203487402 -0.0959669112007097 0.924051180338991 0.99638130314367
"ACC_bulk3135" "cg00089154" 0.00316558591031611 0.0542065435623522 0.058398593643493 0.953737159334584 0.997651789836502
"ACC_bulk3136" "cg00089162" 0.153782011658354 0.077816346735064 1.97621731307851 0.0554225962282851 0.875983811712237
"ACC_bulk3137" "cg00089214" 0.0478956337506696 0.04110847040732 1.16510376757149 0.251238908869766 0.93384804477666
"ACC_bulk3138" "cg00089219" 0.00386017118063132 0.0557206862061246 0.0692771651510463 0.945132281685462 0.997407725284621
"ACC_bulk3139" "cg00089224" 0.143591693008392 0.0619918916917875 2.31629797203647 0.0260324136422037 0.854522404777017
"ACC_bulk3140" "cg00089314" -0.167736556915616 0.0731161259911163 -2.29411165651741 0.0274024596359706 0.855490599617155
"ACC_bulk3141" "cg00089353" 0.100685460425274 0.285531327649381 0.352624915991393 0.726318087857751 0.985120159287952
"ACC_bulk3142" "cg00089372" 0.829099234889981 1.18053100436676 0.702310427954166 0.486765588077152 0.96490830751626
"ACC_bulk3143" "cg00089384" -0.0303776930776969 0.0880095509869182 -0.345163595735334 0.731874737443427 0.98548967913651
"ACC_bulk3144" "cg00089424" -0.00730510378590193 0.0739964802134628 -0.0987223144239887 0.921877695349291 0.996295095597091
"ACC_bulk3145" "cg00089425" 0.0493258004049262 0.0682075724747473 0.723171909148185 0.474002345372797 0.963219955031853
"ACC_bulk3146" "cg00089430" -0.164656523666549 0.0909475834175248 -1.81045518175716 0.0781379170087744 0.887463025743084
"ACC_bulk3147" "cg00089453" 0.0271229683241544 0.0191343967420029 1.41749795877366 0.164485304180633 0.914049931062086
"ACC_bulk3148" "cg00089464" -0.152038743982451 0.0666412479807649 -2.28145103204452 0.0282129432489362 0.855490599617155
"ACC_bulk3149" "cg00089470" -0.0241421445433212 0.0766172776520855 -0.315100526710819 0.754409211890421 0.986941854740931
"ACC_bulk3150" "cg00089486" 0.0263527037658634 0.0443562122513941 0.594115286862329 0.555955739756883 0.971384425842669
"ACC_bulk3151" "cg00089528" -0.0260747690770585 0.0696338561753594 -0.374455336946933 0.71014715318058 0.983934135286643
"ACC_bulk3152" "cg00089550" -0.0123938770071472 0.0338645855034895 -0.365983425542594 0.716407126326235 0.984421976211455
"ACC_bulk3153" "cg00089566" 0.035091736544895 0.0377047615978758 0.930697743673626 0.35788526739541 0.94914694115799
"ACC_bulk3154" "cg00089666" 0.171245466005211 0.0788810115840842 2.17093394932784 0.0362498522627444 0.861882998456033
"ACC_bulk3155" "cg00089695" -0.0726321655490181 0.070941352752268 -1.02383395200617 0.312387557994524 0.943070320089677
"ACC_bulk3156" "cg00089719" 0.0275118581395072 0.0482950624883356 0.569661922399459 0.572259557083623 0.973151278756225
"ACC_bulk3157" "cg00089783" 0.0106911948823361 0.0813911426264738 0.131355753677043 0.896186890166302 0.99524636862994
"ACC_bulk3158" "cg00089798" -0.064916035255581 0.0932183491065256 -0.696386879598114 0.490424578173972 0.965347431083132
"ACC_bulk3159" "cg00089814" -0.0138228478863309 0.0422301404945127 -0.32732185411808 0.745220890929065 0.98649871567866
"ACC_bulk3160" "cg00089821" 0.0445094988392962 0.0385102047207537 1.15578452937461 0.254984731196216 0.934337046706554
"ACC_bulk3161" "cg00089823" -0.0346892347416167 0.0562298256639201 -0.616918767434042 0.540967252945077 0.96991273207454
"ACC_bulk3162" "cg00089864" 0.0128300816738039 0.0443790347892226 0.289102314521714 0.774074496686112 0.988109866330994
"ACC_bulk3163" "cg00089896" -0.0773034356361482 0.0634396942828792 -1.21853417659061 0.230532288744922 0.929583682806376
"ACC_bulk3164" "cg00089915" -0.0719689549108158 0.0498958960980014 -1.44238225062559 0.157386812024058 0.91276800369582
"ACC_bulk3165" "cg00089945" 0.0383551730118453 0.0541147620208258 0.708774677731827 0.482790168744076 0.964393367589778
"ACC_bulk3166" "cg00089960" 0.0796671862282754 0.0562661194497527 1.41589978138479 0.164949636665683 0.914068168931054
"ACC_bulk3167" "cg00089966" -0.0313935133149757 0.0422480673550011 -0.743075725835765 0.462005306358437 0.962078234998467
"ACC_bulk3168" "cg00090027" 0.0318970586035858 0.0463115356306432 0.688749750342553 0.495164662240147 0.965733181665149
"ACC_bulk3169" "cg00090068" 0.0394396199017127 0.0483632521114977 0.815487341727718 0.419875633783352 0.957091447982136
"ACC_bulk3170" "cg00090091" -0.03970990335556 0.0601968663574188 -0.659667284336407 0.513445840387669 0.967526737546535
"ACC_bulk3171" "cg00090103" 0.0628146959002241 0.0751606588205332 0.835739027384147 0.408526102708071 0.955789254289225
"ACC_bulk3172" "cg00090105" 0.047488932461904 0.047934694039244 0.990700648324257 0.328098510593817 0.945161526290075
"ACC_bulk3173" "cg00090182" 0.0697227257677128 0.0530120785272064 1.31522339256949 0.196316228669366 0.922501307784505
"ACC_bulk3174" "cg00090197" -0.00248309241104215 0.047521429961573 -0.052252055820922 0.958601577725272 0.997922740004081
"ACC_bulk3175" "cg00090261" -0.0617457825936059 0.0536551414609918 -1.15078967107926 0.25700893574759 0.934745708506914
"ACC_bulk3176" "cg00090282" -0.0305716954773396 0.0897063518971503 -0.340797444448422 0.73513314711464 0.985724818826204
"ACC_bulk3177" "cg00090306" 0.0424187658289352 0.0764806017330212 0.554634310763019 0.582394819627767 0.974048889175823
"ACC_bulk3178" "cg00090309" 0.0486657264031341 0.0504269210578653 0.965074317095223 0.340609524171543 0.946726337570056
"ACC_bulk3179" "cg00090338" 0.0185714421491246 0.113595067054411 0.163488104111326 0.871000562288225 0.993674459234479
"ACC_bulk3180" "cg00090351" 0.20797217066792 0.0671894425519163 3.09531025662585 0.00368150566921093 0.804408621917426
"ACC_bulk3181" "cg00090431" -0.0267303993591407 0.0325197104428676 -0.821975318817865 0.416218795477505 0.95673336480449
"ACC_bulk3182" "cg00090452" -0.0608564819800701 0.0488197769017068 -1.24655387308709 0.22019078818307 0.928210236114777
"ACC_bulk3183" "cg00090534" 0.175926098419032 0.105709588464977 1.66423974375153 0.104290660425763 0.896407675491968
"ACC_bulk3184" "cg00090591" 0.000646826921663869 0.0446722999743045 0.0144793736171167 0.988523290450044 0.999442508377382
"ACC_bulk3185" "cg00090612" 0.0291573070839589 0.0298264203721469 0.977566423330747 0.334471553042478 0.946071294950866
"ACC_bulk3186" "cg00090619" -0.0134427542743649 0.0832728847811401 -0.161430149918494 0.872609869210587 0.993772465534436
"ACC_bulk3187" "cg00090632" -0.0361388992933485 0.0562235027460945 -0.642772106472125 0.52423167710391 0.968644575967721
"ACC_bulk3188" "cg00090648" 0.415749424400767 0.185583330559865 2.2402304298912 0.0310025206345083 0.856050589957569
"ACC_bulk3189" "cg00090674" 0.0510074456318486 0.050614438134272 1.00776473101477 0.319941710595714 0.94403125348763
"ACC_bulk3190" "cg00090697" 0.0438499315413863 0.0943297630014315 0.464857857649032 0.644686041804162 0.978729876370303
"ACC_bulk3191" "cg00090731" -0.00780145582307665 0.065033654169625 -0.119960287065038 0.905146615436905 0.995658390576374
"ACC_bulk3192" "cg00090737" 0.0197980678058397 0.030763514921137 0.643556754050779 0.523728098891169 0.968597208944813
"ACC_bulk3193" "cg00090764" 0.0135529898961379 0.0534820992279455 0.253411703949276 0.801316123724205 0.98979428657584
"ACC_bulk3194" "cg00090767" 0.00247552752414428 0.0536924761045284 0.0461056688710896 0.963467480214406 0.998215955811218
"ACC_bulk3195" "cg00090781" -0.0133200737538773 0.0637961937340365 -0.208791041819957 0.8357265615861 0.991698944380724
"ACC_bulk3196" "cg00090782" -0.0220050511118309 0.0355838241407406 -0.61840040083373 0.540000700509911 0.969897524862662
"ACC_bulk3197" "cg00090787" 0.026633353051725 0.0476221429654031 0.559264060650815 0.579263040709083 0.973666264849189
"ACC_bulk3198" "cg00090792" -0.0398539107075867 0.0513391522321324 -0.776286887780799 0.442384836603666 0.959893156036748
"ACC_bulk3199" "cg00090800" -0.163087105067245 0.144172948699953 -1.13119074374108 0.265063514902221 0.936157400996303
"ACC_bulk3200" "cg00090809" 0.0457825725732352 0.0304781242035144 1.50214535079413 0.141324758707636 0.909084449835021
"ACC_bulk3201" "cg00090813" 0.00808978901699507 0.0737606024339755 0.109676287205441 0.913243273305184 0.996033347028614
"ACC_bulk3202" "cg00090865" 0.0719009182521948 0.0648231806701868 1.10918528694263 0.27432078317377 0.937803620492089
"ACC_bulk3203" "cg00090873" -0.0686581133166225 0.059808028719671 -1.1479748586671 0.258154757038737 0.934996741463037
"ACC_bulk3204" "cg00090936" 0.0176054912421819 0.0654991825625773 0.268789480316976 0.789545675013772 0.988984674020956
"ACC_bulk3205" "cg00090974" -0.0036851622188808 0.038800923571458 -0.094976146949028 0.924832848462946 0.996426229385167
"ACC_bulk3206" "cg00091004" 0.0210902716256685 0.0575788879323043 0.366284803042122 0.716184092337961 0.984395220002376
"ACC_bulk3207" "cg00091044" 0.0211804628849271 0.056738142917295 0.373302011590352 0.710998172452669 0.984003431294956
"ACC_bulk3208" "cg00091060" -0.28263595427183 0.0952921966614743 -2.96599264340495 0.0051919850364099 0.814729417371146
"ACC_bulk3209" "cg00091063" -0.0190808276439921 0.0468630186892057 -0.407161727470772 0.686173758249399 0.982224713592748
"ACC_bulk3210" "cg00091098" 0.0139523313434782 0.0563378043901222 0.247654865050517 0.805734776682706 0.989824200831218
"ACC_bulk3211" "cg00091129" 0.0256125194949712 0.0404010310937129 0.633957074896462 0.529906751554867 0.969068143236118
"ACC_bulk3212" "cg00091146" -0.00647102773441702 0.0940996008944856 -0.0687678552608636 0.945535002081462 0.99743943284608
"ACC_bulk3213" "cg00091147" 0.0560828736110405 0.0551085276919596 1.01768049265492 0.315265748093735 0.943557325692657
"ACC_bulk3214" "cg00091162" -0.209501979309518 0.748376046004041 -0.279942123252281 0.781040187734277 0.988644427002008
"ACC_bulk3215" "cg00091178" -0.0266116496693328 0.0831786822333959 -0.319933532905241 0.750771220621215 0.986633124365683
"ACC_bulk3216" "cg00091195" 0.0253534294112043 0.0493862548943771 0.513370156644352 0.61066448913384 0.976134319834147
"ACC_bulk3217" "cg00091213" 0.0383304230167846 0.0604160824250352 0.634440723036707 0.52959454143457 0.969068143236118
"ACC_bulk3218" "cg00091246" -0.018325974438399 0.0415564785155902 -0.440989590384177 0.661719429076854 0.980229842868501
"ACC_bulk3219" "cg00091263" -0.0940368088907196 0.0590016469408366 -1.59379972876035 0.119265923912552 0.901062979068567
"ACC_bulk3220" "cg00091285" -0.0846914707061464 0.128708344604216 -0.658010721578126 0.514498049603097 0.9676109643614
"ACC_bulk3221" "cg00091302" -0.0436614956918857 0.0978953439026787 -0.446001760158187 0.65812700707142 0.979889043664874
"ACC_bulk3222" "cg00091337" 0.0635306036778369 0.036845527986065 1.724241913479 0.0927915828635149 0.892202509951259
"ACC_bulk3223" "cg00091349" 0.0228284432419527 0.062000480578217 0.368197843453058 0.714768937412473 0.984272437644595
"ACC_bulk3224" "cg00091460" -0.0377449335314467 0.0607847035371541 -0.620961053275113 0.538332364728961 0.969718238540118
"ACC_bulk3225" "cg00091483" -0.0930584269896814 0.0767373938335441 -1.2126868315536 0.232735009970271 0.929829318779061
"ACC_bulk3226" "cg00091513" -0.00116234820606306 0.0415988275704923 -0.0279418501421314 0.977854761929064 0.99876191954709
"ACC_bulk3227" "cg00091524" -0.0519522170810729 0.0389776871324226 -1.33287069867873 0.190511103816397 0.921327394312222
"ACC_bulk3228" "cg00091552" 0.0866006814833767 0.0285331371097437 3.03509148504402 0.00432436231344245 0.80585670614276
"ACC_bulk3229" "cg00091589" -0.0187639404685419 0.0821304769286899 -0.228465012870116 0.820509783251667 0.990660922781862
"ACC_bulk3230" "cg00091596" 0.00582896103407761 0.0695186546697276 0.0838474372349423 0.933617898752308 0.996879013184521
"ACC_bulk3231" "cg00091633" -0.0162073337248949 0.0238964058365356 -0.678233113203795 0.501733396026363 0.966532688418776
"ACC_bulk3232" "cg00091673" 0.0442744686177185 0.0458360834659505 0.965930447583026 0.340186485601394 0.946726337570056
"ACC_bulk3233" "cg00091693" 0.0601802692355108 0.0512736160020853 1.17370831097739 0.247815950189275 0.93347071803507
"ACC_bulk3234" "cg00091742" 0.054348313217085 0.0841686810054127 0.645707079734206 0.52234936684275 0.968373765869648
"ACC_bulk3235" "cg00091760" -0.0755663604226609 0.0499791168965032 -1.51195869625195 0.138816991181856 0.907947093207885
"ACC_bulk3236" "cg00091781" -0.0670574691227124 0.104818065793471 -0.63975106404691 0.526172955714188 0.968697036823524
"ACC_bulk3237" "cg00091783" 0.0845551907236841 0.0686871161855628 1.23101966452126 0.225880604802856 0.929001103720183
"ACC_bulk3238" "cg00091794" -0.0451799319722812 0.0436222070482465 -1.03570944776618 0.30688400026988 0.942389218821696
"ACC_bulk3239" "cg00091899" 0.179814434570321 0.0690621274371375 2.60366196703097 0.0130859176700222 0.840452944237309
"ACC_bulk3240" "cg00091953" 0.0473652131894225 0.0710590211813347 0.666561576587886 0.509079292951621 0.967186913976513
"ACC_bulk3241" "cg00091960" 0.151586695767956 0.0550903457341531 2.75160182329333 0.00903730820494019 0.832236219219212
"ACC_bulk3242" "cg00091964" 0.0391439022074647 0.0647600306561664 0.604445393413932 0.549139814986217 0.97083522425795
"ACC_bulk3243" "cg00091986" -0.13683587305565 0.0552118072170016 -2.47838062097547 0.0177545529540415 0.845482812729741
"ACC_bulk3244" "cg00092052" 0.0424660296787777 0.0511554220254599 0.830137412562885 0.411646231367511 0.956364465499317
"ACC_bulk3245" "cg00092123" -0.00106347790207984 0.0385159284707105 -0.0276113790918624 0.978116607157424 0.99876191954709
"ACC_bulk3246" "cg00092146" -0.0639234584129593 0.0577053030676201 -1.10775708669362 0.274929442477006 0.937803620492089
"ACC_bulk3247" "cg00092151" -0.046347066782394 0.0348710385203115 -1.32909912491989 0.191740603069317 0.921371215426492
"ACC_bulk3248" "cg00092235" 0.0565887207578406 0.143836333348889 0.393424383396782 0.696204845897995 0.982705750563231
"ACC_bulk3249" "cg00092247" -0.0308553871070314 0.130684141015877 -0.236106591566322 0.814617970823965 0.990343043122121
"ACC_bulk3250" "cg00092273" 0.0726798283988046 0.0541023350960794 1.34337692208171 0.187117998447949 0.920297677884506
"ACC_bulk3251" "cg00092287" 0.0154765143696242 0.0910895985224535 0.169904298851523 0.865986734027072 0.9932186025013
"ACC_bulk3252" "cg00092301" -0.0671045983596525 0.0412483291394894 -1.62684403852396 0.112035481843703 0.898762536612009
"ACC_bulk3253" "cg00092309" -0.123575612144095 0.0498357781263896 -2.47965651967332 0.0177001794007177 0.845482812729741
"ACC_bulk3254" "cg00092348" -0.0497874549881011 0.0490431961472787 -1.0151755778434 0.316442557963738 0.94364998909522
"ACC_bulk3255" "cg00092349" 0.0725532252383396 0.095740585711313 0.757810542930139 0.453238540148417 0.961108941426582
"ACC_bulk3256" "cg00092383" 0.214454638472175 0.134316680679935 1.59663444172806 0.118631098667839 0.900870227653008
"ACC_bulk3257" "cg00092389" -0.24846027078869 0.143335659757312 -1.73341561485376 0.0911303549255602 0.891398939787775
"ACC_bulk3258" "cg00092400" 0.0539211372177208 0.0569507655907825 0.946802675229496 0.349721564618896 0.948343810271693
"ACC_bulk3259" "cg00092426" -0.0369109676418837 0.0470603632611914 -0.784332399582697 0.437707319036596 0.959321491830544
"ACC_bulk3260" "cg00092427" 0.104368154825763 0.0553995817755567 1.88391593367249 0.0672446791657189 0.884365708450616
"ACC_bulk3261" "cg00092443" -0.0327805255454799 0.0340798463140828 -0.961874218662013 0.342193886028595 0.947193015722437
"ACC_bulk3262" "cg00092444" 0.0667981976511124 0.0518057315875534 1.28939782537809 0.205053137099528 0.924656048180232
"ACC_bulk3263" "cg00092475" -0.0320708804130658 0.0394149168356636 -0.813673679606682 0.420901375186384 0.957283510912903
"ACC_bulk3264" "cg00092518" -0.166074175518676 0.309398978871078 -0.536763812617094 0.594559735864507 0.975155832442741
"ACC_bulk3265" "cg00092551" -0.0317695543925183 0.050444540465538 -0.62979172967632 0.532599633464018 0.969291292437284
"ACC_bulk3266" "cg00092565" -0.128531371817972 0.0682644240978075 -1.88284561858774 0.0673935557351846 0.884383123926087
"ACC_bulk3267" "cg00092590" 0.0463404769615339 0.0543536354763066 0.852573642139068 0.399237623281056 0.954610329828405
"ACC_bulk3268" "cg00092611" -1.3015609571809 0.567746718426812 -2.29250282729495 0.027504279293419 0.855490599617155
"ACC_bulk3269" "cg00092621" 0.0498977495007179 0.0668944327236483 0.745917821096615 0.460306721489148 0.961868407999108
"ACC_bulk3270" "cg00092623" 0.00914450154977827 0.0591324952964058 0.154644269685235 0.877920232572783 0.994165640236833
"ACC_bulk3271" "cg00092644" -0.00790087861137392 0.078089197621649 -0.101177612935077 0.919941445994491 0.996185413508387
"ACC_bulk3272" "cg00092682" 0.041386143756459 0.0387176967287952 1.0689206035771 0.291848832273292 0.939905366961549
"ACC_bulk3273" "cg00092711" 0.0221161830135081 0.0410424785033157 0.538860805195316 0.593126019798563 0.97505514810874
"ACC_bulk3274" "cg00092736" 0.0527259716270593 0.0449394036219998 1.17326816507302 0.247990216219197 0.933501645846304
"ACC_bulk3275" "cg00092821" 0.0542448684989738 0.033599090275778 1.61447432218364 0.114698882067145 0.899384451306234
"ACC_bulk3276" "cg00092916" 0.0596999274468331 0.0921542678648316 0.647825964331882 0.520992693612769 0.968267463759769
"ACC_bulk3277" "cg00092931" -0.0104547056710849 0.0611601060698628 -0.170939953229358 0.865177958945923 0.993197410308405
"ACC_bulk3278" "cg00092967" 0.0200801106709825 0.0464035753348217 0.432727662170337 0.667658765413139 0.980761241795509
"ACC_bulk3279" "cg00092992" 0.0580397704365181 0.0380307755939587 1.52612639448084 0.135259489759971 0.906586644964815
"ACC_bulk3280" "cg00093042" -0.0565272301476043 0.0338125976082874 -1.67178016910921 0.102783805718245 0.895310793912136
"ACC_bulk3281" "cg00093057" 0.0560182095900753 0.110861146727003 0.505300650804389 0.616266067080664 0.97657178344609
"ACC_bulk3282" "cg00093058" 0.0836396498653723 0.0660724471323946 1.26587788852102 0.213262942540839 0.926451309361842
"ACC_bulk3283" "cg00093080" -0.0500405614519532 0.0951995907674046 -0.525638409247097 0.602193588989208 0.975490741452534
"ACC_bulk3284" "cg00093087" -0.0406665742552971 0.0602433170970379 -0.675038763051389 0.503738058524538 0.966665878051296
"ACC_bulk3285" "cg00093095" -0.153274839093448 0.094393881856093 -1.62377938145526 0.112690580917924 0.898821706463716
"ACC_bulk3286" "cg00093099" -0.0949735957501469 0.0623890220541691 -1.52228056512388 0.136217857469742 0.906764203295534
"ACC_bulk3287" "cg00093129" 0.152795534959803 0.0664155094188436 2.30060021065579 0.0269952346530916 0.855357873505756
"ACC_bulk3288" "cg00093140" 0.000667339131891049 0.0971384823845108 0.00686997691861675 0.994554535109264 0.999708207089449
"ACC_bulk3289" "cg00093149" 0.151803326173958 0.0720124157343445 2.10801602231988 0.0416808221000484 0.863902533589449
"ACC_bulk3290" "cg00093177" 0.120893851031478 0.0675529263049552 1.78961678855665 0.0814875995657806 0.888894000290215
"ACC_bulk3291" "cg00093220" -0.0350290202980178 0.0713024905317242 -0.491273446927251 0.626058651276372 0.977088367736641
"ACC_bulk3292" "cg00093354" 0.00397975185207645 0.0361476473392619 0.110097119591897 0.912911759440951 0.995991805764342
"ACC_bulk3293" "cg00093436" -0.0425738893739775 0.0775476819319489 -0.549002733715983 0.586215327430233 0.974373182597668
"ACC_bulk3294" "cg00093449" 0.0104333694849132 0.0456549497537311 0.228526579071758 0.820462271848437 0.990660751051876
"ACC_bulk3295" "cg00093478" -0.132328574807235 0.0925496491429172 -1.42981173924161 0.160941929534971 0.913746434621974
"ACC_bulk3296" "cg00093522" -0.0210301805221475 0.0418242917407556 -0.502822155423489 0.617991251259867 0.976616249894611
"ACC_bulk3297" "cg00093542" 0.062192572683852 0.106072062622432 0.586323779761207 0.561124921206351 0.971929981666422
"ACC_bulk3298" "cg00093544" -0.0609354291505991 0.0371133517592104 -1.64187351080401 0.108867867344503 0.897643592057619
"ACC_bulk3299" "cg00093634" -0.024594630410119 0.0461282882704232 -0.533178908914526 0.597014545169041 0.975235611962432
"ACC_bulk3300" "cg00093637" 0.0316595163090193 0.0921656630181233 0.343506630042838 0.733110724258512 0.985609454381834
"ACC_bulk3301" "cg00093643" -0.0408952717570438 0.0833038111670968 -0.490917176346387 0.626308274177816 0.977088367736641
"ACC_bulk3302" "cg00093653" -0.0437608520158511 0.0500083584179967 -0.875070756173886 0.387033041983666 0.952815992021414
"ACC_bulk3303" "cg00093688" 0.00872843898096884 0.0329450468297387 0.264939340535096 0.792488082632493 0.989278289627538
"ACC_bulk3304" "cg00093695" -0.0276942012344858 0.0339918786269685 -0.814729940007309 0.420303806790098 0.957181722716168
"ACC_bulk3305" "cg00093698" 0.0084103445009863 0.0523983051418124 0.16050794922134 0.873331202563286 0.993855484135093
"ACC_bulk3306" "cg00093756" 0.0451575010781667 0.0619699508452151 0.728699966068368 0.470652551661644 0.962769681468427
"ACC_bulk3307" "cg00093794" -0.059780986287731 0.0350761407516775 -1.70432051550232 0.0964862053760564 0.89405785509494
"ACC_bulk3308" "cg00093815" -0.0190432244793835 0.0675102960161023 -0.282078817649405 0.779413721337406 0.988601834245761
"ACC_bulk3309" "cg00093829" 0.042211296807015 0.0679600142907737 0.621119598745371 0.538229156442942 0.969718238540118
"ACC_bulk3310" "cg00093851" 0.171196853695125 0.086476524978978 1.97969164159571 0.055015145728078 0.875437007813231
"ACC_bulk3311" "cg00093888" 0.0129377555702318 0.0912906396985256 0.141720505113743 0.888049476149056 0.994730863054874
"ACC_bulk3312" "cg00093890" -0.139117830147008 0.0797554440315257 -1.7443051297165 0.0891907638373845 0.890398570932459
"ACC_bulk3313" "cg00093900" 2.00986026932617 1.29207735706184 1.55552626809942 0.128110991091101 0.904103207535198
"ACC_bulk3314" "cg00093930" 0.0393920441908128 0.0742846536318082 0.530285089381441 0.598999616556616 0.975333854295246
"ACC_bulk3315" "cg00093956" -0.160620050035442 0.0812864585975356 -1.97597549218747 0.0554510527528865 0.876002129298279
"ACC_bulk3316" "cg00093971" 0.0265073591657196 0.0386597785667121 0.685657294181808 0.497091251560015 0.96576076415527
"ACC_bulk3317" "cg00094006" 0.00537506756909926 0.0818840377794595 0.0656424342870839 0.948006641030529 0.997543426529489
"ACC_bulk3318" "cg00094036" -0.408469841341992 0.66826049964534 -0.611243432102864 0.544677889945093 0.970228263876142
"ACC_bulk3319" "cg00094044" -0.0664285754358695 0.0600234609649124 -1.10671018245185 0.275376212569021 0.937803620492089
"ACC_bulk3320" "cg00094051" 0.00642478831663602 0.0645211586276074 0.099576456054014 0.921204063695962 0.996241697125068
"ACC_bulk3321" "cg00094063" 0.0408654746998755 0.0576153384502526 0.709281170588981 0.482479459624344 0.964325171981195
"ACC_bulk3322" "cg00094095" -0.00252454413199535 0.066747577070956 -0.0378222587662115 0.970027401641751 0.998482493260548
"ACC_bulk3323" "cg00094155" 0.237703642541959 0.0617361178860565 3.85031729692944 0.000439098337895063 0.765690370586287
"ACC_bulk3324" "cg00094158" -0.0796279586725108 0.0773948241753959 -1.02885379637344 0.310052971251854 0.942800930618119
"ACC_bulk3325" "cg00094177" -0.00766691590524718 0.0760721146801489 -0.100784839983525 0.920251154047673 0.996185413508387
"ACC_bulk3326" "cg00094204" 0.0519583179138769 0.0537422570323373 0.96680565318671 0.339754383558574 0.946704830137053
"ACC_bulk3327" "cg00094226" -0.0294331258539247 0.0374790564471694 -0.78532195428702 0.437134059607063 0.959285691930886
"ACC_bulk3328" "cg00094244" -0.0106584750396625 0.0436933557085397 -0.243938119808439 0.808590999255561 0.989925128936054
"ACC_bulk3329" "cg00094256" -0.0967633664198796 0.0869861804607171 -1.11239930190495 0.272954561615212 0.937601351604305
"ACC_bulk3330" "cg00094269" -0.000516052457190162 0.0364623035282857 -0.0141530404624555 0.988781932248557 0.999442515476342
"ACC_bulk3331" "cg00094303" -0.0742275754616815 0.0701918590099016 -1.05749550601318 0.296962030290217 0.940774723896084
"ACC_bulk3332" "cg00094308" 0.0393823902092105 0.0384179768608471 1.02510317895855 0.311796142047911 0.943070320089677
"ACC_bulk3333" "cg00094319" 0.108912128777535 0.0508186423284423 2.14315305933663 0.038565483422068 0.861882998456033
"ACC_bulk3334" "cg00094333" 0.0604521714693201 0.0568200847519426 1.063922585354 0.294078033043212 0.940285806719251
"ACC_bulk3335" "cg00094359" 0.110509140853904 0.0806430886943925 1.37034856480626 0.17861980736762 0.918398224985498
"ACC_bulk3336" "cg00094397" -0.101456050040746 0.0460286460538026 -2.20419366500928 0.0336402390849359 0.859762163358296
"ACC_bulk3337" "cg00094401" 0.0347784233564814 0.0577400575247868 0.602327480216861 0.55053373908662 0.970955139572793
"ACC_bulk3338" "cg00094412" -0.0204297243869159 0.0452382952735109 -0.451602436904346 0.65412247050996 0.979511960869418
"ACC_bulk3339" "cg00094487" -0.0435347725709174 0.0439434089996752 -0.990700848248692 0.3280984142131 0.945161526290075
"ACC_bulk3340" "cg00094518" -0.0776025924815118 0.0427953446187843 -1.81334192241671 0.0776832045036439 0.88723580391351
[truncated: 36,044,016 more chars]
