# Supplementary material for: Brain region and cell type-specific DNA methylation profiles in association with ADHD
Source: Sci Rep. 2025 Oct 8;15:35078. doi: 10.1038/s41598-025-18724-1 (PMC12508121; doi:10.1038/s41598-025-18724-1)
Supplement: Supplementary file 2 — Supplementary Information 2. [file 41598_2025_18724_MOESM2_ESM.txt]

"CpG" "Estimate_interaction" "SE_interaction" "t_interaction" "p_interaction" "adjP_interaction" "Estimate_maincelltype" "SE_maincelltype" "t_maincelltype" "p_maincelltype" "adjP_maincelltype"
"ACC_astrocyte1" "cg00000029" -0.00169010804913741 0.0129433017803775 -0.130577813746078 0.896902063598255 0.999992877855267 0.0168002183819467 0.014295113950601 1.17524200506568 0.248308086034184 0.923467419345096
"ACC_astrocyte2" "cg00000109" -0.0168550139557181 0.0130906086580666 -1.28756533756219 0.206854294218675 0.999992877855267 0.00562165746828721 0.0144578057148822 0.388831996995264 0.699898044766885 0.982901253239539
"ACC_astrocyte3" "cg00000155" -0.00544303741844225 0.00504421018750305 -1.07906633865641 0.288382362678511 0.999992877855267 0.0117111987476078 0.00557103285117377 2.10215934108885 0.0432523070754491 0.809634342083876
"ACC_astrocyte4" "cg00000158" 0.00967072686930624 0.00631937986957294 1.53032846084623 0.135466182315421 0.999992877855267 -0.00433876418281906 0.00697938260773867 -0.621654439464069 0.538440392265255 0.968803145122801
"ACC_astrocyte5" "cg00000165" -0.0012879672605646 0.00482734339789161 -0.26680663760675 0.791278288484361 0.999992877855267 0.000715611541638075 0.00533151626396908 0.134222893864969 0.894041600021493 0.995299828612453
"ACC_astrocyte6" "cg00000221" 0.01274631326407 0.010350035775975 1.23152359469687 0.226831427499349 0.999992877855267 -0.0216197391936666 0.0114310044933562 -1.89132452937379 0.0673859248735684 0.840948832100167
"ACC_astrocyte7" "cg00000236" -0.00996205327402493 0.00862224167942226 -1.15539016933383 0.25622809118162 0.999992877855267 0.0118087056443219 0.00952275774824503 1.24005103946891 0.223701960760326 0.917907974564728
"ACC_astrocyte8" "cg00000292" -0.00254260463627037 0.0122054548600372 -0.208317073425531 0.836261832411934 0.999992877855267 0.0161961417231543 0.0134802055150769 1.20147587550055 0.238118773726804 0.920692093172619
"ACC_astrocyte9" "cg00000321" -0.0266551494186967 0.0131903611861178 -2.02080511993485 0.0514750743017311 0.999992877855267 0.00344923428050652 0.0145679765027962 0.23676824848286 0.814300203072414 0.991023165408382
"ACC_astrocyte10" "cg00000363" 0.00594554197423834 0.00695429444988447 0.854945389080715 0.398745991704827 0.999992877855267 -0.000205789949703966 0.00768060834043476 -0.0267934440323665 0.978785858462539 0.998798261145007
"ACC_astrocyte11" "cg00000540" 0.00212015104899496 0.0101299364099957 0.209295593099962 0.835504176699624 0.999992877855267 0.00324343453517869 0.0111879177160783 0.28990511170077 0.773702689780822 0.988405858890701
"ACC_astrocyte12" "cg00000579" -0.00118404104711543 0.00643946583854957 -0.183872556637729 0.855238643194589 0.999992877855267 0.00983295590672187 0.00711201048272126 1.38258456319928 0.176078013770015 0.900775131474965
"ACC_astrocyte13" "cg00000596" 0.00490610135648251 0.0138799498213822 0.353466793440753 0.725986726796465 0.999992877855267 0.00057925230047112 0.0153295865067512 0.0377865574010111 0.970085530044081 0.998433642419223
"ACC_astrocyte14" "cg00000622" 0.000632046492677244 0.0016629869609557 0.380067016468978 0.706330944867543 0.999992877855267 0.00465425160888098 0.00183667108351485 2.53406919216811 0.0162037494046965 0.741243744159032
"ACC_astrocyte15" "cg00000658" 0.00354802766261409 0.0049324020101291 0.719330592950032 0.477000790571156 0.999992877855267 -0.00452675283366356 0.00544754730913121 -0.83097081618287 0.411962304833973 0.953501509514973
"ACC_astrocyte16" "cg00000714" 0.00197852244444041 0.0037788457404158 0.523578515862546 0.60407037986038 0.999992877855267 -0.00316359114130068 0.00417351239873602 -0.758016471272206 0.453820683615714 0.958680355827064
"ACC_astrocyte17" "cg00000721" -0.00022743058052954 0.00976766318816663 -0.0232840318250396 0.981563935889874 0.999992877855267 -0.00532104042582379 0.0107878082946052 -0.493245734491293 0.625105549560117 0.976675314781179
"ACC_astrocyte18" "cg00000734" 0.000799790996370435 0.00179599912858238 0.445318142777568 0.658997522297695 0.999992877855267 -0.00116419204963068 0.00198357518304859 -0.586916018903513 0.561254278639021 0.971047565899915
"ACC_astrocyte19" "cg00000765" -0.00185091700810522 0.00722649277212426 -0.256129365443361 0.799440904799597 0.999992877855267 0.00316308754177864 0.00798123534423986 0.396315533291657 0.694423384788005 0.982456647413939
"ACC_astrocyte20" "cg00000769" -0.000685296642477581 0.00275206085303204 -0.249012169088691 0.804894718287158 0.999992877855267 -0.00162410451045853 0.00303948900833972 -0.534334720738363 0.596691778243583 0.974049199807867
"ACC_astrocyte21" "cg00000776" -0.00481687796686126 0.0104907890606793 -0.459153066466228 0.649134509710454 0.999992877855267 0.00449057029855515 0.0115864582004482 0.387570577726801 0.700822468016798 0.982981845379612
"ACC_astrocyte22" "cg00000807" 0.00735234455078285 0.0070889076007605 1.03716185410487 0.307200891506674 0.999992877855267 1.73072161650181e-05 0.00782928063160697 0.00221057552786504 0.998249526871923 0.999869961593144
"ACC_astrocyte23" "cg00000884" 0.001527602207672 0.00866142970574692 0.176368366374714 0.861082483913909 0.999992877855267 -0.00304267975518887 0.00956603861361582 -0.318071030035158 0.752435229876956 0.98679265070795
"ACC_astrocyte24" "cg00000905" 0.00404932630232619 0.00194289716581672 2.08416913337974 0.0449635384510646 0.999992877855267 -0.00219834956086709 0.00214581540714412 -1.02448214023819 0.313059251259288 0.936621575419775
"ACC_astrocyte25" "cg00000924" -0.00192738137198597 0.00787193500207547 -0.244842134936049 0.80809479959303 0.999992877855267 -0.00438150160598862 0.0086940882454734 -0.503963323384699 0.617635312883825 0.976022605518079
"ACC_astrocyte26" "cg00000948" 0.00351175655609882 0.00803299286532461 0.43716664697385 0.664838105286984 0.999992877855267 -0.00613559893354467 0.00887196716283566 -0.691571420512743 0.494043597466563 0.963610405123575
"ACC_astrocyte27" "cg00000957" -0.00205931049247135 0.00675874102967099 -0.304688474292911 0.762516756942257 0.999992877855267 0.00720043325308608 0.0074646311135405 0.964606709101112 0.341757858597158 0.942641241765859
"ACC_astrocyte28" "cg00000974" 0.000233705861633613 0.0018174473691054 0.128590167509858 0.898462455166045 0.999992877855267 0.000258810056039808 0.00200726350056748 0.128936761898295 0.898190333260738 0.995484895057364
"ACC_astrocyte29" "cg00001099" -0.00479240798080076 0.0103252426776908 -0.464144827429137 0.645591466529822 0.999992877855267 0.00144418739694959 0.0114036219775828 0.126642868361347 0.899991570833389 0.99556540575852
"ACC_astrocyte30" "cg00001126" 0.000130133987562522 0.0156294633285416 0.00832619680068471 0.993406865179268 0.999992877855267 0.0208656617108245 0.0172618210607562 1.20877522929846 0.23533933770943 0.920317451596893
"ACC_astrocyte31" "cg00001136" 0.00530932863007625 0.00653456808714381 0.812498784812096 0.422328435798797 0.999992877855267 -0.00550895450726104 0.00721704531105802 -0.763325470441507 0.450692217329678 0.958262505584472
"ACC_astrocyte32" "cg00001193" -0.00249340565888849 0.0100840556210688 -0.247262188209173 0.806237239571934 0.999992877855267 -0.0027653627766021 0.0111372450888782 -0.248298637098651 0.805442041513371 0.990371120902734
"ACC_astrocyte33" "cg00001224" 0.00269012584863383 0.00996178650518341 0.270044519347416 0.788807652546865 0.999992877855267 0.00100496135879986 0.0110022060568075 0.0913418048717644 0.927773222799127 0.99685106834523
"ACC_astrocyte34" "cg00001245" 0.0030075067556086 0.00209225351585527 1.43744853710005 0.160005860218932 0.999992877855267 -0.00435377267685049 0.00231077069284129 -1.88412147096134 0.0683838431902167 0.841914469612965
"ACC_astrocyte35" "cg00001249" -4.82156216527101e-05 0.00887459206545396 -0.00543299582641083 0.995697829431642 0.999992877855267 0.00600377585665312 0.00980146387632669 0.612538691404448 0.544379653726004 0.969475126417954
"ACC_astrocyte36" "cg00001269" 0.00321064225227766 0.00693263822534393 0.463119832294203 0.646318303271955 0.999992877855267 0.00442668245677924 0.00765669031682689 0.578145683527365 0.567090520498647 0.971423441526323
"ACC_astrocyte37" "cg00001364" -0.00669697837929637 0.0108381237413019 -0.617909385346427 0.540876319967722 0.999992877855267 0.010909743851485 0.011970068883622 0.911418635728344 0.368684942984091 0.946504930776767
"ACC_astrocyte38" "cg00001446" 0.00127970644876578 0.00895157167673329 0.142958856274587 0.887192021643561 0.999992877855267 -0.00144909810300494 0.00988648331988004 -0.146573665895035 0.884360313970443 0.994923570627461
"ACC_astrocyte39" "cg00001503" -0.00525941365455406 0.00716957912835023 -0.733573555769415 0.468388572338808 0.999992877855267 0.000863884788447511 0.00791837757912718 0.109098711170923 0.913784916086065 0.996168040704699
"ACC_astrocyte40" "cg00001506" 0.00088053911060683 0.00782813623828392 0.112483876596387 0.911121221295666 0.999992877855267 -0.00101630575407086 0.00864571509232285 -0.117550224963267 0.907136610087506 0.995926208959474
"ACC_astrocyte41" "cg00001510" -0.00306457395146171 0.00648215708455729 -0.472770701401632 0.639488830703588 0.999992877855267 -0.0044635869527855 0.00715916044775562 -0.623479105596079 0.537255647701677 0.968684383170062
"ACC_astrocyte42" "cg00001534" 5.43874296428226e-05 0.00806307481084201 0.00674524680952861 0.994658725389523 0.999992877855267 -0.00314598209426143 0.00890519089865848 -0.353275087537467 0.72612909125731 0.984744469882803
"ACC_astrocyte43" "cg00001582" 0.00146896205584347 0.00188115237417237 0.780884141025394 0.440436731404133 0.999992877855267 0.000373150647788863 0.0020776219239519 0.179604692984315 0.858561218872146 0.993518217063951
"ACC_astrocyte44" "cg00001583" 0.00174423293411323 0.00608972258112955 0.286422396238237 0.776345181405875 0.999992877855267 0.00975520650157188 0.00672573966843391 1.45042879779547 0.156378274420037 0.893605627559794
"ACC_astrocyte45" "cg00001593" -0.0174914398546016 0.0261116193135901 -0.66987189283577 0.507600055960494 0.999992877855267 0.0266653568486353 0.0288387445379954 0.924636535876356 0.361867394812199 0.94542542402779
"ACC_astrocyte46" "cg00001594" -0.00345762306720763 0.00341454391535839 -1.0126163707122 0.318610822515234 0.999992877855267 0.00250797684871294 0.00377116250456121 0.665040778719971 0.510645805422493 0.965659531251237
"ACC_astrocyte47" "cg00001610" 0.00296071501686267 0.00972045212942994 0.304586142438654 0.762594012131373 0.999992877855267 -0.00309141876443813 0.0107356664628051 -0.287957787730151 0.775179875522569 0.988587265119233
"ACC_astrocyte48" "cg00001636" -0.0119848167962841 0.0164216031150685 -0.729820146809344 0.470649351835688 0.999992877855267 0.00617747546333791 0.0181366927670139 0.340606501013965 0.735558737741976 0.985504353183054
"ACC_astrocyte49" "cg00001638" -0.0156765057320373 0.0121324813644492 -1.29211043158681 0.205294523156675 0.999992877855267 0.00929038562581489 0.013399610590188 0.693332508678861 0.492952337074728 0.963610405123575
"ACC_astrocyte50" "cg00001687" -0.00499655491461718 0.00432597679433288 -1.15501195502546 0.256380744160391 0.999992877855267 0.0102586647976914 0.00477778640040655 2.14715852446197 0.0392216041700466 0.804193417208422
"ACC_astrocyte51" "cg00001747" 0.0029912002261592 0.00288618044036795 1.03638711714707 0.307556648453578 0.999992877855267 -0.00571699547945215 0.00318761618767207 -1.79350183424288 0.0820617691117393 0.852639231821669
"ACC_astrocyte52" "cg00001755" -0.00479645725204041 0.00610764078526247 -0.785320784354917 0.437867735881476 0.999992877855267 0.00639817802592092 0.00674552926881687 0.948506450857507 0.349766504072863 0.943908901317753
"ACC_astrocyte53" "cg00001784" 0.00974942933684441 0.00947258067965528 1.02922631820743 0.310858367664369 0.999992877855267 -0.00351547791777317 0.0104619070558351 -0.336026491060481 0.738978165496789 0.985712304715817
"ACC_astrocyte54" "cg00001791" -0.00529147752801981 0.00462882413942337 -1.14315803941495 0.261198682398491 0.999992877855267 0.0091432627430242 0.00511226344352612 1.78849600456383 0.0828807111154056 0.853389079185288
"ACC_astrocyte55" "cg00001793" -0.013328572511059 0.01742207510755 -0.76503932102112 0.449685019545595 0.999992877855267 0.0109183046263751 0.0192416551158475 0.567430637366676 0.574261916486633 0.972217681100883
"ACC_astrocyte56" "cg00001801" -0.00491068146539266 0.0098079474143931 -0.500683910497549 0.61991674848444 0.999992877855267 0.0183604175778525 0.0108322998481585 1.69496947418547 0.0994990845723274 0.863973182761734
"ACC_astrocyte57" "cg00001809" 0.0135750499753664 0.00828460999226798 1.63858648603085 0.110800423997124 0.999992877855267 -0.0121654350727065 0.00914986344947181 -1.32957558764538 0.192776413641006 0.907550218077136
"ACC_astrocyte58" "cg00001810" 0.000196449873094884 0.0150522827961846 0.0130511681022017 0.989665555536723 0.999992877855267 -0.00559768427072776 0.0166243591812364 -0.336715792151902 0.738463187178282 0.985702535541629
"ACC_astrocyte59" "cg00001814" -0.00470429466457191 0.00645493934835804 -0.728789909663297 0.47127099189149 0.999992877855267 0.0134171989200334 0.00712910006231081 1.88203262722678 0.0686755995469062 0.8420406767893
"ACC_astrocyte60" "cg00001854" 0.00297999899806128 0.00740314062034501 0.402531729557016 0.689888489384017 0.999992877855267 -0.00344961097831368 0.00817633248114449 -0.421901994111523 0.675832497767772 0.981187041279303
"ACC_astrocyte61" "cg00001874" -0.00719160952566242 0.0114693854647077 -0.627026578519978 0.534956223105123 0.999992877855267 -0.00115807680028783 0.0126672602511615 -0.0914228315615165 0.927709336092537 0.99685106834523
"ACC_astrocyte62" "cg00001930" -0.00132288161141525 0.0082703865437698 -0.159954024447842 0.873892367073637 0.999992877855267 -0.00422270521246977 0.00913415448892193 -0.462298422649972 0.646901030039817 0.978789459990193
"ACC_astrocyte63" "cg00001997" -0.00348065036958848 0.00804716087737818 -0.432531475712524 0.668168772295071 0.999992877855267 0.00811956227493502 0.00888761489709971 0.913581694182617 0.367563590943405 0.946286833792706
"ACC_astrocyte64" "cg00002000" 0.0035520072827828 0.00594596317143816 0.597381312391088 0.55433012576303 0.999992877855267 0.00446858250337752 0.00656696587347183 0.680463792484285 0.500957507657586 0.964356579742701
"ACC_astrocyte65" "cg00002028" -0.00353708552537073 0.00396057241344106 -0.893074322632472 0.378284166710843 0.999992877855267 0.00264339086525286 0.00437421879829615 0.604311532446094 0.549769060787154 0.969891547398848
"ACC_astrocyte66" "cg00002033" 0.00545808446767108 0.00899430422883719 0.606837875260165 0.548111193752455 0.999992877855267 0.00058770384440787 0.00993367890506307 0.0591627583319937 0.953179299509106 0.997693247466474
"ACC_astrocyte67" "cg00002080" 0.00794477289935601 0.0113989700475239 0.696972872657194 0.490700869798645 0.999992877855267 -0.00423783896545337 0.0125894905730993 -0.33661719200208 0.738536844044958 0.985702535541629
"ACC_astrocyte68" "cg00002116" -7.40633969145661e-05 0.00123600008037029 -0.0599218382675004 0.952579308391546 0.999992877855267 0.000506881773168667 0.00136508924010657 0.37131768259275 0.712774323103971 0.983992705943808
"ACC_astrocyte69" "cg00002145" -0.00864745574409989 0.00591850165013803 -1.46108867670895 0.153448214161384 0.999992877855267 0.000288818931682051 0.00653663624175161 0.0441846419167814 0.965023510082139 0.998314292233342
"ACC_astrocyte70" "cg00002154" 0.00127359033693606 0.0136485370317738 0.093313322444094 0.926218889525941 0.999992877855267 0.000750743023176523 0.0150740047198772 0.0498038203601306 0.960578951700727 0.998161597338092
"ACC_astrocyte71" "cg00002176" -0.00154113811404089 0.0106088634016252 -0.145268918610527 0.885382228390876 0.999992877855267 -0.000611191932645949 0.0117168643508342 -0.0521634384716959 0.958712956366268 0.998054102843229
"ACC_astrocyte72" "cg00002186" 0.00749941466856195 0.00674672403627484 1.11156386836636 0.274358732191002 0.999992877855267 -0.00988520786541705 0.00745135905260455 -1.32663153065504 0.193738376052306 0.907968093428753
"ACC_astrocyte73" "cg00002190" 0.000555384824678986 0.00546064822340712 0.101706757505148 0.919604923660724 0.999992877855267 -1.05994473985161e-05 0.00603096411737034 -0.00175750463644572 0.998608296550131 0.999869961593144
"ACC_astrocyte74" "cg00002224" -0.00175595563643694 0.0066531541129204 -0.263928297260826 0.793476423578474 0.999992877855267 -0.00909815812148713 0.00734801658718134 -1.23817876750019 0.224386280139253 0.918076858300452
"ACC_astrocyte75" "cg00002236" -0.00044241643871424 0.00148603927153021 -0.297715172936631 0.767786856259627 0.999992877855267 0.00237920193317398 0.00164124278967194 1.44963435522513 0.156598406773526 0.893675994447191
"ACC_astrocyte76" "cg00002350" -0.0134508378858823 0.0116249746905239 -1.15706384262899 0.255553364123791 0.999992877855267 -0.000924131788545319 0.0128390993807955 -0.071977929380905 0.943053951286107 0.997394704643548
"ACC_astrocyte77" "cg00002366" -0.0163541381145689 0.0125096548156019 -1.30732129348383 0.200139525623652 0.999992877855267 -0.00413477590454204 0.0138161764367438 -0.299270635654718 0.766610325707233 0.988017411805754
"ACC_astrocyte78" "cg00002398" -0.00438716073300286 0.00521639935857947 -0.841032373372114 0.406382935205277 0.999992877855267 0.000484317291132408 0.00576120564196271 0.0840652671039549 0.933512452051839 0.997062283881361
"ACC_astrocyte79" "cg00002406" -0.00141555302863023 0.00137415714444906 -1.03012456351764 0.310442865521985 0.999992877855267 0.000427803699295926 0.00151767557453636 0.281880862071999 0.779795113271084 0.988744842141053
"ACC_astrocyte80" "cg00002426" 0.00516591016241115 0.00786128773792175 0.657132817755992 0.515652824627692 0.999992877855267 -0.00983392381453545 0.00868232896975509 -1.13263662881146 0.265529593034176 0.927366604571437
"ACC_astrocyte81" "cg00002449" 0.0142806208114011 0.00597369494915422 2.39058420842581 0.0226849312005349 0.999992877855267 -0.00665076573722204 0.00659759398747473 -1.00805926370253 0.320760749025544 0.938220538397784
"ACC_astrocyte82" "cg00002464" 0.00124761049659689 0.00238858668014967 0.522321633527118 0.604935373514854 0.999992877855267 -0.00151874036343524 0.00263805320721121 -0.575704977929826 0.568720089409443 0.971550272706594
"ACC_astrocyte83" "cg00002473" 0.0152273518449139 0.0113658375589103 1.33974744632668 0.18948102998135 0.999992877855267 -0.00476667056173936 0.0125528976922228 -0.379726711601621 0.706581152355613 0.98331802894194
"ACC_astrocyte84" "cg00002490" -0.0015517070305051 0.00153705454880188 -1.00953283129388 0.320064475265836 0.999992877855267 0.000401204589976899 0.00169758615662687 0.236338278567315 0.814631014044943 0.991082900749533
"ACC_astrocyte85" "cg00002531" -0.00162117938495614 0.00541116017381019 -0.299599223250235 0.766361858470876 0.999992877855267 0.00116293719398018 0.00597630748336881 0.194591258434488 0.846905985567231 0.992996159311302
"ACC_astrocyte86" "cg00002559" 0.000453428249949735 0.00448082229637024 0.101193089116041 0.920009528457013 0.999992877855267 -0.002335440489967 0.00494880413096098 -0.471920170644032 0.640089440717793 0.978164148849107
"ACC_astrocyte87" "cg00002590" 0.00413430783737529 0.0073201402799118 0.56478532914469 0.57603926577432 0.999992877855267 -0.0075661840438323 0.00808466349709666 -0.935868765168698 0.356139379271409 0.944697069963225
"ACC_astrocyte88" "cg00002591" -2.2034716382682e-06 0.00790069735694596 -0.000278895841558974 0.999779152499806 0.999992877855267 -0.00574862470945334 0.00872585457120208 -0.658803634938578 0.514592710553956 0.96596045425642
"ACC_astrocyte89" "cg00002593" -0.00800898737369401 0.00931852006493056 -0.859469885549223 0.396282062925039 0.999992877855267 0.0300964653736437 0.010291756187057 2.92432747401198 0.00619705245015451 0.680555296371032
"ACC_astrocyte90" "cg00002597" 0.00464368527171774 0.0102455022212131 0.453241351322251 0.65334127632164 0.999992877855267 0.00335817621845471 0.0113155533432294 0.296775254076642 0.768498069516372 0.988201329719961
"ACC_astrocyte91" "cg00002646" 0.00355678502043833 0.00602619540247503 0.590220658788713 0.559063107009428 0.999992877855267 0.00185058089277589 0.00665557764384108 0.278049628718308 0.782709007098612 0.988937474970621
"ACC_astrocyte92" "cg00002660" 0.000336892465339493 0.00302705033509014 0.111293975337698 0.912057404855422 0.999992877855267 -0.00206875366880187 0.00334319868365588 -0.618794712655137 0.540299949351841 0.968986257778835
"ACC_astrocyte93" "cg00002684" -0.00466661153569194 0.0083927199115103 -0.556030891641202 0.581940553268543 0.999992877855267 -0.00467896086662027 0.00926926448337969 -0.504782323884479 0.61706614760296 0.976020133931434
"ACC_astrocyte94" "cg00002719" 0.00143512482240063 0.00242910212079293 0.590804647575774 0.558676340076862 0.999992877855267 -0.00121126484077557 0.00268280012346039 -0.451492763170604 0.654587788789373 0.979200394954217
"ACC_astrocyte95" "cg00002743" 0.00967817899177251 0.00993443218955338 0.974205551672059 0.33704201041684 0.999992877855267 -0.00748550942961903 0.0109719948274314 -0.682237783315784 0.499849704518167 0.964261692267408
"ACC_astrocyte96" "cg00002749" 0.019364992408643 0.0110315354036281 1.75542131716988 0.0884674385096511 0.999992877855267 -0.0131935043170945 0.0121836806651629 -1.08288329936445 0.286709488671338 0.931970017027152
"ACC_astrocyte97" "cg00002769" -0.00254576384392817 0.00771676031600227 -0.32990059813689 0.743560189196794 0.999992877855267 -0.000237000257051098 0.00852270695055303 -0.0278080964681907 0.97798270046453 0.998724258640979
"ACC_astrocyte98" "cg00002776" -0.00738697834362352 0.00863104763830396 -0.855861148401111 0.398246514523908 0.999992877855267 0.00890952197206233 0.00953248341081508 0.934648568279073 0.356758724292994 0.944697069963225
"ACC_astrocyte99" "cg00002780" -0.000173936607596425 0.00530171695526159 -0.0328075997010375 0.974025652292553 0.999992877855267 -0.00804281206169367 0.00585543389896052 -1.37356380423344 0.178837272759579 0.901786352563602
"ACC_astrocyte100" "cg00002808" -0.00461097296615841 0.0078521157664283 -0.587226819282595 0.5610480145775 0.999992877855267 -0.00443165459344291 0.00867219906782779 -0.511018550056526 0.612740184357549 0.975449191153278
"ACC_astrocyte101" "cg00002809" -0.0057892859302397 0.00544215234040331 -1.06378608464508 0.295148162933002 0.999992877855267 0.00833919506922664 0.00601053650472232 1.38742940212987 0.174609843632495 0.900060273020192
"ACC_astrocyte102" "cg00002810" 0.00108639447696019 0.00255927214113557 0.424493534508663 0.673960747497618 0.999992877855267 -0.00145363087406628 0.00282656523883234 -0.514274658902539 0.610487060439285 0.975185802738749
"ACC_astrocyte103" "cg00002837" -0.00348480377900827 0.0117169773092918 -0.297414912312303 0.768014033818261 0.999992877855267 -0.00439342246003619 0.0129407108506783 -0.339503950805447 0.736381402204278 0.985580537860033
"ACC_astrocyte104" "cg00002907" 0.00402382222718199 0.0111111312919933 0.362143342692888 0.719553792505882 0.999992877855267 -0.00157673905697958 0.0122715896325567 -0.12848694457615 0.898543501078599 0.995500175172904
"ACC_astrocyte105" "cg00002926" -0.0108062943781476 0.0118906306667271 -0.90880750407851 0.370041543485765 0.999992877855267 0.00328507478996476 0.0131325007490028 0.250148456318513 0.804023322137625 0.990269739643799
"ACC_astrocyte106" "cg00002930" -0.00528458739855046 0.00600891978504412 -0.879457138320188 0.385512954274439 0.999992877855267 0.00440598068366053 0.00663649774259702 0.663901481557103 0.511365522599389 0.965776905876791
"ACC_astrocyte107" "cg00002934" -0.000854787201017713 0.00237526860838005 -0.359869699789736 0.721237523135222 0.999992877855267 -0.000422233184463211 0.00262334418189608 -0.160952263670577 0.873112308163812 0.994272333130237
"ACC_astrocyte108" "cg00003009" 0.00476393128246034 0.00900608601395262 0.528967997316464 0.600367912033799 0.999992877855267 -0.0118646175245174 0.00994669119231584 -1.19282053651 0.241445862514738 0.92155720173833
"ACC_astrocyte109" "cg00003014" -0.00339284238487875 0.00620276000449091 -0.546989143933067 0.588066367729242 0.999992877855267 0.0139991398516777 0.00685058284021889 2.04349617809021 0.0490539560572435 0.818515153190465
"ACC_astrocyte110" "cg00003036" -0.001202938002156 0.00244310102375813 -0.492381604550093 0.625709627290583 0.999992877855267 -0.000512612429816469 0.00269826108670351 -0.189978809812928 0.850489542030433 0.993303320202455
"ACC_astrocyte111" "cg00003091" 0.00459729377221505 0.00796607798923493 0.577108807926268 0.567782518038717 0.999992877855267 -0.0100268771141422 0.00879806362609336 -1.13966862940209 0.26262932631911 0.926659584146883
"ACC_astrocyte112" "cg00003167" -0.0160302450922117 0.00836072983304565 -1.91732604836152 0.063887260778361 0.999992877855267 0.0107336924963286 0.0092339333271801 1.1624182367371 0.253403464022772 0.924281208476974
"ACC_astrocyte113" "cg00003173" -0.00208113875080878 0.00451862138088037 -0.460569402786145 0.648128376243914 0.999992877855267 0.00412971531544907 0.00499055099196053 0.827506886935287 0.41389408206642 0.953787660573256
"ACC_astrocyte114" "cg00003181" -0.00805891313879003 0.0103323231332177 -0.779971070869934 0.440966555567109 0.999992877855267 0.0061795612858759 0.0114114419233971 0.54152326475113 0.591784581745492 0.973667988445634
"ACC_astrocyte115" "cg00003187" 0.000605357102316324 0.0138612851121732 0.0436725092527452 0.965428646428706 0.999992877855267 0.00450960618795014 0.01530897243551 0.294572755091639 0.770165443420476 0.988316501860608
"ACC_astrocyte116" "cg00003202" -0.001233274920755 0.00218546194367336 -0.564308577564197 0.576359877804509 0.999992877855267 0.00177904444428069 0.0024137139077508 0.737056880920274 0.466296109200702 0.960114720284296
"ACC_astrocyte117" "cg00003241" 0.0180990802376236 0.0146767583366681 1.23317968603497 0.226221120389523 0.999992877855267 0.00408080691375591 0.0162096145487529 0.251752248733753 0.802793839177758 0.990221439988027
"ACC_astrocyte118" "cg00003266" 0.0413675909447965 0.0108516933782183 3.81208623419366 0.000571666302678202 0.820653273389346 -0.0347872987203252 0.0119850557478148 -2.90255627110186 0.00654910424563326 0.683909447643928
"ACC_astrocyte119" "cg00003287" 0.00498611008735323 0.00680438209157883 0.732779261988255 0.46886647169399 0.999992877855267 -0.000122109207012112 0.00751503897637717 -0.0162486458680987 0.987133869879247 0.999238526198495
"ACC_astrocyte120" "cg00003298" 0.0114038308698383 0.0153186606590113 0.744440465369922 0.461878721243405 0.999992877855267 -0.0131459542094225 0.016918557830672 -0.777013876773232 0.442685136993042 0.957281284226713
"ACC_astrocyte121" "cg00003305" -0.00314076399750827 0.00558396915661561 -0.562460842712079 0.577603297596948 0.999992877855267 -0.0098980213574941 0.00616716481968132 -1.6049548936825 0.118032603669322 0.874835177714162
"ACC_astrocyte122" "cg00003345" 0.00356298984434837 0.0070400871602278 0.506100246098811 0.616150761198595 0.999992877855267 -0.0050902553412437 0.00777536133246868 -0.654664796089616 0.517220922089944 0.966208296538709
"ACC_astrocyte123" "cg00003407" 0.00269226230799873 0.00142924334206621 1.88369763829483 0.0684429551165353 0.999992877855267 -0.00173593273663513 0.00157851503307672 -1.09972518491103 0.279410029612398 0.930165255901392
"ACC_astrocyte124" "cg00003432" -0.00219297740183165 0.0061626514752076 -0.355849655080125 0.724217996173158 0.999992877855267 0.00118021492907651 0.00680628533358383 0.173400742289344 0.863395718813062 0.993744762475652
"ACC_astrocyte125" "cg00003513" -0.00038020796924235 0.00602071890709388 -0.0631499286230374 0.950028083102137 0.999992877855267 0.00125055543745575 0.00664952917747197 0.188066764439883 0.85197602251453 0.993399880500843
"ACC_astrocyte126" "cg00003529" -0.0193821559050364 0.00756725129782257 -2.56132050360393 0.0151841949779729 0.999992877855267 0.00950126028694722 0.00835758305189217 1.13684305952498 0.263791938773963 0.927055519677072
"ACC_astrocyte127" "cg00003555" 0.00190956514260173 0.00169673445700261 1.12543547089572 0.268523463460621 0.999992877855267 -0.000575740714061273 0.00187394320385352 -0.307234879305487 0.760595153449932 0.987462623339292
"ACC_astrocyte128" "cg00003578" -0.00168055964140794 0.00514158149093098 -0.326856560451722 0.745840607764882 0.999992877855267 -0.00857394211594565 0.00567857371683845 -1.50987599060688 0.140591647282801 0.886594929068036
"ACC_astrocyte129" "cg00003622" 0.00157595561442212 0.00892801579314757 0.176518013737353 0.860965868038398 0.999992877855267 0.00119921856840489 0.00986046723482091 0.121618838118544 0.903938467390844 0.995718312141297
"ACC_astrocyte130" "cg00003625" -0.00507650519179522 0.0107805882066706 -0.470893154851613 0.640815006093476 0.999992877855267 -0.00916652603368997 0.0119065242767111 -0.769874215233363 0.446850847509619 0.957731318782077
"ACC_astrocyte131" "cg00003722" 0.0123433642441523 0.00815245447580005 1.51406723960161 0.139528782966534 0.999992877855267 -0.0115680373139653 0.00900390547065269 -1.28477996039276 0.207814607832984 0.912451555217896
"ACC_astrocyte132" "cg00003758" 0.00471561229960108 0.00872290215008326 0.540601306591072 0.592412863729664 0.999992877855267 -0.00662896158261721 0.00963393130525829 -0.688084788293961 0.496208075648371 0.963904154230798
"ACC_astrocyte133" "cg00003784" -0.0014768565078777 0.00122963689945726 -1.20105090253029 0.238281337957895 0.999992877855267 0.00233773416158964 0.00135806148182792 1.72137579400536 0.0945463862416797 0.861565520922483
"ACC_astrocyte134" "cg00003818" -0.00351148547558839 0.0124225307767037 -0.282670700415859 0.77919479214635 0.999992877855267 0.0244830467071483 0.0137199530707882 1.78448472679373 0.0835419358500609 0.853582541257705
"ACC_astrocyte135" "cg00003858" -0.00859226107026098 0.00485424961247963 -1.77004928798293 0.0859585748473731 0.999992877855267 0.014773542695596 0.00536123259215499 2.75562427886713 0.00946285186942037 0.70918942580109
"ACC_astrocyte136" "cg00003900" -0.00223561880437519 0.00947721790993734 -0.235893996067246 0.814972873181119 0.999992877855267 0.00120308502955085 0.0104670286033677 0.114940454940933 0.9091888586599 0.995996296918242
"ACC_astrocyte137" "cg00003911" 0.00275420195622122 0.00644537683096303 0.427314341496726 0.671925805747674 0.999992877855267 -0.0113925193494758 0.00711853882545373 -1.6004013785441 0.119040937660313 0.875230469939963
"ACC_astrocyte138" "cg00003929" -0.0138861240569176 0.00772565374324377 -1.79740440335696 0.081428088140367 0.999992877855267 0.0206156660119196 0.00853252921677121 2.41612603815036 0.0213814900672668 0.762429033391565
"ACC_astrocyte139" "cg00003937" -0.00441995312381607 0.00861990853203827 -0.512761023784428 0.611533969678377 0.999992877855267 0.0082155187749045 0.0095201809244729 0.862958260991177 0.394388958594296 0.951052607894646
"ACC_astrocyte140" "cg00003944" -0.00403967919808111 0.00854674482009849 -0.472657050504353 0.639569072020294 0.999992877855267 0.0111244793599624 0.00943937591683462 1.17851852261996 0.247018303755074 0.923022449224475
"ACC_astrocyte141" "cg00003965" -0.0155586711233576 0.00882799138304092 -1.7624248199026 0.0872586563777766 0.999992877855267 0.0121153578980187 0.00974999616920115 1.24260129827429 0.222772348771484 0.917530558537538
"ACC_astrocyte142" "cg00003969" 0.000747424591909821 0.00974918557685476 0.0766653364035103 0.939352713281461 0.999992877855267 0.00264870814862354 0.0107674008619639 0.245993270110354 0.807211081051412 0.990535752235724
"ACC_astrocyte143" "cg00003994" -0.000215619992904628 0.00374604670347123 -0.0575593445497693 0.954446758860854 0.999992877855267 0.00244504434623161 0.00413728779557461 0.590977584118494 0.558561832923595 0.970708497981073
"ACC_astrocyte144" "cg00003999" 0.0232066369416358 0.00888921360008022 2.61065128881889 0.0134874528722781 0.999992877855267 -0.0207721091465752 0.00981761249954211 -2.11580047058733 0.0419933779742239 0.807635746629778
"ACC_astrocyte145" "cg00004055" -0.000833591726341332 0.00197766400078953 -0.421503210863192 0.676120707095485 0.999992877855267 -0.0013369728742484 0.00218421332724759 -0.612107277970497 0.544661578232054 0.969505624910785
"ACC_astrocyte146" "cg00004061" -0.00621836309874369 0.0133154129332739 -0.467004901004956 0.643565226149041 0.999992877855267 0.00130175172800114 0.0147060887870998 0.0885178749323912 0.930000093897686 0.996984684568489
"ACC_astrocyte147" "cg00004067" -0.00018615438507492 0.00383581705202528 -0.0485305692503327 0.961585938242085 0.999992877855267 -0.000296254859650905 0.00423643385457411 -0.0699302455368297 0.944671237984797 0.997400102906381
"ACC_astrocyte148" "cg00004072" 0.00123960583068978 0.00445956389347293 0.277965707028905 0.782772870696691 0.999992877855267 -0.00657511688017261 0.00492532547791083 -1.33496088931803 0.19102628664163 0.906815801472566
"ACC_astrocyte149" "cg00004073" -0.0666164801858512 0.0883247003752696 -0.754222543669149 0.456064183361422 0.999992877855267 0.0331989379180764 0.0975494257911336 0.34032940377486 0.735765463198527 0.985519503065038
"ACC_astrocyte150" "cg00004082" 0.00538120859286317 0.00576994196078699 0.932627854740016 0.357785953997672 0.999992877855267 -0.00655518274711011 0.00637256082082936 -1.02865754151515 0.311121665581142 0.936134495942729
"ACC_astrocyte151" "cg00004089" 0.00689496342267015 0.00971135378966646 0.709989932609278 0.48269765829638 0.999992877855267 -0.0129934600617081 0.0107256178827838 -1.21144163475789 0.234330039589443 0.920210809200836
"ACC_astrocyte152" "cg00004105" 0.0142634706232855 0.00854880117892807 1.66847612018906 0.104683782793426 0.999992877855267 -0.0212038103742971 0.00944164704396203 -2.24577452170879 0.0315344596310785 0.785774675017888
"ACC_astrocyte153" "cg00004121" 0.00455603873928196 0.00786301172868728 0.579426674725638 0.566236187461581 0.999992877855267 -0.00160604388764166 0.00868423301594529 -0.184937908125309 0.854409672169325 0.993478104131324
"ACC_astrocyte154" "cg00004175" -0.00282796670800255 0.0091378497684342 -0.309478354281056 0.758903430149386 0.999992877855267 -0.00449743944543943 0.0100922164931112 -0.445634459834398 0.658771314532956 0.979464412836895
"ACC_astrocyte155" "cg00004192" 0.000823178231762676 0.00797146888418001 0.103265564191856 0.918377221155619 0.999992877855267 0.00585778380710644 0.00880401755182602 0.665353490338226 0.510448356048654 0.965622946523277
"ACC_astrocyte156" "cg00004207" -2.27367266679575e-05 0.00319799185773954 -0.00710968872948559 0.99437014418515 0.999992877855267 -0.00206709115585999 0.00353199352029231 -0.585247720298457 0.562362107880826 0.971125216210504
"ACC_astrocyte157" "cg00004209" 0.0153481889102399 0.0106856722348588 1.43633349151128 0.160320560565469 0.999992877855267 -0.0145909675945162 0.0118016951801016 -1.23634506499689 0.225058017988724 0.918149909429576
"ACC_astrocyte158" "cg00004219" -0.00194834705752066 0.00980082274403679 -0.198794234770353 0.843643440060157 0.999992877855267 0.00338600155164117 0.0108244310696712 0.312811041046614 0.756392600830948 0.987027671969039
"ACC_astrocyte159" "cg00004255" 0.0138311259862535 0.0123817058951725 1.11706142137055 0.272035363148372 0.999992877855267 -0.00662681971398693 0.0136748643953164 -0.484598568762158 0.631162235876607 0.977198204386665
"ACC_astrocyte160" "cg00004257" -0.0131078016665379 0.00443681908052813 -2.95432412920872 0.00574109058052582 0.999992877855267 0.0105155204385877 0.00490020517257082 2.14593472482518 0.0393266551386292 0.804395440369149
"ACC_astrocyte161" "cg00004260" -0.0131644281975481 0.00857453213452496 -1.53529405348452 0.134244829108925 0.999992877855267 0.0129088235167053 0.00947006536786092 1.36311873416573 0.18207409072299 0.903153458736145
"ACC_astrocyte162" "cg00004306" -0.00179714546848968 0.0154943438056236 -0.115987194490768 0.908365655630828 0.999992877855267 -0.00865981733626647 0.0171125895115087 -0.506049498262231 0.616185997470692 0.975902372922598
"ACC_astrocyte163" "cg00004322" 0.00610924736670443 0.0094583571502593 0.645909989404127 0.522804194707106 0.999992877855267 -0.0124483427274009 0.0104461980059385 -1.19166252834996 0.241893581488574 0.921565512954812
"ACC_astrocyte164" "cg00004421" 0.0126924905978588 0.0167382739205001 0.758291485618107 0.45365831018853 0.999992877855267 -0.0250643067339836 0.0184864370073386 -1.35582139078686 0.18436230045454 0.90398859683025
"ACC_astrocyte165" "cg00004429" 0.001952888490572 0.00894143070351711 0.218408949901478 0.828455578400965 0.999992877855267 0.0177274398734099 0.00987528321266204 1.79513230067973 0.0817965146471473 0.85254094374899
"ACC_astrocyte166" "cg00004438" -0.015113116475972 0.00435394654731886 -3.47113045870501 0.00146633392125013 0.937080269825057 0.0129637343648689 0.00480867734406901 2.69590439060301 0.0109621418887741 0.718183341567673
"ACC_astrocyte167" "cg00004454" 0.000854342920944814 0.0107554056082754 0.0794338170089529 0.937167322859642 0.999992877855267 -0.000634305492841016 0.0118787115810219 -0.0533985094691935 0.957736350993294 0.997950798556328
"ACC_astrocyte168" "cg00004533" -0.000641333158376274 0.00647985737353135 -0.0989733448448982 0.921758217738407 0.999992877855267 0.00565862434535712 0.00715662055247018 0.790683857537198 0.434774366229514 0.956131862847402
"ACC_astrocyte169" "cg00004562" -0.000162425489992601 0.00769370212212432 -0.0211114866957902 0.983283858614374 0.999992877855267 -0.00425213318189048 0.00849724053444273 -0.500413418292076 0.620105097020327 0.976198958898417
"ACC_astrocyte170" "cg00004608" 0.00753505335835203 0.0142535405110919 0.528644328929247 0.600589962698202 0.999992877855267 -0.0094553653338061 0.0157421954044578 -0.600638290332021 0.552184163023718 0.970041334418221
"ACC_astrocyte171" "cg00004633" 0.0067969526295838 0.00596234381864486 1.13997998712 0.262501441396195 0.999992877855267 -0.00328837210300358 0.00658505733285197 -0.499368788575057 0.620832735952244 0.976298029964149
"ACC_astrocyte172" "cg00004667" 0.0116836092348675 0.0135194237153591 0.86420911725653 0.393711528426779 0.999992877855267 -0.0259218710616127 0.0149314066717125 -1.73606356263283 0.0918821500921053 0.859476832386006
"ACC_astrocyte173" "cg00004693" -0.00203130382743408 0.00934995373468065 -0.217252821251896 0.829348983209416 0.999992877855267 -0.00339433596310281 0.0103264728226255 -0.328702357659409 0.744457562832033 0.986127852081574
"ACC_astrocyte174" "cg00004700" -0.0157128296526063 0.0144562225545483 -1.08692499671449 0.284945602054399 0.999992877855267 0.0177664028115476 0.0159660457755695 1.11276161056314 0.273851339599479 0.928922415720764
"ACC_astrocyte175" "cg00004723" 0.0128825548505947 0.00698593485272135 1.84407028152808 0.0741671753962577 0.999992877855267 -0.000767508271966853 0.00771555330051301 -0.0994754675488822 0.921362616235665 0.996435884861174
"ACC_astrocyte176" "cg00004747" 0.00254200113600488 0.00918075911654202 0.276883545656335 0.783596522125495 0.999992877855267 0.00550975203350435 0.0101396073390603 0.54338909281816 0.590514065964095 0.973665043962843
"ACC_astrocyte177" "cg00004771" 0.0160680094448247 0.0215285684728392 0.746357541844752 0.460735797208246 0.999992877855267 -0.0180068131108002 0.0237770350050185 -0.757319535720059 0.454232320435431 0.958731417699103
"ACC_astrocyte178" "cg00004778" -0.00867367994842392 0.0083879926051378 -1.03405908382789 0.30862739043233 0.999992877855267 0.00522119233334211 0.00926404345211423 0.563597565180951 0.576838192079579 0.972388787374471
"ACC_astrocyte179" "cg00004786" -0.00645900276547136 0.0360558506454081 -0.179138826289041 0.858924060714314 0.999992877855267 0.00938583421398739 0.039821561940506 0.235697289523951 0.815124243447063 0.991123785619056
"ACC_astrocyte180" "cg00004806" 0.00186985458829978 0.0118094130240743 0.158335946459656 0.875157061652384 0.999992877855267 -0.00932832331965086 0.0130428006495828 -0.715208609735919 0.479510030626017 0.962324104574246
"ACC_astrocyte181" "cg00004818" -0.000137241337187228 0.00402290597643647 -0.0341149750929048 0.972990986156433 0.999992877855267 -0.0076457243970765 0.00444306254474402 -1.72082304043213 0.0946479026318122 0.861565520922483
"ACC_astrocyte182" "cg00004821" -0.00272895385500096 0.00419287424319564 -0.650855164432755 0.519646494314337 0.999992877855267 0.00217093700353294 0.00463078247761244 0.468805653046404 0.642290889295777 0.978422710505328
"ACC_astrocyte183" "cg00004836" -0.00602899826532374 0.00653435248518846 -0.922661928475665 0.362880579344596 0.999992877855267 0.00698052133041771 0.00721680719140571 0.967258947797665 0.340450436078189 0.942482671443498
"ACC_astrocyte184" "cg00004859" -0.0178031593201059 0.0087439456363578 -2.03605558182789 0.0498366189379668 0.999992877855267 0.0222409932152777 0.00965717259556555 2.30305433554025 0.027717261912317 0.778881815161584
"ACC_astrocyte185" "cg00004883" -0.00725467627574435 0.00731954592405957 -0.991137476424324 0.328830623277621 0.999992877855267 0.00720555734174615 0.00808400706608866 0.89133486436108 0.379202678999982 0.948585901196939
"ACC_astrocyte186" "cg00004905" 0.00166156645933437 0.00702342102917368 0.236575089608413 0.814448811688666 0.999992877855267 -0.00449766462718784 0.0077569545730052 -0.579823509968726 0.565971656764767 0.971331220870833
"ACC_astrocyte187" "cg00004915" 0.00088767988855152 0.00676384945770618 0.131238859484102 0.896383205098441 0.999992877855267 0.00174934990657879 0.00747027307121949 0.234174827332411 0.816296057277883 0.991187583261589
"ACC_astrocyte188" "cg00004939" 0.00240328272834189 0.00231876438651424 1.03644973259 0.307527885034115 0.999992877855267 -0.0028312429112884 0.00256093859915008 -1.10554892344081 0.276916963675707 0.929477060608808
"ACC_astrocyte189" "cg00004963" -0.000826227952694785 0.0136116192800152 -0.0607001955974383 0.951964109254647 0.999992877855267 0.04618443733466 0.0150332312389567 3.07215638478167 0.00423862720947742 0.654054909274067
"ACC_astrocyte190" "cg00004979" 0.00967684426357531 0.0046680353645224 2.07300148947466 0.0460555958098514 0.999992877855267 -0.00728207517880886 0.00515556993057586 -1.412467540324 0.16717422752741 0.897627226273429
"ACC_astrocyte191" "cg00004996" 0.00803264201238658 0.00735633898506558 1.09193472849661 0.28276991740818 0.999992877855267 0.00687727343441838 0.00812464283342197 0.846470863448625 0.403386899011233 0.952382822913645
"ACC_astrocyte192" "cg00005010" 0.00123039021218034 0.00195422501259453 0.629605190932856 0.533288064774974 0.999992877855267 -0.0022126374160613 0.00215832634625776 -1.02516351148551 0.312742496251408 0.936570350075369
"ACC_astrocyte193" "cg00005040" 0.000373792075399254 0.00579292886976238 0.0645255765784305 0.948941041824391 0.999992877855267 0.00551417218232349 0.00639794850696628 0.861865670897397 0.394981279228948 0.951164436508998
"ACC_astrocyte194" "cg00005072" -0.00488357338181207 0.00790218185392574 -0.618003163187893 0.540815252989771 0.999992877855267 0.0150410176712308 0.00872749411062147 1.72340622412173 0.0941742690338423 0.861356661952962
"ACC_astrocyte195" "cg00005077" 0.00434739953976604 0.00256859436647348 1.69252085752051 0.09996911680576 0.999992877855267 -0.00267186614973707 0.00283686108727503 -0.94183890840547 0.353119294737932 0.94464665046684
"ACC_astrocyte196" "cg00005083" -0.00441533082267186 0.00828478003155957 -0.532944846556257 0.597642794752366 0.999992877855267 0.0100272674545848 0.00915005124784738 1.09587008673245 0.281069102158377 0.930432520436757
"ACC_astrocyte197" "cg00005112" -0.00127643793624786 0.00838876043788282 -0.152160494473485 0.879986851108992 0.999992877855267 0.00193531294615903 0.00926489147812576 0.208886736636718 0.83582072983986 0.99226519555951
"ACC_astrocyte198" "cg00005164" 0.00296505437644289 0.0119729355593956 0.247646398974904 0.805942435802229 0.999992877855267 -0.0120651504536352 0.0132234016519833 -0.912408983041484 0.368171260562575 0.946422322720748
"ACC_astrocyte199" "cg00005166" 0.0119818614756509 0.0162008354359524 0.73958293836262 0.464782086187981 0.999992877855267 -0.0198201808165541 0.017892867877266 -1.10771403178676 0.275994163973065 0.929477060608808
"ACC_astrocyte200" "cg00005215" -0.00250126176147801 0.00996437551086768 -0.251020423582994 0.80335480037293 0.999992877855267 -0.00389587430678323 0.0110050654609923 -0.35400737238613 0.725585335899688 0.984707305374262
"ACC_astrocyte201" "cg00005249" 0.00576353355545084 0.0117947167849726 0.488653832094894 0.628318569261008 0.999992877855267 -0.010213407670977 0.0130265695196774 -0.784044306948891 0.438605942583292 0.956727745425274
"ACC_astrocyte202" "cg00005297" -0.00203277801801144 0.00733522239559933 -0.277125615063966 0.78341225691969 0.999992877855267 0.00434022066214074 0.00810132080494808 0.535742351974241 0.595729346585216 0.974016945303447
"ACC_astrocyte203" "cg00005306" -0.00227875906819493 0.00264655570306848 -0.861028190547016 0.395435679128545 0.999992877855267 -0.000531474367288202 0.00292296478857761 -0.181827153500139 0.856830679490426 0.993518217063951
"ACC_astrocyte204" "cg00005325" -0.00706218800871261 0.00686736179200658 -1.02836987807062 0.311254889221451 0.999992877855267 0.0150733857636186 0.00758459634353633 1.98736822381645 0.0552332202147877 0.82803227015975
"ACC_astrocyte205" "cg00005347" 0.0190291869965911 0.00626222142261886 3.03872790697859 0.00462197889958752 0.999992877855267 -0.0270191561236943 0.00691625447194207 -3.90661683043992 0.000438234637676508 0.506875532949588
"ACC_astrocyte206" "cg00005354" 0.00936664907297654 0.0107929897330155 0.867845639130384 0.39174627469895 0.999992877855267 -0.0161492754128976 0.011920221031625 -1.35477986272676 0.1846906978117 0.90398859683025
"ACC_astrocyte207" "cg00005390" 0.00297787352673258 0.00412998844251193 0.72103677000156 0.475964366509452 0.999992877855267 0.00388627129829679 0.00456132881718624 0.852004197472904 0.400352855008257 0.9519172864821
"ACC_astrocyte208" "cg00005423" -0.00366703056774704 0.0109600896375219 -0.334580344598001 0.740058982415698 0.999992877855267 0.00348819215635905 0.0121047730274437 0.288166671812077 0.775021381009838 0.988572630078383
"ACC_astrocyte209" "cg00005434" 0.0113662049856642 0.00572569370609126 1.9851227762275 0.0554939616066532 0.999992877855267 -0.00515478185436398 0.00632369123146776 -0.815153945011248 0.420828644492432 0.954456876229633
"ACC_astrocyte210" "cg00005437" 0.0119053785523333 0.00699930747585383 1.7009366417184 0.0983613551780481 0.999992877855267 -0.0152378156659984 0.00773032257459324 -1.9711746203295 0.0571377657723512 0.829980681510554
"ACC_astrocyte211" "cg00005440" 0.000236007554508073 0.00368719804847716 0.0640072899272512 0.949350581986246 0.999992877855267 -0.00304908952462238 0.00407229292461709 -0.748740225977009 0.459317594791174 0.959214509166238
"ACC_astrocyte212" "cg00005461" -0.00341799629644846 0.0112474238817438 -0.30389148060796 0.763118510784293 0.999992877855267 0.0121213713416945 0.0124221167649814 0.975789518889832 0.336268043289788 0.941652674131842
"ACC_astrocyte213" "cg00005502" 0.0179997666372199 0.0158534454080903 1.13538515911717 0.264393258486076 0.999992877855267 -0.0197636287076789 0.0175091960663282 -1.12875706187825 0.267139516847552 0.927508223398071
"ACC_astrocyte214" "cg00005541" -0.0145868143824162 0.0105192461638574 -1.38667867974555 0.174836713228484 0.999992877855267 0.00874437997548164 0.011617887393674 0.752665237592424 0.456986965864403 0.959015622934231
"ACC_astrocyte215" "cg00005543" -0.0019237266005113 0.00154250191638618 -1.24714697601042 0.221122549725744 0.999992877855267 0.000634431436348771 0.00170360245306108 0.372405801135593 0.711971806560286 0.983917409990126
"ACC_astrocyte216" "cg00005549" 0.0162932578431862 0.0115875735601879 1.40609746799502 0.169041954084057 0.999992877855267 -0.0145807468715367 0.0127977920367261 -1.1393173783176 0.262773650776773 0.926683675893162
"ACC_astrocyte217" "cg00005579" 0.00256011889022409 0.0100308905641644 0.255223489265268 0.800134504001487 0.999992877855267 0.00811811863118781 0.0110785274170249 0.732779576707308 0.468866282282448 0.960657918445631
"ACC_astrocyte218" "cg00005597" -0.00483509295818181 0.00538861706304042 -0.897279005284096 0.37606982961632 0.999992877855267 0.0100477282702301 0.00595140994619301 1.68829375913811 0.100784900468719 0.864644808652514
"ACC_astrocyte219" "cg00005599" -0.018021922868097 0.00781031762182968 -2.30745070056128 0.0274422392070675 0.999992877855267 0.00870080803593038 0.00862603548066139 1.00866824109832 0.320472876382392 0.938147138806696
"ACC_astrocyte220" "cg00005619" 0.00460874449475416 0.00724314291308377 0.636290702814808 0.528975913782338 0.999992877855267 0.00690092480258112 0.00799962444358626 0.862656097326416 0.394552712876973 0.95109040408791
"ACC_astrocyte221" "cg00005622" -0.00733379532552698 0.00579383658415053 -1.26579257440383 0.214451149274551 0.999992877855267 0.00130409228102816 0.00639895102400825 0.203797821882888 0.839763083997216 0.992701517151871
"ACC_astrocyte222" "cg00005631" -0.0122134511125482 0.0119133544692029 -1.02518993656414 0.312730216242842 0.999992877855267 0.0225524444425441 0.0131575978495181 1.71402445191544 0.095903990747122 0.862233041046434
"ACC_astrocyte223" "cg00005644" -0.0110800235320013 0.00842058900268507 -1.31582523840888 0.197300914036814 0.999992877855267 0.0182093610105145 0.00930004425200467 1.9579864909341 0.0587307916201457 0.831715988143058
"ACC_astrocyte224" "cg00005734" -0.0175888654886917 0.00942432209605546 -1.86632686249693 0.0709037269296016 0.999992877855267 0.0112315051037185 0.0104086082945639 1.07905925421214 0.288385473991695 0.932044594888833
"ACC_astrocyte225" "cg00005740" -0.00578849546365374 0.00781819195081838 -0.740387995084697 0.464300167366811 0.999992877855267 -0.0120887004757036 0.00863473221292388 -1.40000872958284 0.170842458192147 0.898835577012386
"ACC_astrocyte226" "cg00005817" 0.00974636266042686 0.00965878831550133 1.00906680445465 0.320284565233742 0.999992877855267 -0.00815221361300849 0.0106675624147272 -0.764205850978088 0.45017466742149 0.95817671021041
"ACC_astrocyte227" "cg00005849" 0.0259460355297326 0.0137283566265147 1.88995931819114 0.0675740943431005 0.999992877855267 -0.0100916813723254 0.015162160757778 -0.665583325064567 0.51030326263403 0.96558773411074
"ACC_astrocyte228" "cg00005854" 0.00758743837934631 0.00795177469529756 0.95418176068712 0.346929361578273 0.999992877855267 -0.00645640504327473 0.00878226648096196 -0.735163873388585 0.467432581010525 0.960399663989792
"ACC_astrocyte229" "cg00005861" 0.0529148094057987 0.018616202284349 2.84240623289129 0.00762196928354903 0.999992877855267 -0.0476335265054368 0.0205604982019084 -2.31674962530896 0.0268686226020626 0.776507483551728
"ACC_astrocyte230" "cg00005876" 1.00375980185699e-05 0.00936682514098444 0.00107161155113812 0.999151429840552 0.999992877855267 -0.00324567007026401 0.0103451062965035 -0.313739654019891 0.755693466165458 0.986979766226874
"ACC_astrocyte231" "cg00005888" 0.00788241786901554 0.00836325245101002 0.942506269563056 0.352782755954663 0.999992877855267 -0.00902362608326365 0.00923671941004103 -0.976929760738891 0.33571163278782 0.941416088281475
"ACC_astrocyte232" "cg00005893" -0.00705417179563548 0.0128360759232295 -0.549558279167665 0.586322600870477 0.999992877855267 0.0120817421103235 0.0141766893111706 0.852225921379517 0.400231578735671 0.951902375664625
"ACC_astrocyte233" "cg00005986" -0.00128500227212263 0.00485346759792057 -0.264759627255611 0.792841375136561 0.999992877855267 -0.00237952165091126 0.00536036890316564 -0.44391005430727 0.6600048841136 0.979570095627684
"ACC_astrocyte234" "cg00006032" -0.00112587935732953 0.00325060032170344 -0.346360439889309 0.73127062032198 0.999992877855267 -0.000932733343855579 0.00359009646804789 -0.259807320543326 0.796626522465545 0.989883879951985
"ACC_astrocyte235" "cg00006040" -0.0151661239862532 0.00909348795033933 -1.66780052594531 0.104818876015907 0.999992877855267 0.0140162624241631 0.0100432214796685 1.39559427744749 0.172157227281533 0.899318438235022
"ACC_astrocyte236" "cg00006081" -0.00226244231969175 0.00491031134196291 -0.46075333357321 0.6479977651921 0.999992877855267 -0.00409622182851131 0.00542314946814458 -0.755321580674182 0.455413608728292 0.958799111610625
"ACC_astrocyte237" "cg00006090" -0.000260790519775299 0.00789010922447427 -0.0330528402530037 0.97383156364552 0.999992877855267 -0.00276498373732405 0.00871416060294162 -0.317297771215128 0.753016570207057 0.986798123795742
"ACC_astrocyte238" "cg00006122" -0.00102419520931913 0.00192851584850067 -0.531079487946854 0.598920290971522 0.999992877855267 0.00232454027932258 0.00212993208978963 1.09136826026795 0.283015337742286 0.930847715524176
"ACC_astrocyte239" "cg00006166" 0.00285409265427738 0.0036405201903764 0.783979350484606 0.438643527909664 0.999992877855267 -0.00285660594180551 0.00402073998149314 -0.710467713643268 0.482405324203063 0.962548857364
"ACC_astrocyte240" "cg00006183" -0.0133492056277767 0.0111195800378132 -1.20051347104669 0.238487038085444 0.999992877855267 -0.00439507961215967 0.0122809207743539 -0.35787867155188 0.722713127325923 0.984584177927718
"ACC_astrocyte241" "cg00006198" 0.00865889707483707 0.00959733324559309 0.902219069949776 0.373478929128111 0.999992877855267 -0.00921592274440422 0.0105996889121166 -0.869452190608107 0.390880046373287 0.950512419635178
"ACC_astrocyte242" "cg00006299" -0.00398550020526241 0.0120410003068386 -0.330994112092072 0.742741564065313 0.999992877855267 0.00707953616431328 0.0132985751538632 0.532352983865096 0.598047993331715 0.974053587889272
"ACC_astrocyte243" "cg00006301" -0.00313275585154613 0.0067237713188429 -0.465922427011579 0.644331788010131 0.999992877855267 -0.0028177101818976 0.00742600912901215 -0.379438017506508 0.70679343928227 0.983334330109421
"ACC_astrocyte244" "cg00006378" -0.00207497563400401 0.0107591331617538 -0.192857138470975 0.848252893861361 0.999992877855267 -0.00481541058952362 0.0118828284441404 -0.405241110074108 0.687915544834963 0.981891155231508
"ACC_astrocyte245" "cg00006387" -0.00396996455952057 0.00597287348065494 -0.664665771404428 0.510882644004384 0.999992877855267 0.0074796838025784 0.00659668672393393 1.13385463272658 0.2650255960303 0.927280602395022
"ACC_astrocyte246" "cg00006397" -0.00464257726766926 0.00673398804757539 -0.689424637357478 0.495375680754869 0.999992877855267 -0.00424613111388095 0.00743729290373304 -0.570924282375603 0.571918750128708 0.971955544036948
"ACC_astrocyte247" "cg00006414" 0.00879079340229057 0.00552091891141353 1.59226997232601 0.120859119242885 0.999992877855267 -0.00757705151255067 0.00609752953997672 -1.24264285443373 0.222757224837186 0.917530558537538
"ACC_astrocyte248" "cg00006459" -0.0035518782851858 0.00932497853208844 -0.380899352525407 0.705719113790012 0.999992877855267 0.00592734113471574 0.010298889183377 0.575532082069864 0.568835614310797 0.971550272706594
"ACC_astrocyte249" "cg00006468" 0.00352480841896449 0.0117932652660546 0.298883162503789 0.766903352539738 0.999992877855267 -0.00299851253228653 0.0130249664025835 -0.230212688432868 0.819347657862727 0.991498205101321
"ACC_astrocyte250" "cg00006480" -0.00450134681685694 0.00914883953688061 -0.492012872092816 0.625967473055433 0.999992877855267 -0.00187931436121059 0.0101043540446338 -0.18599054951055 0.853590756211053 0.993449162251628
"ACC_astrocyte251" "cg00006600" -0.00356264456152424 0.00951078250920629 -0.374590056924933 0.710361867197403 0.999992877855267 -0.0153203546337429 0.010504098724995 -1.45851205656393 0.154152413586989 0.893021472629542
"ACC_astrocyte252" "cg00006609" 0.00013806701824724 0.00755881847627581 0.0182656877765458 0.985536892837553 0.999992877855267 0.00339478514115708 0.00834826949751616 0.406645370297056 0.686893848730925 0.981884779829234
"ACC_astrocyte253" "cg00006626" 0.0424924672429193 0.0269751190290408 1.57524670038241 0.124739123762175 0.999992877855267 -0.0454511390611808 0.0297924290798635 -1.52559359759963 0.136639130427736 0.885139225768344
"ACC_astrocyte254" "cg00006713" 0.0204306142632205 0.0190533806656697 1.07228289938238 0.291372326394708 0.999992877855267 -0.0311464197152876 0.0210433359572016 -1.48010846657744 0.148328902899915 0.890289531378921
"ACC_astrocyte255" "cg00006735" -0.0085906777085062 0.011280834572729 -0.761528560065392 0.451749661285266 0.999992877855267 0.00769007957876658 0.0124590169039803 0.617230046161174 0.541318804902315 0.969112244892872
"ACC_astrocyte256" "cg00006771" 0.000708909660296702 0.0116049766382411 0.0610866943032597 0.951658638977739 0.999992877855267 -0.00608156554376223 0.0128170127107151 -0.474491652698293 0.638274321498081 0.977930243445133
"ACC_astrocyte257" "cg00006775" -0.00176014978926962 0.0142009435724553 -0.123945974455083 0.902109945578298 0.999992877855267 0.000728717220918474 0.0156841051857469 0.0464621482888742 0.963221943198348 0.998242787216698
"ACC_astrocyte258" "cg00006787" -0.00842872633567914 0.00861759120036934 -0.978083798558221 0.335149121780471 0.999992877855267 0.0148174056344901 0.00951762156822591 1.55683912501389 0.129048337791077 0.881559839795065
"ACC_astrocyte259" "cg00006867" -0.00810882947968885 0.0195231886415336 -0.415343498881025 0.68057874801587 0.999992877855267 0.0466475903990201 0.0215622111765106 2.16339548931962 0.0378512272244244 0.800619087164733
"ACC_astrocyte260" "cg00006884" 0.00312175539180332 0.00187612252885798 1.66394003791617 0.105593606478182 0.999992877855267 -0.00220279938404909 0.00207206675625642 -1.06309286484035 0.295457723796244 0.933175351756967
"ACC_astrocyte261" "cg00006899" 0.00143549199515589 0.00503057477658529 0.285353475280271 0.777156764443451 0.999992877855267 0.00372714573542031 0.00555597334347319 0.670835784300284 0.506993571617204 0.965015312481844
"ACC_astrocyte262" "cg00006926" 0.00057057716973765 0.00765683501329905 0.0745186710627332 0.941047583357258 0.999992877855267 -0.00582939800407997 0.00845652298565736 -0.689337451570449 0.49542982207774 0.963795804838426
"ACC_astrocyte263" "cg00006948" -0.000540958774286084 0.00233014946620965 -0.232156255266336 0.817850380893594 0.999992877855267 0.00418151303925093 0.00257351274864795 1.62482701569976 0.113713831067679 0.872509214739433
"ACC_astrocyte264" "cg00007021" -0.0011484370866605 0.0111643086311667 -0.102866834355911 0.918691238033788 0.999992877855267 -0.00235835913468479 0.0123303208694523 -0.191265025432347 0.849489912319334 0.993173338152417
"ACC_astrocyte265" "cg00007032" -0.0026081178169156 0.00153960882829073 -1.69401329025316 0.0996824121142185 0.999992877855267 0.000225346377342173 0.00170040720777553 0.132524948325155 0.895373879786918 0.995444430422722
"ACC_astrocyte266" "cg00007036" 0.00359350150150184 0.0033483976766013 1.07320033298713 0.290966675360687 0.999992877855267 -0.00332717021184414 0.00369810788245 -0.899695281371804 0.374801125816325 0.947729170006997
"ACC_astrocyte267" "cg00007064" 0.00157447363800858 0.00621215182761595 0.253450604830567 0.801492419235678 0.999992877855267 -0.00317900044012582 0.00686095555531542 -0.463346601576939 0.64615746791152 0.978768133943736
"ACC_astrocyte268" "cg00007076" -0.00490764702873077 0.00845706223922093 -0.580301633109757 0.565653021937535 0.999992877855267 -0.00401969436218852 0.00934032679206079 -0.430359071119999 0.669732144407372 0.980546228791182
"ACC_astrocyte269" "cg00007127" -0.00693263619653914 0.00819801136042086 -0.845648522763603 0.403839032328725 0.999992877855267 0.000652723915397318 0.00905422036463721 0.0720905709282979 0.942964992623161 0.997389383431435
"ACC_astrocyte270" "cg00007205" -0.00247931237048374 0.0109729446398409 -0.225947769888657 0.822635656321633 0.999992877855267 0.00667983887437402 0.0121189706198435 0.551188635067446 0.585217320423679 0.97321167531366
"ACC_astrocyte271" "cg00007215" -0.00847630142748209 0.0215714045971379 -0.392941562489015 0.696889606385684 0.999992877855267 0.0217354163112237 0.0238243449795863 0.912319576040706 0.368217615859896 0.946422322720748
"ACC_astrocyte272" "cg00007221" 0.00647558460307494 0.00870934522038599 0.743521405939624 0.462427233399538 0.999992877855267 -0.00237147796027945 0.00961895847544011 -0.246542072755017 0.806789859554279 0.990467728187716
"ACC_astrocyte273" "cg00007226" 0.00382690350009296 0.00258267046121872 1.48176221378515 0.147890307432209 0.999992877855267 -0.00293087276644209 0.00285240730428958 -1.02750850554705 0.31165404622823 0.936289702009742
"ACC_astrocyte274" "cg00007239" -0.0193208751066898 0.00811426330776723 -2.38110033823961 0.0231870109415395 0.999992877855267 0.00754351261267074 0.00896172557651149 0.841747780409851 0.405988029297471 0.952701985446805
"ACC_astrocyte275" "cg00007266" -0.00975297684412557 0.00728821171915673 -1.33818517078618 0.189984320909047 0.999992877855267 0.0141993805876164 0.00804940028358149 1.76402962796858 0.0869836429710857 0.856629168906884
"ACC_astrocyte276" "cg00007269" 0.000204049540405956 0.00395155500460219 0.0516377831431701 0.959128626572265 0.999992877855267 0.0023718419118592 0.00436425960171106 0.543469483558972 0.590459354265236 0.973665043962843
"ACC_astrocyte277" "cg00007300" 0.000359126617546507 0.00212637151868049 0.168891754988028 0.866912770876722 0.999992877855267 0.000701824765403413 0.0023484520160793 0.298845690947987 0.76693169227903 0.988027159445314
"ACC_astrocyte278" "cg00007317" -0.00436483881113407 0.0124791872856299 -0.349769477068454 0.7287341649236 0.999992877855267 0.00212522140753199 0.0137825268456169 0.154196790714604 0.878393748564855 0.994595614332614
"ACC_astrocyte279" "cg00007324" 0.00142714433246536 0.006707576698939 0.212766010218133 0.83281836750285 0.999992877855267 0.012718708985976 0.0074081231258237 1.71685982670028 0.0953784483775702 0.861925385837411
"ACC_astrocyte280" "cg00007326" 0.00830501744911355 0.00774253536696132 1.07264830646463 0.291210710932424 0.999992877855267 -0.00983267627131318 0.00855117397518045 -1.14986273228123 0.258465622515389 0.925471003483558
"ACC_astrocyte281" "cg00007420" -0.00471001622839749 0.00635072349752389 -0.741650337986515 0.463545096292914 0.999992877855267 0.0087572830684829 0.00701399979744707 1.2485433877073 0.220617582435827 0.916870993054734
"ACC_astrocyte282" "cg00007426" 0.00375184912823215 0.00699276024571941 0.536533356842719 0.595188842481354 0.999992877855267 -0.00100530146004933 0.00772309154479723 -0.130168269302281 0.897223540477906 0.99547095814071
"ACC_astrocyte283" "cg00007466" -0.00338636464858787 0.00708508497773247 -0.477956814806144 0.635831968940624 0.999992877855267 -0.00091012571090369 0.00782505876977422 -0.116309121462349 0.908112498443411 0.995934216370433
"ACC_astrocyte284" "cg00007540" -0.00253925918637858 0.00568335260092518 -0.446788957976182 0.657945975688215 0.999992877855267 0.0116619805888355 0.00627692797635605 1.85791212401415 0.0721228044372134 0.844164945188371
"ACC_astrocyte285" "cg00007644" -0.00300464483289425 0.00559209043353962 -0.537302618511554 0.594663420468525 0.999992877855267 -0.00166100527389935 0.00617613429138357 -0.26893930661719 0.789650726670385 0.989448233688687
"ACC_astrocyte286" "cg00007675" 0.00561311835310221 0.00900331096209995 0.623450459140089 0.537274237078052 0.999992877855267 -0.00923028595917553 0.00994362631110351 -0.928261548693616 0.360012207680726 0.945135008105281
"ACC_astrocyte287" "cg00007800" 0.0146836003294525 0.0074328178724754 1.97550923235017 0.0566224478797308 0.999992877855267 -0.0164345508087093 0.0082091092569737 -2.00198953312115 0.0535613702563265 0.825531191836218
"ACC_astrocyte288" "cg00007809" -0.00026506161951767 0.0103855306968851 -0.0255222026927492 0.97979215354896 0.999992877855267 -0.0135549012914456 0.0114702065414646 -1.18174866707455 0.245751586859495 0.922894763336729
"ACC_astrocyte289" "cg00007810" -0.0149890134773694 0.0322306828220717 -0.46505417090031 0.644946936027875 0.999992877855267 0.0255911859751748 0.0355968895313634 0.718916352301715 0.477252617547622 0.961720249501529
"ACC_astrocyte290" "cg00007898" 0.00588068845977001 0.00230587145498948 2.55031061989396 0.0155887839556256 0.999992877855267 -0.00497918935231009 0.00254669911617804 -1.95515415255753 0.0590779047863381 0.832278044180039
"ACC_astrocyte291" "cg00007932" -0.00485803411114165 0.0120736296545249 -0.402367328645117 0.690008275684825 0.999992877855267 0.0126404748577058 0.0133346123452401 0.947944681887806 0.350048173306175 0.9439516449188
"ACC_astrocyte292" "cg00007981" 0.000316988295623044 0.00165204923358374 0.191875816518744 0.849015302110007 0.999992877855267 0.00014964260390198 0.0018245910082917 0.0820143271680841 0.935130758419567 0.997062283881361
"ACC_astrocyte293" "cg00007987" -0.00424332264608583 0.00708878247820735 -0.598596819571039 0.553528751462718 0.999992877855267 -0.00628298611079532 0.00782914244112164 -0.802512683610746 0.427998441656064 0.955311094603905
"ACC_astrocyte294" "cg00008004" 0.00371479327887563 0.00909562350277847 0.408415462418916 0.685606836793222 0.999992877855267 0.00439404682287646 0.0100455800714701 0.437410960005759 0.664662741845025 0.980103950045575
"ACC_astrocyte295" "cg00008033" -0.00339800448750673 0.00382641648761487 -0.888038324762922 0.380947333650141 0.999992877855267 -0.00258863627916072 0.00422605148524303 -0.612542532479783 0.544377143961208 0.969475126417954
"ACC_astrocyte296" "cg00008034" 0.000795199235992964 0.012005279699832 0.0662374601738008 0.947588445150509 0.999992877855267 -0.00324678293856006 0.0132591238487628 -0.244871605061825 0.808072172380305 0.990574410027996
"ACC_astrocyte297" "cg00008036" 0.00329211914915506 0.0029033172928217 1.13391641943327 0.265000047736274 0.999992877855267 -0.00439316148954694 0.00320654283117753 -1.37006168975252 0.179917517159918 0.902240227144634
"ACC_astrocyte298" "cg00008075" -0.00787020237342945 0.0119179901083594 -0.66036322415717 0.51360423949604 0.999992877855267 0.0109416814110225 0.0131627176397463 0.831263095546687 0.411799561630801 0.95346713901854
"ACC_astrocyte299" "cg00008103" -0.000611708248372909 0.00853157345189054 -0.071699347350442 0.943273964635501 0.999992877855267 -0.00498338103800547 0.00942262003483481 -0.528874243000591 0.600432227598684 0.97421524629488
"ACC_astrocyte300" "cg00008254" 0.00606164241086704 0.00637799005159195 0.950400104395593 0.348818140665563 0.999992877855267 -0.0123214445412568 0.00704411409935066 -1.74918298702638 0.0895560114530354 0.858160258335259
"ACC_astrocyte301" "cg00008282" 0.0109360219390127 0.0101779335424365 1.07448352786106 0.290399966554808 0.999992877855267 -0.0035300702649336 0.011240927719954 -0.314037271022328 0.755469440349443 0.986979766226874
"ACC_astrocyte302" "cg00008345" 0.0122137488779361 0.00692709425794952 1.76318502724568 0.087128289513552 0.999992877855267 -0.0137165279825102 0.00765056733159586 -1.79287723223645 0.0821635763640847 0.852639231821669
"ACC_astrocyte303" "cg00008364" 0.000133452430040619 0.0093708083093348 0.0142412933479473 0.988723228972926 0.999992877855267 0.00283696343549759 0.0103495054711823 0.274115844800216 0.785704218447747 0.989174673282976
"ACC_astrocyte304" "cg00008369" -0.00330029220409805 0.00693881203624034 -0.475627843334153 0.637473045189839 0.999992877855267 0.00779852448840321 0.00766350892708347 1.01761798186762 0.316262575172246 0.936990493035519
"ACC_astrocyte305" "cg00008387" 0.00190183024591866 0.00192004381744749 0.990513981314736 0.329130571311091 0.999992877855267 -0.00175586159756445 0.0021205752308248 -0.828011933762664 0.413612076934522 0.953787660573256
"ACC_astrocyte306" "cg00008404" 0.0114155828651145 0.00562817681264232 2.0282914423499 0.050664968172284 0.999992877855267 -0.00520560020724896 0.00621598957020582 -0.837453175951289 0.408362257424001 0.953150178765259
"ACC_astrocyte307" "cg00008446" 0.00436911962713669 0.00394572281729263 1.10730525925148 0.276168220399086 0.999992877855267 0.00180672598883813 0.0043578182945712 0.414594153934522 0.681121881682718 0.98144308825084
"ACC_astrocyte308" "cg00008452" -0.00597616753502047 0.00907052219313076 -0.65885595203618 0.514559535105122 0.999992877855267 -0.00653801641459666 0.0100178571544114 -0.652636218886153 0.51851174274883 0.966315613828214
"ACC_astrocyte309" "cg00008488" 0.0113646661094547 0.00787232084829878 1.44362333909582 0.158271974766079 0.999992877855267 -0.0173390545628114 0.0086945143898856 -1.99425221297949 0.0544404957211966 0.826680560192665
"ACC_astrocyte310" "cg00008493" 0.00593836052520076 0.00881078643117909 0.6739875687131 0.505013239614827 0.999992877855267 0.00641650521094298 0.00973099431391315 0.65938844520429 0.514221935365789 0.96596045425642
"ACC_astrocyte311" "cg00008500" -0.017144632105424 0.00790805459238494 -2.16799617467656 0.0374707574819869 0.999992877855267 0.0159536305570229 0.0087339802041161 1.82661629453939 0.0768154654106751 0.848518826392492
"ACC_astrocyte312" "cg00008564" -0.00841051637874606 0.00922568634263634 -0.911641266176263 0.368569426360179 0.999992877855267 0.0118859130683337 0.0101892268123138 1.16651766490951 0.251766384281256 0.924073628818539
"ACC_astrocyte313" "cg00008612" 0.00731937503640186 0.0117561810516825 0.622598019222777 0.537827560580237 0.999992877855267 0.0152052748147244 0.0129840090735177 1.17107703241962 0.249954707607098 0.923622766601984
"ACC_astrocyte314" "cg00008621" -0.00675179514255068 0.00597454771311528 -1.13009309938712 0.266584303682146 0.999992877855267 -0.00033509112434101 0.00659853581500864 -0.0507826484140363 0.959804862571923 0.998161597338092
"ACC_astrocyte315" "cg00008629" 0.00123638981222671 0.013734690352107 0.0900194893754587 0.928815890769626 0.999992877855267 -0.0083504004033864 0.0151691559843909 -0.550485499125923 0.585693878915007 0.97321167531366
"ACC_astrocyte316" "cg00008647" -0.00229436845922193 0.00229091622645788 -1.00150692230654 0.32386931771569 0.999992877855267 -0.000735975155265479 0.00253018194771174 -0.290878352021713 0.772964737548723 0.9884058149369
"ACC_astrocyte317" "cg00008665" 0.00258769404233267 0.00558766821764362 0.463108033895385 0.646326671720405 0.999992877855267 0.00143234136494432 0.00617125021456759 0.232099058560807 0.817894433959426 0.99137448951805
"ACC_astrocyte318" "cg00008671" -0.00194296810054021 0.01022521499545 -0.190017334736217 0.850459597310597 0.999992877855267 0.000242685814738324 0.0112931472980837 0.0214896528250812 0.982984472555796 0.999028905263269
"ACC_astrocyte319" "cg00008695" -0.00938924068201539 0.00877497717285587 -1.07000172160671 0.292382691596422 0.999992877855267 -0.00464317181759091 0.00969144509865869 -0.479100048581354 0.635027088852643 0.977708660404093
"ACC_astrocyte320" "cg00008713" 0.00186857924268261 0.00198555148560794 0.941088285157451 0.35349807485047 0.999992877855267 -0.000770694280688744 0.00219292458934872 -0.351445865686441 0.727488003378868 0.984792960363155
"ACC_astrocyte321" "cg00008737" 0.00486771346982 0.00867972721994158 0.560814106995953 0.57871256854385 0.999992877855267 -0.00938206862281725 0.00958624713960589 -0.978700891619509 0.33484859370656 0.941240934812957
"ACC_astrocyte322" "cg00008795" -0.00757800279078151 0.00897890705391132 -0.843978308861148 0.404758313328549 0.999992877855267 0.0145073747270227 0.0099166736328522 1.46292751623511 0.152947219002484 0.892359189178187
"ACC_astrocyte323" "cg00008800" 0.00719042415563015 0.0108897378932437 0.660293592565829 0.513648350094595 0.999992877855267 -0.0065843062039471 0.0120270736723531 -0.547457044275251 0.58774859979178 0.973436494045268
"ACC_astrocyte324" "cg00008810" 0.00278013463819758 0.00783799919760257 0.354699530850672 0.725071509222753 0.999992877855267 0.00880705735015685 0.0086566081495769 1.0173796939841 0.316374180682912 0.93707816953298
"ACC_astrocyte325" "cg00008819" -0.000421846498171678 0.00243222205339507 -0.173440783329316 0.863364498998598 0.999992877855267 -0.000648206851007576 0.00268624590513356 -0.241305849836315 0.810811178807451 0.990776008251113
"ACC_astrocyte326" "cg00008893" 0.00565863657724868 0.00633120101443279 0.893769849409154 0.377917298646148 0.999992877855267 -0.00353142237802567 0.00699243836550944 -0.505034466294989 0.616890969372941 0.975976830754685
"ACC_astrocyte327" "cg00008916" -0.00580597664196216 0.00994647676914968 -0.583721932571157 0.563376269357242 0.999992877855267 0.00316876615375845 0.0109852973556995 0.288455200724667 0.7748024706911 0.988522026276573
"ACC_astrocyte328" "cg00008956" 0.0451819516257429 0.0108917432872693 4.14827548116684 0.00022044942911537 0.712278118859408 -0.0363171629696426 0.0120292885118583 -3.01906159569136 0.00486261001307775 0.661062642037925
"ACC_astrocyte329" "cg00008971" -0.011113463070804 0.00820837720338458 -1.3539171989101 0.184963041318385 0.999992877855267 0.0226791162697616 0.00906566882723777 2.50164843895712 0.0174984759072621 0.74820398725219
"ACC_astrocyte330" "cg00008985" 0.0241847697812292 0.0127820453574334 1.89208918486309 0.0672807281932591 0.999992877855267 -0.0332250936682143 0.0141170157357587 -2.35354938254085 0.0247033020667898 0.770629478761195
"ACC_astrocyte331" "cg00009001" -0.0071210413330626 0.011507688674126 -0.618807263101721 0.540291781002109 0.999992877855267 0.00268716537918719 0.0127095638884096 0.211428606266949 0.833853165164974 0.99226519555951
"ACC_astrocyte332" "cg00009038" -0.0162510951022133 0.0106737078736755 -1.52253512036742 0.137401142136709 0.999992877855267 0.0084365343120958 0.0117884812483426 0.715659136606924 0.479235408051107 0.962260093776791
"ACC_astrocyte333" "cg00009053" 0.00655956944506713 0.00902409091353513 0.726895319198137 0.472415414209502 0.999992877855267 -0.00556388337808044 0.00996657654271324 -0.558254216403756 0.580439033241203 0.972747136986598
"ACC_astrocyte334" "cg00009085" -0.00825858351439866 0.0108040021956508 -0.76440039208093 0.450060349943847 0.999992877855267 0.0234217874797658 0.0119323836475416 1.9628758319878 0.0581357519497731 0.830999119891513
"ACC_astrocyte335" "cg00009088" -0.00156529495481654 0.00687749505667273 -0.227596667379331 0.82136406460026 0.999992877855267 -8.50930039195749e-05 0.00759578793711518 -0.0112026566070633 0.991129213651688 0.999510619069656
"ACC_astrocyte336" "cg00009163" 0.00537191919610639 0.0158380291242459 0.339178514824342 0.736624285750854 0.999992877855267 -0.0123048238334947 0.0174921696894431 -0.703447545499227 0.48671078154445 0.963085796459637
"ACC_astrocyte337" "cg00009167" -0.00337747940358854 0.00190513710917887 -1.77282747121768 0.0854889404402885 0.999992877855267 0.00494743602451715 0.00210411165012924 2.35131820320146 0.0248299456669331 0.770629478761195
"ACC_astrocyte338" "cg00009196" -0.00379500171662872 0.0115989463535951 -0.327185039135253 0.745594417808079 0.999992877855267 -0.00154231657224011 0.0128103526167429 -0.120396106054437 0.90489942992684 0.995768979388165
"ACC_astrocyte339" "cg00009200" 0.00778543468657619 0.00752554984240552 1.03453366858409 0.308408903731692 0.999992877855267 -0.0119333748106 0.0083115262522279 -1.43576215107318 0.160481999995387 0.895208465589847
"ACC_astrocyte340" "cg00009214" -0.00304617536926258 0.002437146253383 -1.24989436519626 0.220129868611745 0.999992877855267 0.000920000973658283 0.00269168439379264 0.34179377633571 0.734673210537462 0.98543361425592
"ACC_astrocyte341" "cg00009292" 0.00142016737418563 0.00441703648231962 0.321520408506977 0.749843760766824 0.999992877855267 -0.00171899459665282 0.00487835645881694 -0.352371666803064 0.726800121863639 0.984744469882803
"ACC_astrocyte342" "cg00009293" 0.00665403649002348 0.00703457870327132 0.94590405064757 0.35107260565562 0.999992877855267 -0.0037567124691287 0.00776927756642342 -0.483534335980495 0.631909455766558 0.977227034277415
"ACC_astrocyte343" "cg00009306" -0.0329032291133531 0.0227434045369269 -1.44671520307922 0.157409386865385 0.999992877855267 0.0653371088257864 0.0251187498365279 2.60112900725547 0.0138006772777084 0.730469676455071
"ACC_astrocyte344" "cg00009349" 0.00974207009464086 0.00878909493235684 1.10842699613764 0.275690769179762 0.999992877855267 -0.0137459489889114 0.00970703733194014 -1.41608077921794 0.166122044135356 0.897151619922381
"ACC_astrocyte345" "cg00009364" 0.0024925522883537 0.00384465515638305 0.648316217441627 0.52126643121386 0.999992877855267 -0.000317776047776576 0.00424619501992782 -0.0748378362946642 0.940795572970222 0.997282583778471
"ACC_astrocyte346" "cg00009407" 0.00878622188088199 0.00259589554393065 3.38465925619568 0.00185320770568567 0.97355850881181 -0.0100744318229863 0.00286701362867119 -3.51391138229629 0.00130494392744259 0.590881967310926
"ACC_astrocyte347" "cg00009412" -0.00137176646633804 0.00197855514562923 -0.693317277190058 0.492961769490118 0.999992877855267 -0.00249528841632942 0.00218519754419982 -1.14190518974025 0.261711695844947 0.92646922332413
"ACC_astrocyte348" "cg00009421" -0.0144257044615278 0.00737115189127263 -1.95704886757356 0.0588455041142053 0.999992877855267 0.00119109355654249 0.00814100281526908 0.146307965194226 0.884568401903238 0.994923570627461
"ACC_astrocyte349" "cg00009436" 0.0146572801799358 0.00948928660227274 1.54461349880879 0.131976639474649 0.999992877855267 -0.0110681658588225 0.010480357762735 -1.05608664411987 0.29859915264898 0.933925032639322
"ACC_astrocyte350" "cg00009523" -0.0139082016114219 0.0685694751778907 -0.202833718288491 0.840510447074468 0.999992877855267 -0.0308408670181647 0.0757309439147043 -0.407242606838504 0.68645949911201 0.981859837199995
"ACC_astrocyte351" "cg00009528" -0.00413211589766837 0.00615658778699611 -0.671169816890484 0.506783489940586 0.999992877855267 0.0113785724058039 0.00679958834734222 1.67342077557555 0.103699434907761 0.865975612415249
"ACC_astrocyte352" "cg00009553" 0.0118154654045663 0.00732373211089957 1.61331206899033 0.116200221205333 0.999992877855267 -0.0144986477664547 0.00808863046272348 -1.79247251228398 0.0822296010263194 0.852656285116771
"ACC_astrocyte353" "cg00009556" -0.0011077454832666 0.00563153303487374 -0.196704072657799 0.845265574056258 0.999992877855267 -0.00129283159210328 0.00621969631984783 -0.20786088670884 0.836615106519989 0.992375907556522
"ACC_astrocyte354" "cg00009585" -0.0268201092075233 0.0119586093783582 -2.2427448174752 0.0317489164256302 0.999992877855267 0.00184348132283287 0.0132075792293994 0.139577532779768 0.889842189948159 0.995053269128389
"ACC_astrocyte355" "cg00009602" 0.00479280901379511 0.0103916804026193 0.461215975482374 0.647669288747041 0.999992877855267 -0.00281664233809752 0.0114769985289904 -0.245416284665611 0.807653996707579 0.990555312582691
"ACC_astrocyte356" "cg00009629" 0.00554656518246383 0.00622421962022418 0.891126200695351 0.379312959139413 0.999992877855267 -0.0058533453607516 0.00687428372098706 -0.851484401623029 0.400637258168272 0.951948579573276
"ACC_astrocyte357" "cg00009644" 0.00339294870164539 0.00629045149710044 0.539380790585437 0.593245094333316 0.999992877855267 -0.0103097104449299 0.00694743292535342 -1.48395969499849 0.147309110840943 0.889909829941128
"ACC_astrocyte358" "cg00009733" 0.0101336541557906 0.00867307375839626 1.16840400970652 0.251015681760915 0.999992877855267 -0.00123143039282677 0.00957889878347772 -0.12855657217621 0.898488832559397 0.995500175172904
"ACC_astrocyte359" "cg00009737" 0.0095626042281149 0.00954089396912406 1.00227549525874 0.323503631266245 0.999992877855267 -0.0142965850450479 0.0105373550577335 -1.35675271135099 0.184069034923322 0.90398859683025
"ACC_astrocyte360" "cg00009750" 0.00182824949580886 0.0058022830983314 0.315091398476338 0.754676138089462 0.999992877855267 0.00740119984521682 0.00640827970109147 1.15494332183351 0.256408452628369 0.924940199577338
"ACC_astrocyte361" "cg00009786" -0.000705496412581336 0.0068700198475185 -0.102692048675255 0.918828893452589 0.999992877855267 0.000712162134762031 0.00758753200918599 0.0938595229515788 0.925788319979238 0.996726044659927
"ACC_astrocyte362" "cg00009796" 0.00876992378601011 0.00807436347215156 1.08614429066236 0.285285720010775 0.999992877855267 -0.00999511099153188 0.00891765855973205 -1.12082234642455 0.270454061869802 0.92839117029519
"ACC_astrocyte363" "cg00009817" -0.00253414100512896 0.0106873051339837 -0.237116932038447 0.81403195776677 0.999992877855267 0.000696957282261637 0.0118034986209434 0.0590466695209331 0.953271060754036 0.997693247466474
"ACC_astrocyte364" "cg00009834" -0.0119718306122978 0.00715202070442853 -1.67390883039319 0.103602694785299 0.999992877855267 0.00697920002699335 0.00789898533478232 0.883556524185607 0.383327528521752 0.949046289991822
"ACC_astrocyte365" "cg00009871" -0.00313667999579601 0.00853345757200967 -0.367574335411773 0.715537678087148 0.999992877855267 0.0146888060030118 0.00942470093445819 1.55854345991046 0.128644336624496 0.881487331944876
"ACC_astrocyte366" "cg00009916" 0.000992031280322989 0.00163323655274269 0.607402080645988 0.547741297377292 0.999992877855267 0.00120800709070257 0.00180381351110417 0.669696220405355 0.507710632659163 0.96503752658551
"ACC_astrocyte367" "cg00009919" 0.0147640918690535 0.00758428660235667 1.94666850596941 0.0601285305446229 0.999992877855267 -0.00780559176548149 0.00837639754170545 -0.931855457745175 0.358179115881181 0.944883612585
"ACC_astrocyte368" "cg00009922" -0.000722772861899976 0.0082979693928262 -0.0871023774231839 0.931116532004648 0.999992877855267 -0.000914845202288056 0.00916461811999807 -0.099823603156118 0.921088346674628 0.996414363414131
"ACC_astrocyte369" "cg00009927" 0.00711338682070583 0.00669681564526896 1.0622043665979 0.295854819683701 0.999992877855267 -0.000441899541077815 0.00739623817629135 -0.0597465266186701 0.952717875546044 0.997675087261064
"ACC_astrocyte370" "cg00009944" -0.0161011936264117 0.0125851871277874 -1.27937657683778 0.209687167910637 0.999992877855267 0.00173757488235107 0.0138995974237504 0.125009007770401 0.901274858919833 0.995603769315087
"ACC_astrocyte371" "cg00009945" -0.0103601827159397 0.00594765696064335 -1.7418931159774 0.0908423456917605 0.999992877855267 0.00764180906016384 0.00656883656381864 1.16334285164821 0.2530335495741 0.924238357913238
"ACC_astrocyte372" "cg00010046" -4.04582103119766e-05 0.00158397906425995 -0.0255421370299986 0.979776373570302 0.999992877855267 0.00329778176273219 0.00174941151826424 1.88508062757254 0.068250231683537 0.841681229389069
"ACC_astrocyte373" "cg00010078" 0.00644786919961128 0.00797626914279238 0.80838159848678 0.424660534726627 0.999992877855267 -0.00960856686550793 0.00880931915454073 -1.09072752354025 0.283293116540603 0.930870504468671
"ACC_astrocyte374" "cg00010096" -0.00163222685162423 0.0105897104345123 -0.154133284542393 0.87844342506676 0.999992877855267 0.00633121848394767 0.0116957110275155 0.541328224427975 0.591917468153813 0.973667988445634
"ACC_astrocyte375" "cg00010108" 0.00659362394321598 0.0064703050291515 1.01905921181596 0.315588130827514 0.999992877855267 -0.0051889778513864 0.00714607055110868 -0.726130229792002 0.472878017866514 0.961079606293415
"ACC_astrocyte376" "cg00010168" 0.0036848003290762 0.00836637186345699 0.440429900704131 0.662497387999638 0.999992877855267 0.00151171401585967 0.00924016461723359 0.163602498275865 0.871041950538487 0.994216585094428
"ACC_astrocyte377" "cg00010187" -0.0101635532850194 0.00691366398836384 -1.47006757952445 0.151014223779759 0.999992877855267 0.00336832372999293 0.00763573439040568 0.441126361627407 0.661998264881245 0.9797368652762
"ACC_astrocyte378" "cg00010207" 0.0121047606475201 0.00678849787385994 1.78312800157619 0.0837665891653732 0.999992877855267 -0.00272401794634877 0.00749749579410723 -0.363323704494739 0.718680243986936 0.984308303565544
"ACC_astrocyte379" "cg00010242" -0.0110800569463315 0.00881345856485738 -1.25717467947395 0.217515537116313 0.999992877855267 0.00550784768902466 0.00973394552806784 0.565839173143386 0.575330875827346 0.972257717650205
"ACC_astrocyte380" "cg00010266" -0.000436695027058605 0.00282368540122525 -0.154654278011677 0.878035902592316 0.999992877855267 0.00422201392789562 0.00311859410033677 1.35381963540548 0.184993861728446 0.904010136659034
"ACC_astrocyte381" "cg00010288" 0.000873125360674619 0.00670276194366144 0.130263519428779 0.897148771158565 0.999992877855267 -0.0102078777065432 0.00740280551239675 -1.37892015256231 0.177194849904558 0.901050575926768
"ACC_astrocyte382" "cg00010312" 0.00343155816925637 0.00784073906608405 0.437657488705362 0.664485807494903 0.999992877855267 0.0122569342695808 0.00865963417282944 1.41541016917762 0.166316932676562 0.897235453889149
"ACC_astrocyte383" "cg00010445" 0.000347561002597782 0.00524700032187994 0.0662399430677478 0.947586483475449 0.999992877855267 -0.00692916797523566 0.00579500260233652 -1.19571438543304 0.24032968610629 0.921318554978263
"ACC_astrocyte384" "cg00010506" 0.0137948036855948 0.00889186194516495 1.55139652084858 0.130345376433192 0.999992877855267 -0.0103567693061132 0.00982053744059729 -1.05460310790112 0.299267318266859 0.934110703383078
"ACC_astrocyte385" "cg00010529" -0.00142201309629374 0.0123657400869424 -0.114996198067863 0.909145017179794 0.999992877855267 -0.00237535934814918 0.0136572311011358 -0.173926861935552 0.862985523562016 0.993727723138449
"ACC_astrocyte386" "cg00010533" -0.000658178423349628 0.00179317205222435 -0.367047000611673 0.715927273426102 0.999992877855267 0.00246117934472692 0.00198045284383632 1.24273564623705 0.22272345699482 0.917530558537538
"ACC_astrocyte387" "cg00010572" 0.00642022140149735 0.012445537646251 0.515865331332738 0.609387765467967 0.999992877855267 -0.0145089611119519 0.0137453628022004 -1.05555315787148 0.298839307937967 0.933930200120257
"ACC_astrocyte388" "cg00010583" -0.0148025813708177 0.0131300548661233 -1.12738153204597 0.267712010164599 0.999992877855267 0.00455799392071828 0.0145013717267591 0.314314673577224 0.755260649958536 0.986961194355305
"ACC_astrocyte389" "cg00010654" 0.00426766747112831 0.00408592810582999 1.04447933507176 0.303854785357992 0.999992877855267 -0.0106683336337659 0.00451266677219511 -2.36408628695987 0.0241130894214784 0.76901127654795
"ACC_astrocyte390" "cg00010659" 0.000273620290015342 0.00216822760151839 0.126195372581609 0.900343021761347 0.999992877855267 0.00164717247411883 0.00239467959261628 0.687846707842542 0.496356067175757 0.963918196164819
"ACC_astrocyte391" "cg00010664" -0.014447468624688 0.0126643483137969 -1.14079842615735 0.262165495925345 0.999992877855267 0.00176535170574754 0.0139870262880133 0.126213511678349 0.900328775413681 0.99556540575852
"ACC_astrocyte392" "cg00010672" 0.00688726214898583 0.00994420588146384 0.692590462333829 0.493411982224296 0.999992877855267 -0.0160736163567823 0.0109827892940945 -1.46352770014673 0.15278397980233 0.892231067487614
"ACC_astrocyte393" "cg00010734" 0.00489592644882829 0.0143984767349865 0.340030861523831 0.735988209878587 0.999992877855267 -0.00464295865646622 0.0159022689213469 -0.291968314674492 0.772138536327494 0.988346911918464
"ACC_astrocyte394" "cg00010738" -0.000188217800456604 0.0055253112689945 -0.0340646510745549 0.973030812072506 0.999992877855267 0.00200367764457482 0.00610238064004355 0.328343602728872 0.744726308467109 0.986127852081574
"ACC_astrocyte395" "cg00010742" 0.003410529891326 0.00917222882758662 0.371832185549973 0.712394821882881 0.999992877855267 0.00166605532570818 0.0101301861376762 0.164464433630868 0.870368806879092 0.994172008719749
"ACC_astrocyte396" "cg00010743" 0.0170818148561078 0.0122444213075456 1.39506918514648 0.172314142554383 0.999992877855267 -0.0172972415454736 0.0135232416597048 -1.27907509018449 0.209792024286113 0.912905447899465
"ACC_astrocyte397" "cg00010789" 0.00407996412673502 0.0143758480795321 0.283806847718707 0.778331498591264 0.999992877855267 -0.00218721535477449 0.0158772769051088 -0.137757587012337 0.891269137817641 0.99508936336299
"ACC_astrocyte398" "cg00010810" -0.000510103214798166 0.00747711213397397 -0.0682219559715302 0.946020649614122 0.999992877855267 0.00103293429293711 0.00825802965813745 0.125082415018848 0.901217196623988 0.995600949876889
"ACC_astrocyte399" "cg00010848" -0.00744238278795196 0.00589768935533328 -1.26191502121451 0.215825894463938 0.999992877855267 0.00299363026277469 0.00651365028879648 0.459593335540865 0.648821680614848 0.97898564171391
"ACC_astrocyte400" "cg00010853" -0.000828882751281655 0.010774164842625 -0.0769324363780297 0.939141848107778 0.999992877855267 0.00583734731187809 0.0118994300497097 0.490556882766034 0.626986078720852 0.976885840977304
"ACC_astrocyte401" "cg00010890" 0.0143700547858481 0.0111558050933342 1.28812350750324 0.206662259965899 0.999992877855267 -0.00982663975246201 0.0123209292131067 -0.797556708791793 0.430829523451459 0.955697931831056
"ACC_astrocyte402" "cg00010900" -0.020175702019386 0.00788630798554553 -2.55832032636376 0.0152934759048751 0.999992877855267 0.00461234167737276 0.00870996235858612 0.529547831263128 0.599970217712582 0.974209717348278
"ACC_astrocyte403" "cg00010940" 0.00473634582820707 0.00914573990525049 0.517874538011733 0.608000543848416 0.999992877855267 -0.0137850396777475 0.0101009306841877 -1.3647296579638 0.181571938126172 0.90300466598034
"ACC_astrocyte404" "cg00010946" 0.0138794800147836 0.0105118369877379 1.32036674759837 0.195797638679687 0.999992877855267 -0.0142636207645578 0.0116097043953396 -1.22859465485474 0.227913813472587 0.918932965888563
"ACC_astrocyte405" "cg00010947" 0.00096774277080736 0.00181025035243745 0.534590571687681 0.596516791690914 0.999992877855267 -0.00249693116181964 0.00199931481984302 -1.24889343941126 0.220491133204597 0.916835389174404
"ACC_astrocyte406" "cg00010954" 0.00610765382265475 0.0118935632187197 0.513525989674963 0.611004775289073 0.999992877855267 -0.020133527557852 0.0131357395798368 -1.53272889093787 0.13487464832765 0.884313829969916
"ACC_astrocyte407" "cg00010992" -0.00535288544268511 0.00325918724694384 -1.64239886729569 0.110004188959717 0.999992877855267 0.00522640773505823 0.00359958022087074 1.45194923140064 0.155957661485427 0.893561615467873
"ACC_astrocyte408" "cg00011093" -0.0022617520596916 0.00947247466824123 -0.238770980013773 0.812759795493735 0.999992877855267 0.024348877097192 0.0104617899724765 2.32741023871158 0.026224343760418 0.773941931520332
"ACC_astrocyte409" "cg00011113" 0.00233854403632632 0.00966998315299971 0.241835378544676 0.810404271424399 0.999992877855267 -0.00126671239809329 0.0106799264529311 -0.118606846561723 0.90630589662684 0.995855894558953
"ACC_astrocyte410" "cg00011122" 0.000398011369581584 0.00196082350529359 0.202981741348511 0.840395691347642 0.999992877855267 0.000439846761426078 0.00216561399253502 0.203104876003873 0.84030023320254 0.992746670394349
"ACC_astrocyte411" "cg00011173" -0.00338439004274418 0.00968802002454211 -0.349337639081123 0.729055297998679 0.999992877855267 0.000139280135314512 0.0106998471144738 0.0130170210680961 0.989692592968377 0.999439014100384
"ACC_astrocyte412" "cg00011203" 0.000610651982418198 0.00416402760359284 0.146649359838852 0.884301034523074 0.999992877855267 0.00407889319537318 0.0045989230643645 0.886923555425213 0.381538476846668 0.948848672154509
"ACC_astrocyte413" "cg00011225" -0.0112820660214338 0.00863920486388774 -1.30591486128467 0.200611982985884 0.999992877855267 0.0146400337300814 0.0095414925856933 1.53435467235315 0.134475196903126 0.88417700219523
"ACC_astrocyte414" "cg00011239" -0.00935411191813464 0.00959497770507112 -0.974896680915769 0.336704159688645 0.999992877855267 0.0253732961599074 0.0105970873564434 2.39436510301858 0.0224875381829619 0.765906506289849
"ACC_astrocyte415" "cg00011247" -0.000564487297697673 0.00213235045694279 -0.264725385951329 0.792867529047409 0.999992877855267 0.00119031844306173 0.00235505540099711 0.505431185422543 0.616615391327995 0.975932363991266
"ACC_astrocyte416" "cg00011274" -0.00647337082712218 0.0108303439395618 -0.597706856148477 0.55411543912485 0.999992877855267 0.00664713492719548 0.0119614765511341 0.555711905531031 0.582156135839072 0.972857320598209
"ACC_astrocyte417" "cg00011284" -0.00118508628356968 0.00330142183675598 -0.358962393225749 0.721909818047712 0.999992877855267 -0.000710820325935007 0.00364622583605195 -0.194946873259136 0.846629833635563 0.992984146115226
"ACC_astrocyte418" "cg00011345" 0.00251668857143284 0.0192193149400792 0.130945800059951 0.89661322337491 0.999992877855267 -0.00450914079242667 0.0212266005832795 -0.212428776559662 0.833079268854704 0.992263442233245
"ACC_astrocyte419" "cg00011346" -0.00104955740332378 0.00260657029978618 -0.402658391147124 0.689796206367186 0.999992877855267 0.00121487861123939 0.00287880326735372 0.422008209111189 0.675755742255142 0.981180190893092
"ACC_astrocyte420" "cg00011350" -0.00106782421481641 0.00317837617074518 -0.335965334954689 0.739023861273277 0.999992877855267 -0.000689049550820603 0.00351032915013687 -0.196292006062661 0.845585452122843 0.992948738243001
"ACC_astrocyte421" "cg00011459" -0.00297099603126631 0.00968623618558114 -0.306723475903769 0.760980952256302 0.999992877855267 -0.0014046402325499 0.0106978769694792 -0.131300840022493 0.896334558600111 0.995462569376545
"ACC_astrocyte422" "cg00011460" -0.0141513816036293 0.00553357986690779 -2.55736466157436 0.0153284375710076 0.999992877855267 0.00210728947900303 0.00611151281909556 0.344806521949648 0.732427817640692 0.985219778776638
"ACC_astrocyte423" "cg00011461" -0.00228518607966145 0.00686847573012363 -0.332706435816483 0.741460297772185 0.999992877855267 0.00138158332286021 0.00758582662253215 0.182126931131869 0.856597309765944 0.993518217063951
"ACC_astrocyte424" "cg00011482" 0.00241981204318881 0.00454537277565199 0.532368226463386 0.598037556370511 0.999992877855267 0.000911155139153951 0.00502009633078417 0.181501524894368 0.857084188415392 0.993518217063951
"ACC_astrocyte425" "cg00011513" 0.0126031000721011 0.0128751167607828 0.978872681798872 0.334764963172035 0.999992877855267 -0.00833787714040733 0.0142198076152186 -0.586356536320772 0.561625678449462 0.971077357040575
"ACC_astrocyte426" "cg00011564" -0.00550369731831613 0.00912959404167812 -0.602841407097712 0.550734992595906 0.999992877855267 0.00350714714673923 0.0100830985294937 0.347824345510519 0.730181039549163 0.984947290230338
"ACC_astrocyte427" "cg00011574" -0.00154283124674388 0.00662819771273594 -0.232767837292988 0.817379376313155 0.999992877855267 -0.00770263417927451 0.00732045371408398 -1.0522072101153 0.300348601760292 0.934160840003595
"ACC_astrocyte428" "cg00011578" 0.00140254754083057 0.00267019743250957 0.525259864216256 0.602914175581586 0.999992877855267 0.00175783332580553 0.00294907568532437 0.596062466132397 0.555200301822641 0.970405973185513
"ACC_astrocyte429" "cg00011605" 0.00194445406533049 0.00580579179144115 0.334916258656913 0.739807879935378 0.999992877855267 0.00331175516116551 0.00641215484583219 0.51648084626623 0.608962637535066 0.975050235496005
"ACC_astrocyte430" "cg00011616" -0.00193124240045514 0.0172426799334289 -0.112003610106511 0.91149906710332 0.999992877855267 -0.0171307494560726 0.0190435237194107 -0.899557755617023 0.374873261531022 0.947729170006997
"ACC_astrocyte431" "cg00011717" 0.00514960223996822 0.00422446126864254 1.21899620152582 0.231487879015381 0.999992877855267 -0.0086242210815059 0.00466566848550944 -1.8484427490489 0.0735160954208583 0.845115026185412
"ACC_astrocyte432" "cg00011740" 0.0103845637088705 0.00818984768326995 1.26798007856531 0.213678511991243 0.999992877855267 -0.00858115125262945 0.00904520406438333 -0.948696258431454 0.349671369152065 0.943902193748332
"ACC_astrocyte433" "cg00011754" -0.00417114609613708 0.00747287934210818 -0.558171208871727 0.580495058160159 0.999992877855267 -0.00276375184558823 0.00825335478899839 -0.334864054223414 0.739846901891014 0.985783182655692
"ACC_astrocyte434" "cg00011762" 0.000847494824803592 0.00550750249183802 0.153880061980827 0.878641508601401 0.999992877855267 -0.00376529784664992 0.00608271189530658 -0.61901630579532 0.54015573687202 0.968974909496994
"ACC_astrocyte435" "cg00011777" 0.0102119834979635 0.00738666746748409 1.38248859081803 0.17610719399498 0.999992877855267 -0.000877842523511082 0.00815813885472146 -0.107603282947683 0.914961952521941 0.996211722009715
"ACC_astrocyte436" "cg00011794" -0.00618292742715043 0.00704730664596958 -0.877346160420947 0.38664143874011 0.999992877855267 -0.00380084807895528 0.00778333482896091 -0.488331565129737 0.62854434192018 0.976926541900114
"ACC_astrocyte437" "cg00011810" 0.00379468403170921 0.00915908289045418 0.414308296703388 0.681329119820572 0.999992877855267 0.0232028866720722 0.0101156672249223 2.29375741176089 0.0283070480540012 0.779916012764434
"ACC_astrocyte438" "cg00011855" 0.0240230293356982 0.00791896786760699 3.03360611348934 0.004683538776484 0.999992877855267 -0.0174563803191056 0.00874603327338082 -1.9959197242292 0.0542499735827439 0.826617831741629
"ACC_astrocyte439" "cg00011861" -0.0117448935416931 0.00574118796825631 -2.04572531096908 0.0488215871118507 0.999992877855267 0.0156985665178375 0.00634080373081207 2.4758007319408 0.0185979188857508 0.753242456052554
"ACC_astrocyte440" "cg00011905" 0.00287019357239717 0.018069086393677 0.158845528205651 0.874758734894432 0.999992877855267 0.0109502704485681 0.0199562409471485 0.548714082856008 0.586895311360905 0.973382729786934
"ACC_astrocyte441" "cg00011918" -0.00360935355744 0.00713609195572841 -0.505788543621924 0.616367203423277 0.999992877855267 0.0181826709875875 0.00788139297066826 2.3070377349863 0.0274679678804738 0.778206191839398
"ACC_astrocyte442" "cg00011924" 0.0173499959412166 0.0116652499419891 1.48732312016439 0.146423080156462 0.999992877855267 -0.0238830428082278 0.0128835810222539 -1.85375811018492 0.0727312031804221 0.844662322258374
"ACC_astrocyte443" "cg00011943" 0.00844172343882186 0.0154299887548661 0.547098482891612 0.587992104275266 0.999992877855267 0.0100377726150135 0.0170415131509722 0.589018858013844 0.559859469108136 0.970823419255214
"ACC_astrocyte444" "cg00011994" 0.0183619299159844 0.00657941772153594 2.79081382169756 0.00867129154575 0.999992877855267 -0.0140994847663266 0.00726657908884958 -1.94031945347736 0.0609251798409539 0.834365876799447
"ACC_astrocyte445" "cg00012036" 0.00074751133718252 0.00257525111983562 0.290267357394736 0.773427994640398 0.999992877855267 -0.0012497856346846 0.00284421307902083 -0.439413503827519 0.663226076654098 0.979869398990835
"ACC_astrocyte446" "cg00012100" 0.00137453292426611 0.00759018335545556 0.181093507217865 0.857401860782519 0.999992877855267 0.00311778128156091 0.0083829101579542 0.371921113648412 0.71232923540079 0.983937173980164
"ACC_astrocyte447" "cg00012126" 0.000556587777871875 0.00137058667530359 0.406094549072271 0.687294537961752 0.999992877855267 -0.00157624156900214 0.00151373220180523 -1.04129486518312 0.305307841708099 0.934907511257115
"ACC_astrocyte448" "cg00012148" 0.00283217812355861 0.00871119096534283 0.325119508322838 0.747142953648526 0.999992877855267 0.0018312895060802 0.00962099699195851 0.190343007861955 0.850206466552162 0.993280964873862
"ACC_astrocyte449" "cg00012168" -0.00596912334370314 0.0119945736057388 -0.497651983297448 0.622029423205585 0.999992877855267 0.0140892979503389 0.0132472995988438 1.06355999916908 0.295249097582727 0.933175351756967
"ACC_astrocyte450" "cg00012194" 0.00518839142457466 0.00498221895387805 1.04138165596599 0.305268175736212 0.999992877855267 -0.00576019429234307 0.00550256718733892 -1.04681943831544 0.302790076443522 0.934503876164916
"ACC_astrocyte451" "cg00012199" 0.00243218387087313 0.00166687913432632 1.45912431248719 0.153984849634486 0.999992877855267 -0.00185202119246945 0.00184096975960172 -1.00600304964821 0.321734057444306 0.938378751592919
"ACC_astrocyte452" "cg00012203" 0.000359558285325972 0.00224765478944202 0.159970422066118 0.873879552365289 0.999992877855267 -0.00402679560858259 0.00248240224031547 -1.62213663168095 0.114290801179605 0.872906825555261
"ACC_astrocyte453" "cg00012238" 0.00450199876493726 0.0124450622387874 0.36174979912161 0.719845126934611 0.999992877855267 0.0215858587279972 0.0137448377426767 1.57047024723869 0.125845862195957 0.880380356554141
"ACC_astrocyte454" "cg00012317" 0.0702584596490714 0.0354201779529711 1.98357161678737 0.0556747080557031 0.999992877855267 -0.0701086291216306 0.0391194989176498 -1.79216582679691 0.0822796626322528 0.852747837719535
"ACC_astrocyte455" "cg00012362" 0.00265176768354143 0.0101224362324724 0.261969314761861 0.794973445455147 0.999992877855267 0.00284331750071374 0.011179634212057 0.254330101216306 0.800818702981256 0.99011804692529
"ACC_astrocyte456" "cg00012386" -0.00124536792331674 0.00191646759078442 -0.649824671862571 0.520303656862198 0.999992877855267 0.00215979076931868 0.00211662549925482 1.02039343761051 0.314964641948068 0.93681337819933
"ACC_astrocyte457" "cg00012397" -0.0025705466779514 0.00270600796654811 -0.949940543312772 0.349048136980382 0.999992877855267 0.0005619701470857 0.00298862630953132 0.188036271143524 0.851999733374614 0.993399880500843
"ACC_astrocyte458" "cg00012469" 0.00391656792815697 0.00189662158394262 2.06502338754121 0.0468499954542837 0.999992877855267 -0.00451006706456577 0.00209470675440271 -2.15307801680898 0.0387169847141752 0.802608033965668
"ACC_astrocyte459" "cg00012521" 0.00593195391907006 0.00606170695210218 0.978594637771606 0.334900327029019 0.999992877855267 0.00336934779281071 0.00669479805738753 0.503278480385637 0.618111429711876 0.976022605518079
"ACC_astrocyte460" "cg00012522" 0.00260365998908189 0.00289918029950683 0.898067632952938 0.375655443743223 0.999992877855267 -0.000667562302503049 0.0032019737658917 -0.208484625831138 0.836132087354665 0.992282121742523
"ACC_astrocyte461" "cg00012525" 0.00894064356010814 0.011482153373823 0.778655646639504 0.441730523680701 0.999992877855267 -0.00975182643362705 0.0126813616542511 -0.768988906672966 0.447369011185257 0.957766616003192
"ACC_astrocyte462" "cg00012529" -0.0047535378102592 0.0137644906337823 -0.345347890941387 0.732024589626509 0.999992877855267 -0.000374655308679348 0.0152020686391012 -0.0246450215147495 0.980486536388561 0.998898005123358
"ACC_astrocyte463" "cg00012532" 0.00529027769624568 0.00719688728558944 0.735078581380395 0.467483824066733 0.999992877855267 -0.0039117726439098 0.00794853782928116 -0.492137387772057 0.625880396874729 0.976808752426116
"ACC_astrocyte464" "cg00012536" 0.0109860203488636 0.00508767837227992 2.15933861085257 0.0381895719117154 0.999992877855267 -0.00897838961656904 0.00561904089928661 -1.5978509104123 0.119608793592165 0.875815395821581
"ACC_astrocyte465" "cg00012576" -0.0161274780175693 0.00823366594662121 -1.95872386882387 0.0586407143869081 0.999992877855267 0.0251727699280278 0.00909359875364828 2.76818568863385 0.00917286029327784 0.707745925766308
"ACC_astrocyte466" "cg00012587" 0.00386031216635497 0.00899706307063295 0.429063588423126 0.670665152719561 0.999992877855267 -0.00536497857384881 0.009936725883223 -0.539914116269118 0.592881367799292 0.973722240309372
"ACC_astrocyte467" "cg00012667" -0.0104324339885317 0.009063646856945 -1.1510194685639 0.257996202075578 0.999992877855267 0.00255690750756151 0.0100102637508199 0.255428585221051 0.799977454401281 0.990088022519254
"ACC_astrocyte468" "cg00012668" -0.00830530947371227 0.0130389090388314 -0.636963525781035 0.528542973351123 0.999992877855267 0.0113106717056764 0.0144007065325631 0.785424776215015 0.437807628722931 0.95663310629318
"ACC_astrocyte469" "cg00012692" 0.00100013195447218 0.00747368563032543 0.133820447359201 0.894357348419883 0.999992877855267 -0.00586452775338274 0.00825424528681244 -0.710486246725951 0.482393986618537 0.962548857364
"ACC_astrocyte470" "cg00012698" -0.00151574333959783 0.00657247441610009 -0.230619891936715 0.819033900851703 0.999992877855267 0.000266875198368162 0.00725891061722749 0.0367651859129922 0.970893738341652 0.998468423987455
"ACC_astrocyte471" "cg00012701" -0.000471246922665294 0.00399875037545839 -0.117848547275541 0.906902058967565 0.999992877855267 0.000321423644758303 0.00441638410717173 0.0727798209934562 0.942420673629551 0.997389383431435
"ACC_astrocyte472" "cg00012708" 0.0225831801277406 0.00999143127800985 2.26025476224252 0.0305273212793872 0.999992877855267 -0.0228118685843561 0.0110349469611598 -2.0672386251287 0.0466282183255933 0.815363984554629
"ACC_astrocyte473" "cg00012722" -0.00295166947994017 0.00813071645505909 -0.363026984922539 0.718899800654792 0.999992877855267 0.0105233447672722 0.00897989710796246 1.17187810069018 0.249637387161799 0.923543118991813
"ACC_astrocyte474" "cg00012761" 0.00148254688234499 0.00681024727735196 0.217693546499452 0.829008383040369 0.999992877855267 -0.00382117363457574 0.00752151672837522 -0.508032325469704 0.614809929252411 0.975693892523905
"ACC_astrocyte475" "cg00012762" 0.0022423010695727 0.00217590974810138 1.03051198310465 0.310263774900971 0.999992877855267 0.00229657356803991 0.0024031640707388 0.955645765515243 0.346199983854451 0.94325744843835
"ACC_astrocyte476" "cg00012824" -0.0193224168193737 0.00854906840527711 -2.26017805723095 0.0305325793266907 0.999992877855267 0.0155558514667974 0.00944194217971451 1.64752666037484 0.108940686599675 0.86955711308294
"ACC_astrocyte477" "cg00012840" 0.017062695674 0.00955733616564628 1.78529826494244 0.0834074710336537 0.999992877855267 -0.0053789564808169 0.0105555144947049 -0.509587333096383 0.613731755564614 0.975522974029284
"ACC_astrocyte478" "cg00012920" 0.00020417166256969 0.0083476476754571 0.0244585864793952 0.980634121695842 0.999992877855267 -0.00216191283269144 0.00921948485517344 -0.234493886226008 0.816050447267405 0.991156681233642
"ACC_astrocyte479" "cg00012960" 0.00302422793199535 0.00650795000643151 0.46469747447455 0.645199724463153 0.999992877855267 0.00699662283785962 0.00718764720975548 0.973423240412164 0.337424709420893 0.94190680363812
"ACC_astrocyte480" "cg00012992" -0.00280764153526709 0.00236125313513011 -1.18904724508174 0.24290697210017 0.999992877855267 0.000904285063220598 0.00260786491775011 0.346753030444826 0.730978360538552 0.985041974809869
"ACC_astrocyte481" "cg00013006" -0.000887071565372798 0.00695489946938048 -0.127546281478 0.899282117490855 0.999992877855267 0.012193818451443 0.00768127654880881 1.58747291208178 0.121942358711645 0.877746478391589
"ACC_astrocyte482" "cg00013015" 0.00474795006384862 0.0072763776220894 0.652515621156733 0.518588536090651 0.999992877855267 -0.00117380334184127 0.00803633022086104 -0.146062109144577 0.884760955586248 0.994923570627461
"ACC_astrocyte483" "cg00013196" -0.0148783061740084 0.00781152996272243 -1.90465968190732 0.0655715137816214 0.999992877855267 0.000939229035310984 0.00862737443972322 0.108866149472598 0.913967950129134 0.996168040704699
"ACC_astrocyte484" "cg00013255" -0.00487365879346983 0.0105572345784911 -0.461641612416117 0.647367149253356 0.999992877855267 0.00631263657418138 0.0116598433586361 0.541399775281357 0.591868716898851 0.973667988445634
"ACC_astrocyte485" "cg00013301" -0.00056530390110191 0.0088320463957659 -0.0640059931493247 0.949351606692869 0.999992877855267 -0.00907923504291924 0.00975447469175733 -0.930776421060513 0.35872883786463 0.945005995048759
"ACC_astrocyte486" "cg00013302" -0.00422252863678415 0.00612559684260174 -0.689325260098362 0.495437393098353 0.999992877855267 0.00848362699364331 0.00676536067583525 1.25398000197468 0.218659844024008 0.916109657118117
"ACC_astrocyte487" "cg00013349" 0.00224808162531604 0.00878299868431986 0.255958324271356 0.799571852670685 0.999992877855267 -4.95838771462879e-05 0.00970030438529037 -0.00511157951099734 0.995952343710368 0.999748313865349
"ACC_astrocyte488" "cg00013369" -0.00058192254109378 0.00666994165018533 -0.0872455220170645 0.931003623818832 0.999992877855267 0.000907799511400809 0.00736655743264902 0.123232530215184 0.902670469292254 0.9957136210591
"ACC_astrocyte489" "cg00013374" -0.00292304515569192 0.00743913953472899 -0.392927857052006 0.696899631305273 0.999992877855267 0.0041503778940025 0.00821609116034001 0.505152366618914 0.616809064876465 0.975968780768658
"ACC_astrocyte490" "cg00013386" -0.00205745219324136 0.00139358498352155 -1.47637368195676 0.149323239867596 0.999992877855267 0.00405530479174494 0.00153913247773367 2.63479905103183 0.0127223555766816 0.72639106281661
"ACC_astrocyte491" "cg00013409" 0.00144873934731499 0.00296679903997426 0.488317317012332 0.628554324655412 0.999992877855267 -0.00292590260348556 0.00327665467935409 -0.892954213918671 0.378347543424988 0.94852603146434
"ACC_astrocyte492" "cg00013410" 0.00178509202498114 0.00182380636931975 0.978772777094181 0.334813596857548 0.999992877855267 -0.00425274249849049 0.00201428664151083 -2.11128963020908 0.0424060452439322 0.808516772093395
"ACC_astrocyte493" "cg00013423" -0.0039403660422288 0.00936733238707439 -0.420649751648181 0.676737687419449 0.999992877855267 -0.000440031543915562 0.0103456665199132 -0.0425329332884057 0.966330172046312 0.998314292233342
"ACC_astrocyte494" "cg00013441" -0.00702179820379622 0.00470940166181622 -1.49101705652522 0.145454901491524 0.999992877855267 0.00791864351085437 0.00520125656784692 1.52244816373908 0.137422857165062 0.885428565074626
"ACC_astrocyte495" "cg00013451" -0.00752158334214966 0.00577062202816438 -1.3034267892507 0.201449875990654 0.999992877855267 0.00588233433335372 0.0063733119151652 0.922963509656069 0.362725715905312 0.945668977631034
"ACC_astrocyte496" "cg00013475" -0.00325216653394819 0.0123291811488257 -0.263777982875849 0.793591263222976 0.999992877855267 -0.00336039602645137 0.0136168539087348 -0.246782116410589 0.80660563769966 0.990445412383723
"ACC_astrocyte497" "cg00013530" -0.0100479748037641 0.00765296664097001 -1.31295160101345 0.198256665163722 0.999992877855267 0.00915987815312965 0.0084522505964181 1.08372060774102 0.286343436725138 0.931934936670246
"ACC_astrocyte498" "cg00013540" 0.00160458270503838 0.00186620684094121 0.859809679097049 0.396097408674633 0.999992877855267 -0.00060893125247341 0.0020611154633735 -0.295437719668916 0.769510499945357 0.988259564328938
"ACC_astrocyte499" "cg00013543" 0.00463229776348689 0.00487745397993095 0.949736846835912 0.349150113073286 0.999992877855267 -0.00259757704728021 0.00538686044836177 -0.482206114708277 0.632842579367694 0.977278165427539
"ACC_astrocyte500" "cg00013569" 0.00272362529965629 0.00796840669860241 0.341802998099229 0.73466633394357 0.999992877855267 0.00489729651859087 0.0088006355483378 0.556470778921852 0.58164332525118 0.972816603758761
"ACC_astrocyte501" "cg00013618" -0.00307713097825929 0.00495356312351992 -0.621195471124376 0.538738613234767 0.999992877855267 0.00301007804236077 0.00547091851165565 0.550196102527917 0.585890075520876 0.973235175442916
"ACC_astrocyte502" "cg00013660" 0.000214075023981388 0.00846495640605066 0.0252895601244171 0.979976313517476 0.999992877855267 -0.0113560787668547 0.00934904543404967 -1.21467788845002 0.233109353470451 0.920193954718332
"ACC_astrocyte503" "cg00013677" -0.0118072457767286 0.00710399136913566 -1.66205801263033 0.105973014323468 0.999992877855267 0.0144302733429862 0.00784593976475445 1.83920266732227 0.0748977758183721 0.846331862944826
"ACC_astrocyte504" "cg00013684" -0.00578157538101847 0.0110432550749768 -0.523539059975087 0.604097524794294 0.999992877855267 0.010152316970109 0.0121966243514214 0.832387444065687 0.411173888456337 0.953424053066415
"ACC_astrocyte505" "cg00013688" -0.00972461999194549 0.0104312938107347 -0.932254442103625 0.357975991255194 0.999992877855267 -0.0109009977355579 0.0115207492034775 -0.946205628039144 0.350921083528293 0.94421393229886
"ACC_astrocyte506" "cg00013702" 0.00383372604862677 0.0101598672063514 0.37734017293357 0.708336773787813 0.999992877855267 0.00962199565743078 0.0112209745165606 0.857500892033043 0.397353144343621 0.951519400914151
"ACC_astrocyte507" "cg00013733" 0.000953936834748708 0.00544342860039442 0.175245585967562 0.861957535194494 0.999992877855267 -0.00559910640763424 0.00601194605866094 -0.931330113910129 0.358446686305326 0.94490415306274
"ACC_astrocyte508" "cg00013759" 0.00291186928382106 0.00788586927090649 0.369251528752053 0.714299081965752 0.999992877855267 -0.00749308139254648 0.00870947782412474 -0.860336468369101 0.395811242664882 0.951320296577683
"ACC_astrocyte509" "cg00013804" -0.0005298592993268 0.00641480526904514 -0.0825994363201724 0.934669045666112 0.999992877855267 0.00268334500234139 0.00708477433717397 0.378748125859396 0.707300837479156 0.983377927679486
"ACC_astrocyte510" "cg00013809" -0.00988725404011542 0.00589678173755834 -1.6767203671692 0.103046863844748 0.999992877855267 0.00752125684989052 0.00651264787845821 1.15486926212739 0.25643835431869 0.924940199577338
"ACC_astrocyte511" "cg00013831" 0.000458764972387567 0.00634553945504562 0.0722972373960708 0.942801779714576 0.999992877855267 0.0136233973059248 0.00700827432807232 1.94390183206085 0.0604745627837854 0.833658254264631
"ACC_astrocyte512" "cg00013899" 0.0101610034566632 0.00958811306686044 1.05975006612957 0.296953659617461 0.999992877855267 -0.0136529093124868 0.0105895057681349 -1.28928673456792 0.206262495324232 0.911842318915061
"ACC_astrocyte513" "cg00013936" 6.7951637657225e-05 0.0130271647481493 0.00521614940556258 0.995869539740455 0.999992877855267 0.00761284658610927 0.014387735655702 0.529120548798255 0.600263268512627 0.97421524629488
"ACC_astrocyte514" "cg00013949" -0.000137664586332214 0.00997618002624432 -0.0137993285977257 0.989073169390765 0.999992877855267 -0.00447709738963981 0.011018102852479 -0.4063401340125 0.687115878366242 0.981884779829234
"ACC_astrocyte515" "cg00013991" -0.00401427427303596 0.00757790311755082 -0.529734177220964 0.599842433929639 0.999992877855267 0.00812539792652283 0.0083693473589739 0.97085203636703 0.338684574197652 0.942137658326897
"ACC_astrocyte516" "cg00013993" -0.00022419548448725 0.00194317747454277 -0.115375711907119 0.908846540576365 0.999992877855267 -0.0016536052068676 0.00214612499161084 -0.770507409089177 0.446480463626165 0.957731318782077
"ACC_astrocyte517" "cg00014020" -2.10195153854082e-05 0.00851568037951851 -0.00246833070860237 0.998045420467496 0.999992877855267 -0.0056417628029681 0.00940506707312241 -0.599864175247724 0.552693826494757 0.970133459651161
"ACC_astrocyte518" "cg00014085" 0.00159627974222298 0.00288254791686928 0.553773879310457 0.5834667633695 0.999992877855267 0.00107362360214032 0.00318360427956525 0.337235255346161 0.738075176187452 0.985702535541629
"ACC_astrocyte519" "cg00014104" 0.00382664824552298 0.0110085621937692 0.34760654281345 0.730343113470815 0.999992877855267 -0.0015050090912885 0.0121583081088928 -0.123784417849035 0.902236869480277 0.99570399318175
"ACC_astrocyte520" "cg00014112" 0.00325945855045938 0.00671533855395311 0.48537516377944 0.630617221123206 0.999992877855267 -0.00942982971268902 0.0074166956372105 -1.27143274767517 0.212463289524026 0.913903808057847
"ACC_astrocyte521" "cg00014118" -0.0117267442248078 0.00742823639474127 -1.57867138330568 0.123950496316743 0.999992877855267 0.0109300499977966 0.00820404928484421 1.33227502886754 0.191897608806312 0.907007407443939
"ACC_astrocyte522" "cg00014168" -0.0182364776429881 0.0121042368001523 -1.50661937171938 0.141421985020755 0.999992877855267 0.0183448262871089 0.0133684161336297 1.37225129018541 0.179241531561083 0.901957019165778
"ACC_astrocyte523" "cg00014176" -0.00390030501014541 0.00911518583637567 -0.427890893302535 0.67151018762711 0.999992877855267 0.018768933093378 0.010067185515943 1.8643674603646 0.0711860043898635 0.843468808650151
"ACC_astrocyte524" "cg00014194" -0.00814461862986186 0.011549142974356 -0.705214113977667 0.485625306825736 0.999992877855267 -0.00846706809349234 0.0127553477197369 -0.663805352823967 0.511426274411312 0.965776905876791
"ACC_astrocyte525" "cg00014260" -0.00482445020692665 0.00884409412825546 -0.545499644956662 0.589078492781932 0.999992877855267 -5.59749327995409e-05 0.00976778070221025 -0.00573056813067834 0.995462196497839 0.999724940676058
"ACC_astrocyte526" "cg00014272" -0.000687618624264011 0.00145326274977171 -0.473155060481683 0.639217493095266 0.999992877855267 -0.0011152094709533 0.00160504305320653 -0.694815923302093 0.492034186622079 0.963524316853102
"ACC_astrocyte527" "cg00014278" -0.00136628224084707 0.00573908760247094 -0.238066106580917 0.81330186515184 0.999992877855267 -0.00484755025645943 0.0063384840005957 -0.764780704030151 0.449836918328689 0.958045855290034
"ACC_astrocyte528" "cg00014285" 0.0010666717384627 0.00199826191779793 0.533799763165264 0.597057735779182 0.999992877855267 0.000719169785235317 0.00220696251256184 0.325864069345022 0.746584630125905 0.986354212577064
"ACC_astrocyte529" "cg00014289" -0.000494379343491109 0.00388414030953363 -0.127281535704993 0.899490014538401 0.999992877855267 -0.00225775928625929 0.00428980404436548 -0.526308256253518 0.602193760868544 0.974290148386315
"ACC_astrocyte530" "cg00014301" -0.00553581767589249 0.00664500780913775 -0.833079182883731 0.410789245729995 0.999992877855267 0.0135084701446113 0.00733901947478876 1.84063691219461 0.0746818679257383 0.84615408652311
"ACC_astrocyte531" "cg00014327" 0.000929702534167172 0.00190330891065338 0.48846644334157 0.628449844992171 0.999992877855267 -0.000258508564962821 0.0021020925126101 -0.122976778334955 0.90287141536925 0.9957136210591
"ACC_astrocyte532" "cg00014333" -0.00772438321444592 0.00944024070897036 -0.818240069567931 0.419089534599095 0.999992877855267 0.0185072819018132 0.0104261894643006 1.77507630809726 0.0851103788846764 0.854813132028025
"ACC_astrocyte533" "cg00014340" 0.00173713982899695 0.0101597511345719 0.170982517778979 0.865281609156136 0.999992877855267 0.00132583169583131 0.0112208463221213 0.118157905185592 0.9066588402559 0.995909198198849
"ACC_astrocyte534" "cg00014377" -0.0154966949822008 0.0504919589512698 -0.306914116704342 0.760837127023579 0.999992877855267 -0.0276868798076897 0.0557653927139156 -0.496488565044764 0.622840970619243 0.976528858434279
"ACC_astrocyte535" "cg00014380" 0.00611398391910323 0.0114575730227578 0.533619459108768 0.597181103504846 0.999992877855267 -0.0121129022147866 0.0126542141052419 -0.957222796615151 0.345415439413944 0.943169344335302
"ACC_astrocyte536" "cg00014434" 0.00391531705148832 0.00770988293845253 0.507830933717675 0.614949629164126 0.999992877855267 0.00325607557717111 0.00851511129239542 0.382387906083976 0.704625408615498 0.98315394155345
"ACC_astrocyte537" "cg00014445" -0.0100379922454541 0.00790376170601051 -1.27002718690527 0.212957367736849 0.999992877855267 0.0101041453606827 0.00872923896413412 1.15750587218401 0.255375379483178 0.924726828901856
"ACC_astrocyte538" "cg00014467" -0.000257026103607938 0.00913302260825292 -0.028142501626535 0.977718003884713 0.999992877855267 0.00333484929359491 0.0100868851791992 0.330612397618239 0.743027288189705 0.986070882101206
"ACC_astrocyte539" "cg00014484" 0.00192748850900162 0.00417347848434575 0.461842205783835 0.647224778590389 0.999992877855267 -0.00496071917956372 0.00460936100513025 -1.07622708962097 0.289631187390559 0.932144051112626
"ACC_astrocyte540" "cg00014502" -0.00110936685116074 0.00930047635284033 -0.119280648546775 0.905776210984843 0.999992877855267 0.012495602953724 0.0102718279705324 1.21649262327709 0.232426918916461 0.920083903504518
"ACC_astrocyte541" "cg00014561" 0.0016263014607197 0.0105928554460066 0.15352814630665 0.878916808089415 0.999992877855267 0.0150948596535503 0.011699184507347 1.29024887538707 0.205932281785054 0.911576241949465
"ACC_astrocyte542" "cg00014665" 0.00737803384066173 0.00703458610416394 1.04882273546904 0.301880672620663 0.999992877855267 -0.00187494373371073 0.00776928574027313 -0.241327683958347 0.810794399687692 0.990776008251113
"ACC_astrocyte543" "cg00014667" 0.00632461278846194 0.00565174401435917 1.11905506908898 0.27119630048934 0.999992877855267 -0.00485721180746559 0.00624201815547373 -0.778147657774148 0.442025763951674 0.957206794108244
"ACC_astrocyte544" "cg00014733" 0.000263869227866943 0.00724813738919739 0.0364051084710691 0.971178674076974 0.999992877855267 -0.0012541926197617 0.0080051405480841 -0.156673404074319 0.876456857206403 0.994496476231309
"ACC_astrocyte545" "cg00014748" -0.00228808734590698 0.00435971785630052 -0.524824638044021 0.603213365411671 0.999992877855267 0.00713812355986815 0.00481505141468382 1.48246050667288 0.1477054224637 0.89001433020784
"ACC_astrocyte546" "cg00014786" -0.000235946060407379 0.00869724911912148 -0.0271288147753105 0.978520389960419 0.999992877855267 0.00199402308027622 0.00960559904452616 0.207589664219072 0.83682515941181 0.992393176951686
"ACC_astrocyte547" "cg00014806" -0.000101101824594584 0.00471221034959627 -0.021455286817416 0.98301167928818 0.999992877855267 0.00285771424626729 0.00520435859795861 0.549100180642474 0.586633345459038 0.973363349298166
"ACC_astrocyte548" "cg00014825" 0.0120367821794247 0.0115998262884602 1.03766917539095 0.30696808553447 0.999992877855267 -0.0147927951034391 0.0128113244529388 -1.15466555841116 0.256520612989014 0.924940199577338
"ACC_astrocyte549" "cg00014830" 0.016763173390304 0.0133073685071907 1.25969107876181 0.21661735937524 0.999992877855267 -0.0303732837205821 0.0146972041926216 -2.06660282612323 0.0466917762188245 0.815363984554629
"ACC_astrocyte550" "cg00014837" -0.00235148736955154 0.00851576014998095 -0.2761335838653 0.784167479702216 0.999992877855267 0.00985736739390154 0.00940515517489659 1.04808131398108 0.302217021657065 0.934420818310347
"ACC_astrocyte551" "cg00014848" -0.00306410001989689 0.0111867003453628 -0.273905613389121 0.785864384053833 0.999992877855267 -0.00718743108891759 0.0123550511980357 -0.581740291781251 0.564694802923067 0.971235020770147
"ACC_astrocyte552" "cg00014893" 0.00652661743199884 0.00629929493218911 1.03608697517053 0.307694549401739 0.999992877855267 -0.0141272110795829 0.00695719997818518 -2.03058861666759 0.0504186370301703 0.820705212782325
"ACC_astrocyte553" "cg00014900" 0.000679633475863905 0.00886136775759526 0.0766962273156283 0.939328325864744 0.999992877855267 0.00432611519256802 0.0097868584077248 0.442033082766724 0.661348692792674 0.979658636546701
"ACC_astrocyte554" "cg00014931" 0.00528897224727166 0.0078703192564167 0.672014955804942 0.506252174159005 0.999992877855267 -0.00291537092733163 0.00869230374962367 -0.335396807487065 0.739448710503648 0.985736245177548
"ACC_astrocyte555" "cg00014986" -0.00168932367143641 0.00294377285011424 -0.573863459393905 0.569951150677739 0.999992877855267 -0.00110246443643886 0.0032512236097953 -0.339092159984737 0.736688739822316 0.985620583193075
"ACC_astrocyte556" "cg00014991" -0.00294386253472478 0.0166698128057835 -0.176598415892435 0.860903214266137 0.999992877855267 0.0106863228407501 0.0184108257411668 0.580436912009623 0.565562884600663 0.971331220870833
"ACC_astrocyte557" "cg00014996" -0.002844904652515 0.00347379648432721 -0.818961233149497 0.418683778767699 0.999992877855267 0.0040240277234268 0.00383660347469753 1.04885160793012 0.301867579778544 0.934366852531601
"ACC_astrocyte558" "cg00014998" -0.00125121306032987 0.00586563230166548 -0.21331256307604 0.832395566937495 0.999992877855267 0.00817996355585326 0.00647824516243254 1.26268199963919 0.215553445043685 0.915055982917082
"ACC_astrocyte559" "cg00015002" 0.00011459251808961 0.00527833865280678 0.0217099594450376 0.982810061656433 0.999992877855267 0.00194203351916009 0.00582961394179393 0.333132440424086 0.741141651101405 0.98591347790817
"ACC_astrocyte560" "cg00015024" 0.00372083679740701 0.00188094487358531 1.97817429402631 0.056307625455262 0.999992877855267 0.00339739314971889 0.00207739275178339 1.63541205523236 0.111467045793018 0.871184695861869
"ACC_astrocyte561" "cg00015058" -0.00200001804974392 0.00238214727120838 -0.839586231261587 0.40718194019587 0.999992877855267 -0.00163951692705877 0.00263094125956817 -0.623167439066229 0.537457913800355 0.968707272218755
"ACC_astrocyte562" "cg00015081" -0.0013330241665205 0.00620127991242577 -0.214959522122113 0.831121824924193 0.999992877855267 0.00559024104259321 0.00684894816576814 0.816218915268464 0.420228006406418 0.95439637648072
"ACC_astrocyte563" "cg00015121" 0.00644804647126903 0.00555390079066953 1.16099417585954 0.253973964076726 0.999992877855267 -0.001922902086436 0.00613395608169457 -0.313484814828471 0.755885308836547 0.987018230295449
"ACC_astrocyte564" "cg00015159" -0.00771054554068403 0.00824483960220715 -0.935196548713927 0.35648049375672 0.999992877855267 0.00159115507680171 0.00910593939767832 0.174738157955169 0.862353063026174 0.993662455063719
"ACC_astrocyte565" "cg00015189" 0.00618252790836197 0.0127999580156365 0.48301157713247 0.632276639738368 0.999992877855267 0.00327456318568572 0.014136799210989 0.231633988487315 0.818252654576521 0.991401809699183
"ACC_astrocyte566" "cg00015193" -0.00562657354446013 0.0102444948623395 -0.549228987867854 0.58654596285037 0.999992877855267 0.0120028062193669 0.0113144407747263 1.06083954641207 0.296465525403852 0.933440652812761
"ACC_astrocyte567" "cg00015219" 0.00145665354040761 0.00182776269339014 0.796959881977786 0.431171223585107 0.999992877855267 -0.00168489931637173 0.00201865616826464 -0.83466384363028 0.409908934953364 0.953289442183489
"ACC_astrocyte568" "cg00015286" 0.00739175189220024 0.0122193984246746 0.604919459641655 0.549369883418382 0.999992877855267 -0.0217495971708667 0.0134956053603986 -1.61160589614516 0.116572403409465 0.8738819130911
"ACC_astrocyte569" "cg00015289" 0.0138133835168115 0.00551761747657059 2.50350510441639 0.0174218416809463 0.999992877855267 -0.00753616482779647 0.0060938832997761 -1.23667691963733 0.224936338888952 0.918149909429576
"ACC_astrocyte570" "cg00015319" 0.00967150876312479 0.00569081846348915 1.69949346041782 0.0986355183920472 0.999992877855267 -0.00773728992438156 0.00628517358152718 -1.23103838327112 0.22701047131269 0.91868000704714
"ACC_astrocyte571" "cg00015343" -0.00511130058307296 0.00904669302796514 -0.564991048913996 0.575900947900808 0.999992877855267 0.000929842886345525 0.00999153924595418 0.0930630269727501 0.926416204863036 0.996780699918881
"ACC_astrocyte572" "cg00015373" -0.000155935090232859 0.00809508809109517 -0.0192629269105042 0.984747358586084 0.999992877855267 0.00644588913509043 0.00894054767986599 0.720972513753994 0.4760033758106 0.961545911574476
"ACC_astrocyte573" "cg00015383" 0.00206373534588138 0.0108115797671799 0.190881942354636 0.849787613016793 0.999992877855267 -0.00273680585625903 0.0119407526286807 -0.229198773424503 0.82012902744118 0.991587428475512
"ACC_astrocyte574" "cg00015530" -0.0100060140138155 0.00552633560285132 -1.81060556811875 0.0793152458209577 0.999992877855267 0.0124375745718641 0.00610351195641521 2.03777344268022 0.0496549543520472 0.819394952932573
"ACC_astrocyte575" "cg00015572" 0.00656721948824521 0.0040212012256094 1.63314868363743 0.111944366233189 0.999992877855267 -0.00758711100197755 0.00444117974793183 -1.70835485897879 0.0969621321785286 0.862987932599501
"ACC_astrocyte576" "cg00015603" -0.00286480280267083 0.00939706087342984 -0.304861577599337 0.762386078648493 0.999992877855267 0.00367843428164472 0.0103784998809243 0.354428320455608 0.725272827959375 0.984700236070456
"ACC_astrocyte577" "cg00015629" 0.00267308999013645 0.00665597389617878 0.401607643273824 0.69056190545697 0.999992877855267 0.00182769064743103 0.0073511308715949 0.248627140416356 0.805190046719931 0.990342015352587
"ACC_astrocyte578" "cg00015639" 0.00541234696559629 0.0066688637215723 0.811584580456868 0.422845589761344 0.999992877855267 -0.00278195442250811 0.00736536692402809 -0.377707512905096 0.708066439762081 0.983503242273223
"ACC_astrocyte579" "cg00015664" -0.00397850856697568 0.00827648894839946 -0.480700039809159 0.633901391503955 0.999992877855267 0.00218284828118984 0.00914089423516558 0.238800299514711 0.81273724991365 0.990922442835274
"ACC_astrocyte580" "cg00015699" 0.0177052614282627 0.00815230521995069 2.17181042055855 0.0371579094466786 0.999992877855267 -0.0141112352592268 0.00900374062636408 -1.56726363461729 0.126593336126402 0.880688395231979
"ACC_astrocyte581" "cg00015770" -0.0014636592180098 0.00404562937277722 -0.361787767277613 0.71981701781983 0.999992877855267 0.00366546126711854 0.00446815919670711 0.820351537568283 0.417902220000856 0.954081096904666
"ACC_astrocyte582" "cg00015791" -0.000503290538078535 0.00227203616948911 -0.221515196297119 0.82605636190671 0.999992877855267 0.00168675585198732 0.00250933003756225 0.67219370379273 0.506139839451226 0.96497668938961
"ACC_astrocyte583" "cg00015798" -4.04991887727083e-05 0.00540971270167044 -0.00748638439897238 0.994071860730973 0.999992877855267 -0.00890089355820041 0.00597470883570307 -1.48976189517577 0.145783301952853 0.889366349858662
"ACC_astrocyte584" "cg00015801" 0.00777858228510519 0.0105058602244172 0.74040412864304 0.464290512555134 0.999992877855267 -0.00628115970125099 0.0116031034125167 -0.541334458372168 0.591913220572189 0.973667988445634
"ACC_astrocyte585" "cg00015838" -0.00657006178413841 0.0102560850484159 -0.640601335999372 0.526205429727893 0.999992877855267 0.0206972207233153 0.0113272414521332 1.82720751656772 0.0767244572096694 0.848518826392492
"ACC_astrocyte586" "cg00015930" -0.000690719336089022 0.00171088663260737 -0.403720107998258 0.689022851278794 0.999992877855267 0.00117137061735977 0.00188957344769323 0.619912720931682 0.539572556889611 0.968897283619175
"ACC_astrocyte587" "cg00015991" -0.00814465362842007 0.00395226137565812 -2.06075784323952 0.0472796531357182 0.999992877855267 0.00809874640242482 0.00436503974690951 1.85536601543177 0.0724951894856304 0.84439811850695
"ACC_astrocyte588" "cg00016012" -0.00161331241372839 0.00703703032346245 -0.229260403831057 0.820081526872598 0.999992877855267 -0.000220250089608422 0.00777198523642838 -0.0283389742656843 0.977562488233362 0.998710744086799
"ACC_astrocyte589" "cg00016048" -0.00251303132229718 0.00822347932019737 -0.305592222518882 0.761834581899588 0.999992877855267 -0.00692301688330318 0.0090823482251532 -0.762249664038443 0.451325130569057 0.95832702779507
"ACC_astrocyte590" "cg00016066" -0.00185395205482059 0.00212840515736315 -0.87105222819391 0.390018540698021 0.999992877855267 0.0026513832029176 0.00235069805014359 1.12791313318852 0.26749065413801 0.927528461248461
"ACC_astrocyte591" "cg00016127" 0.00952068241126547 0.0063484226641057 1.49969258743528 0.143201207580935 0.999992877855267 0.00490838527822295 0.00701145866254559 0.700051945601988 0.488801067235074 0.963223734171145
"ACC_astrocyte592" "cg00016156" -0.00113771180295943 0.00197545437705805 -0.575924109497161 0.568573687761725 0.999992877855267 0.00338895916291046 0.00218177292806928 1.55330516723821 0.129889323372595 0.881912845886203
"ACC_astrocyte593" "cg00016223" -0.00118451386107835 0.00148821765620712 -0.795927837664025 0.431762485726654 0.999992877855267 0.00144850801113433 0.00164364868715568 0.881275921341171 0.384542360846393 0.949297062859334
"ACC_astrocyte594" "cg00016226" 0.0107180719982824 0.0104571280459622 1.02495369198629 0.312840013342433 0.999992877855267 -0.0246017833700182 0.0115492815936412 -2.13015702929639 0.0407035499382797 0.805522311683246
"ACC_astrocyte595" "cg00016238" -0.00409995828622372 0.00442093483445552 -0.927396227211901 0.360454488169568 0.999992877855267 0.00563647791232924 0.0048826619589859 1.15438626709679 0.25663342623317 0.924968345387462
"ACC_astrocyte596" "cg00016255" -0.00742273556066159 0.00648802083597506 -1.1440677747987 0.260826622488038 0.999992877855267 0.0204451090148303 0.00716563661559261 2.85321599623698 0.00741774746928772 0.694463264966065
"ACC_astrocyte597" "cg00016324" 0.00449371357211235 0.0103713346714939 0.43328209092158 0.667628941028748 0.999992877855267 -0.00346456226825181 0.0114545278681203 -0.302462249700768 0.764197997308834 0.987763974140826
"ACC_astrocyte598" "cg00016360" -0.00815336282640013 0.00838541417241329 -0.972326787771966 0.337961574724863 0.999992877855267 0.0208051436229606 0.00926119572514035 2.24648568504854 0.0314843087774866 0.785774675017888
"ACC_astrocyte599" "cg00016406" -0.00132729576452094 0.00113462757091966 -1.16980743156551 0.250458227419181 0.999992877855267 0.00050340391747932 0.00125312927821695 0.401717465412351 0.690481860547833 0.982049517791186
"ACC_astrocyte600" "cg00016418" -0.0200714470904581 0.0146142894303896 -1.37341245265888 0.178883853349742 0.999992877855267 0.0241249076241668 0.0161406213236258 1.49467031909447 0.144502432608991 0.888596755532227
"ACC_astrocyte601" "cg00016439" -0.00470494586811783 0.0109132859095427 -0.431120920602271 0.669183708137024 0.999992877855267 0.00940331311295053 0.0120530810684576 0.780158455712919 0.440857791244329 0.957050769619933
"ACC_astrocyte602" "cg00016481" 0.000876444087838415 0.0174621266895841 0.0501911424317635 0.960272640091501 0.999992877855267 -0.00773653573052656 0.0192858897276023 -0.40115005528907 0.690895461760458 0.982122094674425
"ACC_astrocyte603" "cg00016498" -0.00170909075267628 0.00151283374072044 -1.12972807696791 0.266735912464116 0.999992877855267 0.00214560799479498 0.00167083570165217 1.28415259063075 0.20803137182951 0.912454286500349
"ACC_astrocyte604" "cg00016538" -0.0211190349004843 0.01224070021905 -1.72531264736122 0.0938259971381384 0.999992877855267 0.00913068103246744 0.0135191319367789 0.675389594181512 0.504133689549095 0.964654909779154
"ACC_astrocyte605" "cg00016563" 0.00657929086406865 0.00592952501566556 1.10958143302987 0.27520001500578 0.999992877855267 0.00396166851968342 0.00654881089927016 0.60494471143226 0.549353305813287 0.969842649091452
"ACC_astrocyte606" "cg00016576" -0.00841343116532657 0.0108920764660079 -0.772435925471448 0.445353513411671 0.999992877855267 0.0188199362064969 0.0120296564881378 1.56446164735085 0.127249446119542 0.880867061215026
"ACC_astrocyte607" "cg00016593" -0.00298401177489897 0.00584062233332112 -0.510906476160082 0.612817804316853 0.999992877855267 0.00324338370533263 0.00645062312645975 0.502801611836324 0.618443057578661 0.976022605518079
"ACC_astrocyte608" "cg00016625" 0.0107511140355514 0.020580991157658 0.522380771324079 0.60489466152165 0.999992877855267 -0.00350083668277952 0.0227304917097014 -0.15401500009282 0.878535952174384 0.994615662483219
"ACC_astrocyte609" "cg00016718" 0.00286635344176778 0.00792372303265318 0.361743265123694 0.719849964315036 0.999992877855267 -0.0123057358005348 0.00875128507290945 -1.40616328893553 0.169022571785755 0.897919309719628
"ACC_astrocyte610" "cg00016778" 0.000824936240128557 0.00706267124236747 0.116802299274521 0.907724691825895 0.999992877855267 -0.000297224220607824 0.00780030412010775 -0.0381041836358193 0.969834199835249 0.998413510155806
"ACC_astrocyte611" "cg00016783" -0.00965964897658875 0.00808314759710471 -1.19503557995758 0.240591163827833 0.999992877855267 0.0178453997796083 0.00892736010801483 1.99895596947938 0.0539045600071169 0.82601671403507
"ACC_astrocyte612" "cg00016802" -0.00220479898558937 0.00775679434060503 -0.28424100069893 0.778001685979027 0.999992877855267 0.00524903177804452 0.00856692217115969 0.612709170595157 0.544268268140599 0.969465958130936
"ACC_astrocyte613" "cg00016841" 0.00211619733813845 0.0031161657714677 0.679102940387452 0.501808239852867 0.999992877855267 -0.000966853747825028 0.00344162143075632 -0.280929720853277 0.780518215874675 0.988774266036549
"ACC_astrocyte614" "cg00016892" 0.00147838699924235 0.00688531432401907 0.214715978046939 0.831310150384753 0.999992877855267 -0.0035745509988342 0.00760442385703906 -0.47006204099544 0.641402433799954 0.97833837905738
"ACC_astrocyte615" "cg00016913" -0.00619169248553339 0.00653472176820877 -0.947506673605569 0.350267893719614 0.999992877855267 -0.00638653823999515 0.00721721504273643 -0.88490341526164 0.382611222101626 0.948932497646837
"ACC_astrocyte616" "cg00016968" -0.00092388173546256 0.00810445369489626 -0.113996793645002 0.909931083778003 0.999992877855267 -0.00767751439920045 0.00895089143726457 -0.857737405599317 0.39722439067977 0.951486827431821
"ACC_astrocyte617" "cg00017002" 0.0064445980015303 0.00369338628897686 1.74490223802601 0.090309499456976 0.999992877855267 -0.00607978670614328 0.00407912747152003 -1.49046254342175 0.145599911197716 0.889341740590169
"ACC_astrocyte618" "cg00017033" -0.00382928654599885 0.00277938453145616 -1.37774622498623 0.177553803500577 0.999992877855267 0.00525850146322386 0.0030696664007277 1.71305307377286 0.0960845942265349 0.862360005636512
"ACC_astrocyte619" "cg00017059" 0.0014285569751107 0.00942188731789707 0.151621105932473 0.880408928795967 0.999992877855267 0.00401981435597492 0.0104059192255915 0.386300745645702 0.70175352483154 0.983034314664486
"ACC_astrocyte620" "cg00017121" 0.00297171980938639 0.00776263425818123 0.382823627978405 0.704305385439199 0.999992877855267 0.00838126024970608 0.00857337201592345 0.977592041280775 0.335388740639005 0.941347724108259
"ACC_astrocyte621" "cg00017157" 0.0638313216458181 0.0909591035360734 0.701758473471578 0.487749919571887 0.999992877855267 0.00241705801065384 0.100458968813039 0.0240601515147159 0.980949532255138 0.998918546981952
"ACC_astrocyte622" "cg00017188" 0.00589327641730401 0.00414461619194798 1.42191125652437 0.164435189084292 0.999992877855267 -0.00712876893753965 0.00457748430429278 -1.55735518980464 0.12892589942396 0.881504490272596
"ACC_astrocyte623" "cg00017203" -0.00591053742723063 0.00798027945368568 -0.740642913764237 0.464147629948374 0.999992877855267 0.00819748734696873 0.00881374830655848 0.930079582697956 0.359084141238111 0.945066897437464
"ACC_astrocyte624" "cg00017221" -0.00534502121953294 0.00400101234219778 -1.33591720354376 0.190716784202136 0.999992877855267 0.000120538114444246 0.00441888231611722 0.0272779643858359 0.97840232880857 0.998756495271107
"ACC_astrocyte625" "cg00017271" -0.00676434661042404 0.00625520726685664 -1.0813944801262 0.287361182188304 0.999992877855267 0.0111337389876709 0.00690850775031036 1.61159824814131 0.116574073936746 0.8738819130911
"ACC_astrocyte626" "cg00017362" 0.0246804201491788 0.00779875081282977 3.16466325716894 0.00332883532975841 0.999992877855267 -0.0204573540295031 0.00861326062185757 -2.37509985214997 0.0235098685468266 0.767370266383218
"ACC_astrocyte627" "cg00017363" 0.00546697237798556 0.0030982845758079 1.76451589394754 0.0869004569186441 0.999992877855267 -0.00920531149446695 0.0034218727040506 -2.6901384974287 0.0111180264368727 0.719300604110541
"ACC_astrocyte628" "cg00017389" 0.00541518272117374 0.00813840116484338 0.66538655584668 0.510427480583326 0.999992877855267 0.00723187469058337 0.00898838441698979 0.804580039646917 0.426820827734609 0.955157490716088
"ACC_astrocyte629" "cg00017429" -0.00210282922171519 0.00817958302062514 -0.257082691918747 0.79871115318158 0.999992877855267 -0.00624443258681546 0.0090338673494815 -0.691224737451327 0.494258579202605 0.963610405123575
"ACC_astrocyte630" "cg00017437" -0.00430731547814973 0.00522392757099664 -0.824535834314404 0.415555449463981 0.999992877855267 0.0057623536055517 0.00576952010887177 0.998757868386826 0.325179620328526 0.938711865121461
"ACC_astrocyte631" "cg00017441" 0.0016138107834494 0.00143225223610169 1.1267643664791 0.267969159929458 0.999992877855267 -0.00108265731737656 0.00158183817919757 -0.684429881396443 0.498482686770732 0.964122311574061
"ACC_astrocyte632" "cg00017461" -0.00090884477314134 0.00580679380285522 -0.156514042688145 0.876581466213737 0.999992877855267 0.00355276663526013 0.00641326150838139 0.553971895675402 0.583332785038889 0.972948971393901
"ACC_astrocyte633" "cg00017475" -0.00425800034581288 0.00732123956036005 -0.581595549593446 0.564791171531843 0.999992877855267 0.00414165399192018 0.00808587758756125 0.512208346845544 0.611916437133702 0.97534737227107
"ACC_astrocyte634" "cg00017489" 0.00288269607230478 0.00716853170435607 0.402132011295015 0.690179747476468 0.999992877855267 -0.00381871561955511 0.0079172207610598 -0.482330319540558 0.632755295026352 0.977278165427539
"ACC_astrocyte635" "cg00017507" 0.000333813578700486 0.00724826740313905 0.0460542582294797 0.963544580704219 0.999992877855267 -0.00444893923528477 0.00800528414081979 -0.555750321540638 0.582130170817327 0.972857320598209
"ACC_astrocyte636" "cg00017546" 0.00185478829034658 0.0100805937294869 0.183995937156072 0.855142629801474 0.999992877855267 0.0173362934463598 0.0111334216336667 1.55713975602398 0.128977000439516 0.88155838916576
"ACC_astrocyte637" "cg00017557" 0.0222907289208555 0.0149470505456366 1.49131287492453 0.145377589885428 0.999992877855267 -0.0247353912841411 0.0165081363627942 -1.49837575487257 0.14354147445075 0.888170025348127
"ACC_astrocyte638" "cg00017562" -0.0121208210435093 0.00783904973144505 -1.54621050494024 0.131591090512343 0.999992877855267 0.00674740006686988 0.00865776840228847 0.779346334222381 0.441329289440387 0.957084160349975
"ACC_astrocyte639" "cg00017578" 0.0118869810494817 0.01221414271514 0.97321452079868 0.337526862355124 0.999992877855267 -0.0247810628825983 0.0134898007389842 -1.83702215934024 0.0752270456922312 0.846889935105987
"ACC_astrocyte640" "cg00017595" 0.0118369656303265 0.0109740046100061 1.07863683778058 0.28857103165322 0.999992877855267 -0.00243666712318927 0.0121201412944174 -0.201042798429389 0.841899148197691 0.992756513697821
"ACC_astrocyte641" "cg00017601" 0.000628266090404592 0.00834907988170632 0.0752497400080201 0.94047034616768 0.999992877855267 -0.00868618019705831 0.00922106664256292 -0.941992996446239 0.353041571931634 0.944639264922308
"ACC_astrocyte642" "cg00017630" 0.012821494022694 0.00937093640198352 1.3682190842721 0.180487910452154 0.999992877855267 -0.0149137282843772 0.0103496469419632 -1.44098908571545 0.159009845268095 0.894448483745787
"ACC_astrocyte643" "cg00017639" -0.0067968852632488 0.0178772384348415 -0.3801977183457 0.706234855773931 0.999992877855267 0.00271247870794123 0.0197443561839498 0.137379952157984 0.891565272761927 0.99508936336299
"ACC_astrocyte644" "cg00017709" -0.00387104983907825 0.00821822804061215 -0.471032176273112 0.64071676930606 0.999992877855267 0.007019009643863 0.00907654849635665 0.77331263604006 0.444841758947441 0.957580733162785
"ACC_astrocyte645" "cg00017826" -0.0122315207918672 0.0107496990081569 -1.13784774648907 0.263378124313342 0.999992877855267 -0.0110120121324528 0.0118724089775324 -0.927529716445254 0.360386236298759 0.945209603474557
"ACC_astrocyte646" "cg00017842" 0.000961402114047805 0.00668516667665903 0.14381124069868 0.886524158149698 0.999992877855267 -0.000266206537929641 0.00738337257704077 -0.036054869932669 0.971455827803772 0.998507429844868
"ACC_astrocyte647" "cg00017851" -0.0116796205583205 0.010370955485529 -1.1261855838276 0.268210478234335 0.999992877855267 0.0191320769354925 0.0114541090795709 1.67032431790052 0.104314951967515 0.866430825998244
"ACC_astrocyte648" "cg00017853" -0.0263700566637425 0.0167895983489623 -1.57061867208827 0.125811351038699 0.999992877855267 0.0234664199646274 0.0185431218135625 1.26550535560113 0.214552752661227 0.914631973841025
"ACC_astrocyte649" "cg00017887" 0.00982536636901801 0.00680657105537028 1.44351190769778 0.158303132362692 0.999992877855267 0.00361247265225324 0.00751745655786937 0.480544533173478 0.634010761670495 0.977399880050861
"ACC_astrocyte650" "cg00017931" -0.0060134586937103 0.00914789247754717 -0.65736001034882 0.51550860395803 0.999992877855267 0.0151717831932662 0.0101033080734188 1.50166490846521 0.142692774857609 0.887711218574461
"ACC_astrocyte651" "cg00017970" 0.00211915975752453 0.00578850265396902 0.366098088608714 0.716628525163311 0.999992877855267 0.00121981025481982 0.00639306001249944 0.190802253136197 0.849849543747352 0.99321715232848
"ACC_astrocyte652" "cg00018010" 0.00548039825848834 0.0111128987689059 0.493156499708485 0.625167917745438 0.999992877855267 0.00711869591491812 0.0122735417066333 0.580003399594983 0.565851762637983 0.971331220870833
"ACC_astrocyte653" "cg00018024" -0.000995212455987328 0.00182976231411341 -0.543902586861149 0.590164638226641 0.999992877855267 0.00305311784538826 0.00202086463149775 1.51079780298073 0.140357326762481 0.886589167565443
"ACC_astrocyte654" "cg00018034" 0.00357031945523945 0.00624514032661247 0.571695633487244 0.571402050935789 0.999992877855267 -0.00105005805229203 0.00689738940814651 -0.152239925884394 0.879924698133537 0.994630882363091
"ACC_astrocyte655" "cg00018044" -0.00751507657521298 0.00892315243477696 -0.842199730436503 0.40573867569995 0.999992877855267 0.0105289670615648 0.00985509594214223 1.06837793598142 0.293103386614619 0.932907322296142
"ACC_astrocyte656" "cg00018049" -0.0205971038997947 0.0163066884430041 -1.2631077101759 0.215402334157364 0.999992877855267 0.0104151974707571 0.0180097762846796 0.578307987069058 0.566982239461565 0.971423441526323
"ACC_astrocyte657" "cg00018103" -0.00429821473458986 0.00869205885970943 -0.494499036875315 0.62422988529351 0.999992877855267 -0.00187257409350063 0.00959986670891442 -0.195062509749408 0.846540040609384 0.992984146115226
"ACC_astrocyte658" "cg00018107" -0.00611535402105403 0.00827717777067822 -0.738821152629774 0.465238370226122 0.999992877855267 0.00352686434353488 0.00914165499877391 0.385801514496872 0.702119695762621 0.983034314664486
"ACC_astrocyte659" "cg00018128" 0.0145778394712505 0.0156143218661465 0.933619762434694 0.357281474647406 0.999992877855267 0.00153427254616533 0.0172450982079642 0.0889686174971604 0.9296446121574 0.996980076751307
"ACC_astrocyte660" "cg00018179" 0.0169864000642313 0.0112239628620173 1.51340487072659 0.139696322360387 0.999992877855267 -0.0170798512673088 0.0123962054514635 -1.3778289924432 0.177528477028265 0.901183601116608
"ACC_astrocyte661" "cg00018181" 0.00695225454306957 0.00508544313403406 1.36708923093486 0.180838359784774 0.999992877855267 -0.00149005298296955 0.00561657221038685 -0.26529579379643 0.792431876639785 0.989590884761476
"ACC_astrocyte662" "cg00018216" -0.00205123659662084 0.00555362799905268 -0.369350737386575 0.714225841666503 0.999992877855267 0.00021156169271459 0.00613365479943182 0.0344919464222518 0.972692657129445 0.998572668314833
"ACC_astrocyte663" "cg00018229" -0.000466290242464338 0.00677696358724138 -0.0688051863436594 0.945559926019408 0.999992877855267 -0.00881488046621218 0.00748475685435687 -1.17771099819776 0.247335724487316 0.923082926303447
"ACC_astrocyte664" "cg00018232" -0.0313314153996666 0.0168744337441236 -1.856738772676 0.0722942107511878 0.999992877855267 0.00294800180264196 0.0186368175074012 0.158181610217046 0.875277708800442 0.994468686504478
"ACC_astrocyte665" "cg00018245" -0.0651234768519994 0.0943667703456258 -0.690110264592923 0.494950029719625 0.999992877855267 0.035363767208116 0.104222535959567 0.339310177808715 0.736526018030309 0.985581361092927
"ACC_astrocyte666" "cg00018276" 0.00650304704127536 0.0120512804058762 0.539614615398415 0.593085613343396 0.999992877855267 -0.010496148734873 0.013309928917351 -0.788595401226381 0.435977396151971 0.956242003107094
"ACC_astrocyte667" "cg00018305" 0.0044791644592624 0.0083629572359945 0.535595762702683 0.595829538684864 0.999992877855267 0.00149072528817883 0.00923639336245615 0.161396903496801 0.872764892597292 0.994222971664492
"ACC_astrocyte668" "cg00018391" -0.00952246378792793 0.00690117310675808 -1.37983262274684 0.17691623322583 0.999992877855267 0.0116214795450093 0.00762193894787278 1.52474057119714 0.136851316017942 0.885208829832634
"ACC_astrocyte669" "cg00018443" 0.00843674300436226 0.00809885950199277 1.04171988689103 0.30511362825589 0.999992877855267 -0.016280027968066 0.00894471298091893 -1.82007270694934 0.0778288953750497 0.849400908474463
"ACC_astrocyte670" "cg00018446" -0.00595783717986325 0.00703828659759614 -0.846489709853261 0.403376540737927 0.999992877855267 0.0216559739565664 0.00777337271716544 2.78591735460528 0.00877760250825824 0.704238916978758
"ACC_astrocyte671" "cg00018524" 0.00135948458088091 0.00281585334982985 0.482796655927787 0.632427627157294 0.999992877855267 -0.00236887478507455 0.00310994406118418 -0.76170977306021 0.451642954756493 0.958429203738284
"ACC_astrocyte672" "cg00018539" 0.011830335724185 0.00638393179684799 1.85314256177143 0.0728217293503886 0.999992877855267 -0.00965060008753513 0.00705067640678508 -1.36874812156293 0.18032399913468 0.9025038049621
"ACC_astrocyte673" "cg00018557" -0.0091065888279399 0.00431291336680279 -2.11147038056336 0.0423894408388473 0.999992877855267 0.00943237855994762 0.00476335861464542 1.98019492610672 0.056069945969217 0.828769652756759
"ACC_astrocyte674" "cg00018572" -0.00140379052171453 0.00819590801938388 -0.171279438275109 0.865050007587767 0.999992877855267 0.0114054611862146 0.00905189734843075 1.26000779142638 0.216504513269024 0.915436048495118
"ACC_astrocyte675" "cg00018606" 0.0128728196974864 0.0091249458530734 1.41072833798249 0.167682550977442 0.999992877855267 0.000206095293056075 0.0100779648791396 0.0204500904227869 0.983807477830049 0.999071874064718
"ACC_astrocyte676" "cg00018635" -0.0129303150943795 0.00709468532987352 -1.82253538996775 0.0774461617799507 0.999992877855267 0.0119627107851141 0.00783566179287847 1.52670075627646 0.136364126875298 0.885028530051551
"ACC_astrocyte677" "cg00018667" 0.00344148021331812 0.00878065628335989 0.391938837173256 0.697623201550468 0.999992877855267 -0.00915684267931586 0.00969771734148889 -0.944226600639405 0.351916201588268 0.944342073326918
"ACC_astrocyte678" "cg00018674" -0.00269858345398497 0.014174093196703 -0.190388437308474 0.850171157613355 0.999992877855267 0.0102385296433683 0.0156544505282639 0.654033153375949 0.517622661200217 0.966239670599028
"ACC_astrocyte679" "cg00018682" -0.00928537026206266 0.0110452127813328 -0.840669206278723 0.406583495806304 0.999992877855267 -0.0106866020648386 0.0121987865227063 -0.876038124361552 0.38734174430308 0.949937738358086
"ACC_astrocyte680" "cg00018696" 0.000391554397699387 0.00585613649844968 0.066862238918619 0.947094832936218 0.999992877855267 0.00262651705998684 0.0064677576074542 0.406093923025151 0.687294993425587 0.981891155231508
"ACC_astrocyte681" "cg00018739" -0.0120551592471191 0.00640462943924703 -1.88225710190914 0.0686441951354296 0.999992877855267 0.00978131524240183 0.00707353573291568 1.38280424553253 0.176011233956229 0.900761948106418
"ACC_astrocyte682" "cg00018758" -0.0187546003003366 0.0158394500512474 -1.18404365300925 0.24485449610271 0.999992877855267 0.0147123535548052 0.0174937390195682 0.84100680468299 0.406397053603011 0.952807421396743
"ACC_astrocyte683" "cg00018767" 0.0187551523134102 0.00843530857892995 2.22341033975421 0.0331485628504114 0.999992877855267 -0.0190184608547863 0.0093163011564094 -2.04141756857033 0.0492715081427956 0.818696928738024
"ACC_astrocyte684" "cg00018783" -0.00990428138200094 0.0105615887769001 -0.937764345044682 0.355178631904623 0.999992877855267 0.0184900039259547 0.0116646523141464 1.58513116619265 0.122474032096509 0.878108883645529
"ACC_astrocyte685" "cg00018792" 0.000239490558169461 0.00657138137063447 0.0364444771444361 0.971147520751878 0.999992877855267 0.000212404718146934 0.00725770341293372 0.0292661061029877 0.976828639862136 0.998701467564958
"ACC_astrocyte686" "cg00018799" 0.000543160087197134 0.00802834365118365 0.0676553110823867 0.946468289573428 0.999992877855267 -0.00278832776953806 0.00886683237983718 -0.314467179494518 0.755145872498937 0.986950608076263
"ACC_astrocyte687" "cg00018828" -0.00177757129540738 0.00999355613147179 -0.17787174775648 0.859911086539155 0.999992877855267 0.000597678260969964 0.0110372937365717 0.054150797762098 0.957141527901172 0.997874334439346
"ACC_astrocyte688" "cg00018845" 0.00415481606506163 0.00295422727786911 1.40639689308485 0.168953796426517 0.999992877855267 -0.00413343314427498 0.00326276990907658 -1.26684788062325 0.214078147250703 0.914417508234695
"ACC_astrocyte689" "cg00018850" -0.0274040543980717 0.0149243232297544 -1.83620080965793 0.0753513945204767 0.999992877855267 0.0260554305306744 0.0164830353819287 1.58074225571587 0.123475598356996 0.878998983534465
"ACC_astrocyte690" "cg00018896" 0.00142772861742891 0.0117353789156644 0.12166020609042 0.903905958278161 0.999992877855267 -0.016188745158936 0.0129610343403438 -1.24903188540635 0.220441137341927 0.916805586444589
"ACC_astrocyte691" "cg00019082" 0.00332189296239477 0.00608637557254973 0.545791649364672 0.588880007478218 0.999992877855267 -0.00932692837230881 0.00672204309472691 -1.38751392112099 0.174584316250398 0.900060273020192
"ACC_astrocyte692" "cg00019091" 0.0107585686381141 0.00948757532701722 1.13396397575654 0.264980384797355 0.999992877855267 -0.00952215191314011 0.0104784677600762 -0.908735144409208 0.370079183731055 0.946715106201496
"ACC_astrocyte693" "cg00019093" 0.000757579245944081 0.00149664091815379 0.50618637827877 0.616090958265938 0.999992877855267 -0.00156891436404388 0.00165295168351678 -0.949159240218017 0.349439386534623 0.943836231899819
"ACC_astrocyte694" "cg00019118" -0.00570332147603523 0.00969189673066037 -0.58846288136694 0.56022807642924 0.999992877855267 0.00801061135026367 0.010704128707892 0.748366501269511 0.45953987100345 0.95923425187091
"ACC_astrocyte695" "cg00019137" -0.00375111469856787 0.0020989912484494 -1.78710354382799 0.0831097420249893 0.999992877855267 0.00453755130039231 0.002318212121376 1.95734948435133 0.0588087043174874 0.83183584406184
"ACC_astrocyte696" "cg00019141" -0.00697885844459335 0.00565328235895137 -1.23447901616714 0.225743146442634 0.999992877855267 0.00887805505931245 0.00624371716640728 1.42191819755683 0.164433188997323 0.896697391672351
"ACC_astrocyte697" "cg00019151" -0.00783893656910093 0.0110875442423315 -0.707003859265103 0.484526989867905 0.999992877855267 0.0227400030763018 0.0122455391264034 1.85700301485874 0.0722555791403244 0.844242677572903
"ACC_astrocyte698" "cg00019196" -0.0166299106992127 0.0346639151640215 -0.479747040128729 0.63457178194427 0.999992877855267 0.0163826841515819 0.0382842512406603 0.427922281895968 0.671487563588267 0.980712381999125
"ACC_astrocyte699" "cg00019275" 0.0127439931895437 0.00824047668078633 1.54651165014008 0.131518490502384 0.999992877855267 -0.00864363116657428 0.00910112080811547 -0.949732604237794 0.349152237245658 0.943669316641396
"ACC_astrocyte700" "cg00019301" -0.000642690777855886 0.00281709122326232 -0.22813985310409 0.8209452796029 0.999992877855267 0.00153128823928025 0.00311131121943127 0.492168134681225 0.625858895817001 0.976803282302896
"ACC_astrocyte701" "cg00019308" -0.00557355544952277 0.00671557803871291 -0.829944260552586 0.412534214320842 0.999992877855267 -0.00418937879095092 0.0074169601340127 -0.564837711846294 0.576004044151623 0.972264878161247
"ACC_astrocyte702" "cg00019351" 0.0114348278348605 0.0063140709774368 1.81100717361629 0.0792517064593173 0.999992877855267 -0.00850842530124881 0.00697351924927534 -1.22010494229768 0.231072915055613 0.919812979743338
"ACC_astrocyte703" "cg00019366" -0.00502102640879172 0.00713963239516287 -0.703261194819147 0.486825365344316 0.999992877855267 0.0134264939561065 0.00788530317735357 1.70272387175512 0.0980227149858768 0.863282537580811
"ACC_astrocyte704" "cg00019377" 0.00164442351177029 0.00390405356018344 0.421209260175473 0.67633318344079 0.999992877855267 9.71861086065801e-05 0.00431179705604025 0.022539583227934 0.982153278327741 0.999022834299704
"ACC_astrocyte705" "cg00019458" 0.00657458850437181 0.0081825453043582 0.80348941066908 0.427441828925063 0.999992877855267 -0.0109416032669086 0.00903713901727052 -1.21073751836709 0.234596252302122 0.920219621561884
"ACC_astrocyte706" "cg00019463" -0.000810842223019159 0.00552170645332906 -0.146846310986036 0.884146796096715 0.999992877855267 -0.0025702434422239 0.00609839933360547 -0.42146197741766 0.676150510236356 0.981205273391216
"ACC_astrocyte707" "cg00019511" 0.00737228130463398 0.00788203001735462 0.935327737702308 0.356413905337486 0.999992877855267 -0.0208124981799863 0.00870523759485856 -2.39080185384928 0.0226735257957656 0.766102381181305
"ACC_astrocyte708" "cg00019553" -0.00732444428790373 0.00846005259818213 -0.865768173767334 0.392868217615419 0.999992877855267 0.00154529188830738 0.00934362946728466 0.165384542882184 0.869650339694231 0.994119445385025
"ACC_astrocyte709" "cg00019576" -0.000497680676772381 0.0016016150658037 -0.310736760285556 0.75795503927238 0.999992877855267 -0.000317794231078533 0.00176888944252027 -0.17965748646549 0.858520102461539 0.993518217063951
"ACC_astrocyte710" "cg00019607" -0.0106192884110221 0.00790662003328546 -1.34308824330963 0.188408233240446 0.999992877855267 -0.00289137581067641 0.00873239581814222 -0.331109110362285 0.742655491858329 0.986055850886659
"ACC_astrocyte711" "cg00019654" 0.0174359613778423 0.0134317250545367 1.29811779998825 0.203246673322489 0.999992877855267 -0.0125412917171839 0.0148345486697094 -0.845411073596861 0.403969643905591 0.952382822913645
"ACC_astrocyte712" "cg00019678" 0.00257951876320951 0.00618976524099815 0.416739353234912 0.679567479128209 0.999992877855267 0.00923816898690822 0.00683623088984007 1.35135415052144 0.185774030634578 0.904392544894722
"ACC_astrocyte713" "cg00019746" 0.00264008593066814 0.00842936442211651 0.313201066944173 0.756098932464705 0.999992877855267 -0.00702110237406109 0.0093097361855519 -0.754167705091083 0.456096659357004 0.958841654493546
"ACC_astrocyte714" "cg00019759" 0.00897163361973135 0.00574290946857222 1.56221052566267 0.127778568405237 0.999992877855267 -0.00369653652366306 0.0063427050264474 -0.582801266691338 0.563988663977217 0.971186770643193
"ACC_astrocyte715" "cg00019809" -0.00122362291043254 0.00170589433093628 -0.717291152354643 0.478241350831073 0.999992877855267 0.00164491913952085 0.00188405974473904 0.873071644417882 0.388932954745855 0.9502330398205
"ACC_astrocyte716" "cg00019826" -0.0112846682307006 0.00996318261602845 -1.13263689581943 0.265529482473524 0.999992877855267 0.00420308209053887 0.0110037479789505 0.381968225606322 0.704933701622748 0.983181047287056
"ACC_astrocyte717" "cg00019838" 0.0550486108382024 0.0127191180888819 4.32802105095019 0.000131443740466398 0.707819003434964 -0.0629338917266763 0.0140475162765166 -4.48007252583745 8.4594502647999e-05 0.436977656225143
"ACC_astrocyte718" "cg00019841" 0.0077452748141479 0.00811429769300264 0.954521895447222 0.34675981283024 0.999992877855267 -0.00226256474466699 0.00896176355297723 -0.252468694503253 0.802244769580166 0.990164893942554
"ACC_astrocyte719" "cg00019877" -0.0163776814921926 0.010276307199887 -1.59373218157322 0.120530503388038 0.999992877855267 0.0209264201963344 0.0113495756265588 1.84380640165656 0.0742066254999035 0.845679611387178
"ACC_astrocyte720" "cg00019880" -0.00311489121627377 0.00314715460432698 -0.989748394308672 0.329499129827769 0.999992877855267 0.0077491204997911 0.00347584677019722 2.22941948023544 0.032707749329118 0.789511657319318
"ACC_astrocyte721" "cg00019891" -0.00198465204575833 0.0106289804342362 -0.18672082972001 0.853022722179248 0.999992877855267 0.00762867888098351 0.0117390824276744 0.64985308076543 0.520285534019736 0.966674289581061
"ACC_astrocyte722" "cg00019997" 0.018094286060752 0.0125035953383635 1.44712665206264 0.157294879628932 0.999992877855267 -0.0223196624763626 0.0138094841012737 -1.61625606812523 0.11556031779427 0.87356780909144
"ACC_astrocyte723" "cg00020049" 0.00070315290685189 0.010490067647984 0.0670303500842553 0.946962018776603 0.999992877855267 0.00469466042799256 0.0115856614426456 0.40521298255031 0.687936015643901 0.981891155231508
"ACC_astrocyte724" "cg00020052" 0.00448236325927547 0.00226096257981978 1.98250218702547 0.0557996202004917 0.999992877855267 -0.000714107180329779 0.00249709991043926 -0.285974612927747 0.776685131868253 0.98862245056792
"ACC_astrocyte725" "cg00020063" 0.00970000648140074 0.0093048246458765 1.0424706376062 0.304770782617138 0.999992877855267 -0.0130649609087372 0.0102766304039066 -1.27132731208963 0.21250032183423 0.913903808057847
"ACC_astrocyte726" "cg00020133" 0.0082997324411411 0.0106616140063058 0.778468666773363 0.44183918159063 0.999992877855267 -0.0219116894106158 0.0117751242846338 -1.8608457015787 0.0716957818357496 0.843749068109914
"ACC_astrocyte727" "cg00020172" -0.0164293288516257 0.0114318687143569 -1.43715163829625 0.160089606487681 0.999992877855267 0.0168434049675949 0.0126258252116005 1.33404388903779 0.191323428450071 0.906875299631672
"ACC_astrocyte728" "cg00020175" -0.00413685265300655 0.0074168235198156 -0.557766089749079 0.580768526374342 0.999992877855267 0.00224003543332631 0.00819144443715274 0.273460370818913 0.786203625106785 0.989221289061508
"ACC_astrocyte729" "cg00020191" -0.00407032325239317 0.00441893409889695 -0.921109743050752 0.363678318998381 0.999992877855267 0.00742445565713393 0.00488045226448289 1.52126386137712 0.137718879761973 0.885684478469177
"ACC_astrocyte730" "cg00020229" -0.00427818097731217 0.0101250196287723 -0.422535573674824 0.675374698234065 0.999992877855267 0.00874354085981166 0.0111824874210074 0.78189588153581 0.439850098298599 0.956889446936109
"ACC_astrocyte731" "cg00020297" 0.000418552666172204 0.00117544428478019 0.356080395805809 0.724046805443712 0.999992877855267 0.000250953512980127 0.00129820893297796 0.193307492041721 0.84790305501265 0.993038058149366
"ACC_astrocyte732" "cg00020340" -0.00069730983416795 0.00339739633482941 -0.20524830353741 0.838638970570745 0.999992877855267 0.000615428397342543 0.00375222401252884 0.164016965748207 0.870718252607001 0.994172008719749
"ACC_astrocyte733" "cg00020348" -0.0129696303620735 0.00700965800322114 -1.85025151813592 0.0732481943239398 0.999992877855267 0.00295227337898785 0.0077417541220203 0.381344244786919 0.705392165293053 0.98321772709307
"ACC_astrocyte734" "cg00020383" -0.00336398737014559 0.015115907556969 -0.222546172465488 0.825260426068392 0.999992877855267 -0.00583150444275958 0.0166946289795402 -0.349304225323382 0.729080147962232 0.984912407192473
"ACC_astrocyte735" "cg00020390" -0.00361105382564199 0.0101125897908779 -0.35708497035046 0.723301661708172 0.999992877855267 0.000869262427107734 0.0111687593976556 0.0778298104702838 0.93843343849692 0.997157813069981
"ACC_astrocyte736" "cg00020405" 0.00042694356100682 0.00700099194250943 0.0609832955833665 0.951740359704143 0.999992877855267 -0.00644932436227095 0.00773218296873346 -0.834088431216644 0.41022845234489 0.953368964703648
"ACC_astrocyte737" "cg00020419" -0.0096023896167846 0.00544547053960395 -1.76337187887587 0.0870962717768228 0.999992877855267 0.00546426863521871 0.00601420126016793 0.908560987376426 0.370169787399564 0.946732532478827
"ACC_astrocyte738" "cg00020438" -0.0152424508638972 0.0345973189347074 -0.440567400400679 0.662398835541756 0.999992877855267 -0.0426110653828317 0.0382106996305005 -1.11516056483872 0.27283710244497 0.928674604880131
"ACC_astrocyte739" "cg00020446" 0.0110829099237109 0.00918013561952189 1.20727082725692 0.235910208067657 0.999992877855267 -0.0131437396162329 0.0101389187233499 -1.29636502420745 0.203842562846733 0.9110459631899
"ACC_astrocyte740" "cg00020450" 0.00255945366052564 0.00680080417309486 0.376345737266084 0.709068794931026 0.999992877855267 0.0194676625883058 0.00751108737629073 2.59185675961603 0.0141121182692456 0.73259896171267
"ACC_astrocyte741" "cg00020474" -0.0109830758832635 0.00779993892258986 -1.40809767772088 0.168453730432886 0.999992877855267 0.0100071688858997 0.00861457281906154 1.16165584714273 0.253708772488394 0.92430967976017
"ACC_astrocyte742" "cg00020617" -0.00671748781279435 0.00769593701877288 -0.872861588706902 0.389045785540939 0.999992877855267 0.00199472620680817 0.00849970884606838 0.234681710036555 0.815905870232835 0.991156681233642
"ACC_astrocyte743" "cg00020622" -0.00114212400215737 0.00209742072423533 -0.544537387735481 0.589732800099715 0.999992877855267 0.00200294646594374 0.00231647756994676 0.864651785076329 0.393471968064486 0.950865257289701
"ACC_astrocyte744" "cg00020649" 0.00989911383525899 0.00494490632321961 2.00188096360412 0.0535736198251208 0.999992877855267 -0.00870125490846496 0.00546135758594749 -1.59324028348812 0.12064097047516 0.876679824070719
"ACC_astrocyte745" "cg00020720" -0.00327584430769266 0.00270239076256848 -1.21220230362952 0.234042697082212 0.999992877855267 0.00218215819178142 0.00298463132093035 0.731131572760288 0.469858729200417 0.960803314744847
"ACC_astrocyte746" "cg00020778" -0.00107082297155748 0.00715454178564381 -0.149670377732111 0.881935691670009 0.999992877855267 -0.000778717539379092 0.00790176972039445 -0.0985497637787677 0.922091955316604 0.99647332248817
"ACC_astrocyte747" "cg00020794" -0.00249082059935604 0.00438673768821683 -0.567807053074226 0.57400922838356 0.999992877855267 -0.00177182826974891 0.00484489322651231 -0.365710488737518 0.716915035775887 0.98421099300024
"ACC_astrocyte748" "cg00020799" -0.0162287404892681 0.00998807986941439 -1.62481084467135 0.113717291869089 0.999992877855267 0.00631395141227757 0.011031245527895 0.572369765164898 0.570950665701747 0.97176558472836
"ACC_astrocyte749" "cg00020807" -0.000103887009068177 0.00154475474559673 -0.0672514581128841 0.946787337444975 0.999992877855267 0.000930914207172069 0.00170609057014454 0.545641728207431 0.588981909941993 0.973516519073355
"ACC_astrocyte750" "cg00020864" 0.00675047213556023 0.00644663687658052 1.04713081639257 0.30264860032476 0.999992877855267 -0.00598259304669414 0.0071199304715723 -0.840260037732222 0.40680953491565 0.952858924096504
"ACC_astrocyte751" "cg00020893" -0.00469204343171358 0.00461136153310233 -1.01749632901955 0.316319549631999 0.999992877855267 -0.00122859898449081 0.00509297702407387 -0.241233953870865 0.810866430172398 0.990778722510509
"ACC_astrocyte752" "cg00020967" -0.0173166058709431 0.0124070915268252 -1.39570227506609 0.172124967821213 0.999992877855267 0.0187100327846164 0.013702901329272 1.36540666352521 0.181361224912567 0.902952572838723
"ACC_astrocyte753" "cg00020991" -0.00821458943057752 0.0075380704236762 -1.08974697354597 0.283718588615309 0.999992877855267 0.0116928123955053 0.00832535449629024 1.40448222363571 0.169518141911226 0.898251789917355
"ACC_astrocyte754" "cg00021022" -0.0149253826215874 0.0114850177421068 -1.29955242183627 0.202759934331532 0.999992877855267 0.0151346842282886 0.0126845251801975 1.19316127433104 0.241314239801788 0.921547848371146
"ACC_astrocyte755" "cg00021023" 0.00711740132057083 0.00480165999076599 1.48227932303791 0.147753376168435 0.999992877855267 -0.0172651309899052 0.00530315045455421 -3.25563665180918 0.00261756685150828 0.623209209638741
"ACC_astrocyte756" "cg00021028" -0.00105185553856818 0.00202200670360562 -0.520203784039153 0.606394202301357 0.999992877855267 0.000355254731109411 0.00223318722899147 0.159079689556458 0.874575708199288 0.994407292316248
"ACC_astrocyte757" "cg00021030" -0.00487105491917864 0.00684520865903726 -0.711600648250178 0.481712531712442 0.999992877855267 0.00439829538659809 0.00756012951385616 0.581775137388444 0.564671604131755 0.971235020770147
"ACC_astrocyte758" "cg00021044" 0.00706022966988791 0.0110387015903951 0.639588778813542 0.526855512115051 0.999992877855267 -0.00387077624579157 0.0121915952960789 -0.317495467310705 0.752867927215634 0.98679265070795
"ACC_astrocyte759" "cg00021101" 9.10626535031511e-06 0.0115499104375009 0.000788427356176577 0.999375673034555 0.999992877855267 -0.00282902475987884 0.0127561953375468 -0.22177653171803 0.82585458759727 0.99195308792009
"ACC_astrocyte760" "cg00021108" -0.000314453963303537 0.00307544996084533 -0.102246489881794 0.919179812318039 0.999992877855267 0.00079086481506377 0.00339665321767484 0.232836490622128 0.817326507850787 0.991298156810215
"ACC_astrocyte761" "cg00021123" -0.0144613022177468 0.0123175912008432 -1.1740365451288 0.248783846326942 0.999992877855267 -0.00399985864170342 0.0136040534942884 -0.294019620209723 0.770584362161629 0.988341261635115
"ACC_astrocyte762" "cg00021152" -0.00442564851403505 0.0056040184970007 -0.789727677809002 0.43532491297179 0.999992877855267 -0.000843985032025968 0.00618930813444765 -0.136361773188933 0.892363790410353 0.995154962923677
"ACC_astrocyte763" "cg00021157" 0.000109989039871417 0.00856583822203921 0.012840429275027 0.989832417564671 0.999992877855267 0.0113141277779066 0.00946046345393126 1.19593800377772 0.240243593587557 0.921311212104756
"ACC_astrocyte764" "cg00021166" -0.000944991902196004 0.00143700855734252 -0.657610490464715 0.515349625876569 0.999992877855267 0.00216392967567747 0.00158709125567503 1.36345636581376 0.181968756000693 0.903104433593019
"ACC_astrocyte765" "cg00021237" 0.00235964512911474 0.0065501327375793 0.360243864307822 0.720960340735538 0.999992877855267 -0.00142632865063817 0.00723423555009841 -0.197163700402147 0.844908806815569 0.992868545151987
"ACC_astrocyte766" "cg00021242" -0.00358641325079414 0.00911462984010151 -0.393478760378732 0.69649671357491 0.999992877855267 -0.00775246322991456 0.0100665714508281 -0.770119525578574 0.446707332638971 0.957731318782077
"ACC_astrocyte767" "cg00021256" -0.00341862294565207 0.00477852441597743 -0.715413932849562 0.479384862997498 0.999992877855267 0.0152555671081776 0.00527759857578898 2.89062665322114 0.00674990338839796 0.687269061777892
"ACC_astrocyte768" "cg00021264" -0.00512822319516214 0.00719561596023019 -0.71268717278765 0.481048651284106 0.999992877855267 -0.00213966743772067 0.00794713372535262 -0.269237628516907 0.789423136477927 0.989448233688687
"ACC_astrocyte769" "cg00021275" -0.000455893582597823 0.0099224422354421 -0.0459457028602708 0.963630448115803 0.999992877855267 -0.000337590429216342 0.0109587526297919 -0.0308055524767103 0.975610174627506 0.998676429687225
"ACC_astrocyte770" "cg00021325" -0.000421239112411204 0.00689498950690776 -0.0610935102931172 0.951653252008613 0.999992877855267 0.00525352893247889 0.00761510952629358 0.68988225505351 0.495091559889219 0.9637234423809
"ACC_astrocyte771" "cg00021340" 0.00510170879550648 0.00718082916441585 0.710462354512997 0.482408602670914 0.999992877855267 -0.00634929004254586 0.00793080258089529 -0.800586066514987 0.429097666320306 0.955423529450182
"ACC_astrocyte772" "cg00021350" -0.000460733886358251 0.00147924841205001 -0.311464851072408 0.757406491446267 0.999992877855267 -0.000657677532264653 0.00163374268562282 -0.402558822789116 0.689868749409422 0.982001213823372
"ACC_astrocyte773" "cg00021413" -0.0120381184125607 0.00610032921590522 -1.97335553320205 0.0568779814442099 0.999992877855267 0.00344147708596809 0.00673745407139866 0.510797854723432 0.612893037512661 0.975457565053403
"ACC_astrocyte774" "cg00021476" -0.00889590978502285 0.00966558732221856 -0.920369294535633 0.364059273546737 0.999992877855267 -0.00674930008593175 0.0106750715169195 -0.63224869971451 0.53158078349273 0.96795747865291
"ACC_astrocyte775" "cg00021513" 0.00310596299242633 0.00879301825689259 0.353230586095014 0.726162140292902 0.999992877855267 0.00265004905555584 0.0097113704126529 0.272881060339652 0.786645079290562 0.989243317220312
"ACC_astrocyte776" "cg00021527" 9.29930197797041e-05 0.00120422655921762 0.0772221963283394 0.938913098801318 0.999992877855267 -0.00199380761222085 0.00132999725869438 -1.49910655769179 0.143352556472278 0.888170025348127
"ACC_astrocyte777" "cg00021532" -0.0322438766573194 0.01695478958813 -1.90175622585687 0.0659629379494189 0.999992877855267 0.035308979189403 0.0187255658010096 1.8856027937751 0.0681775877941293 0.841626771525058
"ACC_astrocyte778" "cg00021539" -0.00516665390405138 0.00308564712411379 -1.67441502421806 0.103502438486686 0.999992877855267 -0.000289868275651486 0.00340791538349382 -0.0850573570739045 0.932729740254479 0.997062283881361
"ACC_astrocyte779" "cg00021540" 0.000697760529970447 0.00127986224667957 0.545184086631738 0.589293024779223 0.999992877855267 0.000151204163658328 0.00141353241760104 0.106969010243814 0.915461241229963 0.996211722009715
"ACC_astrocyte780" "cg00021550" 0.00977062374773615 0.00648703158228288 1.50617792187436 0.141534843900513 0.999992877855267 -0.0129298304848482 0.00716454404319523 -1.80469690839974 0.0802550929911525 0.851827792239467
"ACC_astrocyte781" "cg00021558" 0.000678045068186927 0.00267299387525815 0.253665028739149 0.801328150896389 0.999992877855267 0.000712471318960644 0.00295216419152051 0.241338649458276 0.810785972937702 0.990776008251113
"ACC_astrocyte782" "cg00021576" 0.00244818977792098 0.00339134396877288 0.721893680046509 0.475444320575639 0.999992877855267 -0.00130467898519685 0.00374553953094016 -0.348328718578326 0.729805767889416 0.984912407192473
"ACC_astrocyte783" "cg00021581" 0.0235375732944881 0.0100865602320278 2.33355799727932 0.0258591796825631 0.999992877855267 -0.00790931985623849 0.0111400112840631 -0.709992086592726 0.48269634013874 0.962548857364
"ACC_astrocyte784" "cg00021600" 0.0116466312787688 0.00858754769645568 1.35622318389866 0.184235734620096 0.999992877855267 -0.0035067855173403 0.00948444028888857 -0.3697409030503 0.713937830449492 0.983998988757963
"ACC_astrocyte785" "cg00021659" -0.00771427812119781 0.0165346702780838 -0.466551675446644 0.643886132921566 0.999992877855267 -0.0193071801867078 0.0182615687844939 -1.05725747960393 0.298072559473591 0.933787301183409
"ACC_astrocyte786" "cg00021663" -0.00170297381409901 0.00889255133523485 -0.191505648930171 0.849302930979791 0.999992877855267 -0.0130920214376113 0.00982129883129747 -1.3330234282141 0.19165451328842 0.906916139092537
"ACC_astrocyte787" "cg00021712" 0.00623484706261204 0.00928116686476271 0.671774050985285 0.50640359321272 0.999992877855267 -0.00671074333829659 0.0102505017790334 -0.654674618175557 0.517214676353855 0.966208296538709
"ACC_astrocyte788" "cg00021762" 0.00411157111921187 0.0104296743486845 0.394218551965669 0.695955788314276 0.999992877855267 -0.0111664889741248 0.0115189606030925 -0.96940074359894 0.33939708606616 0.942275291996229
"ACC_astrocyte789" "cg00021764" -0.00094820205706802 0.00791286514436345 -0.119830433069297 0.905344049761267 0.999992877855267 0.00545636672696983 0.00873929317524699 0.624348745093521 0.53669147861589 0.968606284457577
"ACC_astrocyte790" "cg00021766" -0.00837492250033775 0.00814874538868946 -1.02775606561008 0.311539291631633 0.999992877855267 0.00238600787494287 0.00899980900254924 0.265117612414555 0.79256795646476 0.989590884761476
"ACC_astrocyte791" "cg00021783" -0.0021556202563716 0.00533770796300511 -0.403847544922259 0.6889300489841 0.999992877855267 0.000859380870996868 0.00589518384573766 0.145776771935318 0.884984439714722 0.994932589904018
"ACC_astrocyte792" "cg00021837" -0.0008871415146564 0.00772763557606846 -0.114801158248685 0.909298415550242 0.999992877855267 -0.00909436736337087 0.00853471803431882 -1.06557326519771 0.294351136670723 0.932940957366208
"ACC_astrocyte793" "cg00021853" 0.00795551864834518 0.0104060194452778 0.764511222584288 0.449995230714565 0.999992877855267 -0.0144243903396885 0.0114928351564773 -1.25507676246092 0.218266484720575 0.915874634559865
"ACC_astrocyte794" "cg00021855" -0.00909088013046664 0.00808193780027905 -1.12483916049846 0.268772461577253 0.999992877855267 0.000547817470810408 0.00892602395872522 0.0613730674871105 0.951432307961941 0.997581874614839
"ACC_astrocyte795" "cg00021878" -0.0289411952492263 0.0158894954594884 -1.82140429335937 0.0776217496376868 0.999992877855267 -0.00683431227741001 0.0175490112233418 -0.389441444331617 0.699451581575138 0.982875002466622
"ACC_astrocyte796" "cg00021892" -0.0041778370639327 0.00716925400200454 -0.582743624757132 0.564027016521495 0.999992877855267 0.00826668725580475 0.00791801849624099 1.04403485035167 0.304057312314536 0.93481466267554
"ACC_astrocyte797" "cg00021895" 0.000394382112055868 0.00345943961494607 0.114001733214822 0.909927198405779 0.999992877855267 0.00474556925680659 0.00382074715864621 1.24205268230522 0.22297208394363 0.917601981836363
"ACC_astrocyte798" "cg00021933" -0.0131665823128538 0.00758732278552845 -1.73533968239322 0.0920119623587783 0.999992877855267 0.00319710651058492 0.00837975082706899 0.381527634480176 0.705257409929153 0.983201122092654
"ACC_astrocyte799" "cg00021944" -0.00197268886465431 0.00194411833958872 -1.0146958775522 0.317633051089537 0.999992877855267 0.00217643679671107 0.00214716412160049 1.01363318007045 0.318132467662492 0.937514930126432
"ACC_astrocyte800" "cg00021945" -0.00422955587696139 0.00223562126209476 -1.89189284816442 0.067307725514607 0.999992877855267 0.00492275931332141 0.002469111918605 1.99373680724148 0.0544995015751085 0.826688359156979
"ACC_astrocyte801" "cg00022021" 0.00234516580708773 0.00837247689041689 0.280104183956841 0.781145989156185 0.999992877855267 0.0162950582575122 0.00924690725968634 1.76221711756034 0.0872943035737474 0.857047876588788
"ACC_astrocyte802" "cg00022024" -0.00294051061979137 0.0136055968085804 -0.216125074200121 0.830220678455553 0.999992877855267 0.00298202321249483 0.0150265797742158 0.198449897268819 0.843910626145901 0.992789626771206
"ACC_astrocyte803" "cg00022054" -0.01243489470237 0.0126774378501533 -0.980868125669388 0.333794576951769 0.999992877855267 0.0100188967608506 0.0140014829094342 0.715559689331181 0.479296019279413 0.962260093776791
"ACC_astrocyte804" "cg00022059" -0.00281227609768378 0.00763059788720226 -0.368552522260467 0.714815198156763 0.999992877855267 -0.00910682664324271 0.0084275456262746 -1.08060247278286 0.287708289404524 0.932010574905522
"ACC_astrocyte805" "cg00022076" 0.0118856677847887 0.00805185206819242 1.47614085357345 0.1493854031031 0.999992877855267 -0.0164250582989778 0.00889279604085978 -1.84700719813088 0.0737293143540907 0.845121941106624
"ACC_astrocyte806" "cg00022101" -0.00853184875013349 0.00751604949637853 -1.13515068710556 0.264490060058516 0.999992877855267 0.0117575779121609 0.00830103367998239 1.41639925404878 0.166029553881482 0.897136003113386
"ACC_astrocyte807" "cg00022138" 0.00128643806437982 0.00124889731333057 1.0300591174699 0.310473126002466 0.999992877855267 -0.000807494543196071 0.00137933347376062 -0.585423727153169 0.562245178893498 0.97108157788403
"ACC_astrocyte808" "cg00022145" 0.00334437879260802 0.00790197549571696 0.423233252801245 0.67487072817113 0.999992877855267 -0.00379988295455738 0.00872726620014241 -0.43540358084819 0.666104170337011 0.980169322619932
"ACC_astrocyte809" "cg00022218" 4.9091691222103e-05 0.0015986353270267 0.0307084989253982 0.975686990371994 0.999992877855267 -0.00182116839728847 0.00176559849666402 -1.03147369049614 0.309819519377573 0.935844836371673
"ACC_astrocyte810" "cg00022235" 0.00490631932734774 0.0100337732214157 0.488980488105502 0.62808975885145 0.999992877855267 0.00799604520180605 0.0110817111420579 0.721553296174545 0.475650855432277 0.961428506932401
"ACC_astrocyte811" "cg00022259" 0.00453568815842422 0.00831216135372116 0.545668925975998 0.588963422795551 0.999992877855267 -0.0100199790508726 0.00918029230434592 -1.091466232086 0.282972881009043 0.930838294874541
"ACC_astrocyte812" "cg00022262" -0.00646140592614964 0.00531350376041943 -1.21603488347576 0.232598912862254 0.999992877855267 0.0170598278327731 0.00586845173055432 2.90704066695316 0.00647508581229636 0.683025088087006
"ACC_astrocyte813" "cg00022264" -0.00142912377107151 0.0134716556790971 -0.106083751330504 0.916158160310291 0.999992877855267 0.0262674388248348 0.0148786496910636 1.76544507534253 0.08674168761908 0.856197587352016
"ACC_astrocyte814" "cg00022308" -0.0015130561277796 0.00503035669533827 -0.300785057485441 0.765465378437218 0.999992877855267 -0.00503477967179373 0.00555573248558936 -0.906231479800927 0.371383078747952 0.946978597115017
"ACC_astrocyte815" "cg00022315" 0.00904564092171604 0.0105743595862152 0.855431560461398 0.398480773020197 0.999992877855267 -0.00650688482946549 0.0116787569203358 -0.557155600878659 0.581180744799499 0.972747136986598
"ACC_astrocyte816" "cg00022318" 0.0037048282914499 0.00805128673321589 0.46015356479176 0.648423708621814 0.999992877855267 0.0057217043223344 0.0088921716616985 0.643454100979591 0.52437620440805 0.967204382256626
"ACC_astrocyte817" "cg00022401" 0.00461633588060294 0.00848844613811705 0.543837565261027 0.590208879289169 0.999992877855267 0.00364073445348069 0.00937498845865466 0.388345486454406 0.700254525978602 0.982938368613008
"ACC_astrocyte818" "cg00022492" -0.00291298332575743 0.00269769545296164 -1.0798043650774 0.288058369345024 0.999992877855267 5.255732690468e-05 0.00297944562820665 0.0176399684582647 0.986032295005765 0.999174454862234
"ACC_astrocyte819" "cg00022510" -0.000464468467501381 0.0087547151231568 -0.0530535215558107 0.958009136026131 0.999992877855267 0.0160715029484737 0.0096690668589918 1.66215656410814 0.10595311877143 0.867452944309465
"ACC_astrocyte820" "cg00022592" -0.00839705099808446 0.0181659399248987 -0.46224148229045 0.646941433232436 0.999992877855267 -0.00956454065787424 0.0200632099639284 -0.476720359058711 0.636702987512072 0.97781835754108
"ACC_astrocyte821" "cg00022594" -0.000857640100229944 0.00681810004656704 -0.125788723305956 0.900662410691635 0.999992877855267 -0.00656798584076212 0.00753018964913851 -0.872220507954076 0.389390268969136 0.950387374643399
"ACC_astrocyte822" "cg00022606" -0.000276998907303206 0.00301577143009358 -0.0918500999575458 0.927372458001751 0.999992877855267 0.00138540147921158 0.00333074179785505 0.415943823716316 0.680143750775839 0.981402292597601
"ACC_astrocyte823" "cg00022633" -0.00535977265237167 0.0026525565096363 -2.0206063972249 0.0514967319936598 0.999992877855267 0.0025557748327622 0.00292959232574995 0.872399483811434 0.38929407713365 0.950351413438306
"ACC_astrocyte824" "cg00022642" 0.000777867137658188 0.00181409506020852 0.4287907258668 0.670861736493013 0.999992877855267 0.00227270988633796 0.00200356107297277 1.13433521792567 0.264826924798257 0.927248930440864
"ACC_astrocyte825" "cg00022688" 0.000124050287099118 0.00560562107098221 0.0221296240913019 0.982477826688059 0.999992877855267 -0.0084545282437781 0.00619107808295603 -1.36559871002973 0.181301486363084 0.902945898592548
"ACC_astrocyte826" "cg00022826" 0.00373852373888058 0.00966762100716298 0.386705657587386 0.701456587370296 0.999992877855267 0.00679235723762219 0.0106773176020771 0.636148280940981 0.529067581983574 0.96769858297415
"ACC_astrocyte827" "cg00022866" -0.00167428339052212 0.00796225055544839 -0.210277656909006 0.834743937317896 0.999992877855267 -0.00231851319145143 0.00879383645106143 -0.26365207089695 0.793687463121137 0.989677786195589
"ACC_astrocyte828" "cg00022871" -0.00095407699062082 0.00561479740138739 -0.169921890749802 0.86610900972939 0.999992877855267 0.00760623597012848 0.00620121279904445 1.22657232006303 0.228663407918131 0.919107418051458
"ACC_astrocyte829" "cg00022900" 0.00419413648598644 0.00908441250255054 0.461684944932751 0.647336392960274 0.999992877855267 -0.00282697533087734 0.010033198182484 -0.281762134013529 0.779885365094185 0.988744842141053
"ACC_astrocyte830" "cg00022908" 0.024957593897714 0.0160946795331966 1.5506735530979 0.130518461740463 0.999992877855267 -0.0227889439924346 0.0177756249393996 -1.28203335017061 0.208764863529633 0.91263595025092
"ACC_astrocyte831" "cg00022911" -0.00144558315801887 0.00377771788423642 -0.382660432122517 0.704425240933652 0.999992877855267 0.00466269405235295 0.00417226674806066 1.11754457083077 0.271831850510335 0.928558789381674
"ACC_astrocyte832" "cg00022966" 0.00207965246442466 0.00731361943586236 0.284353387903543 0.777916315703371 0.999992877855267 -0.0083775277532312 0.00807746160917634 -1.03714856951025 0.307206989351098 0.935303535026579
"ACC_astrocyte833" "cg00023001" 0.00392170429792607 0.00892074608716728 0.43961617779566 0.663080746325205 0.999992877855267 -0.0186598572833823 0.00985243827303511 -1.89393292972482 0.067027658028823 0.840452334999317
"ACC_astrocyte834" "cg00023003" 0.0115184134565347 0.02140768696213 0.538050349713663 0.594152916759496 0.999992877855267 -0.0205818466035389 0.0236435285010809 -0.870506557538482 0.390312209511378 0.950496583634167
"ACC_astrocyte835" "cg00023024" -0.00922421778596811 0.0106989173859765 -0.862163661349389 0.39481967532096 0.999992877855267 -0.00130666117235185 0.0118163236688545 -0.11058102409601 0.912618397730834 0.996109666559478
"ACC_astrocyte836" "cg00023056" -0.0020708240098771 0.00264197260920024 -0.783817365352611 0.438737264721551 0.999992877855267 -0.000143445537490094 0.00291790303152331 -0.0491604881794882 0.961087740978611 0.998179372799467
"ACC_astrocyte837" "cg00023132" 5.11853130957903e-05 0.00133098694433713 0.0384566605356766 0.969555296780083 0.999992877855267 0.000110068972470056 0.00146999663292303 0.0748770235284064 0.940764631461837 0.997282583778471
"ACC_astrocyte838" "cg00023154" -0.00033719514581778 0.00255562041586904 -0.131942577905536 0.895830903512046 0.999992877855267 0.00211097949548412 0.00282253212350467 0.747902735244328 0.459815787700908 0.95923425187091
"ACC_astrocyte839" "cg00023168" -0.00507272295390849 0.00231668515492942 -2.18964710984347 0.0357255866042775 0.999992877855267 0.00346161968871962 0.00255864221041256 1.35291275764635 0.185280535506135 0.904186917164092
"ACC_astrocyte840" "cg00023174" 0.00610258681844173 0.0112335662281409 0.543245723976264 0.590611644861654 0.999992877855267 -0.00988031894232223 0.0124068118033337 -0.796362441773105 0.431513439486744 0.955821083129056
"ACC_astrocyte841" "cg00023185" -0.00417163645171414 0.00662627572195374 -0.62955974468327 0.533317441074755 0.999992877855267 0.0129282957113016 0.00731833098854528 1.76656340517217 0.0865509233652431 0.856015927434002
"ACC_astrocyte842" "cg00023196" -0.00889045035576308 0.00966084979401957 -0.920255520509862 0.364117832451198 0.999992877855267 0.0206123413065336 0.010669839196249 1.93183242290849 0.0620043626749852 0.835035234700631
"ACC_astrocyte843" "cg00023197" -0.0033993028784817 0.0034972637164742 -0.971989290504161 0.338126941792532 0.999992877855267 0.00441475190971953 0.00386252164946766 1.14297143430328 0.26127504682164 0.92638800374679
"ACC_astrocyte844" "cg00023231" -0.00617379123532191 0.0064504982314823 -0.957103004104414 0.345474992386021 0.999992877855267 0.00856985429292962 0.00712419511047676 1.20292245791063 0.237566028763705 0.92061336454283
"ACC_astrocyte845" "cg00023233" -0.00144787119304524 0.00206590047666576 -0.700842663719218 0.488313860243747 0.999992877855267 0.00179141683468342 0.00228166531427941 0.785135674137722 0.4379747416285 0.956663705477055
"ACC_astrocyte846" "cg00023288" 0.000854978129473018 0.00223372454344057 0.382758980727368 0.704352863227792 0.999992877855267 -0.00340973745995823 0.0024670171046422 -1.38212963888337 0.176216366095171 0.900775131474965
"ACC_astrocyte847" "cg00023301" 4.14879300417746e-05 0.0098296218098017 0.00422070460538009 0.996657787305166 0.999992877855267 0.000501998566734235 0.0108562379404192 0.0462405641336607 0.963397213568868 0.99826213913036
"ACC_astrocyte848" "cg00023321" 0.0227521921882408 0.0116320244234873 1.95599590921592 0.058974558994298 0.999992877855267 -0.00583724118000805 0.012846885395349 -0.454370145009727 0.652537132328083 0.979081877032268
"ACC_astrocyte849" "cg00023345" -0.00651302289283324 0.00711795905351423 -0.915012694491082 0.366822968086865 0.999992877855267 -0.00999405891976411 0.00786136624890867 -1.27128778933961 0.212514204729669 0.913903808057847
"ACC_astrocyte850" "cg00023351" -0.00726477201781057 0.00829249760212185 -0.876065615738218 0.387327017458027 0.999992877855267 0.00193388747015637 0.00915857484966722 0.21115593876777 0.83406417485277 0.99226519555951
"ACC_astrocyte851" "cg00023363" -0.000249592489530116 0.00946549030487268 -0.0263686804899721 0.979122090902226 0.999992877855267 -0.00498762542474942 0.0104540761547877 -0.477098631280318 0.636436458624585 0.977790882701261
"ACC_astrocyte852" "cg00023411" -0.00418322960395214 0.00736343765951373 -0.568108239301424 0.573807081559121 0.999992877855267 -0.000970238627006966 0.00813248290096096 -0.11930410906764 0.90575776911303 0.995828752802038
"ACC_astrocyte853" "cg00023464" 0.00560243926318587 0.00868280891577977 0.645233508825034 0.523236955942122 0.999992877855267 0.010703745624779 0.00958965069102694 1.11617680034941 0.27240826667531 0.928650691252854
"ACC_astrocyte854" "cg00023507" -0.0206996271672086 0.0503182942496633 -0.411373785138734 0.683458007180886 0.999992877855267 -0.0537301434672819 0.055573590286623 -0.966828725482131 0.340662286360763 0.942495858186924
"ACC_astrocyte855" "cg00023523" -0.00763200495612933 0.00768569495006832 -0.993014295481698 0.327928851144861 0.999992877855267 -0.00174945395977772 0.00848839708484201 -0.206099448728875 0.837979498980737 0.992567074436197
"ACC_astrocyte856" "cg00023526" -0.000809563589030537 0.00329318012397232 -0.245830339840027 0.807336145890541 0.999992877855267 0.00357486736363605 0.00363712335004106 0.982883179806287 0.332816581896315 0.940579052825553
"ACC_astrocyte857" "cg00023648" -0.00311506053488148 0.0111693547598274 -0.278893508341714 0.78206690803997 0.999992877855267 -0.0155701619798149 0.0123358940211441 -1.26218350718052 0.215730492216068 0.915124333338222
"ACC_astrocyte858" "cg00023673" 0.00256093705094275 0.00690333379771621 0.370971059198958 0.713030037054817 0.999992877855267 0.00782080817327225 0.00762432530368701 1.02577052549033 0.312460494359227 0.936434784831474
"ACC_astrocyte859" "cg00023695" 0.00241534054792055 0.0013593986883132 1.77677128033542 0.0848259907661507 0.999992877855267 -0.00175204965771422 0.0015013757295836 -1.16696282162503 0.251589079235845 0.924065080869879
"ACC_astrocyte860" "cg00023702" 0.011116789389265 0.00952444177379736 1.16718540081251 0.251500460551301 0.999992877855267 -0.00893928701169674 0.0105191845776718 -0.849807981378274 0.401555366119898 0.952077563915402
"ACC_astrocyte861" "cg00023726" -0.00686171711633074 0.0111113889375567 -0.617539099287401 0.54111748090851 0.999992877855267 0.0212726015767089 0.0122718741868961 1.73344358430791 0.0923527171047244 0.859833582309433
"ACC_astrocyte862" "cg00023728" -0.00240607031479765 0.00600700140166094 -0.400544323850559 0.691337102991465 0.999992877855267 0.00043110370124769 0.00663437900121798 0.0649802643425324 0.948581767896738 0.997436498493919
"ACC_astrocyte863" "cg00023750" 0.0241665789313544 0.0108744669988093 2.2223230742252 0.033228887240245 0.999992877855267 -0.0246947316454195 0.0120102078695021 -2.05614523193454 0.0477481660623774 0.817009596944166
"ACC_astrocyte864" "cg00023804" 0.00428709135654506 0.00621909569653832 0.689343204500189 0.495426249475865 0.999992877855267 -0.00178593096248467 0.00686862464927516 -0.260012892489785 0.796469299410795 0.989883879951985
"ACC_astrocyte865" "cg00023808" -0.00706463137471371 0.00826911620075166 -0.854339351776377 0.399076755877775 0.999992877855267 -0.000680125130902189 0.00913275146993126 -0.0744709995822659 0.941085224918429 0.997319095488998
"ACC_astrocyte866" "cg00023826" 0.0038220789562342 0.00410623754461513 0.930798307381518 0.3587176822313 0.999992877855267 -0.00156094517503572 0.00453509735031439 -0.344192209000213 0.732885470117016 0.985249292228216
"ACC_astrocyte867" "cg00023916" -0.0315132444610839 0.00932028557454419 -3.38114580385323 0.00187083942429159 0.974443674456588 0.0368176103332809 0.0102937060883677 3.57671085780136 0.00109869110521909 0.585514470372773
"ACC_astrocyte868" "cg00023919" -0.00241748283695058 0.00642071830240646 -0.376512832846835 0.708945773343246 0.999992877855267 0.00574173775377155 0.00709130493401302 0.809687047334779 0.423920237978174 0.954833431916441
"ACC_astrocyte869" "cg00024046" -0.0138260106654181 0.0097803912996815 -1.4136459617795 0.166830494477175 0.999992877855267 0.00458981501042898 0.0108018657435906 0.424909466510669 0.673660535085034 0.980981201463818
"ACC_astrocyte870" "cg00024049" -0.0046913735509379 0.010963589419077 -0.427904892422801 0.671500097406001 0.999992877855267 0.00814166336818252 0.0121086383298976 0.672384717948 0.506019811195875 0.964973187665103
"ACC_astrocyte871" "cg00024086" 0.000456651671428463 0.00291543564132672 0.156632396529479 0.87648892181643 0.999992877855267 -0.000514992101314374 0.00321992683285747 -0.159939069440703 0.87390405441422 0.994361425210339
"ACC_astrocyte872" "cg00024102" 0.00871560767280269 0.0100968048198186 0.863204531367702 0.394255526883044 0.999992877855267 0.010579064611921 0.0111513258274718 0.948682226274741 0.349678401729668 0.943902193748332
"ACC_astrocyte873" "cg00024170" 0.00368177195921823 0.00842919674096307 0.436787996811849 0.665109931382924 0.999992877855267 -0.00394423703864839 0.00930955099160086 -0.423676398808805 0.674550699837367 0.981083851501426
"ACC_astrocyte874" "cg00024198" 0.00384950014898359 0.0193275602511402 0.199171550830193 0.843350686122736 0.999992877855267 0.00650403394277183 0.0213461511494712 0.304693520495986 0.76251294738731 0.987606015886933
"ACC_astrocyte875" "cg00024244" -0.00315840560280201 0.00299091627830886 -1.05599933562428 0.298638446398298 0.999992877855267 0.00566815855498206 0.00330329074764769 1.71591270281564 0.0955537307723067 0.862161821909882
"ACC_astrocyte876" "cg00024247" -0.0096531377989935 0.0111061786135372 -0.869168247233791 0.391033055769382 0.999992877855267 0.00693681649354424 0.0122661196911082 0.56552656163732 0.575540967169191 0.972264027472945
"ACC_astrocyte877" "cg00024269" 0.00664764311524441 0.00927307310255264 0.716875952742623 0.478494136155618 0.999992877855267 -0.00613160283362307 0.010241562695711 -0.598697973717513 0.553462088097784 0.970307508312252
"ACC_astrocyte878" "cg00024280" 0.00265914706437609 0.00209001354886733 1.27231092153311 0.212155036502489 0.999992877855267 -0.00335766224229527 0.00230829678132463 -1.45460595425189 0.155224860810562 0.893469101964032
"ACC_astrocyte879" "cg00024304" -0.00685526477831645 0.00812547441507275 -0.843675633954362 0.404925044734483 0.999992877855267 0.0022842354596209 0.00897410758375834 0.254536224165062 0.800660830034649 0.990110982222905
"ACC_astrocyte880" "cg00024313" -0.007276532896331 0.00874042352953851 -0.832514908658574 0.411102994716184 0.999992877855267 0.0120154088858167 0.00965328263617323 1.24469668388161 0.22201071232605 0.917368469735921
"ACC_astrocyte881" "cg00024361" -0.00801249594236443 0.00475702788880348 -1.68434916289292 0.101551160929704 0.999992877855267 0.014284774605798 0.00525385692851008 2.71891199173727 0.0103601190912133 0.714685112782138
"ACC_astrocyte882" "cg00024367" -0.0027253683474057 0.006870702950511 -0.396665139948018 0.694168030784685 0.999992877855267 0.0131712494740862 0.00758828645617978 1.73573435190493 0.0919411678261816 0.859564003880456
"ACC_astrocyte883" "cg00024377" -0.00385554647821371 0.00362842573539035 -1.0625948439865 0.29568025789816 0.999992877855267 0.00551604224110086 0.00400738236879663 1.37647015768981 0.17794463061336 0.901183601116608
"ACC_astrocyte884" "cg00024396" 0.000632024663015797 0.0020112736829173 0.314241004784124 0.755316095844436 0.999992877855267 -0.000483371084638213 0.0022213332402352 -0.217604038819062 0.829077553420713 0.99216618402253
"ACC_astrocyte885" "cg00024404" 0.000772972619113825 0.00188749977386856 0.409521966473969 0.684802795549584 0.999992877855267 -0.00172943169169078 0.00208463225280666 -0.829609965672526 0.412720561193509 0.953617260643551
"ACC_astrocyte886" "cg00024416" -0.00451876132658963 0.00915878138641697 -0.493380192837796 0.625011578917227 0.999992877855267 -0.00222836748153796 0.0101153342314836 -0.220295981382627 0.826997863416726 0.992031644455886
"ACC_astrocyte887" "cg00024437" 0.00155968324897828 0.00952194281766505 0.163798846395587 0.87088860038839 0.999992877855267 0.00629532364968184 0.0105164246279097 0.59861824454811 0.553514631470059 0.970307508312252
"ACC_astrocyte888" "cg00024443" -0.00952463515656803 0.00552530693584223 -1.72382010034275 0.0940985687374519 0.999992877855267 0.00412962107945337 0.00610237585433223 0.676723489019716 0.503297666027506 0.964550256978234
"ACC_astrocyte889" "cg00024456" 0.00140771859469646 0.00741194390513115 0.189925694624041 0.850530827867323 0.999992877855267 9.30749957387912e-05 0.00818605519033359 0.0113699448115984 0.990996752881544 0.999488217942135
"ACC_astrocyte890" "cg00024471" 0.00929043843926609 0.01039693258689 0.89357494257305 0.378020082621807 0.999992877855267 -0.0167350345634377 0.0114827992569587 -1.45740025484606 0.154457065161044 0.893311733848505
"ACC_astrocyte891" "cg00024472" -0.00238464515443087 0.00220274108023308 -1.08258077893501 0.286841824881043 0.999992877855267 -0.000761827235397123 0.00243279769566523 -0.313148617640731 0.756138421804531 0.987018230295449
"ACC_astrocyte892" "cg00024494" 0.0125698952665888 0.00987279778996505 1.27318471764561 0.211848655688522 0.999992877855267 0.0013644258506374 0.0109039232657586 0.125131644581733 0.90117852650272 0.995600949876889
"ACC_astrocyte893" "cg00024515" -0.00384524730298723 0.00651942495500458 -0.589813876151065 0.559332593321105 0.999992877855267 0.0081478116353382 0.00720032061413197 1.13159011549383 0.265963180188254 0.927366604571437
"ACC_astrocyte894" "cg00024516" -0.0132756552347429 0.0105380007763309 -1.25978878883374 0.216582540128334 0.999992877855267 0.0223525086074634 0.011638600757772 1.92054947778295 0.0634646504507278 0.837081566865531
"ACC_astrocyte895" "cg00024674" -0.00606264840202587 0.00773725515700035 -0.783565783860784 0.438882872611497 0.999992877855267 0.00907977009558819 0.00854534229448912 1.06254024504597 0.295704661857939 0.933175351756967
"ACC_astrocyte896" "cg00024701" 0.000351325345057896 0.00207787426956856 0.169079212444766 0.866766496870903 0.999992877855267 0.00117547401010063 0.00229488966281665 0.512213736959318 0.611912706493915 0.97534737227107
"ACC_astrocyte897" "cg00024705" -0.00153099253777642 0.00782226711445197 -0.195722354577721 0.846027703647112 0.999992877855267 0.00121417054249064 0.00863923299097098 0.140541474429453 0.889086552103251 0.995053269128389
"ACC_astrocyte898" "cg00024720" -0.00605371942605927 0.00875682803222124 -0.6913141840612 0.494203107429561 0.999992877855267 -0.013089898690426 0.00967140044252059 -1.35346465780446 0.185106033046506 0.904119261426883
"ACC_astrocyte899" "cg00024722" 0.00280686854641799 0.00251120746920216 1.11773661907344 0.271750986072661 0.999992877855267 0.000569545892667084 0.00277348064156769 0.20535419794571 0.838556916581633 0.992610359020063
"ACC_astrocyte900" "cg00024740" 0.00537420680450944 0.00842298084841762 0.638040962127922 0.527850070224171 0.999992877855267 0.00175290450192479 0.00930268590464317 0.188429935170645 0.851693640379509 0.993399880500843
"ACC_astrocyte901" "cg00024790" -0.00185369551043055 0.00170612084135803 -1.08649719615115 0.285131939670409 0.999992877855267 4.6131215932934e-05 0.00188430991214957 0.0244817562310165 0.980615780068366 0.998900514183833
"ACC_astrocyte902" "cg00024792" -0.00182144194061923 0.00600296908868279 -0.303423508219148 0.763471913607751 0.999992877855267 -0.00193592543001856 0.00662992554919428 -0.291998064782768 0.772115989268597 0.988346911918464
"ACC_astrocyte903" "cg00024812" 0.000273031126481122 0.00127186088281126 0.214670590290998 0.831345248520141 0.999992877855267 -0.000425025362505577 0.00140469538280122 -0.302574755857743 0.764113004903924 0.987748725427289
"ACC_astrocyte904" "cg00024870" 0.0120719862159742 0.0113530643250152 1.063324039253 0.295354466410446 0.999992877855267 0.000417010139816276 0.0125387904082279 0.0332576050990242 0.973669509583824 0.998606973534283
"ACC_astrocyte905" "cg00024937" -0.00183337301510962 0.0121146640560972 -0.151335027254586 0.880632803057009 0.999992877855267 0.000217237392783057 0.0133799324232485 0.0162360605353726 0.987143834393536 0.999243629453517
"ACC_astrocyte906" "cg00024967" 0.00195395367164672 0.00913592050012134 0.213875949513874 0.831959797388591 0.999992877855267 -0.00139150678009184 0.0100900857299689 -0.137908320834072 0.891150939299804 0.99508936336299
"ACC_astrocyte907" "cg00024989" -0.00103580788528265 0.00820792775792412 -0.126196028502159 0.900342506604339 0.999992877855267 -0.000916931303348293 0.00906517244121654 -0.101148798800483 0.920044415937654 0.996375389359729
"ACC_astrocyte908" "cg00024998" 0.012902689201922 0.0123957929402335 1.04089260478393 0.305491733385693 0.999992877855267 -0.0226711503502397 0.0136904227063094 -1.65598614714733 0.107204790309835 0.868494892549965
"ACC_astrocyte909" "cg00025002" -0.001034003378217 0.00738481349506951 -0.140017534485787 0.889497257761443 0.999992877855267 0.00533087896765843 0.0081560912514609 0.653607077618654 0.517893750422382 0.966239670599028
"ACC_astrocyte910" "cg00025063" -0.00506894922130665 0.00888683062254101 -0.570388863769893 0.572277543520477 0.999992877855267 0.0131755761450152 0.00981498064130049 1.34239451166859 0.18863061800436 0.905999631647334
"ACC_astrocyte911" "cg00025138" -0.000269718842530876 0.00176687963615421 -0.152652640854442 0.87960177206402 0.999992877855267 -0.00204111278139489 0.00195141441993671 -1.04596581871168 0.30317815847098 0.934739037724045
"ACC_astrocyte912" "cg00025155" -0.00492286313991839 0.00342264002006589 -1.43832337349448 0.159759296472349 0.999992877855267 0.00188339711339126 0.003780104175034 0.498239473353753 0.621619799461568 0.976431141866144
"ACC_astrocyte913" "cg00025185" -0.00148403896917883 0.00777356401038186 -0.190908438805784 0.849767021429932 0.999992877855267 -0.00336890383945946 0.00858544328303987 -0.392397192363331 0.697287831556344 0.982681911526754
"ACC_astrocyte914" "cg00025197" -0.00975225538663659 0.00694670394865734 -1.40386800110022 0.169699495811145 0.999992877855267 -0.00786377430655151 0.00767222507920638 -1.02496658079861 0.312834022449496 0.9366007001206
"ACC_astrocyte915" "cg00025211" 0.00719856024890278 0.00495410859186507 1.45304853848445 0.155654108631374 0.999992877855267 -0.0064158186465266 0.0054715209492935 -1.17258413263592 0.249357956836776 0.923537232691093
"ACC_astrocyte916" "cg00025216" 0.00787700314321376 0.0114111615191796 0.690289339080365 0.494838890390841 0.999992877855267 0.00753607577011425 0.0126029553349895 0.597960999607123 0.553947868497837 0.970307508312252
"ACC_astrocyte917" "cg00025278" -0.00248029377534123 0.00787913414023213 -0.314792682951855 0.754900914298234 0.999992877855267 0.0035096987123402 0.00870203926925706 0.403319107595781 0.689314900282341 0.982001213823372
"ACC_astrocyte918" "cg00025328" -0.00539956680662067 0.00976058544017896 -0.553201120948507 0.583854377421442 0.999992877855267 0.00211853659593832 0.0107799913391085 0.196524888498986 0.845404667429266 0.992930279387025
"ACC_astrocyte919" "cg00025331" -0.00756513259073296 0.0129677287665205 -0.583381463858519 0.563602698112361 0.999992877855267 0.00641549867811 0.0143220921170929 0.447944240663928 0.657120512296259 0.979413989968166
"ACC_astrocyte920" "cg00025347" 0.00205208785442197 0.0135565479147626 0.151372448747613 0.880603517856274 0.999992877855267 -0.0111684162831161 0.0149724081618889 -0.745933196741486 0.460988640953755 0.959453139605749
"ACC_astrocyte921" "cg00025354" 0.00252168704673414 0.00734132026127151 0.343492308874887 0.733407004624606 0.999992877855267 0.00237700602915288 0.00810805553818064 0.293165977706938 0.77123100882226 0.988341261635115
"ACC_astrocyte922" "cg00025357" -0.00530401086584973 0.00764896407713241 -0.693428654176423 0.492892799315576 0.999992877855267 0.00506343795799946 0.00844783000056677 0.599377349882721 0.553014467159233 0.970213081806716
"ACC_astrocyte923" "cg00025405" -0.000979450609926666 0.00613201971088522 -0.159727244220693 0.874069598948659 0.999992877855267 0.00352246271678892 0.00677245435529667 0.520116125114086 0.606454619456742 0.974869990172899
"ACC_astrocyte924" "cg00025436" 0.000195259808709906 0.00215479267944803 0.0906165175760315 0.928345108066903 0.999992877855267 -0.00194776166311997 0.00237984151303103 -0.818441754400379 0.418976034182454 0.954194730928738
"ACC_astrocyte925" "cg00025439" 6.33129840550787e-05 0.0148510133612538 0.00426320968912882 0.99662412938274 0.999992877855267 0.00671023149397635 0.0164020689529832 0.409108845549383 0.685102946260238 0.98182641342425
"ACC_astrocyte926" "cg00025496" 0.00916215137488735 0.00655769590493102 1.39716014705682 0.171689956510231 0.999992877855267 -0.00935409172565512 0.00724258862267253 -1.29153983651269 0.205489846027633 0.91143439736127
"ACC_astrocyte927" "cg00025518" -0.0037247851842667 0.0139267854290614 -0.267454769317698 0.790783561010884 0.999992877855267 -0.00497126996234275 0.0153813136749871 -0.323201910278117 0.748581540227609 0.986519109244098
"ACC_astrocyte928" "cg00025526" 0.00271069323357173 0.00521902618625739 0.51938678535652 0.606957411367837 0.999992877855267 0.00221375655960536 0.0057641068183102 0.384058906155792 0.70339841269212 0.983096906463481
"ACC_astrocyte929" "cg00025590" -0.000609916192081264 0.00461099899610208 -0.132274197543061 0.895570655696137 0.999992877855267 0.00209673198309957 0.00509257662332464 0.411723207756222 0.68320437452288 0.981670052113572
"ACC_astrocyte930" "cg00025591" 0.00634191552807673 0.00433233890646362 1.46385489801246 0.152695046292793 0.999992877855267 -0.00288010628520205 0.00478481297827807 -0.601926616207792 0.55133648780779 0.96992948657551
"ACC_astrocyte931" "cg00025626" 0.0111950954102939 0.00773655725445907 1.44703839732349 0.157319435570186 0.999992877855267 -0.011588562434305 0.00854457150226596 -1.35624851769709 0.184227756665563 0.90398859683025
"ACC_astrocyte932" "cg00025643" 0.0128134930826596 0.00994580671507831 1.28833119823591 0.206590840066046 0.999992877855267 -0.00665009738555527 0.01098455732047 -0.605404222631952 0.549051685346229 0.969837667321623
"ACC_astrocyte933" "cg00025647" 0.0179849257056097 0.012210211123742 1.47294141955 0.150241718795727 0.999992877855267 -0.0163922945977649 0.0134854585280092 -1.21555337282141 0.232779940530265 0.920147303651
"ACC_astrocyte934" "cg00025663" 0.000840216507072493 0.00750807522918272 0.111908376171659 0.911573994127344 0.999992877855267 -0.00320437976098259 0.00829222657186027 -0.386431766331213 0.701657437120391 0.983034314664486
"ACC_astrocyte935" "cg00025680" 0.00377694133591281 0.0105176702065217 0.359104370240744 0.721804601246422 0.999992877855267 -0.0159925908768444 0.0116161468416822 -1.37675522656603 0.177857263181888 0.901183601116608
"ACC_astrocyte936" "cg00025715" -0.00583701136108487 0.00486878260295321 -1.19886465202705 0.239118936078134 0.999992877855267 0.000726896640443263 0.0053772834235725 0.135179157054797 0.893291412908987 0.995218508575233
"ACC_astrocyte937" "cg00025751" 0.00559786233033333 0.0086833863158227 0.644663513373005 0.523601745260063 0.999992877855267 -0.00656461506470517 0.00959028839534283 -0.684506533494137 0.498434923289242 0.964112061549323
"ACC_astrocyte938" "cg00025795" -0.00415755369029889 0.0070428913529856 -0.590319157562531 0.558997863229807 0.999992877855267 0.00511634123285789 0.00777845839809321 0.657757742088342 0.515256178668333 0.966031802406045
"ACC_astrocyte939" "cg00025823" -0.00694006421154874 0.0100193344801086 -0.69266718516353 0.493364446741056 0.999992877855267 0.0144303911206478 0.0110657644032899 1.30405732444093 0.201237282333565 0.91047271553807
"ACC_astrocyte940" "cg00025877" -0.00409625213986239 0.00489780964119274 -0.83634368012409 0.408977034093012 0.999992877855267 0.00468319489981021 0.0054093420764822 0.865760536788937 0.3928723457484 0.950793901191477
"ACC_astrocyte941" "cg00025972" 0.00394270220065963 0.00609885079331305 0.646466413800863 0.522448380527305 0.999992877855267 -0.00366006852656386 0.00673582124078245 -0.543373761821906 0.590524500090202 0.973665043962843
"ACC_astrocyte942" "cg00025981" -0.00326084583727917 0.00287862433193344 -1.13277922412648 0.265470552958653 0.999992877855267 0.00571185431183282 0.00317927091125596 1.79659251170149 0.0815595761584525 0.852478962615476
"ACC_astrocyte943" "cg00025982" -0.00116121269817955 0.00901984213703146 -0.128739802818958 0.8983449703525 0.999992877855267 -0.00625373294151206 0.00996188401948379 -0.627766086142019 0.534477538780717 0.968341651084604
"ACC_astrocyte944" "cg00025991" 0.00395231110555506 0.00612126454595212 0.645669056758649 0.522958303187839 0.999992877855267 -0.00533960246212815 0.00676057590952715 -0.789814733771936 0.435274770706082 0.956178127894582
"ACC_astrocyte945" "cg00026030" 0.00333775469132018 0.00175095213406962 1.9062512483208 0.065357800554415 0.999992877855267 -0.00160296352786463 0.00193382343263601 -0.828908938020065 0.413111506269762 0.953665502623706
"ACC_astrocyte946" "cg00026104" -0.000265005828107218 0.00232569941756065 -0.113946723341047 0.909970468259535 0.999992877855267 -0.00231579711855059 0.00256859793219675 -0.901580231581842 0.373813326680754 0.947412084490621
"ACC_astrocyte947" "cg00026119" -0.0121251986386988 0.00261041973790835 -4.64492298407702 5.23141932656463e-05 0.62918658688012 0.0119929525870793 0.00288305474487744 4.15980744326418 0.00021328625301819 0.462361443087145
"ACC_astrocyte948" "cg00026141" 0.0119074409791838 0.00873083079371116 1.36383824867626 0.1818496727184 0.999992877855267 -0.00245764032106241 0.0096426880248386 -0.254870873633138 0.800404534660799 0.990090487519421
"ACC_astrocyte949" "cg00026183" -0.0205724852760633 0.00908763289116667 -2.2637892091856 0.0302859190618873 0.999992877855267 0.0162902044617385 0.0100367549119039 1.62305492210613 0.11409359758589 0.872787226115425
"ACC_astrocyte950" "cg00026222" -0.000432571301402399 0.00282030636492531 -0.153377415582245 0.879034727646643 0.999992877855267 -0.00161262908999528 0.00311486215390066 -0.517720852582778 0.608106601241583 0.974948455557435
"ACC_astrocyte951" "cg00026230" 0.00405799405580715 0.00231653772334483 1.75174961103065 0.0891067836424626 0.999992877855267 -0.0080233107790035 0.00255847938091688 -3.13596851272188 0.00358902421703315 0.64582618797892
"ACC_astrocyte952" "cg00026239" 0.00630567331744602 0.00890816178189691 0.707853479969387 0.484006094558137 0.999992877855267 -0.00510070720282374 0.00983853964957099 -0.518441494825521 0.607609364975539 0.974947585158496
"ACC_astrocyte953" "cg00026290" -0.0115749673336943 0.00694919972872609 -1.66565472076541 0.105248915939098 0.999992877855267 0.0185900534115692 0.00767498152119331 2.42216262804484 0.0210835664578769 0.762429033391565
"ACC_astrocyte954" "cg00026302" -0.00537421313492886 0.00928197639552444 -0.578994484140272 0.566524356640062 0.999992877855267 0.00837850917699472 0.0102513958580468 0.817304227932826 0.419616437548422 0.954336748056147
"ACC_astrocyte955" "cg00026327" 0.00753039916015372 0.00697433294948135 1.07973037919185 0.28809083753813 0.999992877855267 -0.0026525665172019 0.00770273968218952 -0.344366631438323 0.732755518323765 0.985249292228216
"ACC_astrocyte956" "cg00026341" -0.00946900086481289 0.0185093811368177 -0.511578469037939 0.61235246464282 0.999992877855267 -0.00694770898183258 0.0204425205403963 -0.339865574213477 0.736111543111587 0.985571479191975
"ACC_astrocyte957" "cg00026346" 0.00603123366282141 0.0112392913825625 0.536620455643557 0.595129341029478 0.999992877855267 0.00109846917630861 0.0124131348989573 0.0884924868093458 0.930020116879948 0.996984684568489
"ACC_astrocyte958" "cg00026362" 0.00957499573077265 0.00958285327031282 0.999180041755986 0.324978162458752 0.999992877855267 -0.00209871587844122 0.0105836966328554 -0.198297055484952 0.844029228597502 0.992802802983787
"ACC_astrocyte959" "cg00026363" 0.00451494318588141 0.00917819482918451 0.491920608562912 0.626031998214708 0.999992877855267 -0.00650130095246309 0.0101367752348106 -0.641357907407972 0.525719975423396 0.967282685849762
"ACC_astrocyte960" "cg00026374" 0.00086791420587735 0.00149607631013666 0.580126962773755 0.565769416756381 0.999992877855267 -0.00502548728987182 0.00165232810723933 -3.04145845359266 0.00458947371489078 0.658891162768609
"ACC_astrocyte961" "cg00026375" 0.0024180313134646 0.00336573184017401 0.718426609215423 0.477550442447074 0.999992877855267 -0.00497431290607512 0.00371725244445708 -1.33816924742157 0.189989455957692 0.906621539677455
"ACC_astrocyte962" "cg00026401" -0.00397272328418681 0.00777136523081538 -0.511200177342584 0.612614402872827 0.999992877855267 -0.00723681042596697 0.00858301486060271 -0.843154828868465 0.405212035785172 0.952547107861171
"ACC_astrocyte963" "cg00026412" -0.00352209809792077 0.00998305745586311 -0.352807555550251 0.726476330920062 0.999992877855267 -0.00412121692443315 0.0110256985681438 -0.373782840058809 0.710956681808196 0.983854337144415
"ACC_astrocyte964" "cg00026455" -0.000431680036855831 0.00592653772001414 -0.0728384863557067 0.942374345337604 0.999992877855267 -0.000404488235572755 0.0065455116072915 -0.0617962750416893 0.951097839335278 0.997550136722522
"ACC_astrocyte965" "cg00026457" 0.0042255657194232 0.00989840776316055 0.426893478277357 0.672229259108191 0.999992877855267 -2.84598290370196e-05 0.0109322079717257 -0.00260330109988998 0.997938542663285 0.999843808070513
"ACC_astrocyte966" "cg00026458" -0.00201813677250354 0.00653273999296167 -0.308926541493748 0.759319420649601 0.999992877855267 0.00767553209665542 0.00721502628877997 1.0638259362397 0.295130373908685 0.933175351756967
"ACC_astrocyte967" "cg00026472" -0.00793755763567332 0.00595206981016057 -1.33357939151241 0.191474078383875 0.999992877855267 0.00665892759456595 0.00657371029602128 1.0129633486581 0.318447532457154 0.937616087900878
"ACC_astrocyte968" "cg00026474" 0.000502927013932807 0.00870375553163104 0.0577827596495648 0.954270147390159 0.999992877855267 0.0066087503892041 0.00961278499366116 0.687495912325307 0.496574167588391 0.963930818541294
"ACC_astrocyte969" "cg00026546" 0.00462863560589623 0.00893472896549293 0.518049917772841 0.607879525865718 0.999992877855267 -0.00602783034460904 0.00986788153800831 -0.610853537447884 0.54548131595205 0.969580249020167
"ACC_astrocyte970" "cg00026553" 0.0243596990731561 0.00972382779008358 2.50515533584401 0.0173539864658434 0.999992877855267 -0.0134842863974833 0.0107393946810388 -1.25559091531395 0.218082264122815 0.915730986164737
"ACC_astrocyte971" "cg00026554" -0.0036251198387073 0.00833538357533944 -0.43490738079917 0.666460673381605 0.999992877855267 -0.0069608248026292 0.00920593987942784 -0.756123208906055 0.454939429942686 0.958771138743418
"ACC_astrocyte972" "cg00026570" 0.0027617424882582 0.00704517691013185 0.392004703854416 0.697575004317881 0.999992877855267 -0.000340977659917126 0.0077809826612527 -0.0438219277386527 0.965310443939016 0.998314292233342
"ACC_astrocyte973" "cg00026603" -0.00856471651358836 0.0105149585833051 -0.814526890023777 0.421182546923026 0.999992877855267 0.0073655031030681 0.0116131520136599 0.634238068562648 0.530297884848325 0.967815610661005
"ACC_astrocyte974" "cg00026703" 0.00379819523465425 0.00486529154387839 0.780671661790385 0.440559991919034 0.999992877855267 -0.00657881149730161 0.00537342775458404 -1.22432305741699 0.229499269820947 0.91942263200212
"ACC_astrocyte975" "cg00026729" -0.00391847131835473 0.00331860905083458 -1.18075713599627 0.246139912889141 0.999992877855267 0.00357570993416993 0.0036652081010038 0.975581695672515 0.336369522835448 0.941652674131842
"ACC_astrocyte976" "cg00026731" -0.00121387247377423 0.00303611002578527 -0.399811753679866 0.69187136964005 0.999992877855267 0.00392513430444759 0.00335320457805915 1.17056213334871 0.250158825782689 0.923622766601984
"ACC_astrocyte977" "cg00026776" -0.00990496369238442 0.00573558012112867 -1.7269331930168 0.0935308003553572 0.999992877855267 0.0101789281713364 0.00633461019418073 1.60687522346477 0.117609470123049 0.87445528734279
"ACC_astrocyte978" "cg00026803" -0.00315862842556711 0.00984416387764292 -0.320863047875571 0.75033739979989 0.999992877855267 0.00552275248660897 0.0108722987972542 0.507965480860748 0.614856295896835 0.975695501185191
"ACC_astrocyte979" "cg00026853" -0.00153361546042011 0.00181786557798056 -0.843635238488746 0.404947300216606 0.999992877855267 0.000579972068424711 0.00200772538762127 0.288870217013023 0.774487625734716 0.988472609624171
"ACC_astrocyte980" "cg00026857" 0.00329254716885164 0.00845929743901367 0.389222295656214 0.699612110944146 0.999992877855267 -0.00903074571538572 0.00934279543849151 -0.966599961953553 0.340774970171116 0.942495858186924
"ACC_astrocyte981" "cg00026891" 0.000827089500390388 0.00902318467942384 0.0916627033331651 0.927520208462325 0.999992877855267 0.0027259097363658 0.0099655756605499 0.273532591514677 0.7861485955299 0.989218278698533
"ACC_astrocyte982" "cg00026909" -0.00244552912876134 0.0115998827711378 -0.210823607187321 0.834321373791745 0.999992877855267 -0.00566436850347152 0.0128113868347273 -0.442135467185908 0.66127536167002 0.979651003113485
"ACC_astrocyte983" "cg00026919" -0.0174184873320115 0.00605566877930868 -2.87639366795091 0.00699703959131447 0.999992877855267 0.018554857075926 0.00668812925142123 2.77429702363827 0.00903479296601767 0.70731778740079
"ACC_astrocyte984" "cg00026920" -0.000653399639159209 0.00804840125813824 -0.0811837802567952 0.935786186571975 0.999992877855267 -0.00498491711239198 0.00888898482454244 -0.56079712259477 0.578724014996836 0.972651669655741
"ACC_astrocyte985" "cg00026958" -0.0154734249836333 0.0106534864113496 -1.45242828367893 0.155825322556683 0.999992877855267 0.0053963534876514 0.0117661478350372 0.45863383354594 0.649503529037093 0.97898564171391
"ACC_astrocyte986" "cg00026974" 0.0048444565950705 0.00450090706021864 1.07632895553173 0.28958631657075 0.999992877855267 -0.000653892642638767 0.00497098656885477 -0.131541824461097 0.896145421668107 0.995462569376545
"ACC_astrocyte987" "cg00027029" 0.000625495735276464 0.00715732985129778 0.0873923304181723 0.930887827239888 0.999992877855267 0.00354256027724903 0.00790484897458339 0.44815027948535 0.656973341006652 0.979413989968166
"ACC_astrocyte988" "cg00027038" 0.00127231751560945 0.0108080414397546 0.117719526030827 0.907003498805165 0.999992877855267 0.00180768295297091 0.0119368447545851 0.151437250809228 0.880552805655586 0.9946591802149
"ACC_astrocyte989" "cg00027081" 0.00962728062882421 0.0125258738259624 0.768591538010683 0.447601703877754 0.999992877855267 -0.0133239901984996 0.0138340893777539 -0.963127375765361 0.342488554760533 0.94273508060114
"ACC_astrocyte990" "cg00027083" 0.000224014751540399 0.00170428685262109 0.131441929036698 0.896223823965833 0.999992877855267 -0.000607202675514775 0.00188228437968315 -0.322588171090803 0.749042162547728 0.986561715910256
"ACC_astrocyte991" "cg00027114" 0.0032613020754209 0.0126698425890995 0.257406676719628 0.798463191377219 0.999992877855267 -0.00712384056797902 0.0139930943912577 -0.509096870841499 0.61407172629173 0.975576302561771
"ACC_astrocyte992" "cg00027155" -0.0301959816221754 0.046300691959428 -0.652171281773398 0.51880783584057 0.999992877855267 -0.0383100982121615 0.0511363853506937 -0.749174935800225 0.459059126384094 0.95920886675469
"ACC_astrocyte993" "cg00027162" -0.0103450155465628 0.00865982536295506 -1.194598633688 0.240759587579732 0.999992877855267 0.0087289800404657 0.00956426671156067 0.912665895223799 0.368038079159863 0.946401754929517
"ACC_astrocyte994" "cg00027232" -0.00949063753068906 0.0084833667715712 -1.11873478846787 0.271330971207124 0.999992877855267 0.0102009767232067 0.00936937859767776 1.08875702020783 0.284148599824124 0.931064380283454
"ACC_astrocyte995" "cg00027294" 0.00327546168681457 0.00507260523720538 0.645715866630121 0.522928360137947 0.999992877855267 -0.00265595694039285 0.00560239350999293 -0.474075399319138 0.638567986797068 0.977966350066603
"ACC_astrocyte996" "cg00027400" -0.00175399099687659 0.0036755688639905 -0.477202594150913 0.636363215479132 0.999992877855267 -0.00178262662927408 0.00405944917576457 -0.439130175570761 0.663429263539406 0.97989138641184
"ACC_astrocyte997" "cg00027420" 0.0343179603616466 0.0162021038088767 2.11811754612044 0.0417827885759207 0.999992877855267 -0.0331723819526826 0.0178942687204043 -1.85379925108966 0.0727251561924932 0.844639942510908
"ACC_astrocyte998" "cg00027466" 0.000673830548684993 0.00795591355175002 0.0846955593851034 0.933015173582279 0.999992877855267 -0.00345417166247216 0.00878683760397354 -0.393107488513288 0.696768243247733 0.98263736101278
"ACC_astrocyte999" "cg00027499" 0.000864448716142221 0.00154318952434661 0.560170155709313 0.57914663037632 0.999992877855267 -0.00339427536338797 0.00170436187552643 -1.99152269956729 0.0547536171292374 0.82718292505784
"ACC_astrocyte1000" "cg00027570" 0.00379803669024139 0.00713662606499594 0.532189392529641 0.5981600135666 0.999992877855267 -0.00936427870550458 0.00788198286287438 -1.18806128716824 0.243289828057712 0.922058198177068
"ACC_astrocyte1001" "cg00027586" 0.00302548058815544 0.00874636805131699 0.345912791504341 0.731603917091072 0.999992877855267 -0.0180009540935489 0.00965984801011315 -1.86348212463625 0.0713138642172575 0.843717997973158
"ACC_astrocyte1002" "cg00027619" -0.0107985792883692 0.00884467319169175 -1.2209133174658 0.230770716336593 0.999992877855267 0.0123651702977718 0.00976842024364609 1.26583111591813 0.21443751801106 0.914565767361476
"ACC_astrocyte1003" "cg00027637" 0.0266290311547636 0.0121655319556103 2.18889163679219 0.0357852396544787 0.999992877855267 -0.0286694842535015 0.0134361130201553 -2.13376325507942 0.0403851263307834 0.804886580291772
"ACC_astrocyte1004" "cg00027650" -0.00592907012225279 0.015279259566628 -0.388046953217727 0.700473304653841 0.999992877855267 0.00797263852901763 0.0168750416463973 0.472451487592016 0.639714217483728 0.978109127417913
"ACC_astrocyte1005" "cg00027662" -0.00329316832447192 0.00750104066993427 -0.439028192137609 0.663502406586939 0.999992877855267 -0.00343583636354961 0.00828445731578058 -0.414732822270071 0.681021360258699 0.98143431031211
"ACC_astrocyte1006" "cg00027669" -0.00279407502772929 0.00761325059661183 -0.367001583919063 0.71596083093285 0.999992877855267 0.0098563412996985 0.00840838656625016 1.17220363526817 0.249508520048656 0.923537232691093
"ACC_astrocyte1007" "cg00027674" 0.0016408586656577 0.00667009979995922 0.24600211614041 0.80720429100994 0.999992877855267 -0.00377319502066715 0.00736673209975313 -0.512193869625529 0.611926457251301 0.97534737227107
"ACC_astrocyte1008" "cg00027712" -0.00192970139219443 0.004896741535895 -0.3940786700807 0.696058055599078 0.999992877855267 0.00824826702202615 0.00540816241713396 1.52515149986884 0.136749066620875 0.885196425117213
"ACC_astrocyte1009" "cg00027729" 0.0118347634354815 0.00712117898102604 1.66191068459514 0.106002762655295 0.999992877855267 -0.0131958933303367 0.00786492246906591 -1.67781607285239 0.102830919271374 0.865615365870729
"ACC_astrocyte1010" "cg00027745" 0.000349139189531643 0.00227745722776082 0.153302193901097 0.879093576070832 0.999992877855267 0.00291304059324497 0.00251531727691136 1.1581205361186 0.255128032868358 0.924713199134267
"ACC_astrocyte1011" "cg00027808" 0.00111732473230727 0.00150751893849433 0.741167957348003 0.463833548021628 0.999992877855267 -0.000617102319047899 0.00166496581584279 -0.370639633063893 0.713274571108412 0.983998988757963
"ACC_astrocyte1012" "cg00027842" 0.000765605988397901 0.00938272309856475 0.0815974190387238 0.935459756783161 0.999992877855267 -0.0087895766181624 0.0103626646536405 -0.848196570278336 0.402439115105303 0.952162115745224
"ACC_astrocyte1013" "cg00027940" 0.0172705980924809 0.0107505654874252 1.60648275783093 0.117695846288573 0.999992877855267 -0.0198475159276375 0.011873365952815 -1.67159978109931 0.104061047448709 0.866205885432456
"ACC_astrocyte1014" "cg00027948" 0.00123273796116704 0.00924819987955596 0.13329490897922 0.894769697654687 0.999992877855267 -0.00439607223713969 0.0102140916869152 -0.430392870153233 0.669707809425988 0.980546228791182
"ACC_astrocyte1015" "cg00027990" 0.00257882403577813 0.00499553900937802 0.516225382473635 0.609139066202103 0.999992877855267 -0.00446394722318862 0.00551727840356738 -0.809085004719411 0.424261547461166 0.95486205169144
"ACC_astrocyte1016" "cg00027995" 0.00856504564942914 0.0082127789724712 1.04289250668242 0.304578244901325 0.999992877855267 -0.0118979214101909 0.0090705303217579 -1.31171177297658 0.198670115024693 0.909707895697742
"ACC_astrocyte1017" "cg00028013" -0.0042948126933708 0.00402337368938706 -1.0674655214602 0.293508896130039 0.999992877855267 0.0038471506265727 0.00444357910613137 0.865777458820142 0.392863198660555 0.950793901191477
"ACC_astrocyte1018" "cg00028014" -0.0083368436783995 0.0176684879596813 -0.471848168186424 0.64014029724079 0.999992877855267 0.0155773812598503 0.0195138035876887 0.798274984671781 0.430418508261583 0.955668738185473
"ACC_astrocyte1019" "cg00028022" 0.0125781542907695 0.0451058786041544 0.27885842555367 0.782093599070185 0.999992877855267 0.0533491963795305 0.0498167844209504 1.07090806842793 0.291980963735649 0.932600907914635
"ACC_astrocyte1020" "cg00028034" 0.00495839379386511 0.00997945620906333 0.496860118426283 0.622581739799744 0.999992877855267 -0.00382197659783759 0.0110217212033074 -0.346767671522182 0.730967461936903 0.985041216371366
"ACC_astrocyte1021" "cg00028056" -0.00960633592657434 0.0104758182913487 -0.917001007406517 0.365795521260564 0.999992877855267 0.0106132298502012 0.0115699238680853 0.917311986769156 0.365634994884846 0.945915166346564
"ACC_astrocyte1022" "cg00028060" -0.0175496650221955 0.0162564489570701 -1.07955095657979 0.28816958662807 0.999992877855267 0.00950663882301146 0.0179542897335327 0.529491222660633 0.600009038714644 0.97421524629488
"ACC_astrocyte1023" "cg00028135" 0.00135055013896873 0.00574011049910374 0.235282951291549 0.815443109975828 0.999992877855267 0.009297223748822 0.00633961372963803 1.46652842670161 0.15196991472273 0.891976585921831
"ACC_astrocyte1024" "cg00028184" 0.000218829521313055 0.00304791774375758 0.0717963999393481 0.943197315727044 0.999992877855267 0.0021777103211032 0.00336624550662397 0.646925578309125 0.522154858731735 0.966833516786877
"ACC_astrocyte1025" "cg00028211" -0.00371460093670304 0.0159038982421877 -0.233565436607828 0.816765215779641 0.999992877855267 -0.00312134006231686 0.017564918247947 -0.177703079414086 0.860042492708903 0.993614426933404
"ACC_astrocyte1026" "cg00028232" 0.00215956343835227 0.013902047579637 0.15534139312798 0.877498491034178 0.999992877855267 -0.0105219364796258 0.0153539921783229 -0.685289946576953 0.497946908657301 0.964014940759016
"ACC_astrocyte1027" "cg00028250" -0.00606504222470054 0.00934161903901916 -0.649249578618799 0.520670598274971 0.999992877855267 -8.70449237236767e-05 0.0103172676425064 -0.00843681939247733 0.993319270330498 0.999595227231137
"ACC_astrocyte1028" "cg00028251" 0.013467787335253 0.00669351017767675 2.01206646105788 0.0524350186252209 0.999992877855267 -0.0104963198867798 0.00739258748215687 -1.41984385198203 0.165031773561451 0.896917603350434
"ACC_astrocyte1029" "cg00028302" -0.00636082403803377 0.00904986141817427 -0.70286424776182 0.487069492020231 0.999992877855267 -0.00434526932716617 0.00999503854619834 -0.434742628263191 0.666579059970827 0.980239007603006
"ACC_astrocyte1030" "cg00028318" -0.00608796610004032 0.00657314545201878 -0.926187644025213 0.361072812275294 0.999992877855267 -0.00625445589025543 0.00725965173684943 -0.861536629713006 0.395159770923707 0.951214666916928
"ACC_astrocyte1031" "cg00028336" 0.00283772764843007 0.00921348239358888 0.307997294313459 0.760020109058238 0.999992877855267 -0.0132849196819254 0.0101757482698799 -1.30554720199285 0.200735629618559 0.910333788097268
"ACC_astrocyte1032" "cg00028338" -0.00455553595190331 0.0100339434137833 -0.454012521701639 0.652791854787862 0.999992877855267 0.00887839225314433 0.0110818991094969 0.801161620893638 0.42876910608774 0.955419356451771
"ACC_astrocyte1033" "cg00028429" -0.00454177384121909 0.00669729165402779 -0.678150822129366 0.502403928701294 0.999992877855267 0.00880228042557454 0.00739676389991 1.19001776245442 0.242530544669449 0.921831542835124
"ACC_astrocyte1034" "cg00028431" -0.00287577419667892 0.00921995371460177 -0.311907660894709 0.757072938424429 0.999992877855267 0.0110575537300262 0.0101828954625252 1.0858948489376 0.285394450871748 0.931511218945545
"ACC_astrocyte1035" "cg00028455" -0.000713540018790971 0.00160390291300613 -0.444877313336635 0.659312827013162 0.999992877855267 0.000933075620548762 0.00177141623491182 0.526739905708954 0.601897265922149 0.974286061519643
"ACC_astrocyte1036" "cg00028467" -0.0113915772762165 0.0083699463433734 -1.36100959419356 0.182733173682755 0.999992877855267 0.00517481754571156 0.00924411241962484 0.559796042151722 0.579398878786166 0.972651669655741
"ACC_astrocyte1037" "cg00028480" 0.0120849988764244 0.00497047349382595 2.43135767476393 0.0206370259658405 0.999992877855267 -0.00820141796247899 0.00548959501897761 -1.49399326072808 0.144678575120653 0.888833913242591
"ACC_astrocyte1038" "cg00028487" 0.00108334956959197 0.00168190057445013 0.64412224244953 0.523948277547473 0.999992877855267 0.000728582577764261 0.00185756005486916 0.392225584230481 0.697413386804899 0.982681911526754
"ACC_astrocyte1039" "cg00028507" -0.00498326844119112 0.0148826053071184 -0.334838446519012 0.739866043485058 0.999992877855267 -0.0102372777923946 0.0164369603951916 -0.622820615628507 0.537683043145541 0.968739327207692
"ACC_astrocyte1040" "cg00028515" -0.00156949814785083 0.0064142110882627 -0.244690754054359 0.808211032737735 0.999992877855267 0.000649367480761471 0.00708411809952018 0.0916652534075417 0.927518197871392 0.99685106834523
"ACC_astrocyte1041" "cg00028550" -0.0127992857590414 0.00650387412582105 -1.96794795093387 0.0575240106240994 0.999992877855267 0.00833584835195795 0.00718314563984971 1.1604732480591 0.254182888937479 0.924402088695825
"ACC_astrocyte1042" "cg00028595" -0.0111917889371092 0.00843940718362789 -1.32613448949599 0.193901145969022 0.999992877855267 0.0157492127088897 0.00932082782373046 1.68967960858507 0.100516837548731 0.864547076033417
"ACC_astrocyte1043" "cg00028598" -0.0107363592268535 0.00574726379392356 -1.86808185804953 0.0706517122853673 0.999992877855267 0.0162145434654877 0.00634751412215824 2.55447142825333 0.0154347314475657 0.738677863662645
"ACC_astrocyte1044" "cg00028636" 0.00240430856273716 0.00251757957473438 0.955007971492153 0.346517611745774 0.999992877855267 -0.00265921672852687 0.00278051825656221 -0.956374489630102 0.345837309353762 0.94325744843835
"ACC_astrocyte1045" "cg00028677" 0.00489826739475414 0.0062642926907944 0.78193463117589 0.439827639592057 0.999992877855267 -0.00479652012045927 0.00691854206556337 -0.693284809863867 0.492981875892949 0.963610405123575
"ACC_astrocyte1046" "cg00028678" -0.00505507046331128 0.00869839925709577 -0.581149509685656 0.565088194650775 0.999992877855267 -0.00746391153503236 0.0096068693041307 -0.776934847216363 0.442731120139038 0.957281284226713
"ACC_astrocyte1047" "cg00028749" 0.0030296558903747 0.00199287569747023 1.52024328171625 0.137974391252935 0.999992877855267 -0.00123133006882339 0.00220101374966857 -0.559437699564034 0.579640544081601 0.972651669655741
"ACC_astrocyte1048" "cg00028757" -0.000811383462992739 0.00223877088932964 -0.362423625776058 0.719346329100743 0.999992877855267 0.00101505375220253 0.0024725904962499 0.410522386841667 0.684076161416874 0.981782805206818
"ACC_astrocyte1049" "cg00028813" -0.00375354882377821 0.00804902753182836 -0.466335691974652 0.64403908465873 0.999992877855267 0.0088932579260261 0.00888967650692113 1.00040287395185 0.324395115856151 0.938673437987418
"ACC_astrocyte1050" "cg00028829" -0.000971128004297408 0.00245371970471765 -0.395777888741842 0.694816153162102 0.999992877855267 0.00101612728333135 0.0027099887939684 0.374956267565732 0.710092078052124 0.983735646362765
"ACC_astrocyte1051" "cg00028844" -0.00362983158179505 0.0077358032244287 -0.469224911297187 0.641994350955829 0.999992877855267 -0.00336701971908444 0.00854373872053926 -0.394092074818497 0.696048255179412 0.98258273665723
"ACC_astrocyte1052" "cg00028870" 0.000837468081361764 0.00202382935658831 0.413803702686442 0.681694997126509 0.999992877855267 -0.00136193217100669 0.00223520024178544 -0.609311034218036 0.546490734221897 0.969706028153763
"ACC_astrocyte1053" "cg00028881" -0.000163055109285195 0.00281151095302831 -0.0579955447477685 0.9541019412067 0.999992877855267 -0.00191462006185647 0.00310514813985359 -0.616595400806464 0.541732349461194 0.969125165373102
"ACC_astrocyte1054" "cg00028899" 0.000227701733898728 0.010203453997663 0.0223161425484821 0.982330167056606 0.999992877855267 -0.0121642683695827 0.0112691135586005 -1.07943435890741 0.288220769813112 0.932028936466343
"ACC_astrocyte1055" "cg00028918" 0.00300327473851009 0.00212177501002786 1.41545391208592 0.166304214903634 0.999992877855267 -0.00615235471170478 0.00234337544318628 -2.62542424842493 0.0130144897308368 0.728272844709554
"ACC_astrocyte1056" "cg00028929" -0.00361066268476907 0.0101205294341815 -0.356766185825641 0.723538090631336 0.999992877855267 0.01033154458516 0.0111775282657295 0.924313885820055 0.362032821903635 0.945466454571401
"ACC_astrocyte1057" "cg00028935" 0.00948894428440373 0.0077228120518364 1.22869030357244 0.227878405919961 0.999992877855267 -0.0190641088726908 0.00852939073609836 -2.23510793004324 0.0322953047575611 0.787582609754887
"ACC_astrocyte1058" "cg00028993" 0.0100502428272037 0.0131522936676437 0.764143736535372 0.450211171128781 0.999992877855267 -0.000791661806802019 0.0145259331723047 -0.0544998932193499 0.95686551180745 0.997871578700868
"ACC_astrocyte1059" "cg00029031" -0.00328270355638594 0.0150470521551085 -0.218162569156208 0.828645951066375 0.999992877855267 0.0106602101204473 0.0166185822464568 0.64146327059398 0.525652388106495 0.967269966809508
"ACC_astrocyte1060" "cg00029052" -0.00246779680979216 0.0056798394049593 -0.434483553819748 0.666765241228466 0.999992877855267 0.00797809438010423 0.00627304785847617 1.27180511931281 0.212332539850195 0.913903808057847
"ACC_astrocyte1061" "cg00029150" -0.00398821298732055 0.00273085011332959 -1.46042910515434 0.153628233334931 0.999992877855267 -1.36009363354681e-05 0.00301606299647908 -0.00450950008383303 0.996429102884103 0.999748313865349
"ACC_astrocyte1062" "cg00029161" 0.000820156623519458 0.00168965692576743 0.485398314303921 0.630600977298111 0.999992877855267 -7.99363443584238e-05 0.00186612648774719 -0.0428354374064557 0.966090854722568 0.998314292233342
"ACC_astrocyte1063" "cg00029229" 0.0102685357567774 0.00923613860710539 1.11177800524538 0.274267969349382 0.999992877855267 -0.0179552968525525 0.0102007707223734 -1.76019021907542 0.0876428183382065 0.857441223811033
"ACC_astrocyte1064" "cg00029233" -0.00429495810315886 0.00175238149029359 -2.45092642609418 0.0197152781578044 0.999992877855267 0.00210469296633415 0.0019354020723405 1.08747065863628 0.284708052464074 0.931269744427903
"ACC_astrocyte1065" "cg00029246" -0.00377010896704913 0.0116780908253767 -0.322836071702459 0.748856097385556 0.999992877855267 -0.00857845066140132 0.0128977630211261 -0.66511151176759 0.510601140184993 0.965649958783783
"ACC_astrocyte1066" "cg00029256" -0.00890676923230531 0.00918854090544529 -0.96933444863123 0.339429657566712 0.999992877855267 0.0115492221495427 0.0101482018662528 1.1380560124596 0.263292401556348 0.926856957340262
"ACC_astrocyte1067" "cg00029284" 0.0124425105559372 0.0119567815377326 1.04062372609818 0.305614693002089 0.999992877855267 -0.0285204711152608 0.0132055604871593 -2.15973196616633 0.0381566486532908 0.80108450468963
"ACC_astrocyte1068" "cg00029336" 0.000846402412296847 0.0110621143629862 0.0765136197767858 0.939472489714419 0.999992877855267 -0.0142907590267328 0.0122174533234794 -1.16970031710855 0.250500742546043 0.923677218787192
"ACC_astrocyte1069" "cg00029353" 0.00347011540131688 0.00214192312798196 1.62009334321269 0.114730605846873 0.999992877855267 -0.00360559963712463 0.0023656278519558 -1.52416181359366 0.136995430095607 0.885208829832634
"ACC_astrocyte1070" "cg00029397" 0.00182192258163432 0.00239112534942134 0.761951932831638 0.45150038324682 0.999992877855267 -0.00132949547658926 0.00264085701779505 -0.503433342899912 0.618003751442414 0.976022605518079
"ACC_astrocyte1071" "cg00029451" -0.00169476878869994 0.00572088769830617 -0.296242275338096 0.768901451913378 0.999992877855267 0.00393443718674301 0.00631838327913062 0.622696821786407 0.537763411954678 0.96876055457475
"ACC_astrocyte1072" "cg00029458" -0.00603559733879607 0.00681970299220121 -0.885023489395092 0.382547405711402 0.999992877855267 0.00733848518705175 0.00753196000811531 0.97431281886055 0.336989559122431 0.941747918477327
"ACC_astrocyte1073" "cg00029465" -0.00705151552455347 0.00546576163693969 -1.29012496207238 0.205974787164396 0.999992877855267 -0.00209651596758167 0.00603661158123736 -0.347300126795956 0.730571148710874 0.984998943426324
"ACC_astrocyte1074" "cg00029521" 0.0110101367621477 0.00722800526793267 1.52326075507922 0.137220042691741 0.999992877855267 0.00465883506941205 0.00798290580671521 0.583601408085392 0.563456418934146 0.971186770643193
"ACC_astrocyte1075" "cg00029583" 0.0143970632517271 0.0107548958529436 1.3386520379727 0.189833810698171 0.999992877855267 -0.0134158679864937 0.0118781485863024 -1.1294578350337 0.26684819498331 0.927480239173276
"ACC_astrocyte1076" "cg00029587" 0.0107481300047953 0.0107540435138265 0.99945011297159 0.324849331124536 0.999992877855267 -0.0119496245483001 0.0118772072279837 -1.00609716736656 0.321689462849073 0.938378751592919
"ACC_astrocyte1077" "cg00029597" 0.00430091790060715 0.00767811242803431 0.560153024707433 0.579158179883272 0.999992877855267 -0.00738851109000878 0.00848002263616195 -0.871284359372042 0.389893655045256 0.950441805169331
"ACC_astrocyte1078" "cg00029640" 0.0101490280542215 0.00984038179733493 1.03136527253141 0.309869580480577 0.999992877855267 -0.00100761559478633 0.0108681217124663 -0.0927129472271681 0.926692191039091 0.996799571512813
"ACC_astrocyte1079" "cg00029647" 0.0119352959536128 0.00398760997247186 2.99309512113952 0.0051985133673845 0.999992877855267 -0.00678574408731262 0.00440408018867777 -1.54078577060376 0.132904455873597 0.883586673121778
"ACC_astrocyte1080" "cg00029648" -0.0104377970029637 0.00785817756549009 -1.32827197094684 0.193201912966751 0.999992877855267 0.00857147666515865 0.00867889396761496 0.98762315764461 0.330523697551838 0.940166664473603
"ACC_astrocyte1081" "cg00029678" -0.00513757974598634 0.00792193167586294 -0.648526136830977 0.521132392270502 0.999992877855267 -9.63594234719324e-05 0.00874930662491551 -0.0110133782713168 0.991279086774856 0.999510619069656
"ACC_astrocyte1082" "cg00029694" -0.0126071975013733 0.0142722890473516 -0.883333952917155 0.383445979497191 0.999992877855267 0.0031001480422117 0.0157629020577358 0.196673685521651 0.845289161998736 0.992916024954885
"ACC_astrocyte1083" "cg00029701" -0.00204617238596783 0.0137218968848149 -0.149117312507442 0.882368639156782 0.999992877855267 0.0117031143822152 0.0151550263538015 0.772226593936577 0.445475756538547 0.957655045600898
"ACC_astrocyte1084" "cg00029751" 0.00438596795487337 0.00743014837141872 0.590293455208069 0.559014887624658 0.999992877855267 -0.0134232651302413 0.00820616095039439 -1.6357545521449 0.111394963443301 0.871181399543812
"ACC_astrocyte1085" "cg00029812" -0.00441126353908416 0.00305384651815016 -1.44449418556773 0.158028642590451 0.999992877855267 0.00384975199749295 0.00337279348850427 1.14141349318134 0.261913233294164 0.926473115479647
"ACC_astrocyte1086" "cg00029821" 0.00252316321759838 0.00756253193503325 0.333640008303289 0.740762056639882 0.999992877855267 -0.00551943803769911 0.00835237079384607 -0.660822917699699 0.513313082092974 0.96596045425642
"ACC_astrocyte1087" "cg00029822" 0.00482428355131179 0.00161773361927451 2.98212480338716 0.00534691305225498 0.999992877855267 -0.0020638063827907 0.00178669143481664 -1.15509949987671 0.256345403868178 0.924940199577338
"ACC_astrocyte1088" "cg00029825" -0.0202727292297718 0.0117491841957152 -1.72545845669567 0.0937994047189296 0.999992877855267 -0.00160595918325604 0.0129762814584898 -0.123761124355493 0.902255169790057 0.99570399318175
"ACC_astrocyte1089" "cg00029826" -0.00225319586675379 0.00324553580039571 -0.694244650291355 0.492387658911632 0.999992877855267 0.00240109913459435 0.00358450300276156 0.669855523274636 0.507610359192844 0.96503752658551
"ACC_astrocyte1090" "cg00029831" 0.00539987681815027 0.00444995431813171 1.21346792171507 0.233565188967523 0.999992877855267 -0.00508891431790826 0.00491471226832563 -1.03544501490053 0.30798964324583 0.935482635889959
"ACC_astrocyte1091" "cg00029855" -0.0108615339801627 0.0113001660683324 -0.961183571505294 0.343450257103895 0.999992877855267 -0.0239643665117765 0.0124803674014945 -1.92016514745446 0.0635149112396397 0.837081566865531
"ACC_astrocyte1092" "cg00029928" 0.00749725560728717 0.00934011676274645 0.802693991705796 0.427895085287007 0.999992877855267 -0.0135069907706556 0.0103156084669058 -1.3093741211668 0.199451452993737 0.909982465765359
"ACC_astrocyte1093" "cg00029943" 0.0206436340791662 0.00790282267927762 2.61218490113626 0.0134376248398124 0.999992877855267 -0.00525568721126331 0.00872820186445296 -0.602150052540371 0.551189542311069 0.96992948657551
"ACC_astrocyte1094" "cg00029973" -0.015217339918343 0.00918591914511029 -1.65659415001963 0.107080915016321 0.999992877855267 0.00795782867066699 0.0101453062864869 0.784385256191477 0.438408693145931 0.956723314766655
"ACC_astrocyte1095" "cg00029979" 0.0131924317608615 0.00447157325948593 2.9502886333966 0.00580053631635058 0.999992877855267 -0.0131009491474296 0.00493858911485164 -2.65277164039251 0.0121792000699788 0.725231925030214
"ACC_astrocyte1096" "cg00030005" 0.0057008163031382 0.0107063064521546 0.532472737317447 0.597965997690779 0.999992877855267 -0.0102811994838659 0.0118244844569437 -0.869483952666405 0.390862933025788 0.950512419635178
"ACC_astrocyte1097" "cg00030047" 8.45139796458401e-05 0.00444884198044629 0.0189968490715784 0.984958016260203 0.999992877855267 -0.000216483731340218 0.00491348375691218 -0.0440591120374976 0.965122813006756 0.998314292233342
"ACC_astrocyte1098" "cg00030074" -0.00128227035262972 0.00663793840272826 -0.193172981554438 0.848007540732711 0.999992877855267 0.00854124993542052 0.00733121173207353 1.16505296089774 0.252350416295816 0.924105845547823
"ACC_astrocyte1099" "cg00030176" 0.00246311324715734 0.00341455630942319 0.721356751493555 0.4757701363616 0.999992877855267 0.00375459582008943 0.00377117619307528 0.995603394766786 0.3266876002664 0.939156040242434
"ACC_astrocyte1100" "cg00030290" 0.0107302432844172 0.00961705327593996 1.11575167325548 0.272587605044962 0.999992877855267 -0.0156045067227765 0.010621468523355 -1.46914776318027 0.151262143476132 0.891800385661886
"ACC_astrocyte1101" "cg00030291" -0.00149138407338499 0.00512243624489269 -0.291147415426004 0.772760760072386 0.999992877855267 0.00522709763085024 0.00565742892099165 0.923935183958797 0.36222705073708 0.945548271987847
"ACC_astrocyte1102" "cg00030296" -0.000604785613689112 0.00558010110888524 -0.10838255470427 0.914348571088838 0.999992877855267 0.0110010993230656 0.00616289278894215 1.78505447032998 0.0834477471256341 0.853516739776682
"ACC_astrocyte1103" "cg00030420" 0.00280691671779094 0.0130461487122381 0.215152899120173 0.830972299410891 0.999992877855267 0.00547934563404942 0.0144087023251414 0.380280299391614 0.706174146562726 0.98331802894194
"ACC_astrocyte1104" "cg00030422" 0.00371704092960628 0.0130968799174132 0.283811178925464 0.778328208100868 0.999992877855267 -0.0155721459741311 0.0144647319512086 -1.07655959520425 0.28948474041105 0.932131911125802
"ACC_astrocyte1105" "cg00030423" 0.00205356630194542 0.0014805881416337 1.38699361706322 0.174741510625381 0.999992877855267 -0.000822600633217821 0.00163522233798563 -0.503051245148199 0.618269445373252 0.976022605518079
"ACC_astrocyte1106" "cg00030427" 0.0171246375824912 0.010982126760512 1.5593188783857 0.12846086939966 0.999992877855267 -0.0347793540152179 0.0121291117309393 -2.86742795241152 0.0071570519614433 0.692339270669984
"ACC_astrocyte1107" "cg00030432" -0.00435448826827591 0.00813374186419078 -0.535361011079878 0.595990005485344 0.999992877855267 0.00245828313040589 0.00898323849403366 0.273652217075011 0.786057447607035 0.989212796261797
"ACC_astrocyte1108" "cg00030466" -0.00216628878846762 0.00182072576668903 -1.18979410743827 0.242617254026606 0.999992877855267 0.00324586747356961 0.002010884297473 1.61414929623179 0.116017947065786 0.873678513817747
"ACC_astrocyte1109" "cg00030476" -0.00557442341917115 0.0102283360087254 -0.544998073432061 0.58941950331627 0.999992877855267 0.00812757313900847 0.011296594273297 0.71947110273939 0.476915388533967 0.961669245796653
"ACC_astrocyte1110" "cg00030501" 0.00543585915392159 0.00897456902180716 0.605695843523304 0.548860311436937 0.999992877855267 -0.00671428580549354 0.00991188253207265 -0.677397637004636 0.502875432836839 0.964550256978234
"ACC_astrocyte1111" "cg00030508" -0.00429800923524811 0.00365137147978974 -1.17709448601368 0.247578263373289 0.999992877855267 -0.000216293014957158 0.0040327245910855 -0.053634462277757 0.957549783973572 0.997926798544249
"ACC_astrocyte1112" "cg00030523" -0.000472082272380019 0.007883499946536 -0.0598823207435234 0.952610543098214 0.999992877855267 -0.0110780106234805 0.00870686104500321 -1.27233116116377 0.212147936055775 0.913903808057847
"ACC_astrocyte1113" "cg00030584" 0.0104433565919645 0.00745911935973449 1.40007902921347 0.17082158444965 0.999992877855267 -0.0201569949580174 0.00823815769946678 -2.44678430461729 0.0199071898571411 0.758493842873225
"ACC_astrocyte1114" "cg00030588" -0.00365573155208135 0.00930214665844663 -0.392998700871033 0.696847812788846 0.999992877855267 0.0108328134902628 0.0102736727246284 1.05442462307506 0.29934777580352 0.934110703383078
"ACC_astrocyte1115" "cg00030591" 0.00920376418894496 0.00958398525907955 0.960327456704466 0.343874393960675 0.999992877855267 -0.0123216100863587 0.0105849468477299 -1.16406915061659 0.252743252215288 0.924105845547823
"ACC_astrocyte1116" "cg00030604" 0.00279190607127565 0.00750590192877363 0.37196143751532 0.71229949637112 0.999992877855267 0.00785666900556759 0.00828982628965066 0.947748328016976 0.350146660024905 0.943999782867648
"ACC_astrocyte1117" "cg00030627" 0.00303672167292389 0.0109147650509038 0.278221442125539 0.782578263527667 0.999992877855267 0.000221937419927755 0.0120547146929119 0.0184108397072436 0.985421972198102 0.999160274895892
"ACC_astrocyte1118" "cg00030682" 0.00636746432488551 0.00681062611811743 0.934930829332559 0.356615391738601 0.999992877855267 -0.00402386008112487 0.00752193513567212 -0.534950117030665 0.596270925770451 0.974042334203793
"ACC_astrocyte1119" "cg00030774" -0.00136071190305279 0.00431907532754968 -0.315047041289912 0.754709514426189 0.999992877855267 0.00666402482713699 0.00477016413711029 1.39702212242407 0.171731104469226 0.899250337201979
"ACC_astrocyte1120" "cg00030795" -0.000615174379814071 0.00139459906914659 -0.441111996575849 0.662008558100689 0.999992877855267 -0.000299117843282505 0.00154025247553729 -0.194200527532451 0.847209429488154 0.992996159311302
"ACC_astrocyte1121" "cg00030807" -0.00349541036570021 0.0129176292380497 -0.270592250426591 0.788389930220872 0.999992877855267 0.0109582051099015 0.0142667601407152 0.768093456525457 0.447893473983517 0.957815495196306
"ACC_astrocyte1122" "cg00030816" 0.00431601338511373 0.00152725870597981 2.82598708929593 0.00794226861570518 0.999992877855267 -0.00280900362015496 0.0016867672255875 -1.66531787999176 0.105316554851405 0.866952106490424
"ACC_astrocyte1123" "cg00030909" -0.00794738451453109 0.00793928178082473 -1.00102058774711 0.324100860796267 0.999992877855267 0.00460332110228727 0.00876846879324718 0.524985742759603 0.603102608201659 0.974394805161678
"ACC_astrocyte1124" "cg00030959" 0.00530036057291438 0.00382840188529904 1.3844838477558 0.175501315152723 0.999992877855267 0.000277699104291944 0.00422824423996778 0.0656771672901421 0.94803112761895 0.99742934386174
"ACC_astrocyte1125" "cg00031013" 0.00438361365568091 0.00989904116984089 0.442832147121111 0.660776466664284 0.999992877855267 -0.0150476525228258 0.0109329075320718 -1.37636328476056 0.177977393459774 0.901183601116608
"ACC_astrocyte1126" "cg00031042" -0.00415920490767406 0.0114304897252215 -0.363869353602297 0.718276556143284 0.999992877855267 0.00715510378329979 0.0126243021993768 0.5667722199848 0.574704044902181 0.972235594039774
"ACC_astrocyte1127" "cg00031059" 0.00573045456210065 0.021275100651323 0.269350291498823 0.789337190619695 0.999992877855267 -0.00425795389464928 0.023497094735305 -0.181211930352036 0.857309656998586 0.993518217063951
"ACC_astrocyte1128" "cg00031063" 0.00765031970006227 0.00633760939891971 1.2071301998142 0.235963623810845 0.999992877855267 -0.0129954200061062 0.00699951604847117 -1.85661693124408 0.0723120296505264 0.844330297521971
"ACC_astrocyte1129" "cg00031105" 0.00607528273996566 0.0101734532570988 0.59717016301485 0.554469395390013 0.999992877855267 0.00322669895488018 0.0112359795088622 0.28717558200735 0.775773475018104 0.988612489829784
"ACC_astrocyte1130" "cg00031162" 0.0159522648539686 0.00974587228398228 1.636822686481 0.111170409536964 0.999992877855267 -0.0101788618321722 0.0107637415252686 -0.945662045885876 0.3511942279495 0.94421393229886
"ACC_astrocyte1131" "cg00031165" 0.000415227554840785 0.00454620735376912 0.0913349353712458 0.927778639182057 0.999992877855267 -0.00254137950291488 0.00502101807312531 -0.506148248403537 0.616117432111617 0.975897194572204
"ACC_astrocyte1132" "cg00031187" -0.00556206247526315 0.0142685258517215 -0.389813392992668 0.699179156313951 0.999992877855267 -0.00809712199214353 0.0157587458299614 -0.513817665410201 0.610803053384182 0.975198892795746
"ACC_astrocyte1133" "cg00031256" 0.0160886300765923 0.0148299245893639 1.0848760544697 0.285838844415428 0.999992877855267 0.0194153487653862 0.016378777647383 1.18539668730947 0.244326733866656 0.922396426689436
"ACC_astrocyte1134" "cg00031277" -0.0125240086626817 0.00683823720311089 -1.83146742218655 0.0760714335166398 0.999992877855267 -0.00674527640276817 0.00755242995167647 -0.893126642143946 0.378256561870206 0.94852603146434
"ACC_astrocyte1135" "cg00031303" -0.00509072663436373 0.00599172708201615 -0.849625919986121 0.401655153276054 0.999992877855267 0.000638455900124219 0.0066175094154241 0.0964797871894379 0.923723085642319 0.996627847137723
"ACC_astrocyte1136" "cg00031340" -0.0101406889589502 0.00573102966843539 -1.76943578128756 0.0860625776512504 0.999992877855267 -7.34031541979848e-05 0.00632958448738037 -0.01159683615004 0.990817098063666 0.999468369704242
"ACC_astrocyte1137" "cg00031346" -0.014888452424296 0.0113988764991475 -1.30613332159616 0.200538540652317 0.999992877855267 0.0216479966274425 0.0125893872544314 1.71954330976852 0.0948832831826145 0.861582472117646
"ACC_astrocyte1138" "cg00031362" 0.000622986972355234 0.0113213591255075 0.0550275780009149 0.956448302416112 0.999992877855267 0.0122248737021726 0.0125037738840458 0.977694719653476 0.335338698957986 0.941315797230847
"ACC_astrocyte1139" "cg00031393" 0.00246293566293542 0.0165648174209193 0.14868474552729 0.882707284497375 0.999992877855267 -0.000174025397914365 0.018294864526912 -0.00951225398025615 0.992467708055199 0.999538432278479
"ACC_astrocyte1140" "cg00031402" -0.0211605327600271 0.0083735239829617 -2.52707615134132 0.016475336895597 0.999992877855267 0.0178089502869638 0.00924806371168748 1.92569502570114 0.0627950446955053 0.836521511939088
"ACC_astrocyte1141" "cg00031443" -0.00254533057355353 0.00332932347271072 -0.764518856283174 0.449990745687562 0.999992877855267 0.00406843044241496 0.00367704154846823 1.10644124870163 0.27653637598057 0.929477060608808
"ACC_astrocyte1142" "cg00031456" -0.00113639471587575 0.00237910185922066 -0.477657024843826 0.636043107013217 0.999992877855267 0.00119636447586915 0.0026275777815214 0.455310774920787 0.651867357220876 0.978997423945498
"ACC_astrocyte1143" "cg00031476" -0.002739281447857 0.00569753436436254 -0.480783664068954 0.633842580756808 0.999992877855267 0.00463105476768414 0.00629259089821304 0.735953575020944 0.466958286514081 0.960298549291829
"ACC_astrocyte1144" "cg00031491" 0.013763412477757 0.0113460694717679 1.21305554421327 0.233720696473265 0.999992877855267 -0.00557762230136914 0.0125310650050862 -0.445103612430805 0.659150957923171 0.979464412836895
"ACC_astrocyte1145" "cg00031550" 0.00777120935851595 0.010660832778376 0.728949559576504 0.471174628908098 0.999992877855267 -0.00892339340960262 0.0117742614644301 -0.757872876915473 0.45390547793549 0.958686702654349
"ACC_astrocyte1146" "cg00031556" 0.00320308199612499 0.00778875996547852 0.411244153154257 0.683552111639906 0.999992877855267 -0.0111999104856314 0.00860222631980912 -1.30197812394686 0.20193896241395 0.910745993433364
"ACC_astrocyte1147" "cg00031568" 0.00455906384801342 0.00601798655885575 0.757572952918038 0.454082617068569 0.999992877855267 -0.0116591050925867 0.00664651145988504 -1.75416911005949 0.088685046394229 0.858029693729265
"ACC_astrocyte1148" "cg00031663" -0.000106371778282587 0.0016931248878791 -0.0628257130020893 0.950284293535362 0.999992877855267 -0.000866469374435112 0.00186995664750116 -0.463363348873881 0.646145590632638 0.978768133943736
"ACC_astrocyte1149" "cg00031705" -0.00400066066655628 0.011863120567617 -0.337235101317015 0.738075291228579 0.999992877855267 0.00638968610959398 0.0131021174659546 0.487683469957996 0.62899849219132 0.977007652313692
"ACC_astrocyte1150" "cg00031708" -0.00947100560775407 0.00989736738369412 -0.956921698527381 0.345565138636658 0.999992877855267 -0.00317718134521369 0.010931058933924 -0.290656318332844 0.773133074064989 0.9884058149369
"ACC_astrocyte1151" "cg00031722" 0.000275090123420932 0.00922550444472975 0.0298184370371294 0.97639146562418 0.999992877855267 0.000177606106297453 0.0101890259167968 0.0174311173362181 0.986197650439943 0.999174454862234
"ACC_astrocyte1152" "cg00031779" 0.00539275651866903 0.00709366619897738 0.760221353444351 0.452519846190319 0.999992877855267 -0.0188302533821867 0.00783453622287036 -2.4034930526223 0.0220174045220072 0.764520851587505
"ACC_astrocyte1153" "cg00031803" -0.0140696739093692 0.0118689062118545 -1.18542295795686 0.244316495056391 0.999992877855267 0.0101249014149474 0.0131085073690146 0.772391633152703 0.445379377084436 0.957651043431055
"ACC_astrocyte1154" "cg00031823" 0.00274302749813247 0.00861903906211712 0.318252125134085 0.752299102773791 0.999992877855267 -0.00193657006830156 0.00951922064619073 -0.20343788008281 0.840042089498753 0.992746670394349
"ACC_astrocyte1155" "cg00031896" 0.0033090204449535 0.00277147327218442 1.19395719170887 0.241006992845919 0.999992877855267 -0.00376845579020714 0.00306092888114412 -1.23114777785969 0.226970095329624 0.918676518841266
"ACC_astrocyte1156" "cg00031999" -0.00957376780757513 0.00772973662218336 -1.23856326231086 0.224245618927888 0.999992877855267 0.0122617821539963 0.008537038515919 1.4363039514384 0.160328904336181 0.89508755039203
"ACC_astrocyte1157" "cg00032094" 0.00607010798557076 0.0126730977209694 0.478975868348819 0.635114494645922 0.999992877855267 0.00585631738985402 0.0139966894925537 0.418407323601028 0.678359858148526 0.981268421826834
"ACC_astrocyte1158" "cg00032173" -0.00183573589053346 0.00557037940225626 -0.329553116218601 0.743820384251522 0.999992877855267 0.00166086520230326 0.0061521557369585 0.269964752733056 0.788868491160838 0.989402377939009
"ACC_astrocyte1159" "cg00032184" -0.024413620187259 0.0138784274145209 -1.75910565787268 0.0878297846680986 0.999992877855267 0.0153562051762804 0.0153279050981021 1.00184631089488 0.323707802158951 0.938615597058884
"ACC_astrocyte1160" "cg00032192" 0.00923613195035034 0.0125777265594934 0.73432443507679 0.46793705347735 0.999992877855267 -0.0091120380855921 0.0138913576657885 -0.655950145753797 0.516403932249453 0.966126266438924
"ACC_astrocyte1161" "cg00032195" 0.00338826888650102 0.00822747172196273 0.411823826444307 0.683131346158207 0.999992877855267 -0.00211984507592363 0.00908675759759464 -0.233289493326505 0.816977681946984 0.991261343168797
"ACC_astrocyte1162" "cg00032227" 0.000928250588165951 0.00242145050859964 0.383344852545746 0.703922635331499 0.999992877855267 0.000766138581177388 0.0026743493687716 0.286476624977871 0.776304014789801 0.98862245056792
"ACC_astrocyte1163" "cg00032246" 0.00503609501117615 0.00991250522948437 0.508054714180274 0.61479439972289 0.999992877855267 0.00935897010165891 0.0109477777923892 0.854873955166058 0.398784970062398 0.951589232148718
"ACC_astrocyte1164" "cg00032308" -0.00468891429276548 0.0114402821062868 -0.409860023485677 0.68455722082842 0.999992877855267 0.0184526056079143 0.0126351173071098 1.46042218361764 0.153630123344189 0.892701356793417
"ACC_astrocyte1165" "cg00032336" 0.000387155092062101 0.00258393831413596 0.14983139881633 0.881809648956872 0.999992877855267 0.00216688907957491 0.00285380757311063 0.759297543391484 0.453064607712123 0.958566144006946
"ACC_astrocyte1166" "cg00032355" 0.00963647880125823 0.0109260616850597 0.88197184667511 0.384171394216786 0.999992877855267 -0.0042629322368852 0.0120671911595242 -0.353266321924522 0.72613560100534 0.984744469882803
"ACC_astrocyte1167" "cg00032366" 0.00236398446630875 0.00557684679188575 0.423892668119971 0.674394538208503 0.999992877855267 0.00348225502875939 0.00615929858762252 0.565365516741986 0.57564921258623 0.972264027472945
"ACC_astrocyte1168" "cg00032376" 0.00536461238152847 0.0117771324738389 0.455510914345673 0.651724885902151 0.999992877855267 -0.00179770315805414 0.0130071486844326 -0.138208857426662 0.890915279905038 0.99508936336299
"ACC_astrocyte1169" "cg00032391" 0.0071945426141659 0.00799141754964539 0.900283656744372 0.374492609487825 0.999992877855267 -0.000354962268120149 0.00882604967707733 -0.0402175697064161 0.968162007926903 0.998344570908264
"ACC_astrocyte1170" "cg00032458" -0.00301179112186393 0.0092708038019073 -0.324868391804851 0.7473312895594 0.999992877855267 0.00633137483514067 0.0102390563868987 0.618355305010524 0.540585974745614 0.969021853980395
"ACC_astrocyte1171" "cg00032490" 0.00358360435302278 0.00539580972946865 0.664145796960055 0.511211136938713 0.999992877855267 0.000506752723646849 0.00595935382233414 0.0850348441718076 0.932747501111987 0.997062283881361
"ACC_astrocyte1172" "cg00032544" 0.00386123052913594 0.0138251093089894 0.279291139248012 0.781764408706003 0.999992877855267 -0.0157504652231551 0.0152690183930607 -1.03153096143451 0.309793077248443 0.935844836371673
"ACC_astrocyte1173" "cg00032576" -0.0300652998494701 0.0146842678349437 -2.04744970518208 0.0486424964918834 0.999992877855267 0.0125129306985012 0.0162179083469953 0.771550216635645 0.445870876616101 0.957731318782077
"ACC_astrocyte1174" "cg00032609" 0.0247840962746143 0.0112008406214325 2.21269966355833 0.0339474671158082 0.999992877855267 -0.0177877999972322 0.0123706682995403 -1.43790129736913 0.159878216795688 0.894891285493658
"ACC_astrocyte1175" "cg00032610" -0.00577625422097389 0.00770123660679635 -0.750042430312599 0.458543589074619 0.999992877855267 -0.0112432996175297 0.0085055619286878 -1.32187616900513 0.195299956951781 0.908480956726326
"ACC_astrocyte1176" "cg00032637" 0.0361818166353097 0.0191162073706084 1.89272986706244 0.0671926958613114 0.999992877855267 -0.0347993314750836 0.0211127243498605 -1.64826343102015 0.108788581676335 0.869364874722427
"ACC_astrocyte1177" "cg00032661" 0.00314711621499075 0.00951713779026243 0.330678853700191 0.742977541261651 0.999992877855267 0.00337071746803302 0.0105111177583473 0.320681163081463 0.750474003443043 0.986704987754472
"ACC_astrocyte1178" "cg00032664" 0.00399930802944995 0.00704928360702295 0.567335385040486 0.574325868166393 0.999992877855267 -0.0081052655540829 0.00778551826592416 -1.04106949303018 0.305410860192258 0.934934319829141
"ACC_astrocyte1179" "cg00032703" -0.0013836390184961 0.00682693508864139 -0.202673527802862 0.840634639662361 0.999992877855267 0.000746590203641715 0.00753994743238068 0.0990179587241479 0.921723067505462 0.99645872523202
"ACC_astrocyte1180" "cg00032716" -0.0037384767266393 0.00870204649713265 -0.429608911865863 0.670272345219635 0.999992877855267 0.0053713934566484 0.00961089746578653 0.558885731095334 0.580012886902956 0.972658536999667
"ACC_astrocyte1181" "cg00032756" -0.00160847535654315 0.00507457318252081 -0.316967614553965 0.753264828497749 0.999992877855267 0.0015652520675578 0.00560456698960502 0.279281534231088 0.781771715355035 0.988917749057436
"ACC_astrocyte1182" "cg00032789" -0.00295777962165364 0.00158986603960206 -1.86039549746843 0.0717611742008695 0.999992877855267 0.00111480561557998 0.00175591333555692 0.634886467916939 0.529880102533168 0.967791284087551
"ACC_astrocyte1183" "cg00032805" 0.000117468769151415 0.00257199798860587 0.0456721854650781 0.963846802618077 0.999992877855267 0.00127546082742701 0.00284062018731402 0.449007872690308 0.656360921065712 0.979312214576186
"ACC_astrocyte1184" "cg00032852" 0.00442755154816424 0.00499140148220627 0.887035748165704 0.381478956313378 0.999992877855267 -0.00600661084599126 0.00551270874866806 -1.08959335960612 0.2837852844791 0.930956197595098
"ACC_astrocyte1185" "cg00032879" 0.000931645262222491 0.00730786425231636 0.127485299405663 0.899330004273478 0.999992877855267 -0.0160189605570298 0.00807110534815489 -1.98472945972535 0.0555397437490123 0.828343094941075
"ACC_astrocyte1186" "cg00032884" 0.00453686903350218 0.006899937354405 0.657523220932693 0.515405012251957 0.999992877855267 -0.010390500642438 0.00762057413223291 -1.3634800294756 0.181961375156677 0.903104433593019
"ACC_astrocyte1187" "cg00032912" -0.0192634431305277 0.011604088438537 -1.66005655959619 0.106377738145918 0.999992877855267 0.0141851661412798 0.0128160317464917 1.10682982235612 0.276370761158369 0.929477060608808
"ACC_astrocyte1188" "cg00032923" 0.00960883049518049 0.00904353538018539 1.0625081996399 0.295718985774423 0.999992877855267 -0.0227410682944238 0.00998805181009015 -2.27682722585102 0.0294101888411245 0.781443705866033
"ACC_astrocyte1189" "cg00032956" -0.00499404614994309 0.00546106931991407 -0.91448136937798 0.367097844960944 0.999992877855267 -0.00255219945187893 0.00603142919364314 -0.423150031267685 0.674930835425339 0.981103776361135
"ACC_astrocyte1190" "cg00032959" -0.00591638989308239 0.0084182663147801 -0.702803840108369 0.487106649434511 0.999992877855267 0.00242237117847023 0.00929747898011063 0.260540645873169 0.796065709018284 0.989883879951985
"ACC_astrocyte1191" "cg00033066" -0.00337524251724408 0.00669914031952121 -0.503832186856673 0.617726468675913 0.999992877855267 0.000144901131363216 0.00739880564198892 0.0195843948840727 0.984492849226407 0.999100242835974
"ACC_astrocyte1192" "cg00033102" 0.00690491966661178 0.00675721808143309 1.02185834220514 0.314281062126864 0.999992877855267 -0.00439978718678658 0.00746294910697285 -0.589550742437159 0.559506949877346 0.970810630899863
"ACC_astrocyte1193" "cg00033127" 0.00308391806290309 0.00387519164754668 0.795810463943241 0.431829760692072 0.999992877855267 0.000590819161282956 0.00427992077462646 0.138044415397975 0.891044222386746 0.99508936336299
"ACC_astrocyte1194" "cg00033155" -0.00323375234083377 0.00928863744487889 -0.348140656799629 0.729945684692865 0.999992877855267 0.0100985296909456 0.0102587525944629 0.984381833752015 0.332090474746622 0.940564340158044
"ACC_astrocyte1195" "cg00033165" 0.00509765976228957 0.00891010931298215 0.572120900342065 0.571117279985264 0.999992877855267 -0.00479127156651222 0.00984069058286897 -0.48688367205174 0.629559150014142 0.977041494077965
"ACC_astrocyte1196" "cg00033191" 0.00173840751897867 0.0082216973427859 0.211441439218634 0.833843234413852 0.999992877855267 -0.00823128979070249 0.00908038013613024 -0.906491762162107 0.371247386403022 0.946978597115017
"ACC_astrocyte1197" "cg00033202" 0.00871845657543338 0.00876540136546247 0.994644307993236 0.327147027324215 0.999992877855267 -0.0241108622174381 0.00968086918378148 -2.49056791902854 0.0179622866164396 0.7506771962866
"ACC_astrocyte1198" "cg00033209" 0.032864333624595 0.0276223631205069 1.1897727026909 0.242625553680478 0.999992877855267 -0.0380921059731238 0.0305072720309402 -1.24862380138385 0.220588529779826 0.916853938158308
"ACC_astrocyte1199" "cg00033213" -0.165773320013639 0.0829377028067677 -1.9987691291603 0.053925760033138 0.999992877855267 0.0963957138266088 0.091599804481207 1.05235720067924 0.300280830269607 0.934160840003595
"ACC_astrocyte1200" "cg00033215" -0.00196840369560301 0.00796395006934822 -0.247164243680913 0.806312396723989 0.999992877855267 0.00520188798095497 0.00879571346399608 0.591411714609407 0.558274432965935 0.970705391887559
"ACC_astrocyte1201" "cg00033220" 0.00173517803482965 0.00287028143215284 0.604532369332224 0.549624037502547 0.999992877855267 -0.00331264999954331 0.0031700566701708 -1.04498131869826 0.303626172076394 0.93481466267554
"ACC_astrocyte1202" "cg00033304" 0.00384277431807028 0.0102095344105655 0.376390750404203 0.709035653909402 0.999992877855267 0.00678826429872353 0.0112758290162775 0.602019087813778 0.551275670339833 0.96992948657551
"ACC_astrocyte1203" "cg00033334" -0.00116696211599379 0.00699811303393862 -0.166753824971731 0.868581344503206 0.999992877855267 0.0102644410924403 0.00772900338389714 1.32804199747481 0.193277050921119 0.907713823056225
"ACC_astrocyte1204" "cg00033371" 0.000770411789950354 0.00162771419557978 0.473309007221588 0.639108828828857 0.999992877855267 0.000299095180843074 0.00179771439310026 0.166375249589712 0.868876872337742 0.994071386720204
"ACC_astrocyte1205" "cg00033396" 0.00415759499362937 0.00745192244392866 0.55792247234359 0.580662955702853 0.999992877855267 0.0013796709916159 0.0082302091301386 0.167634985915925 0.867893557037093 0.9940487502287
"ACC_astrocyte1206" "cg00033440" 0.00357007598532956 0.00732884903347768 0.487126419035472 0.629388960910191 0.999992877855267 -0.00238702461982143 0.00809428180212458 -0.294902584092746 0.769915679583018 0.988288274125675
"ACC_astrocyte1207" "cg00033450" 0.0113029054822025 0.0105172553086135 1.07470106511017 0.290303970699325 0.999992877855267 0.0135888735121445 0.0116156886113961 1.16987239988618 0.25043244321175 0.923677218787192
"ACC_astrocyte1208" "cg00033457" 0.00194435213133791 0.00178896171000957 1.0868606748031 0.284973613324317 0.999992877855267 0.0004060814333787 0.00197580276901363 0.205527312618063 0.838422779842046 0.992608518684712
"ACC_astrocyte1209" "cg00033490" -0.0072701167132788 0.0120599902334704 -0.602829403053899 0.550742883332308 0.999992877855267 0.0116087196729599 0.0133195484085798 0.871555049530218 0.389748056938974 0.950430836827214
"ACC_astrocyte1210" "cg00033533" 0.00209649099821429 0.00266679761265247 0.786145520855278 0.43739117573844 0.999992877855267 -0.000563663267118771 0.00294532078467433 -0.19137584946663 0.849403793168636 0.993157866798226
"ACC_astrocyte1211" "cg00033551" 0.0121328153910136 0.0132024846322479 0.918979701849335 0.364774911502022 0.999992877855267 -0.0156014287332272 0.0145813661345027 -1.06995658632498 0.292402707438636 0.932801682872728
"ACC_astrocyte1212" "cg00033580" -0.00156614222451699 0.00696999309893579 -0.22469781566299 0.823599917186872 0.999992877855267 0.0029943337273566 0.00769794657304863 0.388978242306864 0.699790899851894 0.9828858222449
"ACC_astrocyte1213" "cg00033584" 0.0049029829958056 0.00832792924501417 0.588739751690488 0.560044498615069 0.999992877855267 -0.0016517381814689 0.00919770701093466 -0.179581517383109 0.858579268529145 0.993518217063951
"ACC_astrocyte1214" "cg00033623" -0.00146758017229998 0.0114810282692253 -0.127826544616548 0.899062042991275 0.999992877855267 -0.000878607829797183 0.0126801190425355 -0.0692901878010678 0.945176812981591 0.997400102906381
"ACC_astrocyte1215" "cg00033643" 0.00298535824862364 0.00222295889492234 1.34296601500045 0.18844740043972 0.999992877855267 -0.00175258969908971 0.00245512708037086 -0.713848872875848 0.480339414423986 0.962331204744699
"ACC_astrocyte1216" "cg00033666" -0.000251050644114461 0.00577688354077773 -0.0434577990610942 0.965598501496216 0.999992877855267 0.000790212730997928 0.00638022738679908 0.123853380622908 0.902182689857074 0.995702393124181
"ACC_astrocyte1217" "cg00033668" 0.00177581458977544 0.00165740263501196 1.07144429015743 0.291743472300946 0.999992877855267 -0.00184775705432178 0.00183050352464482 -1.0094255648485 0.320115124701996 0.938018483559203
"ACC_astrocyte1218" "cg00033678" 0.0141986485801558 0.0108404638369301 1.30978238512133 0.199314825654588 0.999992877855267 -0.00632826445165326 0.0119726533813203 -0.528559898136413 0.600647892298065 0.97421524629488
"ACC_astrocyte1219" "cg00033703" 0.0197576858196693 0.0135678981229601 1.4562082970121 0.154784211988973 0.999992877855267 -0.0166300383027882 0.0149849437978726 -1.10978316149235 0.275114323753403 0.929455966927595
"ACC_astrocyte1220" "cg00033706" -0.0121039011057352 0.00865859479178219 -1.39790594164574 0.171467753431022 0.999992877855267 0.0181667952664221 0.00956290761822891 1.89971460477066 0.0662393797435917 0.839804479722858
"ACC_astrocyte1221" "cg00033748" -0.0035371289005724 0.00709881221286587 -0.498270526745547 0.621598151089944 0.999992877855267 0.00292566018760821 0.00784021969190898 0.373160485621016 0.711415402419457 0.983854337144415
"ACC_astrocyte1222" "cg00033750" 0.00680713339022979 0.0186419860241914 0.365150654087837 0.717328934471613 0.999992877855267 -0.00881795013932683 0.0205889748228953 -0.428285051352878 0.671226111893672 0.980709461669368
"ACC_astrocyte1223" "cg00033773" 0.00751987824690573 0.00685210549487947 1.0974551183611 0.280386126147341 0.999992877855267 -0.00903954865895362 0.00756774666255096 -1.19448351828238 0.240803974006803 0.92144487151882
"ACC_astrocyte1224" "cg00033806" -0.00614097206538652 0.00634119406173722 -0.968425190208443 0.339876598572246 0.999992877855267 0.000508729705823911 0.00700347509727655 0.0726396108728568 0.942531398997307 0.997389383431435
"ACC_astrocyte1225" "cg00033818" -0.0106124448117793 0.0091927427783457 -1.154437262922 0.25661282496486 0.999992877855267 0.0209071548983001 0.0101528425872169 2.05924150982342 0.047433222437145 0.816464132310203
"ACC_astrocyte1226" "cg00033826" 0.00376444543485725 0.00890182323125892 0.422884766082338 0.675122439278476 0.999992877855267 0.0111926992939125 0.00983153909397942 1.13844833315738 0.263130976149767 0.926856957340262
"ACC_astrocyte1227" "cg00033834" -0.0114891185531653 0.0107630026896191 -1.06746406040078 0.293509545792463 0.999992877855267 0.00807103317161354 0.0118871021096012 0.678973991911331 0.501888893034268 0.964465094920756
"ACC_astrocyte1228" "cg00033877" -0.0140181188303116 0.00629386766472341 -2.22726621801758 0.0328650995007732 0.999992877855267 0.0160056034909537 0.00695120588114734 2.3025650174401 0.0277480253114084 0.778881815161584
"ACC_astrocyte1229" "cg00033909" 0.0126753634827062 0.0152660577085681 0.830297102544824 0.412337585276447 0.999992877855267 -0.00700779943306185 0.0168604609722751 -0.415635103013215 0.680367436861486 0.981426592046617
"ACC_astrocyte1230" "cg00033915" 0.00193321875638307 0.00532740500536802 0.362881882348931 0.719007177662842 0.999992877855267 -0.00214858525950745 0.00588380483627399 -0.365169362223114 0.717315101711798 0.984280703901081
"ACC_astrocyte1231" "cg00033950" 0.00835302844899926 0.00898205934843635 0.929968075801392 0.359141017748237 0.999992877855267 -0.0199663181999895 0.0099201551563619 -2.01270220931826 0.05236465719545 0.823694962840925
"ACC_astrocyte1232" "cg00033992" -0.010808328707673 0.00745438441494787 -1.44992907610179 0.156516713809837 0.999992877855267 0.00430566489148181 0.00823292823202316 0.522980981995483 0.604481533659759 0.974659517085922
"ACC_astrocyte1233" "cg00034003" -0.00859022170705493 0.00957243999244643 -0.897391021916401 0.376010952291583 0.999992877855267 0.00712502430245162 0.0105721957812006 0.673939874923742 0.505043174820738 0.964758583700805
"ACC_astrocyte1234" "cg00034019" -0.000333662084328458 0.000760306410903114 -0.438852125332107 0.663628690508253 0.999992877855267 -0.000453683729193541 0.000839713619109912 -0.540283876394004 0.592629255264821 0.973707573714704
"ACC_astrocyte1235" "cg00034039" -0.00415975187079754 0.00182920515874279 -2.27407617506203 0.0295930512180793 0.999992877855267 0.00260191779853902 0.00202024928622911 1.28791917723957 0.20673254257399 0.911986626082423
"ACC_astrocyte1236" "cg00034076" -0.00130366840878235 0.00782082182760979 -0.16669199702006 0.868629608033338 0.999992877855267 0.00247759450676577 0.00863763675683762 0.286837080154417 0.776030399473971 0.98862245056792
"ACC_astrocyte1237" "cg00034078" -0.0261597228451021 0.00946568251569365 -2.76363831152488 0.00927686954479204 0.999992877855267 0.0200254007327445 0.0104542884403107 1.91552020465864 0.0641250779371773 0.837922270176146
"ACC_astrocyte1238" "cg00034101" -0.0031616971745838 0.0116234191947489 -0.272010939432707 0.787308275622782 0.999992877855267 0.00776467065575084 0.0128373814273914 0.604848480951358 0.549416481761228 0.969850829425298
"ACC_astrocyte1239" "cg00034130" -0.000329162382847803 0.00318671197707783 -0.103292166099567 0.918356271483587 0.999992877855267 0.00314297693905202 0.00351953555692683 0.893009003095963 0.378318632450938 0.94852603146434
"ACC_astrocyte1240" "cg00034154" -0.00792758239366333 0.00773267474043406 -1.0252057224404 0.312722880540632 0.999992877855267 0.00237177509761038 0.00854028349435704 0.27771620218199 0.782962750526907 0.988937474970621
"ACC_astrocyte1241" "cg00034221" -0.0125771768816003 0.00913937683721708 -1.37615256549921 0.178042005080366 0.999992877855267 0.012515648814165 0.0100939030505779 1.23992163897873 0.223749206641679 0.917907974564728
"ACC_astrocyte1242" "cg00034241" -0.00168145003723183 0.00719162756406876 -0.233806606675906 0.81657953524002 0.999992877855267 -0.00339472573514203 0.00794272877686457 -0.427400435103628 0.671863736898397 0.980744788782071
"ACC_astrocyte1243" "cg00034257" 0.00573836223733953 0.00728041208328531 0.788191955578162 0.436210027283574 0.999992877855267 0.000912652055826421 0.00804078604546463 0.113502840476796 0.910319629363189 0.996036684206673
"ACC_astrocyte1244" "cg00034300" -0.0149381439924041 0.00750683364569575 -1.98993939355101 0.0549359679774172 0.999992877855267 0.0107101268741242 0.0082908553160767 1.2917999972037 0.205400771782118 0.91143439736127
"ACC_astrocyte1245" "cg00034316" -0.00513633911885742 0.0057705250894977 -0.890099087898519 0.379856095834215 0.999992877855267 0.003661755954702 0.00637320485212133 0.574554880890605 0.5694887772745 0.971590152359637
"ACC_astrocyte1246" "cg00034336" 0.0036376235878133 0.00792579568283257 0.458960050622105 0.649271675741051 0.999992877855267 -0.0028825602519519 0.00875357419287256 -0.329300944784243 0.744009229815666 0.986086773555111
"ACC_astrocyte1247" "cg00034338" -0.0171762709761148 0.00727896582666572 -2.35971309457057 0.0243564796489788 0.999992877855267 0.0112111893595284 0.00803918874026934 1.3945672532068 0.172464241311657 0.899472994153796
"ACC_astrocyte1248" "cg00034360" -0.00470285267143724 0.0025383032384348 -1.8527544700834 0.0728788539486598 0.999992877855267 0.00602121088868446 0.00280340632168641 2.14781954442564 0.039164965915849 0.80393695348531
"ACC_astrocyte1249" "cg00034376" -0.00104736331021466 0.00228955307240283 -0.457453169720796 0.650342962719539 0.999992877855267 0.000588290315783394 0.00252867642440094 0.232647526629574 0.817472027081008 0.991324967623231
"ACC_astrocyte1250" "cg00034407" -0.017145650013252 0.019905951543486 -0.861332851926023 0.395270337799957 0.999992877855267 0.00266333750250856 0.0219849502420376 0.121143667517426 0.904311893329302 0.995742041235937
"ACC_astrocyte1251" "cg00034409" -0.00489297172183055 0.0116127419152952 -0.421345084349631 0.676235002315255 0.999992877855267 -0.00314408138450939 0.0128255890015433 -0.245141286231069 0.80786511852161 0.99056940697403
"ACC_astrocyte1252" "cg00034416" 0.000280209076676301 0.0023034360172764 0.121648300441018 0.903915314341951 0.999992877855267 0.000508451032580943 0.00254400931876631 0.19986209517012 0.842814961666549 0.992756513697821
"ACC_astrocyte1253" "cg00034425" 0.00512159751250104 0.00600057643769337 0.85351758546547 0.399525536838355 0.999992877855267 0.000341773729293607 0.00662728300719703 0.051570715921208 0.959181661869881 0.998085002614497
"ACC_astrocyte1254" "cg00034433" 0.00183490318387913 0.00204991885099876 0.895110156670409 0.377210976396083 0.999992877855267 -0.00209515494313412 0.00226401455067194 -0.925415847045814 0.361468035734698 0.945380708952942
"ACC_astrocyte1255" "cg00034468" 0.00245897864168591 0.00331724540086253 0.741271249044927 0.463771773337287 0.999992877855267 -0.00459770494966419 0.00366370202998188 -1.2549341928025 0.218317588033846 0.915947230661047
"ACC_astrocyte1256" "cg00034555" 0.00133241324588467 0.00224359451593885 0.593874354933119 0.556645558014987 0.999992877855267 -0.00149071542011353 0.00247791790753983 -0.60160000279976 0.551551325145478 0.96992948657551
"ACC_astrocyte1257" "cg00034556" -0.0158719170600913 0.0153723952225203 -1.0324947303488 0.309348336712216 0.999992877855267 0.0139541570509295 0.016977904489004 0.821901021999927 0.417032238225937 0.954024892761224
"ACC_astrocyte1258" "cg00034559" -0.00294272660036894 0.00865390172131835 -0.340046223672695 0.735976747390962 0.999992877855267 0.00152775091738197 0.00955772439850667 0.159844629713394 0.873977859741532 0.994365874701554
"ACC_astrocyte1259" "cg00034574" 0.00433537096072148 0.00808835817323543 0.536001357490241 0.595552338906874 0.999992877855267 -0.00200616264822465 0.00893311488224487 -0.224575937359994 0.823693953545197 0.991779382165082
"ACC_astrocyte1260" "cg00034604" -0.016436143874861 0.0077947969409849 -2.10860449596064 0.0426533901093415 0.999992877855267 0.0122472118946361 0.0086088938034424 1.42262318182377 0.164230144692601 0.896617115051393
"ACC_astrocyte1261" "cg00034611" -0.00326668213731989 0.00902864917165278 -0.361812944020052 0.719798378841224 0.999992877855267 -0.00200399650962676 0.00997161087014474 -0.200970187838635 0.841955462221082 0.992756513697821
"ACC_astrocyte1262" "cg00034635" -0.00542926030187141 0.00908924780453409 -0.597327789782899 0.554365426440444 0.999992877855267 0.00990190035035322 0.0100385384885367 0.986388642296929 0.331119841402678 0.940317196764888
"ACC_astrocyte1263" "cg00034650" 0.001854983122688 0.00191122537591466 0.970572673461004 0.338821649254244 0.999992877855267 0.00057188806989967 0.00211083578190226 0.270929683305013 0.788132621654355 0.989327739989574
"ACC_astrocyte1264" "cg00034668" 0.00922680571195455 0.00821817832975748 1.12273126010723 0.26965397512347 0.999992877855267 -0.0073499743431244 0.0090764935936476 -0.809781251679444 0.423866846934948 0.954823749206527
"ACC_astrocyte1265" "cg00034755" -0.00377369432291757 0.00754710855891133 -0.500018555909301 0.62038009352862 0.999992877855267 0.00419636085732503 0.00833533658395844 0.503442280351466 0.617997537357907 0.976022605518079
"ACC_astrocyte1266" "cg00034769" -0.00247925129674515 0.0056353817197597 -0.439943808606965 0.662845841918296 0.999992877855267 0.00269863475344193 0.00622394696546663 0.433588969895666 0.667408290023362 0.98028216755397
"ACC_astrocyte1267" "cg00034781" 0.000786480489045782 0.00563092441732596 0.13967164727444 0.889768408583369 0.999992877855267 0.00855042773417533 0.00621902413763772 1.37488254506489 0.178431810804181 0.90160365417257
"ACC_astrocyte1268" "cg00034798" -1.06262433292272e-05 0.00550029392698983 -0.00193194099629557 0.998470166964799 0.999992877855267 0.000365464385356658 0.00607475046029757 0.0601612177726812 0.952390104123689 0.997661323622573
"ACC_astrocyte1269" "cg00034823" 0.0151116708993676 0.00646231925914545 2.33842840215324 0.0255731584431774 0.999992877855267 -0.0155615484576395 0.00713725073881057 -2.18032811612176 0.036467661064379 0.798569224582938
"ACC_astrocyte1270" "cg00034853" -0.0192107707771752 0.0176194183506526 -1.09031810215594 0.283470714249038 0.999992877855267 0.0035343661423042 0.0194596090966324 0.181625752334143 0.856987472840979 0.993518217063951
"ACC_astrocyte1271" "cg00035000" 0.00112990734651162 0.00465881562881811 0.242531028599272 0.809869792361909 0.999992877855267 -0.00451190470858591 0.00514538727589291 -0.876883403845036 0.3868891001874 0.949856114963307
"ACC_astrocyte1272" "cg00035008" -0.00854338723589197 0.0101665485096307 -0.840342937212061 0.406763731990878 0.999992877855267 0.0241085256865002 0.0112283536222429 2.14711136624181 0.0392256476116212 0.804212975573656
"ACC_astrocyte1273" "cg00035074" -0.00155234099295416 0.00550033006995715 -0.282226879698195 0.779532103675366 0.999992877855267 0.0108532191344469 0.00607479037807477 1.7865997769435 0.0831927332206166 0.853516739776682
"ACC_astrocyte1274" "cg00035083" -0.00334182371496858 0.00655221683686191 -0.510029475240795 0.613425353028881 0.999992877855267 0.00182782006719554 0.00723653731492123 0.252582138065771 0.802157838078406 0.990164177319098
"ACC_astrocyte1275" "cg00035197" -0.0152286399399208 0.0113064605556717 -1.34689718899534 0.187190828493848 0.999992877855267 0.00221392856186372 0.0124873192917696 0.177294142172125 0.860361104449382 0.993614426933404
"ACC_astrocyte1276" "cg00035220" -0.0214859024443314 0.0155278830843653 -1.3836981079517 0.17573971816268 0.999992877855267 0.0169566512736471 0.017149631668106 0.988747257189332 0.329981505475703 0.940043523773485
"ACC_astrocyte1277" "cg00035237" -0.000396688039294113 0.00152917731706623 -0.259412714841448 0.796928344223887 0.999992877855267 0.00144381787511694 0.00168888621845135 0.854893514638821 0.398774297076504 0.951589232148718
"ACC_astrocyte1278" "cg00035249" 0.00195299943359212 0.00204330104758083 0.955806015909587 0.346120208033397 0.999992877855267 -0.00192577712628327 0.00225670557684383 -0.853357720228889 0.39961287892462 0.951737122828033
"ACC_astrocyte1279" "cg00035268" -0.00269960711525712 0.00846604287759387 -0.318874727459965 0.751831161266746 0.999992877855267 0.0196715187477272 0.00935024537783353 2.10385053576906 0.0430944376467416 0.809484521640357
"ACC_astrocyte1280" "cg00035316" -0.00129825666379067 0.00752208729108433 -0.172592608082261 0.864025864960907 0.999992877855267 -0.0115880845919265 0.00830770206837306 -1.39486039539642 0.172376567050597 0.899428803420854
"ACC_astrocyte1281" "cg00035347" -0.0111635867973904 0.0175290830407277 -0.636860854127542 0.528609027128657 0.999992877855267 0.00335540636252026 0.0193598390710969 0.173317885040154 0.863460322937199 0.993756188437847
"ACC_astrocyte1282" "cg00035348" -0.0276565668836347 0.0162824271300868 -1.69855308810384 0.0988145053891908 0.999992877855267 0.0311373663357145 0.017982981094501 1.73149080077918 0.0927047662637908 0.860024279504476
"ACC_astrocyte1283" "cg00035357" -0.000876387584420651 0.00676762379528947 -0.129497089514735 0.897750429331668 0.999992877855267 -0.00534028954812015 0.00747444160462439 -0.71447337882955 0.479958389850269 0.962324104574246
"ACC_astrocyte1284" "cg00035389" -0.00292329793844921 0.00239170930162746 -1.22226306368421 0.230266789240516 0.999992877855267 0.000218635158131602 0.00264150195858912 0.0827692583837341 0.934535042466359 0.997062283881361
"ACC_astrocyte1285" "cg00035398" -0.000534578353350808 0.0108277146309851 -0.0493713005532148 0.960921014891812 0.999992877855267 0.0083084145542527 0.0119585726347801 0.694766407998277 0.49206481832893 0.963537167646898
"ACC_astrocyte1286" "cg00035449" 0.0834549275591919 0.0789404395931835 1.05718853339649 0.298103550624004 0.999992877855267 0.0169614166728663 0.0871850628566727 0.19454498416489 0.846941921199145 0.992996159311302
"ACC_astrocyte1287" "cg00035452" 0.0109654982269712 0.00403744074322875 2.71595273450431 0.0104357905379453 0.999992877855267 -0.00838743698596401 0.00445911533800081 -1.88096435059345 0.0688252226269025 0.842051129717125
"ACC_astrocyte1288" "cg00035453" -0.00148437520362869 0.00278986642696886 -0.532059595857223 0.598248899773909 0.999992877855267 -0.00379710188297045 0.0030812430365286 -1.23232793971629 0.226534854938463 0.918496051312323
"ACC_astrocyte1289" "cg00035505" 0.0032871249948175 0.00746610273905825 0.440273206745628 0.662609705334928 0.999992877855267 -0.0177709867062895 0.00824587043033615 -2.1551377573083 0.0385427553838846 0.801891764587871
"ACC_astrocyte1290" "cg00035526" -0.0171239353094912 0.0141578860724967 -1.20949802970631 0.235065423060431 0.999992877855267 -0.00533383454151984 0.0156365507148105 -0.341113244141995 0.735180739226386 0.98543735405325
"ACC_astrocyte1291" "cg00035583" -0.000527778399217254 0.0119575218063307 -0.0441377743453356 0.965060585546714 0.999992877855267 -0.0028705647297471 0.0132063780701951 -0.217361998459331 0.829264606027627 0.99216618402253
"ACC_astrocyte1292" "cg00035608" -0.00296061884976574 0.00208402832697954 -1.42062313234325 0.164806699244107 0.999992877855267 0.00357830358967222 0.00230168645651282 1.55464423903051 0.129570138678449 0.881912845886203
"ACC_astrocyte1293" "cg00035623" -0.00146966968857496 0.00189182422190212 -0.77685319363196 0.442778633069409 0.999992877855267 0.00122849675778035 0.00208940835078091 0.58796393597317 0.560558977271128 0.970932972568552
"ACC_astrocyte1294" "cg00035630" 0.0126994747115116 0.00817361272451099 1.55371622555942 0.12979127459133 0.999992877855267 -0.0103422488459939 0.00902727350930701 -1.14566694310649 0.260173530715981 0.926047662713271
"ACC_astrocyte1295" "cg00035636" -0.0164572424584214 0.0131015071838567 -1.25613352933161 0.217887972702304 0.999992877855267 -0.00769673357409796 0.0144698424942688 -0.531915504757325 0.598347582309188 0.974090024819351
"ACC_astrocyte1296" "cg00035673" -0.00635417049786903 0.00874062478043197 -0.726969828529238 0.472370376822648 0.999992877855267 0.00560824099493742 0.00965350490592352 0.580953865936933 0.565218500859473 0.971331220870833
"ACC_astrocyte1297" "cg00035689" 0.00721663550730791 0.0255013378725963 0.282990466749703 0.778951791076877 0.999992877855267 -0.0193172276649806 0.0281647246558221 -0.685866022162139 0.49758822135625 0.963983880700307
"ACC_astrocyte1298" "cg00035812" 0.00266619467615217 0.00277032416445853 0.962412525710071 0.342842019174484 0.999992877855267 -0.00300932044573546 0.00305965975938818 -0.983547414545599 0.332494623839892 0.940564340158044
"ACC_astrocyte1299" "cg00035847" -0.00966621051857126 0.00864151110080388 -1.11857873071205 0.271396607302987 0.999992877855267 0.00643510604809662 0.00954403968843975 0.674253906958409 0.504846089283945 0.964751213140934
"ACC_astrocyte1300" "cg00035869" 0.0293187303926123 0.0139027055619728 2.10885070261475 0.0426306574354579 0.999992877855267 -0.043002875026062 0.015354718881032 -2.80062926317618 0.00846179461409797 0.704048613543593
"ACC_astrocyte1301" "cg00035889" -0.00104280806821613 0.00521831048376455 -0.199836340030084 0.842834941145752 0.999992877855267 -0.00744035355104069 0.00576331636708973 -1.29098475203051 0.205679994913894 0.911486754981687
"ACC_astrocyte1302" "cg00035923" 0.00708471436883438 0.00569128964905235 1.24483461670485 0.221960644639886 0.999992877855267 -0.0168562928084895 0.00628569397821047 -2.68169161065147 0.0113501134123721 0.720834419652285
"ACC_astrocyte1303" "cg00035934" -0.0142577052446424 0.0106370259231707 -1.34038455369227 0.189276079506591 0.999992877855267 0.0187521329442643 0.0117479681960092 1.59620222249448 0.119977049831397 0.876249533744063
"ACC_astrocyte1304" "cg00035937" 0.00408977848317923 0.0109660026928022 0.372950709365015 0.711570047460289 0.999992877855267 0.00149431124152577 0.012111303648491 0.123381535538659 0.902553397752486 0.99570835455481
"ACC_astrocyte1305" "cg00035945" -0.000578798827698134 0.00251359227256269 -0.23026758715646 0.819305355725656 0.999992877855267 0.000379408553095631 0.00277611451632136 0.136668912923083 0.8921229007547 0.995112479863341
"ACC_astrocyte1306" "cg00035969" 0.00229420953910672 0.00771366853771843 0.297421327853077 0.768009179594174 0.999992877855267 0.00141858147172185 0.00851929226366502 0.166514004663525 0.868768553541875 0.994071386720204
"ACC_astrocyte1307" "cg00035980" -0.00792730146897895 0.00869807076757065 -0.911386177557282 0.368701786576082 0.999992877855267 0.00621137064153337 0.00960650650681098 0.646579548676674 0.522376050607684 0.966862004220007
"ACC_astrocyte1308" "cg00036011" 0.00363578040382883 0.00394017895022217 0.922744994519557 0.36283792019755 0.999992877855267 -0.00636958811536534 0.0043516954201421 -1.46370264929004 0.152736422895087 0.892212761797051
"ACC_astrocyte1309" "cg00036110" 0.00757258669089375 0.00799250128873689 0.947461428822678 0.350290595312543 0.999992877855267 -0.0100993687252667 0.0088272466030293 -1.14411312829993 0.26080808403428 0.926282680095998
"ACC_astrocyte1310" "cg00036114" 0.000523085349373548 0.00286800442924728 0.182386520759605 0.85639523603645 0.999992877855267 -0.00286372672186949 0.00316754185466599 -0.904084887671188 0.372503383138025 0.947054881416542
"ACC_astrocyte1311" "cg00036115" 0.00390821671101251 0.00173932331307329 2.24697540798605 0.0314498153856846 0.999992877855267 -0.00425306884736491 0.00192098008523715 -2.21400985884758 0.0338488247161984 0.792017977755372
"ACC_astrocyte1312" "cg00036119" 0.0178377898952328 0.00745590315241408 2.39243851892809 0.0225879254227425 0.999992877855267 -0.00782041898694959 0.00823460558804157 -0.949701707426829 0.349167706834981 0.94369758579569
"ACC_astrocyte1313" "cg00036137" -0.000688251259316814 0.00865364120911765 -0.0795331401759133 0.93708892797547 0.999992877855267 -0.00287294888921024 0.00955743667813535 -0.300598265618931 0.765606569644687 0.987839848078002
"ACC_astrocyte1314" "cg00036171" 0.0100725318067607 0.0110265542887384 0.913479546103349 0.367616495530986 0.999992877855267 -0.00577902646704964 0.0121781793173494 -0.47453944604155 0.638240607259617 0.977930243445133
"ACC_astrocyte1315" "cg00036258" 0.00357658387021415 0.00788404800378908 0.453648159992841 0.653051420327358 0.999992877855267 -0.00715998583638283 0.00870746634193736 -0.822281195839773 0.416818954565351 0.954024892761224
"ACC_astrocyte1316" "cg00036263" -0.00121356075051234 0.00316388840627971 -0.383566230750634 0.703760094710549 0.999992877855267 -0.000704791100775873 0.00349432826817973 -0.201695732823354 0.841392795057477 0.992756513697821
"ACC_astrocyte1317" "cg00036272" 0.00118436137222986 0.0110207832749076 0.10746617029721 0.915069882307097 0.999992877855267 -0.0169188623410099 0.0121718055727113 -1.39000432104677 0.173833444737723 0.899732637955501
"ACC_astrocyte1318" "cg00036279" -0.00040412577186847 0.00536050219057132 -0.0753895358123896 0.940359969955994 0.999992877855267 0.00482203510649126 0.00592035872661455 0.814483602963811 0.421206984367142 0.954456876229633
"ACC_astrocyte1319" "cg00036299" -8.51607099545266e-05 0.00796448479050334 -0.0106925572958681 0.991533117855481 0.999992877855267 -0.00483861640492604 0.00879630403199593 -0.550073802283995 0.58597299863685 0.973248342241901
"ACC_astrocyte1320" "cg00036324" 0.00500282060935603 0.00891612878589974 0.561097840720701 0.578521365734753 0.999992877855267 -0.0028816667480753 0.00984733873592449 -0.292634063410714 0.771634025803406 0.988341261635115
"ACC_astrocyte1321" "cg00036328" -0.000352714961288247 0.00233721282693197 -0.15091264142652 0.88096336433347 0.999992877855267 -0.000357596156182188 0.00258131381425803 -0.138532616300655 0.890661422528882 0.99508936336299
"ACC_astrocyte1322" "cg00036347" -0.0157799028992847 0.015678104371345 -1.00649303803116 0.321501938727792 0.999992877855267 0.0193360465734149 0.017315542225676 1.11668732756995 0.272193014186394 0.928650691252854
"ACC_astrocyte1323" "cg00036352" 0.0101818817333362 0.0164010659302733 0.620806097397749 0.538991682052136 0.999992877855267 0.0020578285331148 0.0181140106568496 0.113604246574552 0.91023986107802 0.996031155689911
"ACC_astrocyte1324" "cg00036386" -9.83060006189118e-05 0.0031782054175621 -0.0309312922555897 0.975510654718791 0.999992877855267 0.000374711050719318 0.00351014056331019 0.106751010097998 0.915632855312227 0.996211722009715
"ACC_astrocyte1325" "cg00036408" -0.00488284849201215 0.00774388986345677 -0.630542089067433 0.532682647750265 0.999992877855267 -0.00992980649445475 0.00855266993672694 -1.16101832152017 0.253964283178261 0.92434072382796
"ACC_astrocyte1326" "cg00036440" -0.00197634246871379 0.00287249394617162 -0.688023197176031 0.49624635851235 0.999992877855267 0.00100452248884328 0.00317250026150109 0.316634328145959 0.753515467241074 0.986848504887775
"ACC_astrocyte1327" "cg00036534" -0.00094102736746093 0.00500338288696716 -0.188078224017619 0.851967111856332 0.999992877855267 0.002454193382273 0.00552594150405393 0.444122215277263 0.659853060530132 0.979550300901557
"ACC_astrocyte1328" "cg00036558" 0.0122557457606833 0.0103497521833393 1.18415837824718 0.244809714131133 0.999992877855267 -0.00342150687508201 0.0114306912820048 -0.299326330374126 0.766568209406799 0.988008722705087
"ACC_astrocyte1329" "cg00036570" 0.0241441278800312 0.0140394329793078 1.71973668136145 0.0948476849650689 0.999992877855267 -0.0304074134779403 0.0155057262548953 -1.96104413157304 0.0583580560754867 0.831407031210766
"ACC_astrocyte1330" "cg00036585" 0.00716245543689229 0.00656554084583671 1.09091628626971 0.283211262109031 0.999992877855267 -0.00327212753359519 0.00725125289752956 -0.451249953605945 0.654760959728578 0.97920703496887
"ACC_astrocyte1331" "cg00036588" -0.0333287468121744 0.0126569395168401 -2.63323900440786 0.0127705445303329 0.999992877855267 0.0193858376377207 0.013978843708442 1.3867983677372 0.17480052789997 0.900124520066122
"ACC_astrocyte1332" "cg00036599" 0.00490540313058769 0.00960050072446411 0.510952842083297 0.612785691729134 0.999992877855267 0.0072226474591122 0.0106031872058414 0.681177019597765 0.500511955567303 0.964312187554589
"ACC_astrocyte1333" "cg00036614" 0.00744674178119663 0.0089051557916267 0.836228130696896 0.409041093665345 0.999992877855267 -0.0214620141085987 0.00983521971048768 -2.18215909154657 0.0363207846959992 0.798569224582938
"ACC_astrocyte1334" "cg00036619" 0.00717428983097777 0.00654173694967104 1.09669494297513 0.280713531678276 0.999992877855267 0.00217418927550897 0.00722496289719344 0.300927396644977 0.7653577933687 0.987809498927876
"ACC_astrocyte1335" "cg00036656" -0.00719260828924347 0.010411978900666 -0.690801273981007 0.494521244253645 0.999992877855267 0.00643376498368564 0.011499417023709 0.559486187031986 0.579607841367797 0.972651669655741
"ACC_astrocyte1336" "cg00036664" -0.00136175794969833 0.00260366805101451 -0.523015193571902 0.604457989659019 0.999992877855267 0.0017413828584229 0.00287559790464118 0.605572446555317 0.548941285520809 0.969837667321623
"ACC_astrocyte1337" "cg00036723" -0.00306028056826565 0.00673335000422817 -0.454495988823389 0.652447508299559 0.999992877855267 -0.00855309904479759 0.00743658822246164 -1.15013750781086 0.258354058562238 0.925471003483558
"ACC_astrocyte1338" "cg00036732" 0.00529139769186534 0.00838801130408733 0.630828631488246 0.532497558712981 0.999992877855267 -0.000144027632013945 0.00926406410400187 -0.0155469166012925 0.987689471483342 0.999298564535731
"ACC_astrocyte1339" "cg00036871" -0.00626207270878376 0.00651581882027259 -0.961056911113098 0.343512985225334 0.999992877855267 0.00432601446250151 0.00719633785086261 0.601141101509424 0.551853250512971 0.969962134497485
"ACC_astrocyte1340" "cg00036976" -0.0032513939263508 0.00477713649930583 -0.680615663132772 0.500862615833235 0.999992877855267 0.00485523565694915 0.00527606570362769 0.920237906364738 0.364126898911471 0.945779139834159
"ACC_astrocyte1341" "cg00036984" -0.000466594968553941 0.00846507118450626 -0.0551200289263906 0.956375208175973 0.999992877855267 -0.00739348470319512 0.009349172200089 -0.790817041868662 0.434697715069821 0.956130000913013
"ACC_astrocyte1342" "cg00037013" 0.0101910612857441 0.00698935902477637 1.45808238632729 0.154270093483344 0.999992877855267 0.00262219700356298 0.00771933509673038 0.339692081080098 0.736241006975309 0.985580537860033
"ACC_astrocyte1343" "cg00037026" -0.00208087031867452 0.00748632186853073 -0.277956298863078 0.782780030315821 0.999992877855267 -0.00184520807294759 0.00826820126714237 -0.223169225485645 0.824779506710754 0.991833018371619
"ACC_astrocyte1344" "cg00037035" 0.0110985331517234 0.0147417055192171 0.752866290623935 0.456867770141972 0.999992877855267 -0.00997446472443536 0.0162813448839533 -0.612631499150052 0.544319014679206 0.969475126417954
"ACC_astrocyte1345" "cg00037058" -0.00123659931578813 0.00182727366163039 -0.676745548165328 0.503283846817382 0.999992877855267 0.00166959481308139 0.00201811606150906 0.82730366450428 0.414007589807112 0.953787660573256
"ACC_astrocyte1346" "cg00037131" 0.00801429187463544 0.00417600828963098 1.919127386441 0.0636507962408632 0.999992877855267 -0.00611705706480201 0.00461215502596345 -1.32629042830671 0.193850068179376 0.908014468752382
"ACC_astrocyte1347" "cg00037153" -0.00231736877758978 0.00177732569107983 -1.30385150522516 0.201306658302986 0.999992877855267 -6.99473353029958e-05 0.00196295147192157 -0.0356337567706262 0.971789071409062 0.998515496881059
"ACC_astrocyte1348" "cg00037186" -0.0024066123851436 0.00276654798402081 -0.869897214522882 0.390640311572835 0.999992877855267 0.00195651760920721 0.00305548919065919 0.640328761492069 0.526380385946952 0.967448441829975
"ACC_astrocyte1349" "cg00037187" -4.38925858850191e-05 0.00717891069331015 -0.00611410111647182 0.995158496124062 0.999992877855267 -0.0163119121642039 0.00792868374263197 -2.0573291473963 0.0476275255170639 0.81670249139756
"ACC_astrocyte1350" "cg00037188" -0.00991183093696803 0.012348955316524 -0.802645299372422 0.427922841312518 0.999992877855267 0.000743816182179993 0.0136386933114869 0.0545372027358024 0.956836012954685 0.997871578700868
"ACC_astrocyte1351" "cg00037223" 0.00995159326079082 0.00739668821117675 1.34541202449949 0.187664788187626 0.999992877855267 -0.0215254696615219 0.00816920617551696 -2.63495242977629 0.0127176268904523 0.72639106281661
"ACC_astrocyte1352" "cg00037314" 0.00233929056387539 0.0123940075566528 0.188743677392686 0.851449707219301 0.999992877855267 0.010646999123116 0.0136884508553733 0.777808916115342 0.442222704332965 0.957236516324192
"ACC_astrocyte1353" "cg00037317" 0.00192226743029049 0.0111455844872504 0.17246896584826 0.864122283519097 0.999992877855267 0.00568453199986283 0.0123096411560799 0.461795102536776 0.64725820879454 0.978841453730635
"ACC_astrocyte1354" "cg00037376" 0.00795820289769391 0.0139391594022269 0.570924161784284 0.57191883092647 0.999992877855267 -0.00908957325423082 0.0153949799990382 -0.590424492581264 0.55892809552667 0.970755459414038
"ACC_astrocyte1355" "cg00037388" -0.00143489221031152 0.00217527740287873 -0.659636425410665 0.514064757476305 0.999992877855267 -6.53588989554553e-05 0.00240246568271022 -0.0272049251008339 0.978460143863466 0.998756495271107
"ACC_astrocyte1356" "cg00037400" 0.00011503865775832 0.00261461158041441 0.0439983738387965 0.965170861378283 0.999992877855267 -0.000240928167137671 0.00288768438786222 -0.0834329984780753 0.934011317057563 0.997062283881361
"ACC_astrocyte1357" "cg00037406" -0.0067070097371099 0.010005213518779 -0.670351484705584 0.50729824505846 0.999992877855267 0.0162493474976171 0.0110501686337772 1.4705067439376 0.150895969306986 0.891729728211694
"ACC_astrocyte1358" "cg00037419" -0.0076148101432789 0.0128157113626855 -0.594177718877968 0.556445070426691 0.999992877855267 0.0197961809819472 0.0141541978543174 1.39860846836395 0.171258647643388 0.899064017486532
"ACC_astrocyte1359" "cg00037441" 0.000623637512934586 0.00306059664099807 0.203763378872172 0.839789781262464 0.999992877855267 0.00428781837129873 0.00338024860134401 1.26849201848463 0.213497995980991 0.914159382352516
"ACC_astrocyte1360" "cg00037450" 0.000197767867878452 0.00187094455608928 0.105704825530391 0.916456489854266 0.999992877855267 0.000524962973693019 0.00206634799051815 0.254053516688339 0.801030556977434 0.990126013902551
"ACC_astrocyte1361" "cg00037457" 0.00989961566040183 0.00695946140475602 1.42246864874292 0.164274635244139 0.999992877855267 -0.00906269319570073 0.00768631493755497 -1.17906867846656 0.246802220131986 0.922936719658489
"ACC_astrocyte1362" "cg00037458" -0.00115254945443415 0.00630939692160372 -0.182671889049768 0.856173106649096 0.999992877855267 0.00863104807492837 0.00696835703009209 1.23860589198518 0.224230027611239 0.918046173756831
"ACC_astrocyte1363" "cg00037535" 0.00701195876146088 0.010921079497352 0.642057295083424 0.52527142624139 0.999992877855267 -0.0134347618854918 0.0120616886268465 -1.11383756463329 0.273396111628079 0.928814576266086
"ACC_astrocyte1364" "cg00037614" -0.0100624126704118 0.0146765558910757 -0.685611307250253 0.497746799124055 0.999992877855267 0.0102942480945245 0.016209390959528 0.63507926486735 0.529755911677217 0.967775840460744
"ACC_astrocyte1365" "cg00037635" -0.00154742503435691 0.00288320697957239 -0.536702722114807 0.595073143386787 0.999992877855267 0.00125254453035864 0.0031843321754763 0.393346064837374 0.696593755787716 0.982587616685527
"ACC_astrocyte1366" "cg00037671" -0.000552936719192796 0.0115960687067833 -0.0476831185787427 0.96225620413788 0.999992877855267 -0.023539604097358 0.012807174425445 -1.83800136668633 0.0750790268830918 0.846654497748291
"ACC_astrocyte1367" "cg00037681" 0.00842851190470605 0.00990047360294642 0.851324112636157 0.400724984926023 0.999992877855267 -0.00298018888341906 0.0109344895700106 -0.272549428515863 0.786897826260004 0.989273798878564
"ACC_astrocyte1368" "cg00037728" -0.00985383045480392 0.00891627900179023 -1.10515052891744 0.277087004339041 0.999992877855267 0.0118405107544029 0.00984750464052195 1.20238691796903 0.237770550121138 0.92061336454283
"ACC_astrocyte1369" "cg00037755" -0.00252096571588807 0.00990534126940417 -0.254505690144658 0.800684216004368 0.999992877855267 -0.00470328930852821 0.0109398656207176 -0.429922036667548 0.670046837696789 0.98061083922284
"ACC_astrocyte1370" "cg00037763" 0.00728504668993697 0.0084993036260225 0.857134538367612 0.397552632544401 0.999992877855267 0.00849010602296439 0.00938697991411627 0.904455543810939 0.372309781744095 0.947041540264664
"ACC_astrocyte1371" "cg00037791" 0.00269863286045102 0.00662952302263753 0.407062898980232 0.686590183080057 0.999992877855267 -0.00489022386009327 0.00732191744075777 -0.667888418527042 0.508849318280168 0.965285913817837
"ACC_astrocyte1372" "cg00037806" 0.00394692789636407 0.0096142438386072 0.410529206729154 0.684071208985006 0.999992877855267 0.0039157656503075 0.0106183656654065 0.368772914184399 0.71465245554389 0.984065050065183
"ACC_astrocyte1373" "cg00037856" 0.025979595003193 0.012166403736505 2.13535532486414 0.0402452534383014 0.999992877855267 -0.0165992828928041 0.0134370758507715 -1.2353344639229 0.225428871763937 0.918248181839683
"ACC_astrocyte1374" "cg00037930" -0.000828950155005341 0.00519075714119995 -0.159697349048719 0.874092962931104 0.999992877855267 0.00112527824545255 0.00573288532419472 0.196284799331933 0.845591046783536 0.992948738243001
"ACC_astrocyte1375" "cg00037940" -0.00213900366601239 0.00798210501386575 -0.267974884105974 0.790386614290778 0.999992877855267 0.00802380368466327 0.00881576453018059 0.910165381254677 0.369335660753462 0.946611145991764
"ACC_astrocyte1376" "cg00037952" 0.00302815067004333 0.0092651486674736 0.326832388634412 0.74585872526015 0.999992877855267 -0.0158738807879422 0.0102328106242249 -1.55127279990532 0.130374983177753 0.882118785882187
"ACC_astrocyte1377" "cg00037986" 0.0174437234246659 0.0171332157909095 1.0181231379763 0.316026067535206 0.999992877855267 -0.0272227287386555 0.0189226270257099 -1.43863368979732 0.159671909214114 0.894814895809556
"ACC_astrocyte1378" "cg00038020" -0.00431169147644322 0.0125089673832314 -0.344688042133931 0.732516075305002 0.999992877855267 0.0123656298909418 0.0138154172082071 0.895060185630577 0.377237295113626 0.9483144265241
"ACC_astrocyte1379" "cg00038038" -0.0160215956678724 0.0131342096544988 -1.2198370582873 0.231173124251226 0.999992877855267 0.00203302436656099 0.0145059604456407 0.140150965817086 0.889392660758451 0.995053269128389
"ACC_astrocyte1380" "cg00038046" -0.0051863661064454 0.00474165796417637 -1.09378747805701 0.28196827410741 0.999992877855267 0.015769968902518 0.00523688175264809 3.01132804737165 0.00496044290352434 0.661062642037925
"ACC_astrocyte1381" "cg00038131" -0.0103238321408402 0.00684198922070818 -1.50889336533793 0.140841772492061 0.999992877855267 -0.00403887909474463 0.00755657383397227 -0.534485493490045 0.596588655855819 0.974042334203793
"ACC_astrocyte1382" "cg00038167" 0.00305844222837025 0.00744927535035263 0.410569093573037 0.684042244440392 0.999992877855267 -0.00286167542507066 0.00822728557130103 -0.347827409206865 0.730178759845039 0.984947290230338
"ACC_astrocyte1383" "cg00038193" -0.000596849095983299 0.00634605756008291 -0.0940503754232417 0.925637876438726 0.999992877855267 0.00397408793071853 0.00700884654454938 0.567010264165234 0.574544178381017 0.972218254818769
"ACC_astrocyte1384" "cg00038233" 0.0184538622540123 0.0106414337298377 1.73415187488027 0.0922253037910798 0.999992877855267 -0.0127428583454463 0.011752836358681 -1.08423685624058 0.286117909381684 0.931862550942286
"ACC_astrocyte1385" "cg00038239" -0.00266603062762075 0.00156589668712698 -1.70255844433277 0.0980540188290799 0.999992877855267 0.000300031020524416 0.00172944059847887 0.173484432358248 0.863330466306011 0.993730744468308
"ACC_astrocyte1386" "cg00038298" 0.00041393244119384 0.00574859262213887 0.0720058748987903 0.943031881243791 0.999992877855267 0.00181428986774307 0.00634898173460211 0.285760763470958 0.776847499001529 0.98862245056792
"ACC_astrocyte1387" "cg00038342" 0.0125056370733048 0.00826953304666525 1.51225431989147 0.139987727235838 0.999992877855267 -0.0148158930901231 0.00913321185167436 -1.62219965229505 0.114277258491323 0.872906825555261
"ACC_astrocyte1388" "cg00038358" -0.00719034346891289 0.00811124014149959 -0.886466599863674 0.381780962651534 0.999992877855267 0.00619120647858229 0.0089583866675513 0.691107306297441 0.494331411335189 0.963610405123575
"ACC_astrocyte1389" "cg00038376" -0.00863430761627281 0.0101256857714482 -0.852713367880657 0.399965041455199 0.999992877855267 0.00620135336547449 0.0111832231363309 0.554522903627681 0.582960050747329 0.972948971393901
"ACC_astrocyte1390" "cg00038436" -0.000641767749703587 0.00199983046138369 -0.320911078261876 0.750301328190649 0.999992877855267 0.00128751797721997 0.00220869487650386 0.582931572358234 0.563901968851555 0.971186770643193
"ACC_astrocyte1391" "cg00038446" -0.00720595041927154 0.00694161913472453 -1.03807919729055 0.306780018856382 0.999992877855267 0.00659689094067073 0.00766660920191159 0.860470485312577 0.39573846192826 0.951320296577683
"ACC_astrocyte1392" "cg00038450" 0.0117896230439843 0.00956270926740798 1.2328747757883 0.226333394571927 0.999992877855267 -0.00406001481001146 0.0105614487689152 -0.384418359530466 0.703134575682685 0.983085090412899
"ACC_astrocyte1393" "cg00038503" 0.0035212709053554 0.0119465171268689 0.294752928235102 0.770029003764027 0.999992877855267 0.00318908970243802 0.0131942240503349 0.241703467386328 0.81050563131606 0.990753228009459
"ACC_astrocyte1394" "cg00038584" 0.0080628316790438 0.00580366765606309 1.38926488504567 0.174056125598311 0.999992877855267 -0.00283704370601077 0.00640980886350162 -0.442609719950513 0.660935730441998 0.979643777256112
"ACC_astrocyte1395" "cg00038623" 0.0165411159120094 0.0114252377687502 1.44776994989565 0.157115980629132 0.999992877855267 -0.015700514909879 0.0126185017229994 -1.24424557324917 0.222174518259572 0.917435512552331
"ACC_astrocyte1396" "cg00038665" -7.44385043147609e-05 0.00504150449449658 -0.0147651369538636 0.988308461168746 0.999992877855267 -0.00224535760114164 0.00556804457271911 -0.403257835280787 0.68935952923843 0.982001213823372
"ACC_astrocyte1397" "cg00038675" -0.00270908878771806 0.00692610586536317 -0.391141694969748 0.698206602865861 0.999992877855267 0.00312193152404736 0.00764947571023921 0.408123594649565 0.685818984659286 0.981852638951088
"ACC_astrocyte1398" "cg00038681" -0.000482035131231957 0.00675891903188753 -0.0713183763495005 0.943574848172269 0.999992877855267 -0.0125823873982092 0.00746482770649737 -1.68555630389936 0.101316153317498 0.865025571356306
"ACC_astrocyte1399" "cg00038688" 0.00116341460777985 0.00709703273506543 0.163929722633458 0.870786387354115 0.999992877855267 0.00845203133356018 0.00783825436355914 1.07830531410853 0.288716721195808 0.932078301371847
"ACC_astrocyte1400" "cg00038736" -0.0100704883121846 0.00662520283026515 -1.52002717051631 0.138028545673942 0.999992877855267 0.0067507729723155 0.00731714604291048 0.92259645122927 0.362914207956374 0.945686876233573
"ACC_astrocyte1401" "cg00038760" -0.000449316043205045 0.00550602721892731 -0.0816043992046556 0.935454248368623 0.999992877855267 0.000121499171253105 0.00608108254332786 0.0199798589128532 0.984179758728735 0.999088264469844
"ACC_astrocyte1402" "cg00038791" -0.00452704611204496 0.00866571208823697 -0.522409014510195 0.604875218633264 0.999992877855267 0.00123662746139268 0.00957076825267656 0.12920879795066 0.8979767581663 0.995480988541352
"ACC_astrocyte1403" "cg00038857" -0.00300977599725793 0.00776057769952365 -0.387828859369924 0.700633150135467 0.999992877855267 -0.00179507245355816 0.00857110066809779 -0.209433131527616 0.835397695171884 0.99226519555951
"ACC_astrocyte1404" "cg00038877" -0.000593963161375467 0.00623829335921583 -0.0952124446821669 0.924721910737456 0.999992877855267 0.00674635669512092 0.00688982733621064 0.979176453329144 0.334617116213206 0.941183091092682
"ACC_astrocyte1405" "cg00038997" 0.00588827505025011 0.00727977661888472 0.808853809466507 0.424392661122787 0.999992877855267 -0.00535147313569218 0.00804008421248783 -0.665599139792627 0.510293279711743 0.96558773411074
"ACC_astrocyte1406" "cg00039016" -0.00372346642561463 0.0099102857747217 -0.375717361764898 0.709531497887015 0.999992877855267 0.00899127864228109 0.0109453265354164 0.821471941763231 0.417273040003198 0.954026487114794
"ACC_astrocyte1407" "cg00039044" 0.00315408674454107 0.00227427022442902 1.38685663236563 0.174782914842596 0.999992877855267 -0.00264717055123167 0.00251179741957032 -1.0538949242509 0.299586642743795 0.934158791503522
"ACC_astrocyte1408" "cg00039048" -0.00820165198804195 0.0063683191033368 -1.28788332603254 0.206744876031774 0.999992877855267 0.00974966116309794 0.00703343310699925 1.38618808408026 0.174985096365531 0.900241752413096
"ACC_astrocyte1409" "cg00039057" -0.00216685886233908 0.00453162841223866 -0.478163402914282 0.635686489704782 0.999992877855267 0.00382849916550297 0.00500491649147379 0.764947661369591 0.449738852394904 0.958025495650261
"ACC_astrocyte1410" "cg00039070" -0.00618992169629054 0.0074944381020685 -0.82593539528762 0.414772323537704 0.999992877855267 0.0075553169139319 0.00827716516872177 0.912790401052086 0.367973547533985 0.946380085019452
"ACC_astrocyte1411" "cg00039129" 0.00657297197077011 0.00718216832879453 0.915179326056443 0.366736790207661 0.999992877855267 0.00523448923009351 0.00793228160902247 0.659897049562588 0.513899593620841 0.96596045425642
"ACC_astrocyte1412" "cg00039142" 0.00557632868353015 0.0140763684773604 0.396148246083413 0.694545584823604 0.999992877855267 -0.00330134936472758 0.0155465193355515 -0.21235295782112 0.83313792879029 0.992263442233245
"ACC_astrocyte1413" "cg00039147" 0.0212419514675644 0.0080739598480716 2.63092111767658 0.0128424546791958 0.999992877855267 -0.0279454829403998 0.00891721278072497 -3.13388091409072 0.00360868971642722 0.64582618797892
"ACC_astrocyte1414" "cg00039170" -0.00433003100130788 0.00932317050145143 -0.464437607424833 0.645383917559588 0.999992877855267 0.00436899521514998 0.010296892320102 0.424302311739307 0.674098786963455 0.981054537047606
"ACC_astrocyte1415" "cg00039173" -0.00495395016063423 0.0116321831451251 -0.425883095101574 0.672957999714922 0.999992877855267 -0.00282726967462644 0.012847060694043 -0.220071325415113 0.827171375561126 0.992045109722345
"ACC_astrocyte1416" "cg00039176" 0.0218912612901738 0.0108057740886396 2.02588552292507 0.0509240900453104 0.999992877855267 -0.028478374968528 0.0119343405989141 -2.38625458461603 0.0229129050477664 0.766102381181305
"ACC_astrocyte1417" "cg00039177" -0.00761159705122034 0.0036037482135467 -2.11213342336402 0.0423285804710711 0.999992877855267 0.00676766620690522 0.00398012750038984 1.70036417331916 0.0984700315641915 0.863298446145594
"ACC_astrocyte1418" "cg00039180" -0.00843039218273419 0.010543931231768 -0.799549238080588 0.42968993502736 0.999992877855267 -0.000699920403614879 0.0116451505962669 -0.0601040233725493 0.952435310013811 0.997661323622573
"ACC_astrocyte1419" "cg00039279" 0.0032808408828246 0.00721968673041737 0.454429811892259 0.652494637837837 0.999992877855267 -0.0175405129331991 0.00797371847231622 -2.19979084966414 0.0349331728400064 0.794678735613226
"ACC_astrocyte1420" "cg00039326" 0.0176269479745965 0.0134781393642262 1.30781760733103 0.199973003802043 0.999992877855267 -0.0218306978007532 0.0148858105391465 -1.46654411214916 0.151965668520181 0.891976585921831
"ACC_astrocyte1421" "cg00039385" -0.00124478898454328 0.00566578140693234 -0.219702966835294 0.827455894942997 0.999992877855267 -0.00722724936867832 0.00625752162822035 -1.15496993827151 0.256397706830016 0.924940199577338
"ACC_astrocyte1422" "cg00039441" -0.00492749856161295 0.00372695920192206 -1.3221230216504 0.195218657845808 0.999992877855267 0.0024059358526873 0.00411620677511265 0.584503156458038 0.56285688978828 0.971139771366751
"ACC_astrocyte1423" "cg00039452" 0.0203692683054569 0.0113780307602694 1.79022791681876 0.0825965940506121 0.999992877855267 -0.000902573221335065 0.0125663643644684 -0.0718245305608922 0.943175099200092 0.997398003119807
"ACC_astrocyte1424" "cg00039463" 0.00241194371618502 0.00952191533256282 0.253304469945948 0.801604377193097 0.999992877855267 0.00171749080256458 0.0105163942722343 0.163315558365775 0.871266063042751 0.994216585094428
"ACC_astrocyte1425" "cg00039478" -0.00461371088735616 0.00619636272264338 -0.744583733049757 0.461793250608763 0.999992877855267 9.59291180313992e-05 0.00684351741946801 0.0140175164541126 0.988900411556596 0.99938528377117
"ACC_astrocyte1426" "cg00039480" 0.0110214788927037 0.00781124335667663 1.41097625428392 0.16761001739825 0.999992877855267 -0.00691971593601892 0.00862705790023781 -0.802094528173756 0.428236873006543 0.955334703507287
"ACC_astrocyte1427" "cg00039490" -0.0125435444653627 0.00577526966784598 -2.17194091129619 0.0371472477305595 0.999992877855267 0.0211984754645337 0.00637844495926608 3.32345510542319 0.00218442823301133 0.612908701834959
"ACC_astrocyte1428" "cg00039505" 0.000302758798976546 0.00339232995539973 0.089248039830156 0.929424250860566 0.999992877855267 -0.00281288430276276 0.00374662849505641 -0.750777480733489 0.458107026903933 0.959127669320867
"ACC_astrocyte1429" "cg00039564" -0.000417073456998564 0.00415283403931903 -0.100431043728141 0.920609813986857 0.999992877855267 0.00146363036649597 0.00458656043236205 0.319112848959499 0.751652216811081 0.986734193193634
"ACC_astrocyte1430" "cg00039593" 0.00863394764558108 0.00791936651515434 1.09023210746205 0.283508026817421 0.999992877855267 -0.00343634626686756 0.00874647355610096 -0.39288362845053 0.696931982944135 0.982643079176338
"ACC_astrocyte1431" "cg00039627" -0.0039481782573269 0.00614471959581208 -0.642531883801138 0.524967167570056 0.999992877855267 0.00267773215432673 0.00678648062967929 0.394568599019676 0.695699895163736 0.98258273665723
"ACC_astrocyte1432" "cg00039649" -0.00338708408916581 0.00153855428089729 -2.20147194754186 0.0348033744456366 0.999992877855267 0.00343203504217349 0.00169924252233347 2.01974409012581 0.0515908025004861 0.822103477931797
"ACC_astrocyte1433" "cg00039662" -0.0178309012640699 0.0126441955361806 -1.4102044857696 0.167835897005349 0.999992877855267 0.0194414798383827 0.0139647687329216 1.39218058030205 0.173179356665037 0.899472994153796
"ACC_astrocyte1434" "cg00039672" 0.00251083818555354 0.00766097082222124 0.327744125884236 0.745175452980551 0.999992877855267 -0.000144324850079159 0.00846109074285131 -0.0170574757398858 0.986493478348012 0.999175752655502
"ACC_astrocyte1435" "cg00039734" -0.0134068144886327 0.0140935371526036 -0.951273930984456 0.348381094922515 0.999992877855267 0.00949943451414449 0.0155654811254523 0.610288524818628 0.545850949408578 0.969591471203641
"ACC_astrocyte1436" "cg00039793" -0.00117724625956324 0.00142456141586432 -0.826392071589961 0.414516987392134 0.999992877855267 0.00151622732045078 0.00157334412153498 0.963697197388405 0.34220697565411 0.942657769531633
"ACC_astrocyte1437" "cg00039794" 0.00205164092423521 0.00304748323069654 0.673224680473886 0.505492186864 0.999992877855267 -0.0063725336520611 0.00336576561255784 -1.8933385106452 0.0671091576121537 0.840597008393429
"ACC_astrocyte1438" "cg00039795" -0.0133416098739643 0.00769249936105151 -1.73436606852582 0.0921868019121221 0.999992877855267 -0.00345213013250767 0.00849591215572741 -0.406328369365314 0.68712443656515 0.981884779829234
"ACC_astrocyte1439" "cg00039840" -0.00581090311882396 0.00850148759126924 -0.683516038392101 0.49905231698578 0.999992877855267 0.00738228117300228 0.00938939197501048 0.786236339120781 0.437338717020165 0.956569121420709
"ACC_astrocyte1440" "cg00039845" -0.00595653633465168 0.00535028798053392 -1.11331135002891 0.273618681365662 0.999992877855267 0.00455593266885659 0.00590907773364405 0.771005709218689 0.446189113779413 0.957731318782077
"ACC_astrocyte1441" "cg00039864" 0.00814492475763306 0.00689269452169572 1.18167499400935 0.245780424925483 0.999992877855267 -0.000386899054641528 0.0076125748503911 -0.0508236782225729 0.959772415722323 0.998161597338092
"ACC_astrocyte1442" "cg00039913" -0.00685400710791442 0.00945467223128044 -0.724933338803453 0.473602228904642 0.999992877855267 0.0102826184365175 0.0104421282301119 0.984724398122751 0.331924650619213 0.940532407405841
"ACC_astrocyte1443" "cg00039936" 0.00597011551350676 0.00877492747799866 0.680360667193616 0.5010219480859 0.999992877855267 0.00369478165134679 0.00969139021361775 0.381243719415519 0.705466035776559 0.983227578222269
"ACC_astrocyte1444" "cg00039945" 0.00250805130473077 0.00603417058749851 0.415641432134337 0.68036285075007 0.999992877855267 0.00372032347120669 0.00666438576564974 0.558239514042293 0.580448956227241 0.972747136986598
"ACC_astrocyte1445" "cg00039998" -0.00174504515884115 0.00710079526724847 -0.245753481569868 0.807395143881349 0.999992877855267 0.00229966108411109 0.00784240985859525 0.293233983632043 0.771179487237935 0.988341261635115
"ACC_astrocyte1446" "cg00040007" -0.00181266701571413 0.00221792008420056 -0.8172823848013 0.419628740657084 0.999992877855267 0.00265813725090796 0.00244956201091134 1.08514797301213 0.285720186950106 0.931560372575936
"ACC_astrocyte1447" "cg00040008" 0.00544656725044786 0.00227639260130914 2.39263088771048 0.0225778835190381 0.999992877855267 -0.00620959642615193 0.00251414145974354 -2.4698675574068 0.0188590494234531 0.753738908756293
"ACC_astrocyte1448" "cg00040013" -0.00410104516569009 0.00829232602121566 -0.494559084531613 0.624187944784289 0.999992877855267 0.0142489815290179 0.00915838534866913 1.55583992008902 0.129285671550936 0.881623098132041
"ACC_astrocyte1449" "cg00040027" 0.00405639014134463 0.00798965613515661 0.507705221942586 0.61503683936523 0.999992877855267 -0.00970063838056899 0.00882410429859049 -1.0993340572956 0.279578036443367 0.930165255901392
"ACC_astrocyte1450" "cg00040047" -0.00942888708853402 0.00636306542127498 -1.48181520450952 0.147876270751142 0.999992877855267 0.00501333835595134 0.00702763072480898 0.713375325520909 0.480628450816965 0.96235895827217
"ACC_astrocyte1451" "cg00040103" -0.00723100445343642 0.010451843687162 -0.691840087727134 0.493877030157711 0.999992877855267 0.0142964027561046 0.0115434453308013 1.23848663431164 0.224273646781562 0.918071710670854
"ACC_astrocyte1452" "cg00040278" 0.00130670008863621 0.00424553153645284 0.307782447831717 0.760182140985215 0.999992877855267 -0.00138467532734307 0.00468893935444452 -0.295306725609614 0.769609676442513 0.988267815797081
"ACC_astrocyte1453" "cg00040288" 0.00158537005570451 0.00984640123173018 0.16101010088799 0.873067116093576 0.999992877855267 0.00144902954277311 0.0108747698229761 0.133246916151881 0.894807355390602 0.995403027018858
"ACC_astrocyte1454" "cg00040312" 0.00183695292621863 0.00587403675143095 0.312724111876069 0.756458058803409 0.999992877855267 0.00876006676657779 0.00648752738184825 1.35029360971762 0.186110405838688 0.904586762376204
"ACC_astrocyte1455" "cg00040322" -0.00977577585625401 0.0154181576041044 -0.634043061905896 0.530423567453695 0.999992877855267 0.0287747780723576 0.0170284463422725 1.68980642707991 0.100492336932392 0.864535211161616
"ACC_astrocyte1456" "cg00040367" 0.00435182865059317 0.00221205503926294 1.96732385648198 0.0575989786097164 0.999992877855267 -0.00515389466971712 0.00244308441445788 -2.10958517815307 0.0425629057138023 0.809005965916681
"ACC_astrocyte1457" "cg00040380" -0.00124164702654009 0.00151213616187285 -0.821121178004402 0.417469953891308 0.999992877855267 0.00115491870752931 0.00167006526692964 0.69154106153743 0.494062421288912 0.963610405123575
"ACC_astrocyte1458" "cg00040393" -0.000535953802206994 0.00673131559461354 -0.0796209588859375 0.937019613987235 0.999992877855267 0.00759971425548527 0.00743434133694844 1.02224446135059 0.31410105440735 0.936700231580482
"ACC_astrocyte1459" "cg00040423" 0.00547147779271134 0.00239577118302865 2.28380649682683 0.0289508286633498 0.999992877855267 -0.00591333705270402 0.00264598806719332 -2.23483133806287 0.0323152509518574 0.787582609754887
"ACC_astrocyte1460" "cg00040426" -0.00317765298578785 0.00902450912090314 -0.35211366548764 0.72699179686139 0.999992877855267 0.00958386630236655 0.00996703842810246 0.961556070190766 0.343265822769032 0.942837900510174
"ACC_astrocyte1461" "cg00040427" -0.00198940915581947 0.00808319673987644 -0.246116631803011 0.807116392375426 0.999992877855267 0.00393539916222262 0.00892741438330979 0.440821831859853 0.662216488752743 0.979777849663487
"ACC_astrocyte1462" "cg00040446" -0.00169310330730244 0.00419686011161529 -0.403421429896266 0.689240374242359 0.999992877855267 0.00760206744544332 0.00463518463435868 1.64007866894716 0.110488208987941 0.870555431611363
"ACC_astrocyte1463" "cg00040466" 0.00370129729810425 0.0115352333551273 0.320868870542532 0.750333026850923 0.999992877855267 -0.00227619803771607 0.0127399853651184 -0.178665671308243 0.859292610966546 0.993568730324218
"ACC_astrocyte1464" "cg00040486" 0.0114046600138043 0.00912553054987451 1.24975309122833 0.220180831751701 0.999992877855267 -0.00265910382277883 0.010078610642295 -0.263836347801737 0.793546672075337 0.989677786195589
"ACC_astrocyte1465" "cg00040504" -0.0040609214883717 0.00845366922260006 -0.480373833117959 0.634130827226637 0.999992877855267 0.00470025634557215 0.00933657940518429 0.503423806684733 0.618010381870383 0.976022605518079
"ACC_astrocyte1466" "cg00040530" -0.00393347984758894 0.0105216603928142 -0.373845923622029 0.710910190728902 0.999992877855267 0.00388971096065294 0.0116205537672644 0.334726815826147 0.739949488677198 0.985788697703535
"ACC_astrocyte1467" "cg00040566" 0.00369492125221027 0.00389298993430674 0.949121707109744 0.349458189144539 0.999992877855267 0.00448603883709154 0.00429957793333894 1.04336725758749 0.304361673356389 0.934848220399333
"ACC_astrocyte1468" "cg00040569" -0.00037074065866794 0.00149648269334152 -0.247741360670272 0.805869576421932 0.999992877855267 0.000523185591079656 0.00165277693353724 0.316549426884815 0.753579319208749 0.986869401299702
"ACC_astrocyte1469" "cg00040575" 0.00535624282324431 0.00551219587869476 0.971707635417453 0.338264988883342 0.999992877855267 -0.0061352945466253 0.00608789546446605 -1.00778579107278 0.320890081080559 0.938245899971929
"ACC_astrocyte1470" "cg00040588" 0.00843284376269403 0.0126657745702961 0.665797714612009 0.510167940016857 0.999992877855267 0.000931432020272947 0.0139886015042545 0.066585070708438 0.947313809629308 0.997427599386122
"ACC_astrocyte1471" "cg00040590" 0.00140388069655493 0.015606525866061 0.0899547220568739 0.928866964187367 0.999992877855267 0.00443635019864753 0.0172364879853585 0.257381329793864 0.798482589883423 0.989951634383713
"ACC_astrocyte1472" "cg00040592" -0.0041138519276248 0.0104542550181296 -0.393509812080404 0.69647400575617 0.999992877855267 -0.00508496192190704 0.0115461085037336 -0.440404827328859 0.662515359918453 0.979839277544501
"ACC_astrocyte1473" "cg00040646" 0.00742891989760421 0.00751500374317549 0.988545069501867 0.3300789831352 0.999992877855267 -0.000542894511241834 0.00829987870720525 -0.0654099331319793 0.948242272891297 0.997436498493919
"ACC_astrocyte1474" "cg00040659" 0.00336371817631645 0.00904401337859612 0.371927598457245 0.712324452794799 0.999992877855267 0.0165702359208546 0.00998857973116206 1.65891812117786 0.106608518704989 0.868050790161349
"ACC_astrocyte1475" "cg00040663" -0.00804461288895045 0.00960246921131223 -0.837765028131875 0.408189562413366 0.999992877855267 0.0116430879762687 0.0106053612835444 1.09784925425732 0.280216479696304 0.930297754387214
"ACC_astrocyte1476" "cg00040688" 0.014142475142372 0.00754372195946354 1.87473441072816 0.0697033805365631 0.999992877855267 -0.0100361899483488 0.00833159628447123 -1.20459388641462 0.236928550325637 0.92059520674767
"ACC_astrocyte1477" "cg00040708" -0.0159411804611365 0.00877635566379941 -1.81637812684488 0.0784061024505947 0.999992877855267 3.14354535515238e-05 0.00969296756065877 0.00324311964883821 0.997431895795736 0.999779865442824
"ACC_astrocyte1478" "cg00040738" 0.0170517836232492 0.00865903061851957 1.96924856539709 0.0573680497375198 0.999992877855267 -0.0173818937670824 0.00956338896317311 -1.81754541554432 0.0782233435422194 0.850047454979799
"ACC_astrocyte1479" "cg00040744" -0.00739979521321158 0.0101467972152994 -0.72927398234136 0.470978845820912 0.999992877855267 0.00354616139339061 0.0112065394817764 0.316436791139427 0.753664032260658 0.986884302956362
"ACC_astrocyte1480" "cg00040749" 0.00255953405457348 0.021324222561992 0.120029419461019 0.905187642605675 0.999992877855267 0.016693113779648 0.0235513469904404 0.708796562099984 0.48342827104821 0.962663051832454
"ACC_astrocyte1481" "cg00040761" -0.00382951044849682 0.00840951705148491 -0.455378165601153 0.651819382983661 0.999992877855267 0.0126795926379978 0.00928781593447437 1.36518560740786 0.181430006191955 0.902982681380331
"ACC_astrocyte1482" "cg00040781" 0.00869152616066574 0.00740579258767011 1.17361187985959 0.248951608180781 0.999992877855267 -0.00513886936093865 0.00817926142275065 -0.628280366078636 0.534144777998417 0.968245644691975
"ACC_astrocyte1483" "cg00040825" 0.0157127945783742 0.0101587082494658 1.54673155213414 0.131465497099757 0.999992877855267 -0.0102766999086409 0.0112196945169883 -0.91595184637875 0.366337433596896 0.946071794956467
"ACC_astrocyte1484" "cg00040837" -0.00416781530145956 0.0151211295048178 -0.275628569951182 0.78455202315474 0.999992877855267 0.0142017967252493 0.0167003963131626 0.850386808728366 0.401238216462245 0.952051222575048
"ACC_astrocyte1485" "cg00040861" -0.00374700071383335 0.00178185659274889 -2.10286323213745 0.0431865383628369 0.999992877855267 0.00216224242848407 0.00196795558576803 1.09872521723615 0.279839703424566 0.930251554817044
"ACC_astrocyte1486" "cg00040862" -0.00845641399789264 0.00702048580685954 -1.20453402094056 0.236951361004401 0.999992877855267 0.0177725991733707 0.00775371279295845 2.29214050712724 0.0284107693290863 0.779928476565402
"ACC_astrocyte1487" "cg00040873" -0.0053735681633203 0.00425988026186386 -1.2614364331849 0.215996031966054 0.999992877855267 0.00158827924647922 0.00470478667596088 0.337587940935672 0.737811778841381 0.985702535541629
"ACC_astrocyte1488" "cg00040934" 0.00361698767607428 0.0121756648205469 0.297066955224529 0.768277324656361 0.999992877855267 -0.00460246272787397 0.0134473041722563 -0.342259137513191 0.734326222283984 0.985388901105527
"ACC_astrocyte1489" "cg00040945" 0.000117808209792645 0.00196551228508286 0.0599376613856567 0.952566801798006 0.999992877855267 -0.00100931647143292 0.00217079247346007 -0.464952999318333 0.64501863131033 0.978607443786013
"ACC_astrocyte1490" "cg00040986" -0.000577464038754282 0.00822604874219824 -0.0701994428737078 0.944458608739489 0.999992877855267 0.0155188541834314 0.00908518600031381 1.70814930843412 0.0970006776933722 0.862987932599501
"ACC_astrocyte1491" "cg00041014" -0.00194135297315139 0.0134953505458743 -0.143853467648151 0.88649107451654 0.999992877855267 0.0120151785826629 0.0149048192748662 0.80612708957323 0.425940885841718 0.95504046898743
"ACC_astrocyte1492" "cg00041030" -0.00896913102588332 0.00700375900091685 -1.28061674091144 0.209256259045933 0.999992877855267 0.00287984751804703 0.00773523902165672 0.372302330927872 0.712048104268319 0.983921424451098
"ACC_astrocyte1493" "cg00041047" -0.00382873746028795 0.00740075634746715 -0.517344076811596 0.608366648429266 0.999992877855267 0.0138377539490831 0.00817369919227766 1.69296099887756 0.0998844917686409 0.863990952939032
"ACC_astrocyte1494" "cg00041053" -0.0113016666233116 0.0195263376093915 -0.578790905360353 0.566660121154436 0.999992877855267 -0.0227715210037784 0.0215656890259125 -1.05591437289191 0.298676687888328 0.933930200120257
"ACC_astrocyte1495" "cg00041079" 0.00443504582269484 0.0144484618480351 0.306956260766124 0.76080533342504 0.999992877855267 -0.0162733406949446 0.0159574745326343 -1.01979424511468 0.315244542107837 0.936885022526156
"ACC_astrocyte1496" "cg00041083" 0.0137135864441628 0.013906660298912 0.986116447040542 0.331251381507147 0.999992877855267 -0.0125183891960352 0.0153590866548929 -0.815047761453134 0.420888560393849 0.954456876229633
"ACC_astrocyte1497" "cg00041084" 0.00112741925163749 0.00173775261248219 0.648780064284926 0.520970277851537 0.999992877855267 -5.34951066486819e-05 0.00191924533900987 -0.027872990264121 0.977931333934918 0.998724258640979
"ACC_astrocyte1498" "cg00041270" -0.00686114198594449 0.0110550991054292 -0.620631431750343 0.539105224155034 0.999992877855267 -0.00807222980332106 0.0122097053849803 -0.661132234464158 0.513117219864663 0.965924192226341
"ACC_astrocyte1499" "cg00041311" -0.0223208549747818 0.0198033243196837 -1.12712666896011 0.267818180551918 0.999992877855267 0.0477310578270932 0.0218716045220983 2.18232996023988 0.0363071049585635 0.798569224582938
"ACC_astrocyte1500" "cg00041328" -0.00296215535797333 0.00152176723880579 -1.94652328058915 0.060146651328041 0.999992877855267 0.00131118001173148 0.0016807022237556 0.780138202472054 0.440869546115865 0.957050769619933
"ACC_astrocyte1501" "cg00041368" -0.0110623847317904 0.00932943530548648 -1.18575073083842 0.244188774243734 0.999992877855267 0.00951785810396788 0.0103038114269171 0.923722078133527 0.362336378594345 0.9455580925809
"ACC_astrocyte1502" "cg00041401" -0.00453089295592541 0.00793731807995916 -0.570834242786038 0.571979079412491 0.999992877855267 0.00178567733155273 0.00876630000137976 0.203697949108709 0.839840497329461 0.992725810481146
"ACC_astrocyte1503" "cg00041515" 0.00958577838187432 0.00942685246175259 1.01685885302295 0.316618218052448 0.999992877855267 -0.0300780253811376 0.010411402934339 -2.88895027604146 0.00677857941977538 0.687286853184946
"ACC_astrocyte1504" "cg00041564" 0.000281450901967227 0.0143810019298462 0.0195710217786083 0.984503436812946 0.999992877855267 -0.00876620220789143 0.0158829690290177 -0.55192465538879 0.584718676117546 0.973161491179864
"ACC_astrocyte1505" "cg00041575" 0.0169425377951744 0.0105454806213251 1.60661599063708 0.117666517786791 0.999992877855267 -0.0196988366424209 0.0116468618057132 -1.69134286737719 0.100195900655825 0.864320585823622
"ACC_astrocyte1506" "cg00041599" 0.00116199882515787 0.0044098195591544 0.263502578636276 0.793801683207085 0.999992877855267 0.00447357426753999 0.00487038579253951 0.918525648295182 0.365008947474344 0.945850460831845
"ACC_astrocyte1507" "cg00041636" 1.55671135915295e-05 0.00735174822974415 0.00211747098853945 0.998323252802415 0.999992877855267 -0.0046969583177195 0.00811957261474419 -0.57847358975402 0.566871768080447 0.971423441526323
"ACC_astrocyte1508" "cg00041641" 0.0135999886780547 0.0118164147995611 1.15094035786216 0.258028286639295 0.999992877855267 -0.0136462265312552 0.0130505336979301 -1.04564509368836 0.303324059386493 0.934750169293145
"ACC_astrocyte1509" "cg00041666" -0.00484434850797059 0.0053914994789502 -0.898515992978238 0.375419983694204 0.999992877855267 0.000618032112295817 0.00595459340467854 0.103790816650928 0.917963582609369 0.996251968785967
"ACC_astrocyte1510" "cg00041759" -0.00330599203258549 0.0018000125475384 -1.83664943730897 0.0752834524831272 0.999992877855267 0.000246803599602478 0.00198800776773844 0.124146194802469 0.901952649869027 0.995702061931954
"ACC_astrocyte1511" "cg00041829" -0.007232392768259 0.00795569925056297 -0.909083229578747 0.369898138663799 0.999992877855267 0.000876455217159693 0.00878660092094308 0.0997490639492502 0.921147069620462 0.996426018819926
"ACC_astrocyte1512" "cg00041865" -0.00134111505796329 0.00655451875119715 -0.20460923354874 0.839134203176162 0.999992877855267 -0.000169205087344492 0.00723907964363194 -0.0233738397246863 0.981492840206351 0.998964684608446
"ACC_astrocyte1513" "cg00041872" 0.00160115875442105 0.00416323443253632 0.384594905803947 0.703005005276817 0.999992877855267 0.00103853263540427 0.00459804705368132 0.225863855519442 0.822700382211101 0.991679803146097
"ACC_astrocyte1514" "cg00041873" 0.00493937076173646 0.00696305938043706 0.709367893029001 0.483078408937476 0.999992877855267 0.00287086874842362 0.00769028868963345 0.373310920342115 0.711304511034395 0.983854337144415
"ACC_astrocyte1515" "cg00041898" 0.00170616921132221 0.00460682321655572 0.370356996810879 0.713483131182385 0.999992877855267 -0.00198671256179396 0.00508796472093212 -0.390472943654765 0.698696183184409 0.982794680127673
"ACC_astrocyte1516" "cg00041901" -0.00137521863627655 0.00137086713414602 -1.00317426979037 0.3230763521343 0.999992877855267 -0.00083287307910029 0.00151404195206672 -0.550099076160598 0.585955861747846 0.973247411287424
"ACC_astrocyte1517" "cg00041903" -0.00938714796215305 0.00656276755841802 -1.43036422951049 0.16201359926849 0.999992877855267 0.0011535176751962 0.00724818996503056 0.159145618528409 0.87452417763973 0.994400148639322
"ACC_astrocyte1518" "cg00041935" 0.00101039137268654 0.00761416999929261 0.132698819803131 0.895237438628942 0.999992877855267 -0.00435674009808695 0.00840940199232234 -0.51807965680135 0.607859006041674 0.974948455557435
"ACC_astrocyte1519" "cg00041980" -0.00023812005208744 0.00858236510505333 -0.027745271748837 0.97803242931249 0.999992877855267 0.0147642324881108 0.00947871642214168 1.55761938964884 0.128863253530027 0.881504490272596
"ACC_astrocyte1520" "cg00041989" -0.02079057801739 0.00851644199003462 -2.44122816097588 0.0201672934353155 0.999992877855267 0.0290386947066625 0.00940590822704888 3.08728237674646 0.00407525201315795 0.654054909274067
"ACC_astrocyte1521" "cg00041995" 0.0199759824251157 0.0121217450715415 1.64794609251549 0.108854074064746 0.999992877855267 -0.0120758814020032 0.0133877529874583 -0.902009576462602 0.373588566361284 0.94737420335713
"ACC_astrocyte1522" "cg00041996" -0.00136127789157493 0.00698770647557758 -0.194810399711646 0.846735809549348 0.999992877855267 0.00831814376727483 0.00771750995353997 1.07782741031119 0.288926829364244 0.93210160263591
"ACC_astrocyte1523" "cg00042059" -0.00172675809781941 0.00679186558115132 -0.254239144928234 0.800888370600566 0.999992877855267 0.00348914438183066 0.00750121522832118 0.465143883441345 0.644883364087722 0.978592848511094
"ACC_astrocyte1524" "cg00042073" 0.00788624761659465 0.00863931802672985 0.91283219256367 0.367951888559901 0.999992877855267 0.0058776125633404 0.0095416175673827 0.615997499567848 0.542122101821503 0.96914801280619
"ACC_astrocyte1525" "cg00042079" -0.0263564139845959 0.0121662493399291 -2.16635490924022 0.0376060954240227 0.999992877855267 0.0147124438825051 0.0134369053288535 1.09492800034192 0.28147559804344 0.930551918328291
"ACC_astrocyte1526" "cg00042080" 0.00188312929908087 0.00906582769365494 0.207717305326556 0.836726304058149 0.999992877855267 -0.0122892708279404 0.0100126723564297 -1.22737171361137 0.228366887200403 0.919081067150315
"ACC_astrocyte1527" "cg00042081" 0.00205019798893702 0.00653802105907842 0.313580817561027 0.755813036233033 0.999992877855267 0.00660763632660119 0.0072208589150449 0.915076226296841 0.366790109391781 0.946159210925605
"ACC_astrocyte1528" "cg00042144" 0.0010938451875804 0.00380513916400595 0.287465225431816 0.775553654709264 0.999992877855267 -0.00402202737955214 0.00420255193538211 -0.95704406308222 0.345504296505445 0.943216251213944
"ACC_astrocyte1529" "cg00042156" -0.000485320479847822 0.0222747704652562 -0.0217879003783593 0.982748358095108 0.999992877855267 0.017824970431022 0.0246011711252115 0.72455780012663 0.473829590089767 0.961199905524302
"ACC_astrocyte1530" "cg00042186" 0.00394519034654217 0.00472845325909078 0.834351135639813 0.410082557541062 0.999992877855267 0.00135572251769975 0.00522229793415375 0.259602675832289 0.796783044939147 0.989883879951985
"ACC_astrocyte1531" "cg00042199" -0.00768620628121765 0.0133449766351202 -0.575962513189401 0.568548032222316 0.999992877855267 -0.00426501302165285 0.0147387401533327 -0.289374327607537 0.7741052430961 0.988415803064128
"ACC_astrocyte1532" "cg00042205" 0.0014626630336867 0.00789637175634452 0.185232291338296 0.854180636379932 0.999992877855267 -0.00690833347084789 0.0087210772002846 -0.792142221906079 0.433935483114803 0.956081277935214
"ACC_astrocyte1533" "cg00042208" 0.0200762111195718 0.017605672528548 1.14032628330544 0.262359258930592 0.999992877855267 -0.00839691035272658 0.0194444276462834 -0.431841476924704 0.668665167559641 0.980420896209724
"ACC_astrocyte1534" "cg00042244" 0.0130311872006247 0.0104506905547965 1.24692116107522 0.221204289750385 0.999992877855267 -0.0225362615582725 0.0115421717640682 -1.95251483160474 0.0594029644672935 0.832486650131039
"ACC_astrocyte1535" "cg00042252" 0.015047124125385 0.0106986410890513 1.40645190357716 0.168937603991199 0.999992877855267 -0.0150804773371915 0.0118160185151853 -1.27627401038776 0.21076813225829 0.913308235687276
"ACC_astrocyte1536" "cg00042254" 0.00549283582198376 0.00832664617769404 0.659669656277497 0.514043696662479 0.999992877855267 -0.00650981324143964 0.00919628993870227 -0.707873858352738 0.483993604645101 0.962765276783832
"ACC_astrocyte1537" "cg00042263" 0.00819755403290955 0.0145078897891352 0.56504110191467 0.575867296714807 0.999992877855267 -0.0127399775582939 0.0160231091909534 -0.795100214725297 0.432236988968022 0.955905452595594
"ACC_astrocyte1538" "cg00042325" 0.0102950869079758 0.00850931775784744 1.20986043781024 0.234928172667635 0.999992877855267 -0.0176742267359405 0.00939803993249357 -1.88062903146774 0.0688722452288045 0.842051129717125
"ACC_astrocyte1539" "cg00042335" -0.0023228928535271 0.00267954006644683 -0.866899839496465 0.392256804948476 0.999992877855267 0.001734861045336 0.00295939407386215 0.586221706888776 0.561715200490357 0.97108157788403
"ACC_astrocyte1540" "cg00042341" -0.00196162355471981 0.00199122487711228 -0.98513411381471 0.331726394262593 0.999992877855267 0.000841627870095719 0.00219919051588099 0.382698935821194 0.704396962073429 0.98315394155345
"ACC_astrocyte1541" "cg00042356" 0.00120283736191813 0.00115125375994106 1.04480645690114 0.303705794029329 0.999992877855267 -0.000515653989916833 0.00127149192405954 -0.405550346140215 0.687690503030181 0.981891155231508
"ACC_astrocyte1542" "cg00042409" -0.00505123984088962 0.00749472568134354 -0.673972611627877 0.505022627386528 0.999992877855267 -0.00812341381393382 0.00827748278308151 -0.98138697799981 0.333542569756429 0.940779731581613
"ACC_astrocyte1543" "cg00042419" 0.00935430492732481 0.0141420814990061 0.661451776245399 0.512914925826816 0.999992877855267 -0.0182829280004169 0.0156190954948966 -1.17054972910504 0.250163744619998 0.923622766601984
"ACC_astrocyte1544" "cg00042433" 0.00298452457416314 0.00612925889543225 0.486930740743765 0.629526148702111 0.999992877855267 0.00832564480736571 0.00676940519734865 1.22989310946057 0.227433497190053 0.918711161784711
"ACC_astrocyte1545" "cg00042467" -0.00672630369160844 0.00831876313740935 -0.808570166081584 0.424553552602902 0.999992877855267 0.00717385090873638 0.00918758358532678 0.780820206108767 0.440473818267858 0.957016745492537
"ACC_astrocyte1546" "cg00042478" 0.00150368960921334 0.00526640956752966 0.285524623547022 0.777026802221061 0.999992877855267 0.00752442631875864 0.00581643897019425 1.29364828846598 0.204768795567649 0.91113898422548
"ACC_astrocyte1547" "cg00042489" -0.0092396758273402 0.00894089706724047 -1.03341708979007 0.308923118413133 0.999992877855267 0.0252236088059882 0.00987469384284652 2.55436869308722 0.0154385182537022 0.738677863662645
"ACC_astrocyte1548" "cg00042568" -0.00610791980906108 0.00885723767359151 -0.689596467222764 0.495268986156051 0.999992877855267 -0.0042996213082293 0.00978229697336586 -0.439530850467516 0.66314192991585 0.979858839858971
"ACC_astrocyte1549" "cg00042637" 0.00690240756109084 0.0032655320775536 2.11371604907395 0.0421836243839449 0.999992877855267 -0.00479732892517282 0.003606587712321 -1.33015728656313 0.192586780182478 0.907489202186639
"ACC_astrocyte1550" "cg00042650" 0.00929175162871095 0.0136238292335352 0.682022026952539 0.499984365102563 0.999992877855267 -0.00877970496900853 0.0150467164129767 -0.583496407324903 0.563526249817719 0.971186770643193
"ACC_astrocyte1551" "cg00042654" 0.00676780166050307 0.00707300468357928 0.956849594093332 0.345600993763764 0.999992877855267 -0.000226814331864382 0.00781171679688305 -0.0290351452519225 0.977011449342005 0.998701467564958
"ACC_astrocyte1552" "cg00042683" -0.00227084091270679 0.00530959680439329 -0.427686130673395 0.671657782563974 0.999992877855267 0.0113546389494477 0.00586413672789572 1.93628482355018 0.0614361644604799 0.834797404856168
"ACC_astrocyte1553" "cg00042733" -0.0188839535064623 0.00588347261369234 -3.20966115530384 0.00295665573220915 0.999992877855267 0.00677288716738574 0.00649794873557531 1.04231157292842 0.304843400411146 0.934868265001903
"ACC_astrocyte1554" "cg00042810" -0.0151165212534491 0.0106993585485771 -1.41284369383615 0.16706444711024 0.999992877855267 0.0265079802949805 0.0118168109069452 2.24324316465119 0.0317135514385196 0.786091162033311
"ACC_astrocyte1555" "cg00042837" 0.0116192416434443 0.00796954909131521 1.45795471115252 0.154305075454758 0.999992877855267 -0.00733952110129106 0.00880189725375761 -0.833856711762655 0.410357166199216 0.953382858942571
"ACC_astrocyte1556" "cg00042854" 8.64896977689269e-05 0.00842011852568567 0.0102717910092464 0.991866288557906 0.999992877855267 -0.00773699115332052 0.00929952463788831 -0.831977058461496 0.411402189837044 0.953448258823525
"ACC_astrocyte1557" "cg00042874" 0.00480048656891336 0.0018669983222201 2.57123239575544 0.0148282473759423 0.999992877855267 -0.000995788340154482 0.00206198960779688 -0.482925974209166 0.632336775970964 0.977248178024927
"ACC_astrocyte1558" "cg00042882" 0.00312292070743759 0.0132152352673645 0.236312153681423 0.814651115168244 0.999992877855267 -0.00469977316280908 0.0145954484594786 -0.322002655544095 0.749481689830668 0.986589157804424
"ACC_astrocyte1559" "cg00042896" -0.00941980090173722 0.00970824761805381 -0.970288487926473 0.338961128836088 0.999992877855267 -0.0079044425820313 0.0107221872993124 -0.737204299960155 0.466207673198017 0.960114720284296
"ACC_astrocyte1560" "cg00042914" -8.111591945216e-05 0.0135532328577206 -0.00598498677796658 0.995260735158962 0.999992877855267 0.0109255624182826 0.0149687468767723 0.729891587333629 0.470606262533768 0.960866015356463
"ACC_astrocyte1561" "cg00042969" -0.0141328494688466 0.00764368113176497 -1.84895853518986 0.0734396158261671 0.999992877855267 0.0112673467564933 0.00844199529878014 1.33467816051987 0.191117863267009 0.906875299631672
"ACC_astrocyte1562" "cg00042994" -0.00406740105641291 0.0074929928675914 -0.542827295886693 0.59089647741709 0.999992877855267 0.00742419645386355 0.00827556899242258 0.897122175002278 0.376152271548804 0.948102056011628
"ACC_astrocyte1563" "cg00043004" -0.0169858544309626 0.0108335370750884 -1.56789553709299 0.126445751864141 0.999992877855267 0.0122096697165104 0.0119650031811229 1.02044851402744 0.314938922734638 0.93681337819933
"ACC_astrocyte1564" "cg00043005" 0.0121113877571595 0.00723285798026223 1.67449544705707 0.103486517437604 0.999992877855267 -0.00417661413853611 0.00798826534146898 -0.522843691339885 0.604576019788561 0.974664583202257
"ACC_astrocyte1565" "cg00043043" 0.0022742623660798 0.00916297163580728 0.248201397589444 0.805516637966693 0.999992877855267 0.00322797543654923 0.0101199621149659 0.318971098891322 0.751758738012982 0.986755384489061
"ACC_astrocyte1566" "cg00043069" 0.00396299212442229 0.00920508514764421 0.430522049590874 0.669614804805916 0.999992877855267 -0.00756304105717782 0.0101664740066597 -0.743919775157398 0.462189432406747 0.95959106428917
"ACC_astrocyte1567" "cg00043076" -0.0268007325645227 0.0232671146219061 -1.15187177267308 0.257650720526999 0.999992877855267 0.0628958940851356 0.025697156758416 2.44758183469215 0.0198701068645552 0.758297112035388
"ACC_astrocyte1568" "cg00043080" -0.00301881303964031 0.00712109843787159 -0.423925194403379 0.674371053216795 0.999992877855267 -0.00146004646667872 0.007864833513899 -0.185642386974687 0.853861595534248 0.993449162251628
"ACC_astrocyte1569" "cg00043088" 0.000734742811284576 0.00483890474839604 0.151840726256933 0.88023706909003 0.999992877855267 -0.00465059404171593 0.00534428509418622 -0.870199467235585 0.390477541045473 0.950496583634167
"ACC_astrocyte1570" "cg00043095" -0.000174529904700398 0.00469474408984396 -0.0371755949547826 0.97056897905013 0.999992877855267 0.004691175414394 0.00518506814350683 0.904747109306303 0.372157536879833 0.947041540264664
"ACC_astrocyte1571" "cg00043234" -0.0461946120825274 0.0181758875977815 -2.54153266705753 0.0159184346827132 0.999992877855267 0.0263946007070162 0.0200741965823211 1.31485215852979 0.197624157674584 0.909419663557807
"ACC_astrocyte1572" "cg00043265" -0.00181884374091232 0.00155668564637641 -1.16840785751841 0.251014152131242 0.999992877855267 0.000126547586833144 0.00171926754685982 0.0736055229241538 0.941768632045121 0.99734085660138
"ACC_astrocyte1573" "cg00043284" -0.0194350711610881 0.0111817821993145 -1.73810138801305 0.0915175363301014 0.999992877855267 0.00348316513942459 0.012349619395596 0.282046355263929 0.779669317839983 0.988744842141053
"ACC_astrocyte1574" "cg00043324" -0.000668435289840367 0.00413947286540779 -0.161478360065181 0.872701249976351 0.999992877855267 0.00345226368182349 0.00457180380327187 0.755120698607591 0.455532479984267 0.958799111610625
"ACC_astrocyte1575" "cg00043347" -0.0202221287851007 0.00835690848069608 -2.41980976958315 0.0211992344000157 0.999992877855267 0.0313143110395654 0.0092297128687369 3.39277196213048 0.00181310291668097 0.605531246391253
"ACC_astrocyte1576" "cg00043361" 0.0223590105436707 0.0106288266422248 2.10361983465285 0.043115943067591 0.999992877855267 -0.0282486689251208 0.0117389125734621 -2.40641275316948 0.0218689236426713 0.763937406348305
"ACC_astrocyte1577" "cg00043364" -0.0213177170112366 0.0145621918996 -1.46390853507583 0.152680471484747 0.999992877855267 0.00830015395067957 0.0160830826714475 0.516079791432954 0.609239625075515 0.975064141777934
"ACC_astrocyte1578" "cg00043371" 3.95621134892793e-05 0.0019375123306307 0.0204190253986157 0.983832071805153 0.999992877855267 -0.000413767850384956 0.0021398681740582 -0.193361374032802 0.847861201077951 0.993038058149366
"ACC_astrocyte1579" "cg00043379" 0.000745587203573234 0.00139848189040953 0.533140406526748 0.597508939983984 0.999992877855267 -0.000790988800814662 0.00154454082277245 -0.512119064224433 0.611978233520059 0.975352250265645
"ACC_astrocyte1580" "cg00043405" 0.028597785761412 0.0110757721715192 2.58201282209016 0.0144498486342069 0.999992877855267 -0.0333696733209492 0.0122325375680259 -2.72794366135223 0.0101323145527615 0.712138409120533
"ACC_astrocyte1581" "cg00043430" 0.00153205864322444 0.0121842083567723 0.125741336520471 0.900699630136345 0.999992877855267 -0.00120981211682764 0.0134567400044694 -0.0899038040733361 0.928907116681545 0.996944460100731
"ACC_astrocyte1582" "cg00043444" -0.0118209797952977 0.0162083259760288 -0.729315279861738 0.470953926907005 0.999992877855267 -0.0130653417309555 0.017901140737295 -0.729860846450716 0.47062480359643 0.960866015356463
"ACC_astrocyte1583" "cg00043510" 0.000712236020995962 0.005017993572506 0.14193641556226 0.887993238795064 0.999992877855267 -0.00574062630506999 0.00554207814509175 -1.03582557928276 0.307814683233772 0.935429728239249
"ACC_astrocyte1584" "cg00043524" 0.00206149897983975 0.00799127963056373 0.257968570134284 0.798033196616774 0.999992877855267 -0.00502315454638338 0.00882589735358036 -0.569138110851206 0.573116130525543 0.972050017171816
"ACC_astrocyte1585" "cg00043564" 0.00481390649721413 0.00850219928005122 0.566195444102215 0.57509148927276 0.999992877855267 -0.0088449413383526 0.00939017799332391 -0.941935429194319 0.353070607827489 0.944639264922308
"ACC_astrocyte1586" "cg00043591" -0.000121088273825618 0.0135303687962066 -0.0089493697954166 0.99291341605812 0.999992877855267 -0.00365495560864728 0.014943494868416 -0.244585061314691 0.808292188275806 0.990574410027996
"ACC_astrocyte1587" "cg00043599" 0.00617342876341081 0.00759197221766515 0.813152180542279 0.421959055677453 0.999992877855267 -0.0136898750111384 0.00838488585083087 -1.6326847204225 0.112042418985355 0.871693994747982
"ACC_astrocyte1588" "cg00043664" -0.00227358661675355 0.0153000008994504 -0.148600423731689 0.882773300432885 0.999992877855267 -0.00105511469351326 0.0168979492260254 -0.0624403990922298 0.950588793699542 0.997546726626612
"ACC_astrocyte1589" "cg00043673" -0.00740136951450385 0.00385734917118847 -1.91877094502789 0.0636975267851368 0.999992877855267 0.010552991440081 0.00426021481110732 2.47710312929926 0.018541042407888 0.753242456052554
"ACC_astrocyte1590" "cg00043771" 0.00840547485453759 0.00788305500960414 1.06627124183416 0.294040271214829 0.999992877855267 -0.00313960609550383 0.00870636963838613 -0.360610245820646 0.720688961165771 0.984414809274085
"ACC_astrocyte1591" "cg00043784" -0.00692973901505759 0.00697484561043951 -0.993532961458759 0.327679939291056 0.999992877855267 0.0134150801746692 0.00770330588600209 1.74147052878247 0.0909173874946402 0.85903946875099
"ACC_astrocyte1592" "cg00043788" -0.00612444518626021 0.00304086683843712 -2.01404583352552 0.0522162231736231 0.999992877855267 0.00768697636614047 0.00335845819727112 2.28884086524776 0.028623497732424 0.780363113163959
"ACC_astrocyte1593" "cg00043790" 0.010640304284147 0.00942198550636958 1.12930594904373 0.26691131684853 0.999992877855267 -9.36458550829877e-05 0.0104060276689722 -0.00899919335811617 0.992873964222462 0.999557965346116
"ACC_astrocyte1594" "cg00043792" 0.00498542596369085 0.0123948392100603 0.402217881103647 0.690117173664208 0.999992877855267 -0.00675452577304855 0.013689369367545 -0.493413947107184 0.624987989635713 0.976675314781179
"ACC_astrocyte1595" "cg00043800" -0.000133436377069192 0.00817118383418458 -0.0163301156572875 0.98706936572539 0.999992877855267 0.00975391586322792 0.00902459094309795 1.08081528844116 0.287614991201273 0.931998614772998
"ACC_astrocyte1596" "cg00043819" 0.000556220193710927 0.00279480566844305 0.199019273501327 0.843468833122455 0.999992877855267 -6.93285535226563e-05 0.00308669813762266 -0.0224604254875575 0.982215944126811 0.999028905263269
"ACC_astrocyte1597" "cg00043905" 0.00836026307617683 0.00869849053912735 0.961116533790649 0.34348345634696 0.999992877855267 -0.00669081130290787 0.00960697011975449 -0.696453847519498 0.49102151915819 0.96342932293238
"ACC_astrocyte1598" "cg00043949" 0.0151674849545727 0.0086611987447055 1.75119927410099 0.089202947107266 0.999992877855267 0.00155576770899652 0.00956578353075827 0.162638816150713 0.871794670826878 0.994216585094428
"ACC_astrocyte1599" "cg00044050" 0.00460220292206847 0.0132881515499995 0.346338834619073 0.731286705316015 0.999992877855267 0.00760041243652481 0.0146759801960331 0.517881077447843 0.607996031214088 0.974948455557435
"ACC_astrocyte1600" "cg00044052" -0.0125765457645402 0.00842944532189896 -1.49197785670042 0.14520391823974 0.999992877855267 0.0113860180130477 0.00930982553459346 1.22301089002576 0.229987941164492 0.919550555041153
"ACC_astrocyte1601" "cg00044095" 0.0082340543197599 0.00608074178891843 1.35412004087489 0.184898976054234 0.999992877855267 -0.00453042633168128 0.00671582091275599 -0.674590104550916 0.504635139713153 0.964726759275796
"ACC_astrocyte1602" "cg00044097" 0.000526058859595432 0.0154206846415201 0.0341138459040283 0.972991879784248 0.999992877855267 -0.0108937112225477 0.017031237306157 -0.639631227415844 0.526828250635852 0.96747707337044
"ACC_astrocyte1603" "cg00044103" 0.00743935110415741 0.00579639979588754 1.28344340730871 0.208276609845147 0.999992877855267 -0.0131662993824239 0.00640178194029846 -2.05666164596197 0.0476955106757992 0.816822972709042
"ACC_astrocyte1604" "cg00044107" 0.00946767930402416 0.00689142105857724 1.37383555924804 0.178753659988371 0.999992877855267 -0.0111391122772045 0.00761116838543343 -1.46352198678497 0.15278553307985 0.89223211072653
"ACC_astrocyte1605" "cg00044143" 0.00299151151863364 0.00983429506284189 0.304191759502604 0.762891773721563 0.999992877855267 0.00254208521548732 0.010861399272965 0.234047672090906 0.816393946036519 0.991191992895796
"ACC_astrocyte1606" "cg00044170" 0.000213207224366806 0.00156575130478178 0.136169277787394 0.892514769827515 0.999992877855267 -0.000146229085365561 0.00172928003224732 -0.0845606741757877 0.933121590981478 0.997062283881361
"ACC_astrocyte1607" "cg00044179" -0.000568337201397103 0.0104347798282928 -0.0544656629798857 0.956892576077321 0.999992877855267 -0.000865202266664058 0.0115245993044078 -0.0750743903376443 0.940608795735557 0.997282583778471
"ACC_astrocyte1608" "cg00044210" 0.0060048644880049 0.0139880148159075 0.429286397464781 0.670504647478274 0.999992877855267 -0.00247244179536898 0.015448937923957 -0.160039596737256 0.873825492868737 0.994341941545864
"ACC_astrocyte1609" "cg00044245" 0.000393152795768503 0.00230302787196587 0.170711262574911 0.865493202067392 0.999992877855267 -0.000620088859631337 0.00254355854632652 -0.243787924805933 0.808904334217343 0.990637819893355
"ACC_astrocyte1610" "cg00044249" 0.000583174380239889 0.005296038256367 0.11011521292143 0.912984950573867 0.999992877855267 -0.00412289097511676 0.00584916211072849 -0.70486864563979 0.485837473313227 0.962973878780672
"ACC_astrocyte1611" "cg00044289" -0.00135144702549116 0.00265437442508159 -0.50913955948382 0.614042132617005 0.999992877855267 0.00133996146909575 0.00293160010621308 0.457075119575794 0.650611848695113 0.97898564171391
"ACC_astrocyte1612" "cg00044299" -0.00651202145220299 0.0132590093814934 -0.491139365305247 0.626578486296673 0.999992877855267 -0.00861827785588381 0.0146437943885297 -0.588527647085401 0.560185131033079 0.970862541747173
"ACC_astrocyte1613" "cg00044318" 0.00359787264672558 0.00459234437096636 0.783450097834995 0.438949837990787 0.999992877855267 -0.00774637151674505 0.00507197368934794 -1.5272893731712 0.136218104243217 0.884993978507718
"ACC_astrocyte1614" "cg00044323" -0.00325881161369999 0.00610434440148086 -0.533851204874586 0.59702254053243 0.999992877855267 -0.00468574723141415 0.00674188860721579 -0.695019972059318 0.491907967006687 0.963524316853102
"ACC_astrocyte1615" "cg00044354" 0.0108529511522338 0.0121577249307488 0.892679445706576 0.378492553679135 0.999992877855267 0.00486973942320339 0.0134274906213342 0.362669359490457 0.719164456666458 0.984345551819804
"ACC_astrocyte1616" "cg00044372" -0.00450815989527964 0.00954962440337929 -0.472077194332832 0.639978538431367 0.999992877855267 -0.00335860388674775 0.010546997307805 -0.318441712719726 0.752156600600112 0.986775779178068
"ACC_astrocyte1617" "cg00044430" -0.000933990502212792 0.0013650937423846 -0.684195138556024 0.498628975645046 0.999992877855267 -0.000732939075268902 0.00150766558114441 -0.486141677859725 0.630079487223778 0.977059540757033
"ACC_astrocyte1618" "cg00044440" 0.0140310544419597 0.0139082162805806 1.00883205717405 0.320395468251705 0.999992877855267 -0.0126201101970472 0.0153608051449377 -0.821578691869954 0.417213123348598 0.954024892761224
"ACC_astrocyte1619" "cg00044448" 0.00086027026676921 0.00717931363935268 0.119826254985397 0.905347333857278 0.999992877855267 0.00712384840540535 0.0079291287727866 0.898440246027402 0.375459756148913 0.947893294393187
"ACC_astrocyte1620" "cg00044463" 0.0153168278361701 0.00677826002253885 2.25969906513457 0.0305654321298059 0.999992877855267 -0.00870158420012164 0.00748618869073227 -1.1623517065358 0.253430096213854 0.924281208476974
"ACC_astrocyte1621" "cg00044466" 0.00984727210761451 0.00599040896566749 1.64383970511056 0.109704496509003 0.999992877855267 -0.00405310149629101 0.00661605363360552 -0.612616178880976 0.544329024447739 0.969475126417954
"ACC_astrocyte1622" "cg00044488" -0.00405571377899765 0.00815257800547924 -0.49747623098753 0.622151989204993 0.999992877855267 0.00431906121618216 0.00900404190190257 0.479680266177963 0.634618766041778 0.977631924405507
"ACC_astrocyte1623" "cg00044497" -0.00268462966375544 0.0137405198119047 -0.195380502375863 0.846293126533992 0.999992877855267 0.00676156773454964 0.0151755942791548 0.445555383872995 0.658827861051687 0.979464412836895
"ACC_astrocyte1624" "cg00044501" 0.00560453776775147 0.00624992258517484 0.896737150160186 0.376354719390946 0.999992877855267 -0.00741940251783016 0.0069026711308669 -1.07485962711632 0.290234013790279 0.932238821895666
"ACC_astrocyte1625" "cg00044505" 0.0106138465388138 0.0103969581255816 1.0208607566379 0.314746462306075 0.999992877855267 -0.0254669888226861 0.0114828274629384 -2.21783257694001 0.0335624817758554 0.791604046296059
"ACC_astrocyte1626" "cg00044545" -0.0107656294568171 0.00619298932134042 -1.73835750365656 0.0914717975036941 0.999992877855267 0.0104024667922438 0.0068397916965539 1.52087479469365 0.137816241146291 0.885749693183591
"ACC_astrocyte1627" "cg00044551" 0.00302880847876657 0.00792006733967497 0.382422061438037 0.704600320672401 0.999992877855267 -0.00119064836322286 0.00874724757547805 -0.136116915972598 0.892555839338656 0.995154962923677
"ACC_astrocyte1628" "cg00044638" 0.008951300017475 0.0075354604615853 1.18789025078261 0.243356288082378 0.999992877855267 -0.0043998433822879 0.00832247194698956 -0.528670256903592 0.600572173543695 0.97421524629488
"ACC_astrocyte1629" "cg00044665" 0.00137526505583657 0.00543530325305452 0.253024530887711 0.801818858110124 0.999992877855267 -0.00355338407473803 0.0060029720914242 -0.591937463746393 0.557926480996734 0.970643974777065
"ACC_astrocyte1630" "cg00044729" 0.0046356304903399 0.00692941391781279 0.668978725375826 0.508162395914878 0.999992877855267 0.00567000062311562 0.00765312925919634 0.740873495152626 0.464009680537719 0.959772755500441
"ACC_astrocyte1631" "cg00044757" 0.00588154774874997 0.00827770025534151 0.710529201024725 0.48236770997548 0.999992877855267 -0.00613764517685425 0.00914223205228985 -0.671350840992595 0.50666965923139 0.96497668938961
"ACC_astrocyte1632" "cg00044796" -0.00198189540175783 0.00449614200541578 -0.44079911163183 0.662232771110136 0.999992877855267 0.00419970103062272 0.00496572384667278 0.84573793474977 0.403789857116933 0.952382822913645
"ACC_astrocyte1633" "cg00044807" -0.00447581394506225 0.00552649847385062 -0.809882417635718 0.423809514926082 0.999992877855267 0.000984728080096159 0.00610369183783445 0.16133319083906 0.872814672369648 0.994224236344771
"ACC_astrocyte1634" "cg00044848" -0.00474433853877901 0.0128641095239367 -0.368804271290683 0.714629301817094 0.999992877855267 0.00345694994205821 0.0142076507708781 0.243316083552957 0.80926673347646 0.990637954224254
"ACC_astrocyte1635" "cg00044871" -0.00632734627013719 0.00964981398010263 -0.655696190950812 0.516565294702101 0.999992877855267 -0.0101203403754982 0.0106576507902181 -0.949584535532623 0.34922637725572 0.943745806266948
"ACC_astrocyte1636" "cg00044950" 0.00704183418303381 0.00834422502497587 0.84391709978533 0.404792027476759 0.999992877855267 -0.00121205897208944 0.00921570473944468 -0.131521029195047 0.896161742614918 0.995462569376545
"ACC_astrocyte1637" "cg00044968" 0.00333767279553557 0.00140439040240092 2.37659897833932 0.0234288276291961 0.999992877855267 -0.0035908374816242 0.00155106642602489 -2.315076531459 0.0269710242890921 0.776765478441552
"ACC_astrocyte1638" "cg00044995" 0.00169197631198226 0.00335256064725615 0.50468179102652 0.617136000076554 0.999992877855267 -0.00640598291396927 0.00370270563817682 -1.73008160517008 0.092959516390392 0.860275054982994
"ACC_astrocyte1639" "cg00045008" -0.0182257175246114 0.00837824572100895 -2.17536201867526 0.0368686969249703 0.999992877855267 0.0151695418444664 0.00925327859306593 1.6393694074913 0.110636519683347 0.870602721410121
"ACC_astrocyte1640" "cg00045016" 0.00609171698368991 0.00454486853229327 1.34035053828414 0.1892870175712 0.999992877855267 -0.00374983610692355 0.00501953942371408 -0.747047844510991 0.46032465741035 0.959329804107433
"ACC_astrocyte1641" "cg00045025" -0.00154278699746643 0.00910607835367489 -0.169423865855911 0.8664975745205 0.999992877855267 -0.014417464457256 0.0100571268380863 -1.43355698793189 0.161106301935544 0.895461554998021
"ACC_astrocyte1642" "cg00045061" 0.00100906314946708 0.00256308151952339 0.393691399115045 0.696341218555613 0.999992877855267 0.00126691257603987 0.00283077247274057 0.447550125712975 0.657402063068826 0.979416602316344
"ACC_astrocyte1643" "cg00045070" 0.0398797794558122 0.0844653136938741 0.47214386251317 0.639931454744783 0.999992877855267 0.0294257240171859 0.0932869606700915 0.31543233701492 0.754419616640476 0.986935053777775
"ACC_astrocyte1644" "cg00045114" -0.00136667788094316 0.00739990130421183 -0.184688663369778 0.854603599406566 0.999992877855267 0.00189271682579289 0.00817275484739759 0.231588596640162 0.818287619812679 0.991401809699183
"ACC_astrocyte1645" "cg00045118" 0.00599878750667453 0.00911237135127473 0.658312449682525 0.51490423887874 0.999992877855267 0.0069488851201785 0.0100640770830321 0.69046421871055 0.494730367989852 0.963649729753657
"ACC_astrocyte1646" "cg00045163" 0.0102843130108293 0.0102515262075582 1.00319823630231 0.32306496367882 0.999992877855267 0.0027447947642215 0.0113222064810996 0.242425782359953 0.809950648783219 0.990712280396334
"ACC_astrocyte1647" "cg00045164" 0.0116756767129548 0.0138683464814536 0.841893929356964 0.405907384324265 0.999992877855267 1.17356746779139e-05 0.0153167713016898 0.000766197682707395 0.999393275901366 0.999967611820922
"ACC_astrocyte1648" "cg00045190" 0.00153852176905523 0.0019354903468786 0.794900254365219 0.432351680134214 0.999992877855267 -0.00403044818495238 0.00213763501217782 -1.88547070102775 0.0681959582845818 0.841626771525058
"ACC_astrocyte1649" "cg00045227" 0.00908307142345677 0.0358061482208906 0.253673513482173 0.801321650995578 0.999992877855267 -0.0204210270287095 0.0395457803298485 -0.516389532799182 0.609025697803981 0.975050235496005
"ACC_astrocyte1650" "cg00045248" -0.00108085203575641 0.00713740325635446 -0.151434912241244 0.880554635741675 0.999992877855267 -0.00443469186821576 0.00788284122492296 -0.562575312844653 0.577526227380845 0.972506540770631
"ACC_astrocyte1651" "cg00045273" 0.0161047568742417 0.00997020601055206 1.61528827560805 0.115770355347611 0.999992877855267 -0.0207025738051821 0.0110115049042496 -1.88008578166209 0.0689484850351625 0.842051129717125
"ACC_astrocyte1652" "cg00045275" -0.000892259359348082 0.0011913330817837 -0.748958769794389 0.459187643035467 0.999992877855267 0.00106269099758642 0.00131575717279785 0.807664985269808 0.425067249051437 0.954948749407046
"ACC_astrocyte1653" "cg00045303" -0.000595236081135982 0.00143392911843193 -0.415108441194708 0.68074910184219 0.999992877855267 0.000622922718850354 0.00158369019689748 0.393336221990064 0.696600954214551 0.982587616685527
"ACC_astrocyte1654" "cg00045357" -0.0104085458627125 0.011705811819662 -0.889177617329317 0.380343794342743 0.999992877855267 0.0121495512327907 0.0129283792254654 0.939758265201513 0.354169890127573 0.94464665046684
"ACC_astrocyte1655" "cg00045416" 0.00660801861000182 0.0102342021688129 0.64567989775878 0.522951368401801 0.999992877855267 -0.00328933175058136 0.0113030731013677 -0.291012162894295 0.772863293221185 0.9884058149369
"ACC_astrocyte1656" "cg00045439" -0.00170760233321492 0.00281956510906546 -0.60562613990528 0.548906050754463 0.999992877855267 0.00230793840198873 0.00311404348049237 0.741138785134695 0.463850995638221 0.959772755500441
"ACC_astrocyte1657" "cg00045515" 0.005210786087464 0.00514652739828137 1.01248583446852 0.318672268556603 0.999992877855267 -0.0115164690336924 0.00568403617999984 -2.02610762299769 0.0509001209326577 0.821000465453274
"ACC_astrocyte1658" "cg00045592" 0.0084013897393426 0.0101340846821109 0.829023044791906 0.413047856231469 0.999992877855267 -0.0102193407265249 0.0111924992381343 -0.91305261756966 0.367837664280158 0.946336411605048
"ACC_astrocyte1659" "cg00045607" -0.00800899959618486 0.0119183238364581 -0.671990433057821 0.50626758662278 0.999992877855267 0.0121621191188453 0.0131630862227617 0.923956503286777 0.362216114654215 0.945548271987847
"ACC_astrocyte1660" "cg00045689" 0.00681038665020288 0.00754458320067421 0.902685604897866 0.373234845560953 0.999992877855267 0.00443673696955499 0.00833254747462769 0.532458648818346 0.597975643862114 0.974049199807867
"ACC_astrocyte1661" "cg00045690" 8.69125233429008e-05 0.0127550528645344 0.00681396810079574 0.994604308779554 0.999992877855267 0.00503391245428332 0.0140872041182635 0.357339356484305 0.723113014146186 0.98462384027363
"ACC_astrocyte1662" "cg00045712" 0.0115951301093361 0.0119796693703102 0.967900678300264 0.340134598931618 0.999992877855267 -0.00773631101888291 0.0132308387492542 -0.584718109372997 0.562714025464728 0.971139771366751
"ACC_astrocyte1663" "cg00045748" 0.00364008072767843 0.00756502851008207 0.481172109639405 0.633569428905065 0.999992877855267 -0.00190431053194808 0.0083551281138417 -0.227921164822508 0.821113877347488 0.991609705726483
"ACC_astrocyte1664" "cg00045753" 0.00390807829323474 0.0119776574141489 0.326280687291842 0.746272281754395 0.999992877855267 0.0229396794856381 0.0132286166622569 1.73409511147815 0.0922355094277856 0.859793317849893
"ACC_astrocyte1665" "cg00045762" -0.0102335877039552 0.010387245891099 -0.985207032859838 0.331691118032235 0.999992877855267 -0.029033102852591 0.011472100872382 -2.53075728461257 0.0163318565054408 0.741290887235672
"ACC_astrocyte1666" "cg00045763" -0.00415227488537303 0.00232846160879527 -1.78326963592128 0.0837431127565078 0.999992877855267 0.00443974831671589 0.00257164860961447 1.72642105928363 0.0936240057390483 0.86116839439011
"ACC_astrocyte1667" "cg00045785" 0.0315082915913446 0.0123700944737893 2.54713427275004 0.0157073378492086 0.999992877855267 -0.0249820705620778 0.0136620402647648 -1.82857538683355 0.076514250032819 0.848275962908587
"ACC_astrocyte1668" "cg00045787" 0.00217125898263172 0.0069058564942858 0.314408355347134 0.755190143463521 0.999992877855267 -0.00988735272693764 0.00762711147336288 -1.29634302074494 0.203850051786223 0.9110459631899
"ACC_astrocyte1669" "cg00045900" 0.0110581865372962 0.0113588426524472 0.973531096049977 0.337371930146273 0.999992877855267 -0.0147123498947442 0.0125451722303075 -1.17274993317359 0.249292370168395 0.923537232691093
"ACC_astrocyte1670" "cg00045902" -0.00761181922444886 0.00821966686938502 -0.926049600963739 0.361143480838017 0.999992877855267 0.0188830202073184 0.00907813759793312 2.08005441684621 0.0453632218709983 0.813534707201406
"ACC_astrocyte1671" "cg00045910" -0.0212972257417109 0.0142965843006781 -1.48967230869969 0.14580676404051 0.999992877855267 0.0169644148767352 0.0157897347330959 1.07439517911451 0.29043895988182 0.932238821895666
"ACC_astrocyte1672" "cg00045967" -0.00669782172180116 0.00395698102971148 -1.69265954815293 0.0999424446047514 0.999992877855267 0.00121800643817125 0.00437025232663955 0.278703916189622 0.782211153186507 0.988917749057436
"ACC_astrocyte1673" "cg00046018" -0.0113406547670181 0.00295985246112314 -3.83149326392939 0.000541387778356363 0.820653273389346 0.00840054526969402 0.00326898259243773 2.56977363205523 0.0148801463626095 0.736707160197169
"ACC_astrocyte1674" "cg00046026" 0.00241641491503914 0.00941973892723878 0.25652673961607 0.799136700814908 0.999992877855267 -0.00773782845422899 0.0104035464547335 -0.743768337835256 0.462279822409556 0.959621062835793
"ACC_astrocyte1675" "cg00046041" -0.00159953154398092 0.00372731913767438 -0.429137265927523 0.670612075818963 0.999992877855267 0.00368917945446193 0.0041166043029368 0.896170528663651 0.376652779475322 0.94821675145055
"ACC_astrocyte1676" "cg00046073" -0.00598467705706819 0.00481208366279238 -1.24367685112012 0.222381159908871 0.999992877855267 0.00812604175675401 0.00531466278594617 1.52898539080261 0.135798066183373 0.88480387500413
"ACC_astrocyte1677" "cg00046105" 0.00859088623399355 0.00684668454515962 1.25475128543304 0.218383163346861 0.999992877855267 -0.00543550191600145 0.00756175954309098 -0.718814435321175 0.477314587025367 0.961737629869769
"ACC_astrocyte1678" "cg00046156" 0.0152822155289003 0.012922067450602 1.18264477316193 0.245401020049025 0.999992877855267 -0.0111047450065695 0.0142716618848951 -0.778097540155608 0.442054898430619 0.957214238595993
"ACC_astrocyte1679" "cg00046227" -0.00513217820216143 0.00762727992026567 -0.672871358572436 0.505714089875295 0.999992877855267 -0.00155255028013726 0.00842388112735092 -0.184303441212672 0.854903343216378 0.993512566449944
"ACC_astrocyte1680" "cg00046336" 0.0309135496044002 0.0192157913997228 1.60875755576979 0.117195918169837 0.999992877855267 -0.0217556347328424 0.0212227090406299 -1.02511110580616 0.312766850697639 0.936594148877428
"ACC_astrocyte1681" "cg00046347" 0.0024566326489276 0.00894138678244924 0.274748504756515 0.785222281300565 0.999992877855267 0.00236660237741359 0.00987523470443124 0.239650241057222 0.812083747870524 0.990908306240924
"ACC_astrocyte1682" "cg00046410" -0.00103260957229109 0.00963673605921268 -0.107153455894843 0.915316045136815 0.999992877855267 7.33618076660398e-05 0.0106432069973952 0.00689282917113178 0.994541863068729 0.999709178699997
"ACC_astrocyte1683" "cg00046423" 0.00697154166577615 0.00757901713201935 0.919847724888129 0.364327773356479 0.999992877855267 -0.00542535114160466 0.00837057772229543 -0.648145363629321 0.521375539479165 0.966743475523104
"ACC_astrocyte1684" "cg00046432" 0.00265268603526947 0.00491982660583387 0.539182830574546 0.593380129674827 0.999992877855267 -0.00185823203347278 0.00543365851626948 -0.341985428033223 0.734530302003897 0.985421035677024
"ACC_astrocyte1685" "cg00046499" 0.004079674243634 0.00376828136017622 1.08263525296933 0.286817992274414 0.999992877855267 -0.00248375550768297 0.00416184466341587 -0.596791977729511 0.554718883082077 0.970401948288617
"ACC_astrocyte1686" "cg00046501" -0.00200112726091944 0.00787111791193064 -0.254236727655449 0.800890222123967 0.999992877855267 0.0119731821800605 0.0086931858175669 1.3773065975267 0.177688374711358 0.901183601116608
"ACC_astrocyte1687" "cg00046537" 0.00340247431863466 0.00182529316616381 1.86407004732592 0.071228934723832 0.999992877855267 -0.00372930359191382 0.00201592872099473 -1.8499183790951 0.0732974735037967 0.845060244415407
"ACC_astrocyte1688" "cg00046539" -0.0171820881799021 0.00705749072043577 -2.43458884475036 0.0204821687455606 0.999992877855267 0.0127454735571494 0.00779458253896923 1.63517077321692 0.111517849430726 0.871225346469327
"ACC_astrocyte1689" "cg00046560" -0.000603667265872751 0.00171242251296679 -0.352522383524899 0.726688159285951 0.999992877855267 -0.00182007790251044 0.00189126973702696 -0.962357651517002 0.342869162316899 0.942818229258736
"ACC_astrocyte1690" "cg00046571" -0.0089092195879231 0.00451310293102908 -1.97407852736291 0.0567920874785305 0.999992877855267 0.00801498858129151 0.00498445618935196 1.60799659517793 0.117362958653851 0.874437537927644
"ACC_astrocyte1691" "cg00046575" 0.0128552262081308 0.00975918014508466 1.31724448334991 0.196830186447537 0.999992877855267 0.00681585850744052 0.0107784392735036 0.632360431272811 0.531508686764152 0.967938539455488
"ACC_astrocyte1692" "cg00046625" -0.00147066973385608 0.00213039796458585 -0.690326295041301 0.494815956081504 0.999992877855267 0.00353302467880187 0.0023528989882669 1.50156241148466 0.142719161190533 0.887711895178528
"ACC_astrocyte1693" "cg00046710" 0.000626111411240291 0.00124782575026809 0.501761893522211 0.619166388910051 0.999992877855267 0.00263833742741598 0.00137814999551501 1.91440513442082 0.0642723063938901 0.838312551041768
"ACC_astrocyte1694" "cg00046726" -0.01940380332364 0.0179708473869043 -1.07973780567409 0.288087578361326 0.999992877855267 0.00542709183686384 0.0198477417542812 0.273436237938415 0.786222013744215 0.989221289061508
"ACC_astrocyte1695" "cg00046744" 0.00657934300903379 0.00391593110012344 1.68014779647844 0.102372629714244 0.999992877855267 -0.0114171460450591 0.00432491509885313 -2.63985437496488 0.0125673532377165 0.726319549768406
"ACC_astrocyte1696" "cg00046774" 0.0170477001489335 0.00786036413668958 2.16881811738981 0.0374031435095104 0.999992877855267 -0.0468032752993864 0.00868130890663031 -5.39126942754457 5.81298475789455e-06 0.304011547224546
"ACC_astrocyte1697" "cg00046802" -0.000155841030392714 0.00616019655759624 -0.0252980613419784 0.97996958392987 0.999992877855267 -0.0022722227310762 0.00680357402177257 -0.33397486729838 0.740511661989721 0.985832958204
"ACC_astrocyte1698" "cg00046815" -0.000167992642640182 0.00238810352200778 -0.0703456282744996 0.944343143909005 0.999992877855267 0.00118931229473075 0.00263751958752038 0.450920744004356 0.654995781903961 0.97920703496887
"ACC_astrocyte1699" "cg00046819" -0.00113246628736928 0.0055411980360146 -0.204372101485798 0.8393179801819 0.999992877855267 -0.00172039343572772 0.00611992663786638 -0.281113408301821 0.780378552481828 0.988774266036549
"ACC_astrocyte1700" "cg00046877" -0.00197516729222468 0.00505698044519559 -0.390582347238696 0.698616081892407 0.999992877855267 0.00110056923128649 0.00558513684812842 0.197053225590218 0.84499455533611 0.992869501442068
"ACC_astrocyte1701" "cg00046899" -0.000711995888637734 0.00689281207657029 -0.10329541567772 0.918353712363047 0.999992877855267 -0.00656825030387908 0.00761270468282151 -0.862801143291516 0.394474101439321 0.951087340431943
"ACC_astrocyte1702" "cg00046913" -0.000808355412690547 0.00259185119573029 -0.311883419087561 0.757091197698904 0.999992877855267 -0.000727817132550786 0.00286254688445391 -0.254255095874048 0.800876152915115 0.990121754014325
"ACC_astrocyte1703" "cg00046914" 0.0105561614536978 0.0108472416500139 0.973165510116966 0.337550852500547 0.999992877855267 0.00759566953761603 0.0119801390763935 0.634021816372988 0.530437261244107 0.967815610661005
"ACC_astrocyte1704" "cg00046977" 0.0187807011820987 0.00968540837241062 1.9390716901103 0.0610828140169878 0.999992877855267 -0.018063713438501 0.0106969626986228 -1.68867686533362 0.100710737257364 0.864643179231088
"ACC_astrocyte1705" "cg00046981" 0.0118055639338406 0.00748980127160922 1.57621858120464 0.124514906675239 0.999992877855267 -0.011238667112462 0.0082720440627699 -1.35863240417735 0.183478234976493 0.903631133903463
"ACC_astrocyte1706" "cg00046991" -0.00465732728057669 0.0059912960940387 -0.777348875347806 0.442490250650348 0.999992877855267 0.0136060347195527 0.00661703341460502 2.05621369381658 0.0477411825120201 0.816973862401966
"ACC_astrocyte1707" "cg00047003" -0.000616185141320858 0.0123427942433581 -0.0499226616900336 0.960484966014776 0.999992877855267 0.00210212258216058 0.013631888769303 0.154206259876053 0.878386341535334 0.994595614332614
"ACC_astrocyte1708" "cg00047030" -0.0166026460512784 0.0145617238858435 -1.14015663127764 0.26242890779422 0.999992877855267 -0.0023998607625309 0.0160825657778375 -0.14922126205994 0.882287263128401 0.994800981225637
"ACC_astrocyte1709" "cg00047050" -0.00388795921947104 0.00280708827918084 -1.38505056941266 0.175329521594776 0.999992877855267 0.00346008759890509 0.00310026355725723 1.11606240405128 0.272456516044415 0.928650691252854
"ACC_astrocyte1710" "cg00047052" 0.00273947238548078 0.00839360305278967 0.326376213915704 0.746200669318373 0.999992877855267 -0.0157582007709616 0.00927023986087127 -1.69986979921365 0.0985639633413264 0.86339957830015
"ACC_astrocyte1711" "cg00047079" 0.0151424937404933 0.0106809001893069 1.41771699689255 0.165647290502317 0.999992877855267 -0.0122015921252495 0.0117964247370493 -1.03434662596776 0.308495000596676 0.93554490658407
"ACC_astrocyte1712" "cg00047081" 0.00297011209010298 0.0114906046860758 0.258481791972371 0.797640504278471 0.999992877855267 -0.0238605573719047 0.012690695630522 -1.88016150308722 0.0689378539251481 0.842051129717125
"ACC_astrocyte1713" "cg00047117" 0.00105781919713061 0.0108289870988386 0.0976840389110865 0.922774100536105 0.999992877855267 0.00902528607144773 0.0119599780005263 0.75462396929581 0.455826496220098 0.958799111610625
"ACC_astrocyte1714" "cg00047162" 0.0108872873633898 0.00911906525785488 1.19390387671717 0.24102756495519 0.999992877855267 0.00429105964660779 0.0100714701083173 0.426060902773677 0.672829732305144 0.980875310777905
"ACC_astrocyte1715" "cg00047185" -0.0191313633392691 0.0137087662220257 -1.39555690347472 0.172168392186833 0.999992877855267 0.0211535860088797 0.0151405243106596 1.3971501630222 0.171692932695679 0.899250337201979
"ACC_astrocyte1716" "cg00047222" 0.00600229002303652 0.00465647797230678 1.28901931003081 0.20635434871163 0.999992877855267 0.0017861032419702 0.00514280547205538 0.347301341976748 0.730570244322368 0.984998943426324
"ACC_astrocyte1717" "cg00047287" 0.00781737588783685 0.0137024566826478 0.570509075043197 0.572196978103304 0.999992877855267 -0.011248659042878 0.0151335557962949 -0.743292534437411 0.462563887364506 0.959630868905758
"ACC_astrocyte1718" "cg00047338" 0.00631304098715478 0.0084910829907305 0.743490670630185 0.462445583383704 0.999992877855267 -0.0173602567528233 0.00937790070695261 -1.85118794656812 0.0731098260936297 0.844949714434156
"ACC_astrocyte1719" "cg00047443" 0.00552096010554174 0.00803620809803131 0.687010594821985 0.496875992573596 0.999992877855267 0.000839445436907949 0.00887551819785745 0.0945798789653309 0.925220498533684 0.996692580286017
"ACC_astrocyte1720" "cg00047466" -0.00761079941679758 0.00638057904262995 -1.19280701107976 0.24145108830798 0.999992877855267 0.00758087650073176 0.00704697348735942 1.07576344856839 0.28983547806962 0.932218337751256
"ACC_astrocyte1721" "cg00047469" 0.000605780462158627 0.00286366007441416 0.211540632064215 0.833766475186402 0.999992877855267 -0.000310610382831927 0.00316274377080493 -0.0982091517179325 0.922360332408038 0.996484039973893
"ACC_astrocyte1722" "cg00047501" 0.00416119783334121 0.0130369424173764 0.319185104921144 0.751597920386003 0.999992877855267 -0.00969181099462918 0.0143985345150768 -0.673110932538365 0.505563620140619 0.964844352797239
"ACC_astrocyte1723" "cg00047512" 0.00346792089945105 0.00613594305737488 0.565181401949763 0.575772976625752 0.999992877855267 0.00054655516599228 0.00677678746025616 0.0806510709089908 0.936206599466587 0.99706520732777
"ACC_astrocyte1724" "cg00047532" -0.00165406152052885 0.00765852537552353 -0.215976501927537 0.83033553413149 0.999992877855267 0.00132529504542285 0.008458389891106 0.156684080833919 0.87644850887179 0.994496476231309
"ACC_astrocyte1725" "cg00047553" -0.00091154613842604 0.0484813978436687 -0.0188019772318731 0.985112299811512 0.999992877855267 0.0409555335293825 0.0535448464711186 0.76488282679965 0.449776932848754 0.958027543528697
"ACC_astrocyte1726" "cg00047657" 0.00609285809704336 0.0112152728456918 0.543264366446853 0.590598956088807 0.999992877855267 -0.0171956508481238 0.0123866078406132 -1.3882453589709 0.174363520831607 0.899942543399267
"ACC_astrocyte1727" "cg00047683" -0.0106494220919275 0.0081790194836942 -1.30204141378539 0.201917576124736 0.999992877855267 0.00439076970296424 0.00903324495615565 0.486067822169726 0.630131290410738 0.977073373341936
"ACC_astrocyte1728" "cg00047694" -0.00240780625984656 0.00648296889256643 -0.371404876337974 0.712710003108758 0.999992877855267 0.000950529957169082 0.00716005704185448 0.132754522989511 0.895193727675511 0.995427883820873
"ACC_astrocyte1729" "cg00047749" 0.00202849147147497 0.0162048952012762 0.125177697620359 0.901142351782672 0.999992877855267 -0.00112627332513885 0.0178973516487875 -0.0629296080917736 0.950202190162061 0.997537590285427
"ACC_astrocyte1730" "cg00047753" 0.023660520888 0.0136031362872649 1.739343074152 0.0912959670102577 0.999992877855267 -0.0427970677526161 0.0150238622734435 -2.8486062354462 0.00750420117597981 0.694811767472625
"ACC_astrocyte1731" "cg00047800" 0.0512152509686612 0.0231138115385299 2.2157856086733 0.033715540560958 0.999992877855267 -0.019242483805122 0.025527842538364 -0.753784178048099 0.456323826221208 0.958868015596293
"ACC_astrocyte1732" "cg00047815" -0.00675460741791923 0.0104713844297103 -0.645053905074334 0.523351885170044 0.999992877855267 -0.000679225577987282 0.0115650269292333 -0.0587309983922632 0.953520583127879 0.997694191917584
"ACC_astrocyte1733" "cg00047843" -0.00274145324816249 0.011167404734059 -0.245487050344065 0.807599670846702 0.999992877855267 0.0037599400968492 0.0123337403326155 0.304849947822103 0.762394857920554 0.987597250073909
"ACC_astrocyte1734" "cg00047844" -0.000254088044859925 0.00261882161728385 -0.0970238076480582 0.923294367674109 0.999992877855267 0.00118088179828987 0.00289233412544896 0.408279869154663 0.685705391289338 0.981852439275939
"ACC_astrocyte1735" "cg00047845" -0.00184961678202632 0.00951478595445852 -0.194393945473845 0.84705921701047 0.999992877855267 0.00128983822172616 0.0105085202943168 0.122742135486357 0.90305578165487 0.9957136210591
"ACC_astrocyte1736" "cg00047873" -0.00434570706795343 0.00767714394636204 -0.566057781163882 0.575183982290306 0.999992877855267 -0.000958094071593199 0.00847895300523633 -0.112996742758394 0.910717751170537 0.996036684206673
"ACC_astrocyte1737" "cg00047941" -0.00122423970975464 0.0103428692618889 -0.118365579101506 0.906495571135693 0.999992877855267 0.00427949740865168 0.0114230895009357 0.374635724275919 0.710328221766679 0.983744521215604
"ACC_astrocyte1738" "cg00048066" 0.0070260497638057 0.00827969475168461 0.848588018583193 0.402224320337073 0.999992877855267 -0.00150239251741486 0.00914443485594703 -0.16429583031452 0.870500472908651 0.994172008719749
"ACC_astrocyte1739" "cg00048078" 0.000265469319753036 0.0077327231417488 0.0343306381059697 0.972820313441352 0.999992877855267 -0.0138397552912005 0.00854033695075644 -1.62051630644089 0.114639451610762 0.87302246103094
"ACC_astrocyte1740" "cg00048079" 0.00460101484185172 0.0103414828365486 0.444908618480796 0.659290433815506 0.999992877855267 -0.014842393706856 0.0114215582758619 -1.29950689287499 0.202775367755992 0.910915085334305
"ACC_astrocyte1741" "cg00048134" -0.00737518887497391 0.00959650520577248 -0.768528617119657 0.447638555937025 0.999992877855267 -0.00435042660089033 0.0105987743909386 -0.410465063263325 0.684117788928765 0.981782805206818
"ACC_astrocyte1742" "cg00048149" 0.00262471633067917 0.0174486948176497 0.150424794410653 0.881345182860799 0.999992877855267 -0.000919801078316714 0.0192710550167123 -0.0477296690564705 0.962219385693658 0.998183984451303
"ACC_astrocyte1743" "cg00048178" -0.00132428880669835 0.00361347669648896 -0.366486051504107 0.716341787980143 0.999992877855267 0.000149954167291126 0.0039908720364121 0.037574286001397 0.970253497170657 0.998457632883253
"ACC_astrocyte1744" "cg00048234" 0.00352419516159756 0.0178986923657271 0.196896795005304 0.845115977169488 0.999992877855267 -0.00382926787495055 0.0197680507861388 -0.193709937129238 0.847590458435837 0.993028619353703
"ACC_astrocyte1745" "cg00048370" -0.00695576852544501 0.00964250233566293 -0.721365500708152 0.475764826189122 0.999992877855267 0.00557284791657241 0.0106495755098757 0.523292962372492 0.604266848405758 0.974628135214983
"ACC_astrocyte1746" "cg00048381" -0.00421615091512267 0.0137175841112872 -0.307353749823448 0.76050548735821 0.999992877855267 -0.00664811605163553 0.015150263149631 -0.438811919369034 0.663657529638404 0.979964384971014
"ACC_astrocyte1747" "cg00048420" 0.00216582428097217 0.00659604227813498 0.328352092003958 0.744719948720635 0.999992877855267 -0.00514802632591409 0.00728493993177777 -0.706666955956327 0.484733630419885 0.962775577934639
"ACC_astrocyte1748" "cg00048436" 0.0212276762459715 0.00894238559975062 2.37382698488908 0.0235788777777504 0.999992877855267 -0.0287981464202422 0.00987633783927127 -2.91587295705218 0.0063315970083055 0.681870830583364
"ACC_astrocyte1749" "cg00048458" -0.0410554125334623 0.0239325208775228 -1.71546544317532 0.0956365979745988 0.999992877855267 0.0165094498572978 0.0264320587493365 0.624599468919999 0.536528882184045 0.968534583088448
"ACC_astrocyte1750" "cg00048525" 0.0131800823633668 0.0063728505427916 2.06816122155492 0.0465361260289029 0.999992877855267 -0.0128021321487338 0.00703843781479833 -1.81888829390767 0.0780135417906263 0.849822478500053
"ACC_astrocyte1751" "cg00048584" 0.00820527584523182 0.0125512479439156 0.653741833632525 0.517808004071175 0.999992877855267 -0.0197864580133469 0.0138621135955071 -1.42737670392198 0.16286622325411 0.895983662241562
"ACC_astrocyte1752" "cg00048586" -0.0042530469751422 0.0100861356483072 -0.42167259329454 0.675998284660195 0.999992877855267 0.00597408016557801 0.0111395423563682 0.536294936942608 0.595351733306025 0.973935509455947
"ACC_astrocyte1753" "cg00048697" -0.0133229608916637 0.0106216341350617 -1.25432308458874 0.218536738310796 0.999992877855267 0.0116752113605097 0.01173096887322 0.995246981446044 0.326858280137938 0.939199742248405
"ACC_astrocyte1754" "cg00048705" -0.00232443635509674 0.00677388199537654 -0.343146862712292 0.733664463236964 0.999992877855267 -0.00155527168178551 0.00748135341776822 -0.20788640703589 0.836595342493567 0.992375907556522
"ACC_astrocyte1755" "cg00048743" 0.00753264944433261 0.00750797815695147 1.00328600947757 0.3230232577816 0.999992877855267 -0.00757412812688568 0.0082921193613022 -0.913412819674636 0.367651057197225 0.946286833792706
"ACC_astrocyte1756" "cg00048746" -0.00125171592035915 0.00230590623966207 -0.542830362670164 0.590894389554476 0.999992877855267 -0.00190353320202808 0.00254673753379874 -0.747439882110174 0.460091257965337 0.959292302453625
"ACC_astrocyte1757" "cg00048759" -0.00337861545738796 0.00420277216239566 -0.803901645589584 0.427207038788891 0.999992877855267 0.00461647425506633 0.00464171414599497 0.994562377144567 0.327186294627872 0.93927566385861
"ACC_astrocyte1758" "cg00048764" -0.00418006668963104 0.00733912096456768 -0.569559584834731 0.572833478544117 0.999992877855267 0.0054081115436976 0.00810562654459572 0.667204628037466 0.509280384089214 0.96536415894377
"ACC_astrocyte1759" "cg00048823" -0.00116781319596545 0.0016278102549753 -0.717413588221415 0.478166822973965 0.999992877855267 0.0017899230386997 0.00179782048504089 0.9956072108384 0.326685773146685 0.939156040242434
"ACC_astrocyte1760" "cg00048832" 0.00785821403090179 0.00416480332080987 1.88681515682563 0.0680091798929031 0.999992877855267 -0.00456515421544127 0.00459977979831067 -0.992472339027594 0.328189077336645 0.9395240013072
"ACC_astrocyte1761" "cg00048838" 0.00174788530512427 0.00236604968082579 0.738735673764142 0.465289585440636 0.999992877855267 -0.00220944493684475 0.00261316241976718 -0.845506165300511 0.403917334473065 0.952382822913645
"ACC_astrocyte1762" "cg00048842" -0.0161051700735742 0.0269410796681534 -0.59779230349895 0.55405909613615 0.999992877855267 -0.000871464461176457 0.0297548346120107 -0.029288163504854 0.976811181116209 0.998701467564958
"ACC_astrocyte1763" "cg00048905" -0.00471640029603059 0.00325178138713787 -1.45040509632225 0.156384838314798 0.999992877855267 0.0082046082945361 0.00359140088520935 2.28451474975282 0.0289045758155606 0.780775855710625
"ACC_astrocyte1764" "cg00048983" -0.00309977572814838 0.00623946103264324 -0.49680184104543 0.622622396383492 0.999992877855267 -0.00244726445937706 0.00689111696268964 -0.355133205926877 0.72474963470491 0.984661302320389
"ACC_astrocyte1765" "cg00049004" 0.00798113224999976 0.00933576462736953 0.854898615010235 0.398771513994647 0.999992877855267 -0.0094909120068842 0.0103108017898928 -0.920482441645587 0.364001043421122 0.945749640936674
"ACC_astrocyte1766" "cg00049033" -0.00379252899899114 0.00594350478733663 -0.638096398453584 0.527814432031869 0.999992877855267 0.000867814131006901 0.00656425073312649 0.132203074850185 0.895626470235874 0.995448277330425
"ACC_astrocyte1767" "cg00049047" -0.000556937505945567 0.00260763833983869 -0.213579274946548 0.832189263248889 0.999992877855267 -0.00327434920966389 0.00287998285464245 -1.13693357735992 0.263754636711388 0.927038705897586
"ACC_astrocyte1768" "cg00049066" -0.00391639444415707 0.0125733409314335 -0.311483993436146 0.757392071200965 0.999992877855267 -0.00458536739682792 0.013886513998081 -0.330202914674019 0.743333838971245 0.986076727665669
"ACC_astrocyte1769" "cg00049102" -0.00370514184293882 0.00896459873776467 -0.413308163736362 0.682054384890302 0.999992877855267 0.00760941360653831 0.00990087094098672 0.768560023849776 0.447620161142414 0.957807749813551
"ACC_astrocyte1770" "cg00049156" -0.008114574826345 0.00824329542005324 -0.984384813700222 0.332089032010499 0.999992877855267 0.0140482275475781 0.009104233939502 1.5430433401568 0.132356598866808 0.883300362584531
"ACC_astrocyte1771" "cg00049220" 0.00205743340817086 0.00590238732954687 0.348576481565606 0.729621448118323 0.999992877855267 -0.0052973074965288 0.00651883892442133 -0.812615184689356 0.422262617678724 0.954579901786714
"ACC_astrocyte1772" "cg00049253" -0.00533152166176549 0.00412670630655819 -1.29195568225745 0.205347482116107 0.999992877855267 0.00584864249317348 0.00455770389147128 1.28324319272208 0.208345884396555 0.912631436822127
"ACC_astrocyte1773" "cg00049286" 0.00173456928378718 0.00201116551333054 0.862469683519328 0.394653759248452 0.999992877855267 -0.00309965891606164 0.00222121377330204 -1.39547978376422 0.172191432316821 0.899330286786198
"ACC_astrocyte1774" "cg00049323" 0.00547312640890041 0.0166369608020213 0.32897393183949 0.744254146500089 0.999992877855267 0.00698827979904497 0.0183745426392771 0.380324013295816 0.706142011207171 0.983315383024653
"ACC_astrocyte1775" "cg00049380" 0.00194375630436722 0.00984453929438333 0.197445126302274 0.844690377886271 0.999992877855267 -0.00497274515873372 0.0108727134229173 -0.457360087156555 0.650409162737758 0.97898564171391
"ACC_astrocyte1776" "cg00049382" 0.00131354182545098 0.00544600919744355 0.241193464393629 0.810897546383995 0.999992877855267 -0.00631714184210334 0.00601479617600379 -1.05026698449164 0.30122623131226 0.934238865048293
"ACC_astrocyte1777" "cg00049400" -0.000213483162377327 0.00368173844730569 -0.0579843368649816 0.954110800961759 0.999992877855267 6.19741913333611e-05 0.0040662631169069 0.0152410676711209 0.987931632594719 0.999303224295315
"ACC_astrocyte1778" "cg00049411" -0.00182949585557841 0.00196211621210671 -0.93240953022558 0.357897055702431 0.999992877855267 0.00245987675757823 0.00216704171101921 1.13513124600693 0.264498087446797 0.927231621853253
"ACC_astrocyte1779" "cg00049440" 0.0118592041878068 0.00891083441904304 1.33087471162778 0.192353097616166 0.999992877855267 -0.00836435917000921 0.0098414914197762 -0.849907683016547 0.401500726627091 0.952077563915402
"ACC_astrocyte1780" "cg00049502" -0.00282065934181883 0.00291444322221923 -0.967820995898834 0.340173805118924 0.999992877855267 0.00057453964536955 0.00321883076444548 0.178493275171778 0.859426901877215 0.993579522776659
"ACC_astrocyte1781" "cg00049528" -0.000555265092046744 0.0131032243761076 -0.0423762179528281 0.966454154069179 0.999992877855267 0.000137679261530974 0.0144717390319002 0.0095136639230079 0.992466591624712 0.999538432278479
"ACC_astrocyte1782" "cg00049533" -0.022575168212404 0.0379887572095291 -0.594259193263139 0.556391231795536 0.999992877855267 0.0447998216582197 0.0419563433169137 1.06777231084768 0.293372504086446 0.932907322296142
"ACC_astrocyte1783" "cg00049537" -0.000818691484446332 0.00959753045033666 -0.0853023065342412 0.932536497223253 0.999992877855267 0.0128144509908921 0.0105999067131327 1.20892111012785 0.235284035240749 0.920317451596893
"ACC_astrocyte1784" "cg00049545" -0.000667048823002214 0.00801018681382885 -0.0832750644280375 0.934135932526357 0.999992877855267 0.0163050944982315 0.00884677922312544 1.84305430111899 0.074319163124056 0.845769110105624
"ACC_astrocyte1785" "cg00049582" 0.0664863981811813 0.0220027975257391 3.02172476492614 0.00482934418447169 0.999992877855267 -0.0567822394536392 0.0243007930433397 -2.33664141546203 0.0256777676835622 0.77292265885685
"ACC_astrocyte1786" "cg00049595" -0.00271489387459898 0.00782880268259831 -0.3467827693031 0.730956223431359 0.999992877855267 0.0093427064506361 0.00864645114078848 1.08052498053949 0.287742267241104 0.93201864460042
"ACC_astrocyte1787" "cg00049616" -0.00196089264379158 0.00392976738856933 -0.498984405411705 0.621100576563758 0.999992877855267 0.00141460130126136 0.00434019646394401 0.325930246018377 0.746535012991026 0.986353441877534
"ACC_astrocyte1788" "cg00049638" 0.00232084096954664 0.00821815678700765 0.282404075475384 0.779397426565356 0.999992877855267 -0.0254675391663394 0.00907646980095018 -2.80588595840128 0.00835155284667862 0.701878229998875
"ACC_astrocyte1789" "cg00049664" 0.0257813706792032 0.0121869592801368 2.11548837462873 0.0420218147437316 0.999992877855267 -0.0243690179000564 0.0134597782371887 -1.81050664213218 0.0793309038834847 0.850892381759284
"ACC_astrocyte1790" "cg00049674" -0.0191083946742065 0.00806916019065626 -2.36807725001335 0.0238928987148161 0.999992877855267 -0.0108397253862357 0.00891191184199689 -1.21631874040249 0.232492243607132 0.920083903504518
"ACC_astrocyte1791" "cg00049691" 0.00483126691531361 0.00536720952012641 0.900145018970644 0.374565289810687 0.999992877855267 -0.00585175162315023 0.00592776657678459 -0.987176459691907 0.330739322757579 0.940214362347032
"ACC_astrocyte1792" "cg00049709" -0.0113632980745181 0.00789410320569434 -1.43946662191106 0.159437536602245 0.999992877855267 0.0145145960183827 0.00871857171979768 1.66479057405971 0.105422512330146 0.86699524932707
"ACC_astrocyte1793" "cg00049718" -0.000265482007122743 0.00406815617428669 -0.0652585583613423 0.948361877804242 0.999992877855267 0.000861929590998174 0.00449303872126618 0.191836671008096 0.849045718093475 0.993124517781753
"ACC_astrocyte1794" "cg00049729" 0.00780916946757456 0.00785214076465555 0.994527441831606 0.327203039179123 0.999992877855267 0.00235748526618375 0.00867222667689648 0.271843132567589 0.787436194698333 0.989292491890066
"ACC_astrocyte1795" "cg00049868" -0.000167959405692369 0.00551645332659293 -0.0304469911641769 0.975893969167041 0.999992877855267 -0.00803886596258133 0.00609259756473964 -1.31944804775972 0.196101025115783 0.908948448870245
"ACC_astrocyte1796" "cg00049883" 0.00986422746926056 0.00717875523172464 1.37408605682336 0.178676614583794 0.999992877855267 -0.0169149568082392 0.00792851204447347 -2.13343395499156 0.0404141110621727 0.805047546612982
"ACC_astrocyte1797" "cg00049892" 0.00631447872850199 0.0108450834130956 0.58224344506905 0.56435987042571 0.999992877855267 0.00447094581507096 0.0119777554309217 0.37327075518079 0.711334117738885 0.983854337144415
"ACC_astrocyte1798" "cg00049903" -0.00591008529731824 0.00800928737836657 -0.737904012943978 0.465788051464175 0.999992877855267 0.0126529065328928 0.00884578584966923 1.43038806816309 0.162006810039669 0.89560379049146
"ACC_astrocyte1799" "cg00049914" -0.000728278651350022 0.00163896055022362 -0.444353984756165 0.659687221732137 0.999992877855267 0.000303646448420236 0.00181013532895493 0.167747926667751 0.867805409030232 0.9940487502287
"ACC_astrocyte1800" "cg00049947" 0.00102986034700598 0.00221130438903427 0.465725276046572 0.644471444537223 0.999992877855267 -0.000192279190809568 0.00244225536552291 -0.0787301743805971 0.937722719869531 0.997142164712127
"ACC_astrocyte1801" "cg00049960" 0.00019441893267395 0.00832612198359933 0.0233504785369363 0.981511333883309 0.999992877855267 -0.00382930450308819 0.00919571099722023 -0.416422884999948 0.679796701332314 0.981385685789527
"ACC_astrocyte1802" "cg00049973" -0.000807854922661081 0.00224700744943512 -0.359524808368646 0.721493053849734 0.999992877855267 -0.00190060436643289 0.00248168729143143 -0.765851673978081 0.449208081621211 0.957902642807806
"ACC_astrocyte1803" "cg00049981" -0.00163173175576336 0.00590552163513888 -0.276306117660169 0.784036116264014 0.999992877855267 -0.00524106548557246 0.00652230058021475 -0.803560863397052 0.427401127091144 0.955278190701899
"ACC_astrocyte1804" "cg00050034" 0.00083045771537266 0.00188649802208163 0.440211283368484 0.662654093846504 0.999992877855267 -0.00172279718849958 0.0020835258770003 -0.826866230708848 0.414251979188135 0.953787660573256
"ACC_astrocyte1805" "cg00050133" 0.00757067014090328 0.011490545201096 0.658860829352219 0.51455644234853 0.999992877855267 -0.0093940775788991 0.0126906299328679 -0.740237295437088 0.464390356260999 0.959804779657798
"ACC_astrocyte1806" "cg00050152" 0.00123306100598462 0.00170581003421798 0.722859510291202 0.474858563625032 0.999992877855267 -0.00169066768651827 0.00188396664398205 -0.897397887546872 0.376007343825045 0.94806712466302
"ACC_astrocyte1807" "cg00050224" 0.00118046805901731 0.00987482699964106 0.11954316354709 0.905569855939595 0.999992877855267 -0.00384004431508945 0.0109061644082461 -0.352098517072235 0.727003051516601 0.984753241810755
"ACC_astrocyte1808" "cg00050247" 0.000531806755816162 0.0022174827048086 0.239824533766573 0.811949754798476 0.999992877855267 -0.00270638581391758 0.00244907895115165 -1.10506270638802 0.277124498298606 0.929560862218731
"ACC_astrocyte1809" "cg00050250" 0.00450906595328885 0.00734213832691101 0.614135249503793 0.543336978763984 0.999992877855267 -0.00220995546461022 0.00810895904346346 -0.272532572031134 0.786910673740854 0.989273798878564
"ACC_astrocyte1810" "cg00050271" 0.00086706334722183 0.0109857242622072 0.07892637085428 0.937567855480682 0.999992877855267 -0.00647324929536708 0.0121330849595284 -0.533520478671294 0.597248833101379 0.974049199807867
"ACC_astrocyte1811" "cg00050284" 0.000868950717880211 0.00725725706525012 0.119735419328193 0.905418733756136 0.999992877855267 -0.00954548002624326 0.00801521269277936 -1.19092036507559 0.242180844078141 0.921679081141486
"ACC_astrocyte1812" "cg00050289" -0.0116998420233263 0.0113209916357863 -1.03346441722847 0.30890131082576 0.999992877855267 0.0238910454883473 0.0125033680133082 1.91076879948814 0.0647544596270766 0.838718593022054
"ACC_astrocyte1813" "cg00050294" -0.00791250898960041 0.0142942662805379 -0.553544255739348 0.583622145988992 0.999992877855267 0.0128654330888781 0.0157871746164729 0.814929422232007 0.420955341508459 0.954456876229633
"ACC_astrocyte1814" "cg00050312" 0.00426512016242569 0.00257684765395209 1.65516970158648 0.107371320717949 0.999992877855267 -0.00281350466030061 0.00284597635685428 -0.988590314014569 0.330057168396418 0.940045578667288
[truncated: 35,880,060 more chars]
