# Supplementary material for: Brain region and cell type-specific DNA methylation profiles in association with ADHD
Source: Sci Rep. 2025 Oct 8;15:35078. doi: 10.1038/s41598-025-18724-1 (PMC12508121; doi:10.1038/s41598-025-18724-1)
Supplement: Supplementary file 3 — Supplementary Information 3. [file 41598_2025_18724_MOESM3_ESM.txt]

"CpG" "Estimate_interaction" "SE_interaction" "t_interaction" "p_interaction" "adjP_interaction" "Estimate_maincelltype" "SE_maincelltype" "t_maincelltype" "p_maincelltype" "adjP_maincelltype"
"ACC_microglia1" "cg00000029" 0.0169415465808923 0.00892729812010144 1.89772385249971 0.0665098943139377 0.999993678854834 0.0109809633800785 0.0111369453563286 0.985994186802622 0.331310476053617 0.954998885073552
"ACC_microglia2" "cg00000109" -0.000864863864599242 0.009028899120726 -0.0957884070953824 0.924267964516855 0.999993678854834 -0.00780406912394943 0.0112636942087677 -0.692851650560144 0.493250167245853 0.972577919004255
"ACC_microglia3" "cg00000155" 0.0082923859216284 0.00347910980431294 2.38347921969827 0.0230601327459926 0.999993678854834 0.00492186780362778 0.00434024441191847 1.13400705962829 0.264962571974409 0.943682050697425
"ACC_microglia4" "cg00000158" 0.00209263048221329 0.00435862417388526 0.480112622407618 0.63431457489985 0.999993678854834 0.00164901385600334 0.00543745247445389 0.30326956672278 0.763588178235037 0.990867801166648
"ACC_microglia5" "cg00000165" 0.0011720637188223 0.00332953170468571 0.352020591115813 0.72706094829974 0.999993678854834 -0.00337675113200814 0.00415364337097183 -0.81296125604016 0.422066969340548 0.96536269823091
"ACC_microglia6" "cg00000221" -0.00595311476206478 0.00713866187265469 -0.83392586289438 0.410318751998942 0.999993678854834 -0.000130858594113891 0.00890559339718329 -0.0146939780739687 0.98836480300774 0.999531692366444
"ACC_microglia7" "cg00000236" -0.00499295124402639 0.00594696185269055 -0.839580170127955 0.407185291081248 0.999993678854834 0.00367124640951811 0.00741892880674105 0.494848583286351 0.623985761176966 0.983159656435929
"ACC_microglia8" "cg00000292" -0.00704597787747953 0.00841838783301667 -0.836974729276004 0.408627296268121 0.999993678854834 0.0123311734224555 0.0105020717380975 1.17416579604219 0.248732802827679 0.941091409562097
"ACC_microglia9" "cg00000321" 0.0152541718686747 0.00909770077360074 1.6767062632944 0.103049645930272 0.999993678854834 -0.0343469322104022 0.0113495253570259 -3.02628798385298 0.00477284458840917 0.696313107555511
"ACC_microglia10" "cg00000363" -0.00365704320202583 0.00479653961736453 -0.762433648788499 0.45121685227457 0.999993678854834 0.00549817269151517 0.00598375890436237 0.918849301817092 0.364842114455766 0.959396140283393
"ACC_microglia11" "cg00000540" -0.00782567021135023 0.00698685418946205 -1.1200563227945 0.270775605012953 0.999993678854834 0.00267182936383723 0.00871621091553633 0.3065356483142 0.761122663567089 0.990706560363402
"ACC_microglia12" "cg00000579" 0.00215089067019182 0.00444145027678281 0.484276652028588 0.63138821873751 0.999993678854834 0.00914216577010643 0.00554077934554504 1.64997831531714 0.108435227328763 0.893225849738698
"ACC_microglia13" "cg00000596" -0.00822711219920173 0.00957332619219154 -0.85937865628272 0.396331648966061 0.999993678854834 0.0165400852305023 0.011942875576282 1.38493322858945 0.175365081009467 0.920916538559968
"ACC_microglia14" "cg00000622" 0.00147204491388237 0.00114700102201125 1.2833858781583 0.208296513230248 0.999993678854834 0.00105106559865989 0.00143090188475159 0.734547637305237 0.467802886121512 0.969905501141083
"ACC_microglia15" "cg00000658" -0.00177282057246267 0.00340199308798978 -0.521112338152991 0.605768165481579 0.999993678854834 0.00235048511063345 0.00424404009072334 0.55383197622736 0.583427453306289 0.980659477832842
"ACC_microglia16" "cg00000714" -0.00285369828317307 0.00260635833475741 -1.09489867341617 0.281488258857312 0.999993678854834 0.00181736060987477 0.00325147317393219 0.558934523724497 0.579979968005376 0.980198624340999
"ACC_microglia17" "cg00000721" 0.000184415542072504 0.00673698587092364 0.0273735978679172 0.978326629246235 0.999993678854834 -0.00652330713632014 0.00840449624303379 -0.77616872536853 0.443177034247791 0.967730568429061
"ACC_microglia18" "cg00000734" 0.000814508395518484 0.00123874262659969 0.657528350141855 0.515401756864883 0.999993678854834 -0.00201688225425432 0.00154535098496734 -1.30512891496746 0.200876373469359 0.928939748802995
"ACC_microglia19" "cg00000765" 0.00628863184332258 0.00498428116984151 1.26169283574397 0.215904868589547 0.999993678854834 -0.00401669672789732 0.00621796945529495 -0.645982061632174 0.522758099669434 0.975257137353708
"ACC_microglia20" "cg00000769" -0.00084916626246683 0.00189816077045537 -0.447362665841584 0.657535999899295 0.999993678854834 -0.00121645130275428 0.00236798553086159 -0.513707236340955 0.610879422103229 0.982300853892208
"ACC_microglia21" "cg00000776" -0.000557883062886093 0.00723574270683904 -0.0771010089066318 0.939008768865798 0.999993678854834 -0.0103457045683862 0.0090267032706201 -1.14612215093623 0.259987842889202 0.942838482795583
"ACC_microglia22" "cg00000807" 0.00523089825193918 0.00488938545756416 1.06984779525752 0.292450956243486 0.999993678854834 0.00175869165764611 0.00609958555593764 0.288329697406098 0.774897689252214 0.991420629092375
"ACC_microglia23" "cg00000884" -0.00998733731353301 0.00597399075147347 -1.67180327674087 0.104020585415508 0.999993678854834 -0.000419260586568218 0.00745264778472715 -0.0562565947940565 0.955476639547733 0.998098165871891
"ACC_microglia24" "cg00000905" -0.00249390381872972 0.00134006164039545 -1.86103664454851 0.0716680626998516 0.999993678854834 0.000624212753451215 0.00167174805438521 0.373389250738965 0.711246773128986 0.987825541583238
"ACC_microglia25" "cg00000924" -0.00291556230367739 0.00542945777963152 -0.536989589386817 0.594877199243151 0.999993678854834 -0.00636558190170124 0.00677333430482135 -0.939800342819361 0.354148623105201 0.957944117336592
"ACC_microglia26" "cg00000948" 0.00605386449224311 0.00554054315677937 1.09264819728651 0.282461024328898 0.999993678854834 -0.00752919177807344 0.00691191506672029 -1.08930617714405 0.283910002700171 0.946950027711795
"ACC_microglia27" "cg00000957" 0.000126520387541226 0.00466166184735859 0.0271406188788479 0.978511046263607 0.999993678854834 0.00721915297633071 0.00581549675671915 1.24136480138 0.223222710806254 0.935844579169946
"ACC_microglia28" "cg00000974" -0.00122028876365388 0.00125353597999202 -0.973477254048706 0.337398277094868 0.999993678854834 0.00116562851292376 0.00156380592689385 0.745379265340822 0.461318820031718 0.969444203915838
"ACC_microglia29" "cg00001099" 0.00841642882157239 0.0071215614925925 1.18182351304931 0.245722292219302 0.999993678854834 -0.00311011617914217 0.0088842604030609 -0.350070353416323 0.728510449912827 0.988808511500202
"ACC_microglia30" "cg00001126" 0.0141697283241578 0.0107800065979003 1.31444523669566 0.197759451587429 0.999993678854834 0.0305052117915158 0.0134482284344632 2.2683442611178 0.0299773396298305 0.815327761625886
"ACC_microglia31" "cg00001136" -0.00090208597338979 0.00450704452309637 -0.200150224557811 0.842591453302443 0.999993678854834 0.00237576130562637 0.00562260920347693 0.422537156620674 0.675373554617199 0.985747329707542
"ACC_microglia32" "cg00001193" 0.00971490625882074 0.0069552091356971 1.39678132882586 0.171802908433565 0.999993678854834 -0.018558417456797 0.00867673321132643 -2.13887150898811 0.0399378568081795 0.833252566867565
"ACC_microglia33" "cg00001224" -0.00203845095177182 0.00687087726528942 -0.296679866786408 0.768570258115118 0.999993678854834 0.00179830518321651 0.00857152787149217 0.209799840842547 0.835113806177747 0.994093521121043
"ACC_microglia34" "cg00001245" -0.00300629965276434 0.00144307621005848 -2.08325771834497 0.0450518001436817 0.999993678854834 -0.000727358738793425 0.00180026035651832 -0.404029748341582 0.688797373061106 0.986549299066283
"ACC_microglia35" "cg00001249" -0.00563864334740189 0.00612101381910943 -0.921194350157877 0.363634805960182 0.999993678854834 0.000815883132100839 0.00763606138292376 0.106846067781143 0.91555802349339 0.996787506404175
"ACC_microglia36" "cg00001269" 0.00840913938723922 0.00478160281252835 1.75864447904504 0.0879093886685034 0.999993678854834 -0.00016627019301354 0.00596512500449472 -0.0278737147818789 0.977930760445152 0.999156388310383
"ACC_microglia37" "cg00001364" 0.00357233709131108 0.00747530756393516 0.477884964699771 0.635882569192646 0.999993678854834 0.000973249873454997 0.00932556421229383 0.104363645062029 0.917512504278439 0.996902732503942
"ACC_microglia38" "cg00001446" 0.00100515007962152 0.0061741084583847 0.162800845886742 0.871668102874044 0.999993678854834 -0.00739692751112727 0.00770229778372134 -0.960353354132911 0.343861558714222 0.956775517296025
"ACC_microglia39" "cg00001503" -0.00399915405220303 0.0049450264979121 -0.808722471738335 0.424467155392169 0.999993678854834 -0.002307660809901 0.00616899863227808 -0.374073807996426 0.710742254760632 0.98773988743075
"ACC_microglia40" "cg00001506" 0.0120366796056224 0.00539924874732325 2.22932488739099 0.032714647533501 0.999993678854834 -0.0101807926763464 0.00673564806005179 -1.51147930912948 0.140184293059153 0.908457039668841
"ACC_microglia41" "cg00001510" -0.0005925803533202 0.00447089542815889 -0.13254176100563 0.895360686328077 0.999993678854834 -0.00299438740507604 0.00557751263679092 -0.536867883601765 0.594960326383474 0.981335078631968
"ACC_microglia42" "cg00001534" 0.000871900130237202 0.00556129137854095 0.156780156062593 0.876373386711146 0.999993678854834 -9.26802167182981e-05 0.00693779880095776 -0.0133587351517752 0.989422026221183 0.999559611923004
"ACC_microglia43" "cg00001582" -0.000347555940476474 0.0012974748127277 -0.267871050032796 0.790465854939455 0.999993678854834 7.47886811493862e-05 0.00161862031447394 0.0462052035802436 0.963425183507764 0.998483737118145
"ACC_microglia44" "cg00001583" 0.00529385775496932 0.00420022416790715 1.26037505222182 0.216373712060486 0.999993678854834 0.00675810179618726 0.00523984596604709 1.28975199652396 0.206102763940515 0.930638288189735
"ACC_microglia45" "cg00001593" -0.0295524647799587 0.0180097948704568 -1.64091068179996 0.110314439617655 0.999993678854834 0.0244571772082537 0.0224675034543024 1.08855784791569 0.284235171061568 0.947005636589389
"ACC_microglia46" "cg00001594" -0.000729687464097609 0.00235509084110173 -0.309834105488795 0.758635281637069 0.999993678854834 -0.00123362136832117 0.00293801300837953 -0.419882881662794 0.677292264566997 0.985805529918093
"ACC_microglia47" "cg00001610" -0.00644219862128415 0.00670442329894166 -0.960887810037456 0.343596743878309 0.999993678854834 0.00123492203634094 0.00836387392036165 0.147649527969875 0.883517820101039 0.995707261050658
"ACC_microglia48" "cg00001636" -0.0062835057561005 0.0113263639452844 -0.55476813092489 0.582794201906601 0.999993678854834 -0.0132810070041507 0.0141298178516627 -0.939927686512105 0.354084265735238 0.957944117336592
"ACC_microglia49" "cg00001638" 0.00168827141166844 0.0083680563054796 0.201751918251664 0.84134922624438 0.999993678854834 -0.0111092381781889 0.0104392823628196 -1.06417642440206 0.294973954748307 0.949055672189841
"ACC_microglia50" "cg00001687" -0.00262331994455794 0.00298372742588746 -0.879208979277884 0.385645505611966 0.999993678854834 0.00300681689855316 0.00372224707332959 0.807796161651228 0.424992782015726 0.965643347887667
"ACC_microglia51" "cg00001747" -0.00123155929702248 0.00199066618833165 -0.618666908716939 0.540383133119647 0.999993678854834 -0.00216374812534266 0.00248338750021365 -0.871288965236601 0.389891177365748 0.961811710706943
"ACC_microglia52" "cg00001755" -0.00691172548464492 0.00421258277259594 -1.64073345445167 0.110351435355419 0.999993678854834 0.00419491692654674 0.0052552635205241 0.798231508308529 0.430443379739625 0.966252382983157
"ACC_microglia53" "cg00001784" 0.00214844422390527 0.00653346055966946 0.328837100076405 0.744356634822377 0.999993678854834 0.00381703206499757 0.00815059520381969 0.468313291182558 0.642639209461904 0.984487539521773
"ACC_microglia54" "cg00001791" 0.0017150900281237 0.00319260832663281 0.537206526029638 0.594729041552707 0.999993678854834 0.00360883830506919 0.00398282929499229 0.906099166641832 0.371452069569528 0.960095516248721
"ACC_microglia55" "cg00001793" -9.07543350080653e-06 0.0120164128902325 -0.00075525313450102 0.999401942489618 0.999993678854834 -0.0121154798104355 0.0149906648055439 -0.80820163532407 0.42476265056978 0.965580937407381
"ACC_microglia56" "cg00001801" -0.00433724296564054 0.00676477084443067 -0.641151498754955 0.525852393841208 0.999993678854834 0.0163901139894824 0.00843915843617572 1.94215028825904 0.0606945222561199 0.858321154647838
"ACC_microglia57" "cg00001809" -0.00110397015660758 0.00571408937724626 -0.19320141561027 0.847985453353557 0.999993678854834 -0.000493578911464769 0.00712841671684272 -0.069241029399777 0.945215643653057 0.997665416924544
"ACC_microglia58" "cg00001810" -0.0124633063720653 0.0103819116783117 -1.20048279721948 0.238498782344864 0.999993678854834 0.00574656215805636 0.0129515987368275 0.443695197390278 0.660158651857569 0.985121078437179
"ACC_microglia59" "cg00001814" -0.000546631360564904 0.00445212271858849 -0.122779940068276 0.903026077032875 0.999993678854834 0.00537838969824502 0.00555409338520287 0.968365010313662 0.339906193587815 0.95623198448374
"ACC_microglia60" "cg00001854" -0.00749671375343597 0.00510611932444066 -1.4681822490032 0.151522728951939 0.999993678854834 0.00244657643921224 0.00636996447683807 0.384080075816478 0.703382873229572 0.987352345918461
"ACC_microglia61" "cg00001874" -0.0124988039467947 0.00791070354652717 -1.57998639100585 0.123648762821515 0.999993678854834 0.0041890498935575 0.0098687275749661 0.424477204557132 0.673972535278254 0.98570705095055
"ACC_microglia62" "cg00001930" 0.0104754792641543 0.00570427913197857 1.83642472988885 0.0753174765688767 0.999993678854834 -0.0135066293816651 0.00711617828097902 -1.89801728517219 0.066469961342097 0.865524285748293
"ACC_microglia63" "cg00001997" 0.00780172663595688 0.00555031516623395 1.40563668950183 0.16917768840637 0.999993678854834 -0.00160645881895711 0.00692410580280334 -0.232009571301858 0.817963358508448 0.993720544618275
"ACC_microglia64" "cg00002000" 0.00360646948982479 0.00410106993897381 0.8793972166998 0.38554495806156 0.999993678854834 0.00665696689698468 0.00511614949992446 1.30116739103949 0.202213070205283 0.92908577567994
"ACC_microglia65" "cg00002028" 0.000338285958881239 0.00273169947367223 0.123837179800193 0.902195417760379 0.999993678854834 -0.00373366723117057 0.0034078382237171 -1.09561164176921 0.281180575701867 0.946417266935114
"ACC_microglia66" "cg00002033" 0.00064961660194366 0.00620358209954191 0.104716370561394 0.917234761559079 0.999993678854834 0.00133257678773635 0.00773906661641898 0.172188308201043 0.864341153525816 0.995241100024018
"ACC_microglia67" "cg00002080" 0.00899957036140994 0.00786213638552624 1.14467237912301 0.260579566014894 0.999993678854834 -0.00677129812196899 0.00980813927479932 -0.690375404779061 0.494785480241956 0.972654883495476
"ACC_microglia68" "cg00002116" 0.00117922764933256 0.000852498178684445 1.38326119494157 0.175872392128865 0.999993678854834 5.60689490605588e-05 0.00106350493784905 0.052720910891076 0.95827213912813 0.998147317158615
"ACC_microglia69" "cg00002145" -0.00137324586219947 0.0040821290851146 -0.336404320776378 0.73869587292501 0.999993678854834 -0.00635522636025683 0.00509252048568135 -1.24795302799976 0.220830961367751 0.934965412075836
"ACC_microglia70" "cg00002154" -0.00485415200230134 0.00941371537597998 -0.515646777964754 0.609538750559061 0.999993678854834 0.0138266271394189 0.0117437585629916 1.17735962173057 0.247473936361233 0.940751404609835
"ACC_microglia71" "cg00002176" 0.00628691072570013 0.00731718134281032 0.859198430537394 0.396429618971103 0.999993678854834 0.00665755643070632 0.00912829925481421 0.729331526592445 0.470944123842166 0.970236016958239
"ACC_microglia72" "cg00002186" -0.00315574004947008 0.00465337344580735 -0.678161786545067 0.502397066634254 0.999993678854834 -0.000812223548729776 0.00580515684491989 -0.139914143653251 0.889578307360149 0.996002646665306
"ACC_microglia73" "cg00002190" 0.0035160710841192 0.0037663368626128 0.933551939823039 0.357315953963548 0.999993678854834 -0.00239885683515456 0.00469856470212384 -0.510550984659257 0.613064040107765 0.9824256273498
"ACC_microglia74" "cg00002224" -0.00616281255929707 0.00458883608006914 -1.34300124296534 0.188436111242654 0.999993678854834 0.000467051350408742 0.00572464546219264 0.0815860743679755 0.935468709463946 0.997415929692166
"ACC_microglia75" "cg00002236" 0.000562407609208957 0.0010249560599167 0.548713872919259 0.586895453817621 0.999993678854834 0.00140469765106151 0.00127864886759271 1.09857967004351 0.279902282400028 0.94620967926004
"ACC_microglia76" "cg00002350" -0.00291728495370655 0.00801801707646767 -0.363841199873292 0.718297383118958 0.999993678854834 -0.00310738946114779 0.0100026028979209 -0.310658084986425 0.758014321337802 0.990333582991768
"ACC_microglia77" "cg00002366" 0.00282373749121283 0.0086282016608581 0.32726836972561 0.74553196707231 0.999993678854834 -0.0144873876965524 0.0107638178010425 -1.3459339394568 0.18749812429411 0.924718802485529
"ACC_microglia78" "cg00002398" -0.00111774620795673 0.00359787270494953 -0.310668636613816 0.758006370569612 0.999993678854834 -0.00025044979127459 0.00448840300558872 -0.0557993101249473 0.955838161618445 0.998098165871891
"ACC_microglia79" "cg00002406" -0.00059650186521807 0.000947788338750009 -0.629361895299078 0.533445340208828 0.999993678854834 -0.000221061364457372 0.00118238091705001 -0.186962899408856 0.852834450630762 0.994943809626982
"ACC_microglia80" "cg00002426" -0.00524765984656985 0.00542211411239138 -0.967825416026777 0.340171630200944 0.999993678854834 0.00418662392712363 0.00676417296399137 0.618940992403779 0.540204748453379 0.976635524901058
"ACC_microglia81" "cg00002449" -0.00295601895923518 0.00412019719500727 -0.717445990890241 0.478147100277712 0.999993678854834 0.00529579628386272 0.00514001105382297 1.03030834533398 0.310357900674275 0.951425503066041
"ACC_microglia82" "cg00002464" -0.00317562446171901 0.00164746412787244 -1.9275833737394 0.0625508449432913 0.999993678854834 0.000985297261698458 0.00205523751103526 0.479407979081768 0.634810371116572 0.984004586794815
"ACC_microglia83" "cg00002473" 0.00129850577188711 0.0078392841328064 0.165640860809347 0.869450213891645 0.999993678854834 0.000520034684205064 0.00977963072872122 0.0531752883754399 0.957912853322235 0.998124944779794
"ACC_microglia84" "cg00002490" -0.00106587047836157 0.0010601424904436 -1.00540303588396 0.322018453528042 0.999993678854834 0.000154066945250794 0.00132254449522723 0.116492825615159 0.907968041398914 0.996562876873989
"ACC_microglia85" "cg00002531" -0.00172404779063529 0.00373220379675136 -0.461938276826136 0.647156597179201 0.999993678854834 0.00117642646786014 0.00465598316354085 0.252669828592222 0.802090642815188 0.993067094345858
"ACC_microglia86" "cg00002559" 0.000377621609931726 0.00309052799213401 0.12218676255088 0.903492177454036 0.999993678854834 -0.00201825563797231 0.00385548246597702 -0.523476803689955 0.604140357152938 0.98204250775102
"ACC_microglia87" "cg00002590" 0.00223222287434105 0.00504887204737874 0.442123082818066 0.661284231584988 0.999993678854834 -0.00230024519710118 0.00629854759483638 -0.365202479217105 0.71729061530689 0.988202667563878
"ACC_microglia88" "cg00002591" 0.00199341878780519 0.00544929584884461 0.36581217887589 0.716839863233965 0.999993678854834 0.00119002458469544 0.0067980826093843 0.175052974945124 0.862107666558739 0.995190857228312
"ACC_microglia89" "cg00002593" 0.0130225290157646 0.00642720134856934 2.02615855790224 0.0508946254140939 0.999993678854834 0.0207257084067798 0.00801803516026482 2.58488619624552 0.0143505052123759 0.768661713518944
"ACC_microglia90" "cg00002597" 0.00188143461064328 0.00706656263377822 0.266244666345984 0.79170731975715 0.999993678854834 0.00715941209669161 0.008815648458323 0.812125407511264 0.422539603815258 0.965367613649738
"ACC_microglia91" "cg00002646" 0.00688701306417736 0.0041564079862094 1.65696271564964 0.107005880731209 0.999993678854834 -0.00156231786565883 0.00518518458757329 -0.301304194532062 0.765073018803116 0.990998066875135
"ACC_microglia92" "cg00002660" 0.001294032587551 0.0020878274511741 0.61979862695229 0.539646764586666 0.999993678854834 -0.00189133641348247 0.00260459770967127 -0.726152989561362 0.47286425263676 0.970561699449194
"ACC_microglia93" "cg00002684" 0.00161641528883127 0.00578865531839424 0.279238475936698 0.781804470552198 0.999993678854834 -0.00630885054411501 0.00722143890573303 -0.873627905251193 0.388634261558703 0.961790764349236
"ACC_microglia94" "cg00002719" -0.0012418199568102 0.00167540857537332 -0.741204250153424 0.46381184218193 0.999993678854834 -0.0015572377564501 0.00209009865050245 -0.74505466814963 0.461512365235997 0.969459155030364
"ACC_microglia95" "cg00002743" -0.0109556367333633 0.00685201035368957 -1.5988937797597 0.119376333450161 0.999993678854834 0.00448742641225769 0.00854799110138509 0.524968540448125 0.60311443409075 0.98204250775102
"ACC_microglia96" "cg00002749" -0.00174709474083028 0.00760870811340762 -0.229617789878369 0.819806091380589 0.999993678854834 0.00977539754035633 0.00949198350399801 1.02985825209651 0.310566013428765 0.951469981239107
"ACC_microglia97" "cg00002769" -0.0117330858036893 0.00532243016745232 -2.20446026242661 0.0345737080268924 0.999993678854834 -0.000860251811122029 0.00663981566878804 -0.129559592319082 0.89770136145057 0.996284792735968
"ACC_microglia98" "cg00002776" -0.00250841786328685 0.00595303552859676 -0.421367863712067 0.6762185367127 0.999993678854834 0.00449136921096222 0.00742650581333023 0.604775559846789 0.549464357444873 0.97741381638601
"ACC_microglia99" "cg00002780" 0.00551393508981473 0.0036567182478717 1.50789169852612 0.141097112840625 0.999993678854834 -0.00490890947201763 0.00456181374948576 -1.07608721916168 0.289692806776262 0.948184184875369
"ACC_microglia100" "cg00002808" -0.00351381385742848 0.0054157879890219 -0.648809344928416 0.520951586013171 0.999993678854834 0.00310320923792239 0.00675628102520591 0.459307306245126 0.649024908699536 0.984898266041756
"ACC_microglia101" "cg00002809" 0.00510033799095223 0.00375357981928867 1.35879300201448 0.183427826213011 0.999993678854834 0.00125830782822728 0.00468265008915836 0.268717030798566 0.789820313407287 0.992366234009134
"ACC_microglia102" "cg00002810" 0.000127443232435573 0.00176518988447175 0.072198030113747 0.942880127424166 0.999993678854834 0.000176276979080769 0.00220210225114367 0.0800494068743718 0.936681453597589 0.997507529966721
"ACC_microglia103" "cg00002837" 0.0129195104406728 0.00808147343555653 1.59865778730771 0.119428904765779 0.999993678854834 -0.0113729318637091 0.0100817657077853 -1.1280694466969 0.267425591028001 0.944232462050278
"ACC_microglia104" "cg00002907" 0.0062963306284155 0.00766360726021168 0.821588374068321 0.417207689190826 0.999993678854834 -0.00393477131254078 0.00956047105642884 -0.411566677971885 0.683317988948394 0.986260257030775
"ACC_microglia105" "cg00002926" 0.0170468927206079 0.00820124621978778 2.07857345868699 0.0455078394142434 0.999993678854834 -0.0128205772987161 0.0102311841471847 -1.25308831453726 0.218980045094434 0.934110406484899
"ACC_microglia106" "cg00002930" -0.000730664286603677 0.00414449258860595 -0.176297645847509 0.8611375954845 0.999993678854834 0.000513989059523003 0.00517031994093294 0.0994114610691303 0.921413043137569 0.997069196066115
"ACC_microglia107" "cg00002934" 0.000863694416793537 0.00163827834212089 0.527196383293093 0.601583791751018 0.999993678854834 -0.00231648324022253 0.00204377809827748 -1.13343187412317 0.265200450852078 0.943722265129713
"ACC_microglia108" "cg00003009" 0.000790374260359787 0.0062117082724379 0.127239436511655 0.899523074458527 0.999993678854834 -0.00567062734363689 0.00774920414540936 -0.731768996819651 0.469474721173549 0.97016241665752
"ACC_microglia109" "cg00003014" -0.00276811652130571 0.00427818872395303 -0.647030016653399 0.522088108698923 0.999993678854834 0.0062794811816678 0.00533710798068262 1.17657000840081 0.247784732463552 0.94076544031559
"ACC_microglia110" "cg00003036" 0.00231750081492359 0.00168506394633238 1.37531920967612 0.178297711046092 0.999993678854834 -0.00124020593852424 0.00210214387822081 -0.589971957378061 0.559227859466983 0.97821987542402
"ACC_microglia111" "cg00003091" -0.0041504211691677 0.00549439040088613 -0.755392476023969 0.455371661015149 0.999993678854834 0.00020215557995445 0.00685433877504589 0.0294930826428399 0.97664898527328 0.999094490893952
"ACC_microglia112" "cg00003167" 0.00474153509928105 0.00576659101268731 0.82224230725727 0.416840768597738 0.999993678854834 -0.0121293344889214 0.00719391333599427 -1.68605513055503 0.101219173522802 0.88950781929091
"ACC_microglia113" "cg00003173" 0.00135412674291279 0.00311659890524526 0.43448861534084 0.666761603611284 0.999993678854834 -0.00107463180655927 0.00388800634171225 -0.276396618758088 0.783967213291345 0.99202023525985
"ACC_microglia114" "cg00003181" 0.00506973766125153 0.00712644504845697 0.711397846581199 0.481836503849162 0.999993678854834 -0.00389564200261346 0.0088903527161074 -0.438187564319624 0.664105436951372 0.985344056758958
"ACC_microglia115" "cg00003187" -0.0101580237403284 0.00956045270548308 -1.06250447057832 0.295720652652284 0.999993678854834 0.00226991664385941 0.011926815698356 0.190320425943389 0.850224017919252 0.994846257298324
"ACC_microglia116" "cg00003202" -0.00149950450903228 0.00150736424386602 -0.994785775988966 0.327079232964781 0.999993678854834 4.23879007303725e-05 0.00188046069372541 0.0225412319820401 0.982151973080823 0.999454477217218
"ACC_microglia117" "cg00003241" 0.0151716950879284 0.0101229036710523 1.49874932933658 0.143444877728208 0.999993678854834 0.0219146935866106 0.0126284821583406 1.73533868218176 0.092012141831619 0.884040233528353
"ACC_microglia118" "cg00003266" 0.00674803190832395 0.00748466686005526 0.901580796379509 0.373813030953967 0.999993678854834 0.00389779151173477 0.00933724008197594 0.417445784569558 0.679055913196755 0.985859875673362
"ACC_microglia119" "cg00003287" -0.00373277161585663 0.00469314155578871 -0.79536736138983 0.43208379054914 0.999993678854834 0.00588222022594123 0.00585476819001316 1.00468883396185 0.322357196453985 0.953577618782901
"ACC_microglia120" "cg00003298" 0.0052837613532483 0.0105656387237287 0.500089156122841 0.620330920897815 0.999993678854834 0.00237303446893542 0.0131808011268184 0.180037195471155 0.85822439082529 0.99513275991455
"ACC_microglia121" "cg00003305" -0.000608555178174853 0.00385139419604146 -0.158009060407356 0.875412597379907 0.999993678854834 -0.0123777004204448 0.00480467506853104 -2.57617846033219 0.0146535182564055 0.770764289526354
"ACC_microglia122" "cg00003345" 0.00593189908165306 0.00485571285729683 1.22163300342997 0.230501920003805 0.999993678854834 0.000982458073490849 0.00605757845545354 0.162186603230266 0.872147930706925 0.995391595082851
"ACC_microglia123" "cg00003407" 0.000305403324560107 0.000985782578301522 0.309807995477369 0.758654961102435 0.999993678854834 0.00105714839610699 0.00122977933077473 0.859624462415556 0.396198054369059 0.962601775508274
"ACC_microglia124" "cg00003432" 0.00493797795566661 0.00425052493273912 1.16173367614726 0.253677592617664 0.999993678854834 -0.0059838458698461 0.00530259696436466 -1.12847457765689 0.267257014424745 0.944185772848864
"ACC_microglia125" "cg00003513" -0.00045576046956792 0.00415263071919125 -0.109752227054921 0.913270602279586 0.999993678854834 0.00531871968976832 0.00518047238732955 1.02668623478756 0.312035412809097 0.951702737613071
"ACC_microglia126" "cg00003529" -0.00583212815357802 0.0052193102989998 -1.11741356989173 0.271887020063711 0.999993678854834 -0.00105710236304932 0.00651117200475256 -0.16235208688662 0.872018655016039 0.995366049807183
"ACC_microglia127" "cg00003555" -0.00116836653199818 0.00117027745974945 -0.998367115648219 0.325366160234283 0.999993678854834 0.000176299574268056 0.00145993960833747 0.120758128117929 0.904614896384868 0.996437987811821
"ACC_microglia128" "cg00003578" -0.00063700767757469 0.00354626907084274 -0.179627564871526 0.858543405829962 0.999993678854834 -0.00854308127324817 0.00442402665727997 -1.93106460133781 0.0621028074834591 0.860268505281782
"ACC_microglia129" "cg00003622" -0.00147793493904002 0.00615786141425173 -0.240007827331011 0.811808848246776 0.999993678854834 -0.00256744903013125 0.00768202933964385 -0.334214947199132 0.740332157188766 0.989528682998607
"ACC_microglia130" "cg00003625" 0.00146065775516722 0.00743562395932883 0.196440508981719 0.845470169561854 0.999993678854834 -0.00580721426145803 0.00927605828899018 -0.626043312853117 0.535593042423379 0.97636828944934
"ACC_microglia131" "cg00003722" -0.00164318457436443 0.00562293862500823 -0.292228794220927 0.77194113051411 0.999993678854834 0.00338549576447971 0.00701470471426296 0.482628407379145 0.632545837076471 0.983760467672879
"ACC_microglia132" "cg00003758" 0.00875961308639203 0.00601638973482978 1.45595838575439 0.154852872821517 0.999993678854834 -0.00268542563461338 0.00750554118589409 -0.357792405384487 0.722777085922631 0.988471286462984
"ACC_microglia133" "cg00003784" -0.00152086058389202 0.000848109343905914 -1.79323644388564 0.0821050134392728 0.999993678854834 0.00205666110917692 0.00105802979716831 1.9438593456265 0.0604798900576739 0.857955356855117
"ACC_microglia134" "cg00003818" 0.00274502836067529 0.00856811017246748 0.320377341726543 0.750702205166416 0.999993678854834 0.0155762025368685 0.0106888527205015 1.45723801647982 0.154501561058845 0.914121043990043
"ACC_microglia135" "cg00003858" -0.00271778599214319 0.00334808955051102 -0.811742323836103 0.422756328622472 0.999993678854834 0.000835339799372889 0.00417679457664539 0.199995423295104 0.84271153443179 0.994441879742891
"ACC_microglia136" "cg00003900" 0.00249209737700838 0.00653665896590937 0.381249410441239 0.705461853681908 0.999993678854834 -0.00355301289483049 0.00815458526610303 -0.43570736939862 0.665885947413604 0.985370691942194
"ACC_microglia137" "cg00003911" -0.00325275150905128 0.00444552722657167 -0.731690830641873 0.469521801628761 0.999993678854834 -0.0104528433061203 0.0055458654047769 -1.88479931321752 0.0682893957830005 0.867095109251985
"ACC_microglia138" "cg00003929" 0.00800436747110505 0.0053285641723331 1.50216216080595 0.142564820172951 0.999993678854834 -0.00185073701210375 0.00664746793672554 -0.278412326275228 0.78243301536892 0.991895466430457
"ACC_microglia139" "cg00003937" -0.00322726770371538 0.00594535262634256 -0.542821915964422 0.590900140070477 0.999993678854834 0.0104241156897125 0.00741692127146415 1.40545049734021 0.169232560413112 0.919233639682527
"ACC_microglia140" "cg00003944" 0.00779827024128605 0.00589488990213645 1.32288649504035 0.194967377769207 0.999993678854834 0.00420634379412497 0.00735396822627017 0.571982862136782 0.571209706602956 0.979427466199628
"ACC_microglia141" "cg00003965" -0.00943195059148135 0.00608887223796109 -1.54904721644147 0.130908503737316 0.999993678854834 0.00493678035601606 0.00759596425296359 0.649921483515402 0.520241899367652 0.975015442940501
"ACC_microglia142" "cg00003969" 0.0118533242168881 0.00672424143001302 1.76277493011805 0.0871985960447046 0.999993678854834 -0.00172370834523883 0.00838859735177805 -0.205482308061129 0.838457650848083 0.994291906379137
"ACC_microglia143" "cg00003994" 0.00113734690322778 0.00258373607145669 0.440194691629843 0.662665987506928 0.999993678854834 -0.0012280726113086 0.0032232515432857 -0.38100427311259 0.705642003193288 0.987575599912464
"ACC_microglia144" "cg00003999" 0.000611186236649484 0.00613109863369514 0.0996862508931991 0.921196554903043 0.999993678854834 0.000354495679234268 0.00764864234834673 0.0463475298084624 0.963312604790127 0.998483737118145
"ACC_microglia145" "cg00004055" -0.00144294452431944 0.00136404114004408 -1.05784531122926 0.297808422021282 0.999993678854834 -0.00121282340678339 0.00170166285880487 -0.712728376545277 0.481023485519178 0.971581647743079
"ACC_microglia146" "cg00004061" -0.00585805084874381 0.00918395188991132 -0.637857310117113 0.527968143232538 0.999993678854834 -0.00390223391563605 0.0114571249864266 -0.340594513916804 0.73556768017427 0.989161642936778
"ACC_microglia147" "cg00004067" -0.00144525253965863 0.00264565278154239 -0.5462744581381 0.588551896828201 0.999993678854834 0.00329230651725794 0.00330049361670942 0.997519431817705 0.325771082914688 0.954335138532622
"ACC_microglia148" "cg00004072" -0.00168493110282208 0.00307586557419447 -0.547790877780262 0.587521932253364 0.999993678854834 -0.00178583416396932 0.00383719086809516 -0.465401442189878 0.644700868358037 0.984729862488776
"ACC_microglia149" "cg00004073" -0.0784812278305773 0.0609196127076371 -1.28827522602977 0.206610085730444 0.999993678854834 -0.0562663948594023 0.0759981787015703 -0.740365043224907 0.464313902658723 0.969560963611426
"ACC_microglia150" "cg00004082" 0.00475299261103791 0.00397966399097015 1.1943200787359 0.240867003707218 0.999993678854834 -0.00462221557281808 0.00496469366293322 -0.931017276519575 0.358606084465786 0.958861876694801
"ACC_microglia151" "cg00004089" -0.0113465394061394 0.00669814796109938 -1.69398160088973 0.0996884926835839 0.999993678854834 0.00410507631916319 0.00835604533732323 0.49127023052728 0.626486929698987 0.983279091478202
"ACC_microglia152" "cg00004105" 0.00751409172538104 0.00589630822094142 1.27437227563747 0.211432796230222 0.999993678854834 -0.0159410281476722 0.00735573760137293 -2.16715562891978 0.037540014231429 0.830987031299551
"ACC_microglia153" "cg00004121" 0.00471552151277075 0.00542330318916494 0.869492511905244 0.390858321402667 0.999993678854834 0.00547766313231653 0.00676565635604053 0.809627749926428 0.423953847354377 0.965367613649738
"ACC_microglia154" "cg00004175" -0.00280008952272898 0.00630258881726645 -0.444276090970414 0.659742955384652 0.999993678854834 -0.00820564719272049 0.00786257905997961 -1.04363302805909 0.304240481067405 0.950465253837645
"ACC_microglia155" "cg00004192" 0.00323625178527787 0.00549810862728041 0.588611830843119 0.560129312255075 0.999993678854834 0.00232646351270246 0.00685897732117917 0.339185188077354 0.73661930500673 0.989227630832838
"ACC_microglia156" "cg00004207" 0.000548657984216247 0.00220572981949473 0.2487421529904 0.805101825610782 0.999993678854834 0.000480999424317677 0.00275168277569052 0.174801917054909 0.862303362368751 0.995190857228312
"ACC_microglia157" "cg00004209" 0.000975218401614575 0.00737015819247112 0.132319873759398 0.895534810924088 0.999993678854834 -0.00240815388842945 0.00919438871120798 -0.261915605710025 0.795014500173202 0.992622889998734
"ACC_microglia158" "cg00004219" -0.00287753921226818 0.00675985679256373 -0.425680498946909 0.673104161242536 0.999993678854834 0.00377911954977609 0.00843302807888464 0.448133163369701 0.656985566332014 0.984978750830032
"ACC_microglia159" "cg00004255" -0.00471876875518329 0.00853995229634508 -0.55255212107014 0.584293739435882 0.999993678854834 0.00982459209143171 0.0106537253254592 0.922174337267164 0.363131051428991 0.959368104674027
"ACC_microglia160" "cg00004257" 0.00182934762200811 0.00306017794446216 0.597791257635389 0.554059785748682 0.999993678854834 -0.000262469079048393 0.00381762030231494 -0.0687520125794691 0.945601929917295 0.997665416924544
"ACC_microglia161" "cg00004260" 0.00352070344197594 0.00591405546313868 0.59531119786074 0.555696301283501 0.999993678854834 -0.00123760414116863 0.00737787756622204 -0.167745280408925 0.867807474362865 0.995249915190599
"ACC_microglia162" "cg00004306" -0.00964819276691539 0.0106868115010538 -0.902813038852979 0.373168192136365 0.999993678854834 -0.00569048083700764 0.0133319660797066 -0.426829831623218 0.672275154870618 0.985603863826776
"ACC_microglia163" "cg00004322" 0.000926448644209131 0.00652365025860467 0.142013843091473 0.887932559912879 0.999993678854834 -0.00830992609133032 0.00813835669834826 -1.02108157694991 0.31464340294817 0.952147139166364
"ACC_microglia164" "cg00004421" -0.00491877767986466 0.0115447792101055 -0.42606078387009 0.672829818076828 0.999993678854834 -0.0119866210574436 0.0144022943430461 -0.832271634778185 0.411238306285972 0.964108779163056
"ACC_microglia165" "cg00004429" 0.000756774204809576 0.00616711399185174 0.122711239942939 0.90308005766526 0.999993678854834 0.0163104640088724 0.00769357207628711 2.12001185498008 0.0416113177556564 0.835666273540743
"ACC_microglia166" "cg00004438" 0.00654621214647417 0.00300301881903338 2.17987716393375 0.0365039164730392 0.999993678854834 -0.0076503086643665 0.0037463133908674 -2.04208988041847 0.0492010499778533 0.847719377321107
"ACC_microglia167" "cg00004454" 0.00571584343924562 0.00741825493192551 0.770510516516045 0.44647864640168 0.999993678854834 -0.000200221702098258 0.0092543901530681 -0.0216353210515853 0.9828691507942 0.999458263041817
"ACC_microglia168" "cg00004533" -0.0013083203012691 0.00446930926364948 -0.292734340832071 0.771558043396601 0.999993678854834 0.00679804388124206 0.00557553387152172 1.21926330964728 0.231387858948286 0.937400899668889
"ACC_microglia169" "cg00004562" 0.00245829824263413 0.00530652639155708 0.463259401959328 0.646219311904045 0.999993678854834 -0.00172685374599918 0.00661997545725688 -0.26085500726535 0.795825333616372 0.992708419178722
"ACC_microglia170" "cg00004608" 0.0038663789177179 0.00983100043316378 0.393284380771168 0.696638868026673 0.999993678854834 0.0145978557204401 0.012264328260267 1.19026948811645 0.242432979802351 0.939771247965155
"ACC_microglia171" "cg00004633" 0.00353832755219195 0.00411236805467069 0.860411204725032 0.395770654462511 0.999993678854834 0.00449099530950216 0.00513024407764025 0.875396032145097 0.387685808009424 0.961732810207239
"ACC_microglia172" "cg00004667" -0.00318405612799815 0.00932466290030828 -0.34146608430133 0.734917582257382 0.999993678854834 -0.00838861315174301 0.0116326641935576 -0.721125703636214 0.475910378847105 0.971049772320978
"ACC_microglia173" "cg00004693" 0.00126967541585371 0.0064488818861655 0.196883031549623 0.845126660584412 0.999993678854834 0.00861776512398758 0.00804508197322605 1.07118425302159 0.29185862521886 0.948494823364276
"ACC_microglia174" "cg00004700" 0.00993907222533582 0.00997079498143502 0.99681843261663 0.326106195891179 0.999993678854834 0.013881625107784 0.0124387241664263 1.11600071856664 0.272482535908106 0.945169729954421
"ACC_microglia175" "cg00004723" 0.009225278784267 0.00481836274360835 1.91460860776921 0.0642454190143803 0.999993678854834 -0.0147997226409486 0.00601098359891294 -2.46211329600452 0.0192053835768428 0.790316810901456
"ACC_microglia176" "cg00004747" -0.00552635100224686 0.0063321843987647 -0.87274006160101 0.389111072975467 0.999993678854834 0.00601195934264678 0.00789950001517796 0.761055678346161 0.452028185965958 0.968352701973702
"ACC_microglia177" "cg00004771" 0.00481346492775265 0.0148487574590451 0.324166176262817 0.74785803081151 0.999993678854834 -0.00685521680380499 0.0185240593745159 -0.370070979865025 0.713694208707303 0.98797416046842
"ACC_microglia178" "cg00004778" -0.0102555122449993 0.0057853947845669 -1.77265556230611 0.0855179374772213 0.999993678854834 -0.00245616756549387 0.00721737133830347 -0.340313314968108 0.735777466697157 0.989161642936778
"ACC_microglia179" "cg00004786" 0.0153633317582532 0.024868563921873 0.617781219957798 0.540959785522762 0.999993678854834 0.0136302954165104 0.0310239261378133 0.439347855457185 0.663273153619786 0.985344056758958
"ACC_microglia180" "cg00004806" -0.00699697253987491 0.00814522851110135 -0.859027162999608 0.396522733498288 0.999993678854834 -0.000623510953238653 0.0101613011711448 -0.0613613298864957 0.951441584528997 0.997971950858633
"ACC_microglia181" "cg00004818" -0.00464981659088135 0.00277469239071846 -1.67579534453452 0.103229463211581 0.999993678854834 -0.00569982361271779 0.0034614725665397 -1.64664705646235 0.109122509514739 0.893299296427726
"ACC_microglia182" "cg00004821" 0.00125063721959464 0.00289192348167675 0.432458613624697 0.668221183188538 0.999993678854834 0.000591144576468367 0.00360772020345073 0.163855438651519 0.870844402124963 0.995281984394935
"ACC_microglia183" "cg00004836" -0.00411824350647296 0.00450689581738253 -0.913764966696017 0.367468682781177 0.999993678854834 -0.00413242851365618 0.00562242369075103 -0.734990591415956 0.467536691456005 0.969899482522362
"ACC_microglia184" "cg00004859" 0.00643943731534511 0.0060309039197454 1.06773999404337 0.293386869354623 0.999993678854834 0.00752884783025952 0.00752364786073816 1.0006911500402 0.3242577695961 0.953964694183469
"ACC_microglia185" "cg00004883" -0.0104627933699871 0.00504846210623913 -2.07247140808617 0.0461080071004682 0.999993678854834 0.0103443032574343 0.00629803618679224 1.64246488121609 0.109990443373551 0.893968723253812
"ACC_microglia186" "cg00004905" -0.00242215825540872 0.00484421783670986 -0.500010184730633 0.620385924122724 0.999993678854834 0.000220234477694758 0.00604323823577846 0.0364431235543353 0.971148591877694 0.998906924048871
"ACC_microglia187" "cg00004915" 0.0020386315678321 0.0046651852497152 0.436988342093501 0.664966101392761 0.999993678854834 -0.00453138958903864 0.00581989225678937 -0.778603690429563 0.441760714915083 0.967586515271747
"ACC_microglia188" "cg00004939" -0.000877677904124121 0.00159930605806234 -0.548786706396576 0.586846032232617 0.999993678854834 0.00013381605714385 0.00199515955858806 0.0670703536305382 0.946930414693618 0.997672658215845
"ACC_microglia189" "cg00004963" 0.0250684347031561 0.00938825233869129 2.67019183110822 0.0116733145416158 0.999993678854834 0.027838622116819 0.0117119930219425 2.37693294938471 0.0234108081319928 0.798969969091316
"ACC_microglia190" "cg00004979" 0.000980703189207368 0.00321965322615328 0.304599011235466 0.762584296727923 0.999993678854834 0.00246860848656353 0.0040165682341511 0.614606386012328 0.543029489300068 0.976708824077244
"ACC_microglia191" "cg00004996" -0.00254358013302162 0.00507383914139794 -0.501312726347257 0.619478993627376 0.999993678854834 0.00982005979165789 0.00632969443882628 1.55142714811346 0.130338048091373 0.903209561794853
"ACC_microglia192" "cg00005010" -0.00154334359245862 0.00134787472139752 -1.1450200585841 0.260437572185023 0.999993678854834 -0.00165962485661406 0.00168149499629462 -0.9869936338028 0.330827601942551 0.954998885073552
"ACC_microglia193" "cg00005040" 0.00313627289339288 0.00399551859999998 0.784947639436067 0.438083454022974 0.999993678854834 0.000954944298993343 0.00498447253802351 0.191583821900643 0.849242187005068 0.994763548363368
"ACC_microglia194" "cg00005072" 0.00266295453786632 0.00545031974114981 0.48858684707267 0.62836549439952 0.999993678854834 0.0141839401089598 0.00679935993120114 2.08606990253186 0.0447799578770387 0.841002876975686
"ACC_microglia195" "cg00005077" -0.000163573216245886 0.0017716196414338 -0.0923297599667067 0.926994288176741 0.999993678854834 -0.000723667410487193 0.0022101234744721 -0.327433023016981 0.745408575522923 0.989851255743941
"ACC_microglia196" "cg00005083" 0.00292773218624106 0.0057142066573247 0.51236022107954 0.611811325005271 0.999993678854834 0.00993954904856769 0.00712856302559226 1.39432716143263 0.172536075002269 0.920216349136737
"ACC_microglia197" "cg00005112" 0.00190091886633532 0.00578592437677896 0.328541948105026 0.74457772264449 0.999993678854834 0.00990922515322773 0.00721803201294964 1.37284305963868 0.17905917666007 0.922128928178871
"ACC_microglia198" "cg00005164" -0.00168576400561421 0.00825801383025238 -0.204136737993655 0.839500395610516 0.999993678854834 -0.00646810435437643 0.0103020026375328 -0.627849223296787 0.534423738125139 0.97631867104942
"ACC_microglia199" "cg00005166" 0.00882885023575864 0.0111740953108823 0.790117677550175 0.435100309115706 0.999993678854834 -0.0194496417243058 0.013939860326104 -1.39525370192441 0.172258989976846 0.920028485436415
"ACC_microglia200" "cg00005215" -0.000873437604309434 0.00687266296309438 -0.127088671305391 0.899641469806363 0.999993678854834 -0.000524535833224498 0.0085737555576979 -0.061179238164021 0.951585497792732 0.997983560417258
"ACC_microglia201" "cg00005249" -0.00664978539169248 0.00813509217109084 -0.817419797076596 0.419551347105612 0.999993678854834 0.00576058418122496 0.0101486559269409 0.567620404386038 0.574134518880754 0.979713367523898
"ACC_microglia202" "cg00005297" 0.00173614495191235 0.00505927453550033 0.343160850380826 0.733654037716421 0.999993678854834 -0.000239447722137874 0.00631152486301108 -0.0379381729985991 0.969965559779438 0.998831821423897
"ACC_microglia203" "cg00005306" 0.00312742239025861 0.00182539139963234 1.71328866285254 0.0960407661998236 0.999993678854834 -0.00378682729999929 0.00227720459181739 -1.66292800989704 0.105797486475162 0.891608384859568
"ACC_microglia204" "cg00005325" -0.00704139221170584 0.00473658012894209 -1.48659835155761 0.146613645428106 0.999993678854834 0.00503147592173269 0.00590895849586581 0.851499621338167 0.400628928989097 0.963193100845403
"ACC_microglia205" "cg00005347" 0.00194184307639661 0.00431920065547401 0.44958390019125 0.655949706870911 0.999993678854834 -0.000882932742835753 0.00538827101278502 -0.163861977383983 0.870839295435426 0.995281984394935
"ACC_microglia206" "cg00005354" -0.00278713998575924 0.00744417758225317 -0.374405359754414 0.710497948900624 0.999993678854834 0.00231211635832098 0.00928672906863996 0.248969937771598 0.804927109541343 0.993149264103306
"ACC_microglia207" "cg00005390" 0.00234100443731456 0.00284854967337416 0.821823280526329 0.417075860735479 0.999993678854834 0.00602268001737243 0.00355361069277201 1.69480580121578 0.09953044534721 0.888194047925105
"ACC_microglia208" "cg00005423" -0.00130441366826004 0.00755943029664402 -0.172554493800826 0.864055586974428 0.999993678854834 0.0058385867544488 0.00943050864954687 0.619116844214903 0.54009031326428 0.976606083386481
"ACC_microglia209" "cg00005434" -0.0105083376768443 0.00394914493426687 -2.66091466678346 0.0119402479159185 0.999993678854834 0.00717870337207232 0.00492662065783601 1.45712525291637 0.154532493873427 0.914121043990043
"ACC_microglia210" "cg00005437" -0.00826436719159237 0.00482758615471141 -1.71190465104945 0.0962984818435673 0.999993678854834 -0.00133291136197239 0.0060224899498908 -0.221322305734451 0.826205298375343 0.993839897611877
"ACC_microglia211" "cg00005440" -0.00206358428305516 0.00254314677700823 -0.811429486379378 0.422933363013269 0.999993678854834 -0.000528216935480442 0.00317261575760418 -0.16649256507486 0.868785290134068 0.995249915190599
"ACC_microglia212" "cg00005461" 0.0048812397869318 0.0077576114487031 0.62921942136556 0.533537452093493 0.999993678854834 -0.00997229937008842 0.00967774276578708 -1.03043649861646 0.310298663161334 0.951425503066041
"ACC_microglia213" "cg00005502" 0.00249938028494983 0.0109344922794999 0.22857762583414 0.820607804693758 0.999993678854834 -0.000218055662695334 0.0136409517614054 -0.0159853701200149 0.987342320500675 0.999501411740086
"ACC_microglia214" "cg00005541" 0.0172808127299946 0.00725537023681676 2.38179612699908 0.0231498354622448 0.999993678854834 -0.0162043593913508 0.00905118892416286 -1.79030175230262 0.0825844998448611 0.878318791815872
"ACC_microglia215" "cg00005543" 0.00308734216333687 0.00106389966733863 2.90191101484213 0.00655981994389962 0.999993678854834 -0.00405680432020223 0.00132723163272517 -3.05659104271987 0.00441321958432316 0.693458778635645
"ACC_microglia216" "cg00005549" -0.00500019925243814 0.00799222064166269 -0.625633284743488 0.535858718161335 0.999993678854834 0.0026456979369843 0.00997042143820642 0.265354674662602 0.792386909882435 0.992486337964772
"ACC_microglia217" "cg00005579" -0.00612249709869314 0.00691853995185116 -0.884940629280455 0.382591443054223 0.999993678854834 0.0107886765687054 0.00863098782551553 1.24999325532718 0.220094200274504 0.934602699400405
"ACC_microglia218" "cg00005597" 0.00651511592566477 0.00371665528572913 1.75295135674296 0.0888970994108603 0.999993678854834 -0.00117138064701481 0.004636586150548 -0.252638602838505 0.802114570227146 0.993068739825773
"ACC_microglia219" "cg00005599" -0.00343528352131007 0.00538695883058687 -0.637703689474052 0.528066919375798 0.999993678854834 -0.00320508065954101 0.0067203161948799 -0.476924086099239 0.636559436252115 0.984154242496845
"ACC_microglia220" "cg00005619" -0.00564872422195186 0.00499576516168604 -1.130702512855 0.266331327480883 0.999993678854834 0.0128279764770274 0.00623229591643969 2.05830670575019 0.0475281147332212 0.845880062956874
"ACC_microglia221" "cg00005622" 0.00504671095102486 0.00399614467185463 1.2628949563737 0.215477843603396 0.999993678854834 -0.0105312168301081 0.00498525357254719 -2.11247365391832 0.0422973808956106 0.836291096075474
"ACC_microglia222" "cg00005631" -0.00610527344443074 0.00821691935810799 -0.743012457388474 0.462731147051271 0.999993678854834 0.00147578099453168 0.0102507366346995 0.14396828707276 0.886401117757122 0.995856485359298
"ACC_microglia223" "cg00005644" 0.00281454720948019 0.0058078772827334 0.484608588037446 0.631155203007526 0.999993678854834 0.00602556654605055 0.00724541860973828 0.831638152411486 0.411590785781659 0.964186309217855
"ACC_microglia224" "cg00005734" -0.00439149016385634 0.00650017548527657 -0.675595631810776 0.504004504677659 0.999993678854834 -0.0127742879485623 0.00810907154798255 -1.57530832882347 0.124724896043991 0.900695781674186
"ACC_microglia225" "cg00005740" 0.00115887551775903 0.0053923899395551 0.214909442890668 0.831160548890868 0.999993678854834 -0.0131253264419955 0.00672709158906848 -1.95111457428707 0.0595760499283385 0.857362185175453
"ACC_microglia226" "cg00005817" -0.0081766315153816 0.00666189232349939 -1.22737371280215 0.228366145995615 0.999993678854834 -0.00397362435114771 0.00831081585698357 -0.47812686738916 0.635712216932022 0.984068742208722
"ACC_microglia227" "cg00005849" 0.00549941320561331 0.00946876881830631 0.580794959845371 0.56532434950287 0.999993678854834 0.00242605989077486 0.0118124386015226 0.20538179901838 0.838535529747201 0.994291906379137
"ACC_microglia228" "cg00005854" 0.00173833270950735 0.0054845250843506 0.316952276226699 0.753276362661978 0.999993678854834 0.000330311730758842 0.00684203163690608 0.0482768493757224 0.961786607472413 0.998412776892851
"ACC_microglia229" "cg00005861" 0.00512993744746764 0.012840030347469 0.399526894301993 0.692079162182212 0.999993678854834 0.00586467123062858 0.0160181405873942 0.366126842165683 0.716607272433907 0.988202015683098
"ACC_microglia230" "cg00005876" -0.00844932570288224 0.00646051848989574 -1.30784018590721 0.199965430819128 0.999993678854834 -2.965091058988e-06 0.00805959882010781 -0.000367895614306562 0.999708676811046 0.99997220058875
"ACC_microglia231" "cg00005888" -0.00576794861516879 0.00576833092132833 -0.99993372326159 0.324618722707304 0.999993678854834 -0.00131960704760329 0.00719608389949503 -0.183378496698168 0.855623137777426 0.995038161787429
"ACC_microglia232" "cg00005893" -0.00337233540508949 0.00885334193726754 -0.380911008406201 0.705710547231955 0.999993678854834 -0.00214783052088416 0.0110446838505625 -0.194467360944403 0.847002202519604 0.994615015637373
"ACC_microglia233" "cg00005986" -0.00389722940089465 0.00334755017676995 -1.16420343089676 0.252689607785523 0.999993678854834 -0.00205527646608322 0.00417612169938729 -0.492149562208583 0.625871883352777 0.983279091478202
"ACC_microglia234" "cg00006032" -0.00229632535889704 0.00224201510816492 -1.02422385582253 0.313179379922251 0.999993678854834 -0.000749672676023339 0.00279694924620847 -0.268032277324872 0.790342815807676 0.992377004834231
"ACC_microglia235" "cg00006040" 0.0115649700717074 0.00627199143322932 1.84390718559271 0.0741915561611559 0.999993678854834 -0.0139881279364634 0.00782440834029666 -1.78775535837296 0.0830024653775659 0.878818417681272
"ACC_microglia236" "cg00006081" -0.00117944079214649 0.00338675663721871 -0.348250824752226 0.729863719274449 0.999993678854834 -0.0059657625556636 0.00422503237782091 -1.41200398533762 0.167309594038984 0.918297686899737
"ACC_microglia237" "cg00006090" 0.00502934357386745 0.00544199296610929 0.924173111797155 0.36210501419558 0.999993678854834 -0.0108192080266375 0.00678897214786819 -1.59364448564351 0.12055019146908 0.899414529479333
"ACC_microglia238" "cg00006122" 0.000204957259832162 0.00133014250930984 0.154086692514252 0.878479871117814 0.999993678854834 0.000865824947345754 0.00165937378174454 0.521778129117777 0.605309596209353 0.98204250775102
"ACC_microglia239" "cg00006166" 0.00193847509430863 0.00251095196598211 0.772008035426689 0.445603409274358 0.999993678854834 0.000375646635444004 0.00313245222253105 0.119920946516617 0.905272903963068 0.996451863418561
"ACC_microglia240" "cg00006183" 0.00751896851926833 0.0076694345579102 0.980381077965301 0.334031253463567 0.999993678854834 -0.0142622167173396 0.0095677407023139 -1.49065669326619 0.145549126262898 0.911044789443049
"ACC_microglia241" "cg00006198" -0.00404668931078263 0.00661950532369272 -0.611328054424037 0.545170985495807 0.999993678854834 0.00437618532765719 0.00825793740548401 0.529936848970423 0.599703469623224 0.981841671432273
"ACC_microglia242" "cg00006299" 0.00213564982802132 0.00830495967932583 0.257153545650289 0.79865692345482 0.999993678854834 0.00881625284681548 0.0103605683254716 0.850942976278689 0.400933630738792 0.963198260616027
"ACC_microglia243" "cg00006301" -0.00894965986207744 0.00463754241948514 -1.92982814011026 0.062261622299761 0.999993678854834 -0.0016836727277818 0.0057854073896297 -0.291020599655571 0.772856897303157 0.991360145749687
"ACC_microglia244" "cg00006378" -0.00577732312755676 0.00742082591278687 -0.778528319550228 0.441804514376308 0.999993678854834 -0.00333373412504932 0.00925759749228543 -0.360107914372752 0.721061048496023 0.98836247607733
"ACC_microglia245" "cg00006387" 0.00757734587482222 0.00411963060896039 1.83932653047609 0.0748791087372765 0.999993678854834 -0.00591951869555279 0.00513930422878383 -1.15181324787102 0.257674432822866 0.942741984709352
"ACC_microglia246" "cg00006397" -0.00181304036880467 0.00464458913637043 -0.390355382483087 0.698782261074658 0.999993678854834 -0.00433348133197347 0.00579419828020349 -0.747900075628976 0.459817370313591 0.969299736162036
"ACC_microglia247" "cg00006414" -0.00450047759893923 0.00380790696650643 -1.18187698347794 0.245701365515134 0.999993678854834 -0.00240109892912033 0.00475042406307402 -0.505449386673611 0.616602749316895 0.98268953584474
"ACC_microglia248" "cg00006459" 0.00133837135426822 0.00643165590450071 0.208091255835323 0.836436702782699 0.999993678854834 0.0100173853911687 0.00802359228912131 1.24849132784958 0.220636392671431 0.934941970298014
"ACC_microglia249" "cg00006468" 0.00834041911727754 0.00813409102452654 1.02536584507462 0.312648478196011 0.999993678854834 -0.0209365476295762 0.0101474069807949 -2.06324114812788 0.0470290964359868 0.845398311591793
"ACC_microglia250" "cg00006480" 0.009203885667585 0.00631016871773208 1.4585799650208 0.154133821063422 0.999993678854834 -0.0096258150190163 0.00787203510548815 -1.22278608898803 0.230071738135327 0.937106529952157
"ACC_microglia251" "cg00006600" 0.00468968594686431 0.00655980925545991 0.714911937867851 0.479690918579333 0.999993678854834 -0.0142572423681115 0.0081834656178331 -1.74220104707749 0.0907876970009197 0.883727912462327
"ACC_microglia252" "cg00006609" 0.00573217984360834 0.00521349398464517 1.09948910663191 0.279511427216993 0.999993678854834 0.0038899824101875 0.00650391606076238 0.598098495405785 0.553857220846156 0.977778385427284
"ACC_microglia253" "cg00006626" -0.03404655491029 0.0186053708306912 -1.82993154074238 0.0763063283732699 0.999993678854834 0.0120555834535055 0.0232104938681364 0.519402280795739 0.606946727104158 0.982046467973919
"ACC_microglia254" "cg00006713" -0.0160042292808839 0.0131415625073411 -1.21783305995338 0.231923798048314 0.999993678854834 0.00613638941456176 0.0163943067176716 0.374300025017056 0.710575562049565 0.987722294305092
"ACC_microglia255" "cg00006735" 0.00526993712796418 0.00778065558410874 0.677312736824841 0.502928596841727 0.999993678854834 -0.0118374181305285 0.00970649068854528 -1.21953634020356 0.231285654378789 0.937400899668889
"ACC_microglia256" "cg00006771" -0.009392632104098 0.00800422395183998 -1.17345943349559 0.24901185151634 0.999993678854834 0.00136814061561648 0.00998539575717069 0.137014160368556 0.891852135656784 0.996099349312679
"ACC_microglia257" "cg00006775" 0.00314832023035405 0.00979472309378155 0.321430243633212 0.749911462928982 0.999993678854834 0.00780154970640371 0.0122190717066113 0.638473191231258 0.527572238334369 0.975797345177996
"ACC_microglia258" "cg00006787" 0.000229170209109074 0.00594375430846334 0.0385564741097654 0.969476318379258 0.999993678854834 0.00306836805115342 0.0074149273446743 0.413809590913557 0.681690727165808 0.986051370685082
"ACC_microglia259" "cg00006867" -0.000896476517871377 0.0134656000621246 -0.0665753114406644 0.94732152001298 0.999993678854834 0.0260338223810102 0.0167985486834346 1.54976616561422 0.130735962740266 0.903448387596407
"ACC_microglia260" "cg00006884" -0.000827306710599371 0.00129400561071252 -0.63933780792792 0.527016706842979 0.999993678854834 0.00153885689347961 0.00161429243018539 0.953270215919231 0.347384016153533 0.957347467409288
"ACC_microglia261" "cg00006899" 0.000186157952946559 0.00346970514232496 0.0536523840817837 0.957535613368163 0.999993678854834 0.00247097424787437 0.00432851194759995 0.570859980932814 0.571961833742621 0.979466720570539
"ACC_microglia262" "cg00006926" -0.00221303917722013 0.00528109828388456 -0.419049042123168 0.677895479768283 0.999993678854834 -0.00641417647933499 0.0065882534914556 -0.973577669355563 0.337349141163859 0.955850485866548
"ACC_microglia263" "cg00006948" -0.000337688212076341 0.00160715861394696 -0.210115049719346 0.834869804343534 0.999993678854834 0.00338412592211647 0.00200495574603672 1.68788060724333 0.100864931045804 0.889227632526938
"ACC_microglia264" "cg00007021" -0.0162551150036191 0.00770028491542598 -2.11097578624075 0.042434889794194 0.999993678854834 0.0074466046732736 0.00960622701040554 0.775185165331548 0.443749899662527 0.967730568429061
"ACC_microglia265" "cg00007032" -0.000839240241907712 0.00106190423677896 -0.790316313694497 0.434985939924272 0.999993678854834 -0.00161787866986397 0.00132474230159649 -1.22127803114176 0.230634469903617 0.937243383448279
"ACC_microglia266" "cg00007036" -0.000798499809019906 0.00230946823236343 -0.345750505605678 0.73172476020599 0.999993678854834 -6.34463717289661e-05 0.00288109808365131 -0.0220215938113979 0.982563350475807 0.999458263041817
"ACC_microglia267" "cg00007064" -0.00104061074033077 0.00428466648413749 -0.242868550955664 0.809610501934401 0.999993678854834 0.0020463467054558 0.00534518908878893 0.382838973788193 0.704294115452329 0.987474772567197
"ACC_microglia268" "cg00007076" -0.00601368526256462 0.00583303372747104 -1.03097042525964 0.310051945189628 0.999993678854834 -0.00223209625737007 0.007276801671739 -0.306741389701314 0.760967437173343 0.990690625682209
"ACC_microglia269" "cg00007127" -0.000775003829095328 0.00565436027439368 -0.137063043648812 0.891813799331321 0.999993678854834 0.000255455280379366 0.0070539037179821 0.0362147387592134 0.971329318600419 0.998927838589221
"ACC_microglia270" "cg00007205" 0.0134168124578203 0.00756829669255936 1.7727651283823 0.085499455266601 0.999993678854834 0.00598984554901415 0.00944156961844115 0.634412051288046 0.530185765609501 0.975970780710053
"ACC_microglia271" "cg00007215" -0.0122413947722678 0.0148783025363688 -0.822768238671366 0.416545814020728 0.999993678854834 0.00968824577142514 0.0185609173249591 0.52197020232385 0.605177334374951 0.98204250775102
"ACC_microglia272" "cg00007221" 0.000704731554292775 0.00600703920317608 0.117317621952619 0.90731949634202 0.999993678854834 0.001567045284148 0.00749387625002223 0.209110109623622 0.835647782026417 0.994093521121043
"ACC_microglia273" "cg00007226" 0.000412241533087352 0.0017813282533699 0.231423676297436 0.818414660757721 0.999993678854834 -0.00265796225435599 0.00222223512114991 -1.19607607181575 0.240190449080149 0.939524942267681
"ACC_microglia274" "cg00007239" 0.000578949580864082 0.00559659728271636 0.103446710852685 0.918234564773046 0.999993678854834 -0.0144649384553954 0.00698184347385526 -2.07179357565976 0.0461751036538815 0.843827523176984
"ACC_microglia275" "cg00007266" -0.00446548924039144 0.00502685017187567 -0.888327498872964 0.380794085680581 0.999993678854834 0.0039542877485184 0.00627107495744684 0.630559796422577 0.532671208884942 0.976193194768253
"ACC_microglia276" "cg00007269" 0.00134671255485916 0.00272547995578248 0.494119412620123 0.624495064743563 0.999993678854834 0.000416796678971379 0.00340007927695078 0.122584400251151 0.903179722277572 0.996437987811821
"ACC_microglia277" "cg00007300" -0.00173673197282803 0.0014666081949918 -1.1841826458891 0.244800242244331 0.999993678854834 0.00230463518860989 0.00182961687926491 1.25962720104322 0.216640124649581 0.933782372443162
"ACC_microglia278" "cg00007317" -0.00218792422869069 0.00860718749247524 -0.254197347345282 0.800920385854194 0.999993678854834 -0.00825107301421503 0.010737602294196 -0.768427884377406 0.447697557728379 0.96822729924231
"ACC_microglia279" "cg00007324" 0.00191030967400109 0.00462637261117216 0.412917383564806 0.682337849960112 0.999993678854834 0.00750122715238705 0.00577147287740117 1.29970759834269 0.202707339264307 0.929260259983005
"ACC_microglia280" "cg00007326" 1.09233671237974e-05 0.00534020782325272 0.00204549476075333 0.998380248039854 0.999993678854834 -0.00819402802008888 0.00666199357508724 -1.2299663648327 0.22740642152185 0.936659176798325
"ACC_microglia281" "cg00007420" 0.000612666067399932 0.0043802426075455 0.139870350182097 0.889612638072203 0.999993678854834 0.00813058946649894 0.00546442181177462 1.48791395440581 0.146267877277081 0.911230696403209
"ACC_microglia282" "cg00007426" -0.000306814721605064 0.004823070376878 -0.0636139839625701 0.949661374155644 0.999993678854834 0.00105625811861176 0.0060168564457448 0.175549828741346 0.861720402683495 0.995188094548258
"ACC_microglia283" "cg00007466" 0.00921553443827348 0.00488674890500972 1.88582114968626 0.0681472297861833 0.999993678854834 -0.00329612327143424 0.0060962964149979 -0.540676346269061 0.592361714871173 0.981158838028089
"ACC_microglia284" "cg00007540" 0.00789451674801186 0.00391994128322281 2.01393749998248 0.0522281774385419 0.999993678854834 0.00120923780041079 0.00489018864206735 0.247278354460286 0.806224834675112 0.993238829563132
"ACC_microglia285" "cg00007644" -0.00266638162445023 0.00385699563077942 -0.691310512040016 0.494205384624783 0.999993678854834 -0.00240090192103483 0.00481166294680668 -0.498975499235294 0.621106783066496 0.982903286539956
"ACC_microglia286" "cg00007675" -0.0070879370450897 0.00620979425423699 -1.14141254201032 0.261913623270486 0.999993678854834 0.000179218476956255 0.00774681637748366 0.0231344681767802 0.981682337058913 0.999441464853202
"ACC_microglia287" "cg00007800" 0.00234665057165619 0.00512658841970312 0.457741168110407 0.650138157477403 0.999993678854834 0.00529504497698857 0.0063954999963609 0.827932918458525 0.413656189191535 0.964457974255545
"ACC_microglia288" "cg00007809" -0.0153062861301953 0.00716314355021197 -2.13681130678197 0.0401177129605506 0.999993678854834 -0.026218436679237 0.00893613467647272 -2.93397958160429 0.00604674074952708 0.712880136513837
"ACC_microglia289" "cg00007810" 0.0153175340576999 0.0222302561625566 0.689039925842143 0.495614606851265 0.999993678854834 -0.00363720631489634 0.0277325955523 -0.1311527551771 0.896450786230311 0.996232085636104
"ACC_microglia290" "cg00007898" -0.00217784892866162 0.00159041350148623 -1.36936018628264 0.180134507808197 0.999993678854834 0.0021083065286531 0.0019840659538564 1.06261917581682 0.295669382811639 0.949187315809124
"ACC_microglia291" "cg00007932" -0.00292765139655664 0.00832746490397425 -0.351565744235011 0.727398919194702 0.999993678854834 -0.00241378957498467 0.0103886439485514 -0.232348859672032 0.81770204085602 0.993720544618275
"ACC_microglia292" "cg00007981" 0.00105961432906126 0.00113945701549246 0.929929180876836 0.359160858340828 0.999993678854834 0.000191556270090122 0.00142149061750843 0.134757322862869 0.893622328965319 0.996164810901222
"ACC_microglia293" "cg00007987" -0.00324573484002568 0.0048892991576113 -0.663844599276148 0.511401470809165 0.999993678854834 -0.00064451636929039 0.0060994778953839 -0.105667465370792 0.916485904299562 0.996830023458319
"ACC_microglia294" "cg00008004" -0.00281144163713034 0.00627346437371999 -0.448148179323003 0.656974841059588 0.999993678854834 0.00536979903977811 0.00782624585681478 0.686127057342865 0.497425737976503 0.972885581513584
"ACC_microglia295" "cg00008033" 0.000983659687746938 0.00263916899228885 0.372715688393204 0.711743317407183 0.999993678854834 -0.00725612492966557 0.0032924049872442 -2.20389804953462 0.034616813139658 0.826035972530689
"ACC_microglia296" "cg00008034" 0.00978829909603278 0.00828032234078659 1.18211570675435 0.245607952409746 0.999993678854834 -0.00390060391410466 0.0103298328566493 -0.377605714268052 0.708141351893424 0.987575599912464
"ACC_microglia297" "cg00008036" -0.0021371869170139 0.00200248587648315 -1.0672669116485 0.293597217557167 0.999993678854834 -0.00113505213536319 0.00249813274780157 -0.454360216190302 0.652544203703911 0.984978750830032
"ACC_microglia298" "cg00008075" 0.00596978505008109 0.00822011666691133 0.72624091506042 0.472811076993744 0.999993678854834 -0.00451300976963637 0.0102547253279134 -0.440090750880663 0.662740498659287 0.98530290060254
"ACC_microglia299" "cg00008103" 0.00113402602478587 0.00588442585446296 0.192716511828556 0.848362140357409 0.999993678854834 -0.00727801732965751 0.00734091416158249 -0.991432016430033 0.328688991864278 0.954737744944337
"ACC_microglia300" "cg00008254" -0.00561461473244289 0.00439904898794239 -1.27632466649776 0.210750449382169 0.999993678854834 -0.0061715586903418 0.00548788306825031 -1.12457911613439 0.268881098808645 0.944507374371257
"ACC_microglia301" "cg00008282" -0.00435335424606509 0.00701995893487242 -0.620139560138923 0.539425034613549 0.999993678854834 0.00943120409861452 0.00875750960812061 1.07692763361278 0.289322704373583 0.948155393926684
"ACC_microglia302" "cg00008345" 0.00794849187811251 0.00477777900848378 1.66363740641804 0.10565453948045 0.999993678854834 -0.0029916774595788 0.00596035474857573 -0.501929429669213 0.61904980802547 0.982771467660534
"ACC_microglia303" "cg00008364" -0.00421921535929266 0.00646326577431588 -0.652799297850205 0.518407908294072 0.999993678854834 -0.00131695664505432 0.00806302610079824 -0.163332801927051 0.871252594768613 0.995294111479224
"ACC_microglia304" "cg00008369" 0.000974303888130513 0.00478586103437504 0.203579644526336 0.839932199611945 0.999993678854834 0.00142829568294346 0.00597043720348076 0.239227988548438 0.812408391795252 0.993535217449594
"ACC_microglia305" "cg00008387" -0.00220212501958286 0.0013242991512411 -1.6628607044859 0.105811057185686 0.999993678854834 0.0012362012956343 0.00165208410029406 0.748267776086133 0.459598599234017 0.96929918648712
"ACC_microglia306" "cg00008404" -0.000352876821102096 0.00388188525089267 -0.0909034652739796 0.92811884665079 0.999993678854834 0.000507463355279417 0.00484271314087568 0.104789059462575 0.91717752625747 0.996877180898435
"ACC_microglia307" "cg00008446" 0.00331522782289809 0.00272145735971788 1.21818106429629 0.231793310068594 0.999993678854834 -0.00252896534361703 0.00339506102484815 -0.744895401027481 0.461607347630838 0.969490815901531
"ACC_microglia308" "cg00008452" -0.00309235068877277 0.00625615141306803 -0.49428961746568 0.62437616502645 0.999993678854834 -0.00953240062055772 0.00780464766505025 -1.22137488194944 0.230598299306136 0.937230668537905
"ACC_microglia309" "cg00008488" 0.00192267825591385 0.00542972390680081 0.354102398006954 0.725514785581337 0.999993678854834 -0.00238980767934482 0.00677366630266683 -0.352808593243505 0.726475560152039 0.988639882838926
"ACC_microglia310" "cg00008493" 0.00891016215618823 0.00607700558005427 1.46620930963645 0.15205632331839 0.999993678854834 0.00416212200862026 0.00758116040986428 0.549008566446462 0.586695500218351 0.980827327240572
"ACC_microglia311" "cg00008500" -0.000218093466511667 0.00545437030629125 -0.0399850861354445 0.96834595079358 0.999993678854834 -0.0029861678429101 0.00680441307516875 -0.438857519365996 0.663624821488855 0.985344056758958
"ACC_microglia312" "cg00008564" 0.00372860244614901 0.00636317175792999 0.585966022605363 0.561884985752429 0.999993678854834 -0.00235464663448633 0.00793815723499049 -0.296623834069111 0.768612664359185 0.991196346491452
"ACC_microglia313" "cg00008612" 0.00460218100271412 0.00810851317407793 0.567573968730397 0.574165691556959 0.999993678854834 0.0219425604491021 0.0101154982085163 2.16920214870173 0.0373715898769772 0.830987031299551
"ACC_microglia314" "cg00008621" 0.00182047853786993 0.00412078536626648 0.441779509501443 0.661530325023689 0.999993678854834 -0.000444932772947079 0.00514074480675537 -0.0865502548117929 0.931552043413565 0.997184632723913
"ACC_microglia315" "cg00008629" -0.00246150144985424 0.00947313733706085 -0.259840152451326 0.796601411782434 0.999993678854834 -0.0110952651247022 0.0118178883976426 -0.938853435687836 0.35462741652446 0.958096374980448
"ACC_microglia316" "cg00008647" 0.00025492348166151 0.00158009853040534 0.161333914788285 0.872814106732969 0.999993678854834 -0.00318365126768937 0.00197119786457176 -1.61508457619043 0.115814603672155 0.896687775529791
"ACC_microglia317" "cg00008665" 0.00148093525732037 0.00385394552499305 0.384264709429965 0.703247349527024 0.999993678854834 0.0035462051291015 0.00480785789168059 0.737585263332715 0.465979180142436 0.969814292017655
"ACC_microglia318" "cg00008671" -0.00114764169171927 0.00705257005943437 -0.162726733949144 0.871725994267174 0.999993678854834 -0.00718548068418613 0.00879819250090278 -0.81669964409722 0.419957050306754 0.965144197273705
"ACC_microglia319" "cg00008695" -0.00192632791737362 0.00605230709662744 -0.318279936331558 0.752278198130186 0.999993678854834 -0.00640276660378663 0.00755034866182949 -0.848009395401246 0.402541846765174 0.963281716831143
"ACC_microglia320" "cg00008713" -1.58366624059371e-05 0.00136948132289591 -0.011563985679227 0.990843109363178 0.999993678854834 0.000583299888140636 0.0017084495728066 0.341420605808343 0.734951499422185 0.989160548296714
"ACC_microglia321" "cg00008737" 0.00382643488795658 0.00598661097518796 0.639165448333887 0.527127425998905 0.999993678854834 -0.000258680589136234 0.00746839171306945 -0.0346367195340801 0.972578087084623 0.998940246075794
"ACC_microglia322" "cg00008795" 0.00624830305987452 0.00619296230769104 1.00893607121018 0.320346325058783 0.999993678854834 0.00551877926108322 0.00772581825841104 0.714329418126678 0.480046208092543 0.971511174149612
"ACC_microglia323" "cg00008800" 0.00417728784765405 0.00751090705233615 0.556162899972883 0.58185134858873 0.999993678854834 -0.0100859221941759 0.00936997513614805 -1.0764086401111 0.289551219798205 0.948155393926684
"ACC_microglia324" "cg00008810" 0.0107680610933078 0.00540605146116537 1.99185323533465 0.054715615682601 0.999993678854834 0.00157735808908324 0.00674413455297664 0.233885916227315 0.816518475950778 0.993720544618275
"ACC_microglia325" "cg00008819" -0.000317296008419389 0.00167756046589758 -0.189141324482524 0.851140559767833 0.999993678854834 -0.00148311332029059 0.00209278316790725 -0.708679878084876 0.483499741746992 0.971915496598115
"ACC_microglia326" "cg00008893" 0.0052745519552771 0.00436677749411802 1.20788200506708 0.235678163029188 0.999993678854834 0.00165401455835286 0.0054476238701756 0.303621284760164 0.763322550663354 0.990855171917916
"ACC_microglia327" "cg00008916" -0.00746646617855005 0.00686031778208859 -1.08835573157326 0.284323041031277 0.999993678854834 0.00479198610548018 0.00855835474947736 0.559919078579071 0.579315914752338 0.980151153620943
"ACC_microglia328" "cg00008956" -0.00447368460683694 0.0075122902195232 -0.595515412225499 0.55556145326618 0.999993678854834 0.0174110566768523 0.00937170065905242 1.85783320554892 0.072134322131169 0.87158953055767
"ACC_microglia329" "cg00008971" 0.0084687873299663 0.00566150983885361 1.49585315066433 0.144195121364669 0.999993678854834 -0.00243586961806496 0.00706282291252906 -0.344886123895852 0.732368522852676 0.989008444057248
"ACC_microglia330" "cg00008985" -0.00612743259069776 0.00881607579168553 -0.69502948199204 0.49190208483607 0.999993678854834 0.00103023598442752 0.0109981937455605 0.0936731983689033 0.925935196992399 0.997094226047499
"ACC_microglia331" "cg00009001" 0.00582756930529791 0.00793712216638448 0.734216909244385 0.468001695451532 0.999993678854834 -0.00763010270534481 0.00990168522035699 -0.77058627249208 0.446434345638662 0.968109966319975
"ACC_microglia332" "cg00009038" -0.00549522516877047 0.00736190609258873 -0.746440541302549 0.460686351912883 0.999993678854834 -0.00856782983424044 0.00918409408631376 -0.93289874360154 0.357648134738417 0.958679344180314
"ACC_microglia333" "cg00009053" -0.00253536555470521 0.00622412667300701 -0.407344787133056 0.686385197738605 0.999993678854834 0.00546004899634742 0.00776469629619126 0.703188996461546 0.486869762958972 0.972000625860308
"ACC_microglia334" "cg00009085" 0.00421410314964185 0.0074517731354319 0.565516833786112 0.575547505404009 0.999993678854834 0.0071339119035737 0.00929620464115518 0.76740047997558 0.448299599241144 0.968262758069037
"ACC_microglia335" "cg00009088" 0.00357421710767266 0.00474356927870771 0.753486857189189 0.456499978087806 0.999993678854834 -0.00296022977147274 0.00591767757054886 -0.500235056097892 0.620229308054122 0.982824794897857
"ACC_microglia336" "cg00009163" -0.00742898544703353 0.0109238593077808 -0.680069674802756 0.501203806760571 0.999993678854834 0.0107265116991002 0.0136276869613036 0.787111688840414 0.436833289136313 0.966850167971242
"ACC_microglia337" "cg00009167" -0.000482619254304319 0.001314017645721 -0.367285215595036 0.715751270432076 0.999993678854834 0.000739992345935799 0.00163925775982489 0.451419150832537 0.654640286800652 0.984978750830032
"ACC_microglia338" "cg00009196" -0.00388221344328679 0.00800006472340686 -0.485272754347609 0.630689080089283 0.999993678854834 -0.0175766642512286 0.00998020705403111 -1.76115226428386 0.0874772535278566 0.880494840765888
"ACC_microglia339" "cg00009200" -0.0033289228943532 0.00519054782935588 -0.641343265449941 0.525729368167215 0.999993678854834 -0.002343506056065 0.0064752903697463 -0.361915207233683 0.71972267259145 0.988314288251112
"ACC_microglia340" "cg00009214" 0.00121915123426883 0.00168095680185893 0.72527219790574 0.4733971283853 0.999993678854834 -0.00121334777610241 0.00209702015064321 -0.578605682797206 0.566783658280548 0.978982621776763
"ACC_microglia341" "cg00009292" 0.00576365362345302 0.00304653342355133 1.89187276886474 0.0673104870485909 0.999993678854834 -0.00122681219021573 0.0038005985470478 -0.322794469089265 0.748887321722821 0.989877019975532
"ACC_microglia342" "cg00009293" -0.00577874373166617 0.00485191354563226 -1.19102363991383 0.24214085537051 0.999993678854834 0.00979975388799062 0.00605283875416533 1.619034354954 0.11495909361009 0.8964816746991
"ACC_microglia343" "cg00009306" -0.0172675930412928 0.0156866583204469 -1.10078212252416 0.278956386747066 0.999993678854834 0.0347866439976426 0.0195693539285805 1.77760819925883 0.0846858663952339 0.878839721905615
"ACC_microglia344" "cg00009349" 0.00926336906164121 0.00606204444572056 1.52809322738975 0.136018890017745 0.999993678854834 -0.00175787588782384 0.0075624961585643 -0.232446516463099 0.817626830169099 0.993720544618275
"ACC_microglia345" "cg00009364" 0.00361041653006613 0.00265174862893567 1.36152291762106 0.182572595703129 0.999993678854834 -0.000828144314352605 0.00330809828257875 -0.250338485622938 0.803877617258814 0.993117392677286
"ACC_microglia346" "cg00009407" -0.00233661561430265 0.00179044990239236 -1.30504383908229 0.20090500873934 0.999993678854834 -0.00142306763787144 0.00223361452232551 -0.637114248518505 0.528446013887574 0.975863017104952
"ACC_microglia347" "cg00009412" -0.0011431748910264 0.00136465578349343 -0.837702008707246 0.408224457138091 0.999993678854834 -0.00283236387449835 0.00170242963621243 -1.66371861382759 0.105638186001939 0.891608384859568
"ACC_microglia348" "cg00009421" 0.000975171974459965 0.00508405594944114 0.1918098431956 0.849066563385875 0.999993678854834 -0.0103850473058426 0.00634244006817149 -1.63738989950544 0.111051316314459 0.894197132748765
"ACC_microglia349" "cg00009436" -0.0013238864382721 0.00654498302542881 -0.202274999511608 0.840943628940006 0.999993678854834 0.0015624577159905 0.00816496966178062 0.191361117151996 0.84941524124873 0.994785627273426
"ACC_microglia350" "cg00009523" -0.0292388767533157 0.0472939716031309 -0.618236865338246 0.540663084706503 0.999993678854834 -0.0190556446577227 0.0589999762909052 -0.322977157885063 0.74875021006804 0.989877019975532
"ACC_microglia351" "cg00009528" -0.00088838644890354 0.00424634266508518 -0.209212143006768 0.835568784860606 0.999993678854834 0.0101243510184109 0.0052973795194333 1.91119986424797 0.0646971407844329 0.863379412834904
"ACC_microglia352" "cg00009553" -0.00664086637921983 0.00505134941726233 -1.31467175019125 0.19768413133541 0.999993678854834 0.000491087224832239 0.00630163815288083 0.0779300894336078 0.938354278923772 0.997586409238196
"ACC_microglia353" "cg00009556" 0.00149964824336858 0.0038842001159036 0.386089335930034 0.701908578620361 0.999993678854834 -0.00621541111871552 0.00484560097152574 -1.28269148764812 0.208536865584125 0.931324173682477
"ACC_microglia354" "cg00009585" -0.00926992993435647 0.00824813272794845 -1.12388224585011 0.269172381744769 0.999993678854834 -0.0131288501163909 0.010289675806398 -1.27592456394278 0.210890146510049 0.93202003966436
"ACC_microglia355" "cg00009602" -0.00169493610772565 0.00716738514616417 -0.236479004987299 0.814522737907155 0.999993678854834 0.005508375450054 0.00894142613439301 0.616051104964805 0.542087152238376 0.976648493508428
"ACC_microglia356" "cg00009629" 0.00770876411540482 0.00429298992309405 1.79566322155468 0.0817102982600084 0.999993678854834 -0.00704007847222236 0.00535557271030451 -1.31453326339436 0.197730178347114 0.928015458645392
"ACC_microglia357" "cg00009644" -0.00973529807252403 0.00433867159844714 -2.24384304080733 0.0316710283440385 0.999993678854834 0.000703444431594894 0.00541256132156723 0.12996516617593 0.897382975290768 0.996284792735968
"ACC_microglia358" "cg00009733" -0.00515404191094905 0.00598202192706457 -0.861588602280195 0.395131574491519 0.999993678854834 0.0062101677794032 0.00746266680307985 0.832164686334416 0.411297800919476 0.964108779163056
"ACC_microglia359" "cg00009737" -0.00806781993322671 0.0065805778339941 -1.22600478814334 0.228874097694298 0.999993678854834 -0.00193258195396017 0.00820937474746583 -0.235411588995464 0.815344109511871 0.993711391011976
"ACC_microglia360" "cg00009750" 0.0016158474411321 0.00400197043033942 0.403762963584679 0.68899164237746 0.999993678854834 0.00677661268685561 0.00499252129823875 1.35735278470344 0.183880267997912 0.923692324755667
"ACC_microglia361" "cg00009786" -0.00270174532634723 0.00473841345202899 -0.57017931290701 0.572417997673485 0.999993678854834 0.00402293591374377 0.00591124559536273 0.680556381704 0.500899654872118 0.973059579580164
"ACC_microglia362" "cg00009796" 0.00600817309849127 0.0055690774324086 1.07884531529898 0.288479441836076 0.999993678854834 -0.00658912181769352 0.0069475120260903 -0.94841459690161 0.349812549072446 0.957585503297228
"ACC_microglia363" "cg00009817" -0.00165288123812029 0.00737128444120851 -0.224232459254999 0.823958981569971 0.999993678854834 -0.00510335826737768 0.00919579372428998 -0.55496658802791 0.582660000917236 0.980584837123726
"ACC_microglia364" "cg00009834" 0.000795380046206537 0.00493291604205409 0.161239323642601 0.872888013350577 0.999993678854834 -0.000468399179372607 0.00615389064738537 -0.0761143163263094 0.939787736510158 0.997621863012596
"ACC_microglia365" "cg00009871" 0.0119278801897988 0.00588572537619883 2.02657776695355 0.050849415436128 0.999993678854834 0.00444864166458997 0.00734253533546593 0.605872694013759 0.548744271473686 0.977365090282917
"ACC_microglia366" "cg00009916" 0.0017340044437281 0.0011264814692867 1.53931022480653 0.133263526049967 0.999993678854834 0.000252787503185212 0.00140530341874818 0.179881084620424 0.858345965080743 0.99513275991455
"ACC_microglia367" "cg00009919" -0.00375279328621194 0.00523105994717482 -0.717405903222107 0.478171500709586 0.999993678854834 0.0115925415764338 0.00652582987636392 1.77640879337372 0.0848867423817665 0.878839721905615
"ACC_microglia368" "cg00009922" -0.00465388268004183 0.00572330366843043 -0.813146208843069 0.421962430723544 0.999993678854834 0.00732878815232725 0.00713991169057776 1.02645361314465 0.312143360347138 0.951702737613071
"ACC_microglia369" "cg00009927" -0.00224845726162292 0.00461895046063987 -0.48678964643224 0.629625076592962 0.999993678854834 0.00627342461384038 0.00576221362742513 1.08871781219324 0.284165640308796 0.947005636589389
"ACC_microglia370" "cg00009944" 0.00479988075499175 0.0086802980640806 0.552962665516503 0.584015789039505 0.999993678854834 -0.0115919994567453 0.0108288088866033 -1.07047779475416 0.292171629231996 0.948494823364276
"ACC_microglia371" "cg00009945" -0.00375254210041581 0.00410223818502446 -0.914754807293919 0.366956367236865 0.999993678854834 0.00718733341353414 0.00511760690531787 1.40443249091007 0.169532820221214 0.919288284708088
"ACC_microglia372" "cg00010046" -0.00135110653757764 0.001092507426821 -1.23670238243516 0.224927004632346 0.999993678854834 0.00269086306020316 0.00136292026436219 1.97433637943774 0.0567614811631774 0.85544951996501
"ACC_microglia373" "cg00010078" -0.00299223634256261 0.00550141947797472 -0.543902597237353 0.590164631166742 0.999993678854834 -0.00614296601995305 0.00686310765969474 -0.895070618814434 0.377231800072753 0.960756909780219
"ACC_microglia374" "cg00010096" -0.00494971595647807 0.00730397109319991 -0.677674636621484 0.502701998873547 0.999993678854834 0.0130525831059611 0.00911181925985096 1.43248924651899 0.161409277996364 0.916773389897739
"ACC_microglia375" "cg00010108" 0.00224947047635038 0.00446272078819926 0.504058080957841 0.617569448710862 0.999993678854834 0.00315238989950058 0.00556731464437332 0.566231675568506 0.575067147286726 0.979801924952867
"ACC_microglia376" "cg00010168" -0.00234906721809944 0.0057704824530894 -0.407083330933933 0.686575324422444 0.999993678854834 0.00546114410519603 0.00719876796933717 0.758622048725217 0.453463185145814 0.968502744038608
"ACC_microglia377" "cg00010187" -0.00706939105027186 0.00476851583727297 -1.48251390820896 0.147691291102391 0.999993678854834 -0.00169908871140659 0.00594879879623568 -0.285618789541471 0.776955299623999 0.991621782250177
"ACC_microglia378" "cg00010207" -0.00180707640118576 0.00468218583912636 -0.385947175800895 0.702012850128597 0.999993678854834 0.00645289421812953 0.00584110076049902 1.10473941175058 0.277262553214801 0.945727887718023
"ACC_microglia379" "cg00010242" 0.00584555165951623 0.00607884861318195 0.96162152267457 0.343233422283293 0.999993678854834 -0.00465760542887232 0.00758345962279041 -0.614179498612338 0.543308095517182 0.976708824077244
"ACC_microglia380" "cg00010266" 0.000395853859583911 0.00194756189740798 0.2032561122246 0.840182993136172 0.999993678854834 0.00175837862584641 0.00242961421672047 0.723727501158556 0.474332498069429 0.970791310640343
"ACC_microglia381" "cg00010288" -5.4662683586488e-05 0.00462305176178864 -0.0118239393377112 0.990637275989181 0.999993678854834 -0.0139983756863821 0.00576733006536297 -2.42718476794878 0.0208385961359778 0.792739276508834
"ACC_microglia382" "cg00010312" -0.00055111192243836 0.00540794121257185 -0.101907898177071 0.919446495697271 0.999993678854834 0.00582282634475094 0.00674649204769316 0.86308948466662 0.394317856760266 0.962458185145844
"ACC_microglia383" "cg00010445" 0.00149594429876589 0.00361897890542148 0.413360878264547 0.682016150288874 0.999993678854834 -0.00290149242092649 0.00451473332391942 -0.642671939348919 0.524877396041552 0.975509933177499
"ACC_microglia384" "cg00010506" 0.00125925045341936 0.00613292525927318 0.205326235064635 0.838578583892383 0.999993678854834 -0.00228064482129235 0.00765092109259562 -0.298087615032326 0.767505095106325 0.991079644733528
"ACC_microglia385" "cg00010529" -0.00048595222391881 0.0085289403047979 -0.0569768583847915 0.954907229936173 0.999993678854834 -0.00489463191933817 0.0106399876921377 -0.460022329062935 0.648516925585875 0.984898266041756
"ACC_microglia386" "cg00010533" -0.00023431967266482 0.00123679272588003 -0.189457511967571 0.850894759490415 0.999993678854834 0.00171711106233001 0.00154291845303292 1.1128981307824 0.273793548939626 0.94529473406369
"ACC_microglia387" "cg00010572" 0.0080405156322747 0.00858397854877088 0.936688691216033 0.355723601422514 0.999993678854834 -0.0134520174134365 0.010708648770483 -1.25618252141347 0.217870436730163 0.933978131488671
"ACC_microglia388" "cg00010583" 0.0110704563693554 0.00905610609349114 1.22243006597637 0.230204495946592 0.999993678854834 -0.00357366270046944 0.0112976353368582 -0.316319530053378 0.753752227314415 0.990206924924137
"ACC_microglia389" "cg00010654" -0.00101677785351246 0.0028181602281224 -0.360794905614678 0.720552197205122 0.999993678854834 -0.00560802974966997 0.00351569938000695 -1.59513915824591 0.12021499133084 0.899292763258022
"ACC_microglia390" "cg00010659" -0.000685470176066831 0.00149547731478626 -0.45836213581401 0.649696660736294 0.999993678854834 0.000523543211706268 0.00186563156201784 0.28062519007773 0.780749776600808 0.991776269774618
"ACC_microglia391" "cg00010664" 0.00214767559397152 0.00873489738649758 0.24587301933179 0.807303384728846 0.999993678854834 -0.00088394377178658 0.0108969224033773 -0.0811186625971215 0.935837576265004 0.997460362215138
"ACC_microglia392" "cg00010672" -0.00668922564083904 0.00685875149771133 -0.975283277586473 0.336515275661957 0.999993678854834 -0.00693632638703366 0.00855640078498699 -0.810659360324039 0.423369369988119 0.965367613649738
"ACC_microglia393" "cg00010734" 0.00532782289307203 0.00993096633839131 0.536485847552986 0.59522129959854 0.999993678854834 0.00404780249408175 0.012389037305382 0.326724538340304 0.745939564050979 0.989851255743941
"ACC_microglia394" "cg00010738" -0.00140287552451402 0.00381093647831422 -0.368118317504622 0.715135864905182 0.999993678854834 0.000231290085884364 0.00475420342688665 0.0486495980749034 0.961491798197732 0.998408691241732
"ACC_microglia395" "cg00010742" 0.00932828830380841 0.00632630085885753 1.47452492569141 0.149817411650813 0.999993678854834 -0.00195745632892477 0.00789216020624962 -0.248025417347041 0.80565164440338 0.993166945690632
"ACC_microglia396" "cg00010743" -0.00120529999196247 0.00844526390370492 -0.142719044153695 0.887379935277223 0.999993678854834 0.00688873347160764 0.0105356000606226 0.65385297771075 0.517737287968823 0.974775840377763
"ACC_microglia397" "cg00010789" -0.00681649495042617 0.00991535882519827 -0.687468307561715 0.496591332590957 0.999993678854834 0.00984396010351993 0.0123695666862495 0.79582093319913 0.431823759782226 0.966500558370311
"ACC_microglia398" "cg00010810" 0.000570955164590237 0.0051571392083749 0.11071160609026 0.912515644555425 0.999993678854834 0.000977928305022464 0.00643361258758984 0.152002983037687 0.880110101923244 0.995516447431926
"ACC_microglia399" "cg00010848" -3.52165429053334e-05 0.00406777435836573 -0.00865744748916752 0.993144569516618 0.999993678854834 0.000725191263881449 0.00507461273741791 0.142905735157722 0.887233646082691 0.995856485359298
"ACC_microglia400" "cg00010853" 0.00594791706268496 0.00743119361483546 0.8003986130587 0.429204708801094 0.999993678854834 0.0128366517885425 0.0092705313642848 1.38467271013142 0.175444049642112 0.920926222913707
"ACC_microglia401" "cg00010890" 0.00897580075577409 0.00769441982639424 1.1665337943979 0.251759958346685 0.999993678854834 0.0031730577125727 0.00959891021923562 0.330564370340093 0.743063240594862 0.98978731682901
"ACC_microglia402" "cg00010900" 0.00288521563079479 0.00543937116266854 0.530431835686556 0.599364140167366 0.999993678854834 -0.0117697699537273 0.00678570140668058 -1.73449570624193 0.0921635057466053 0.884060965590844
"ACC_microglia403" "cg00010940" -0.00443570481423361 0.00630803082926328 -0.703183756435709 0.486872985346374 0.999993678854834 -0.00604055115924314 0.00786936805586859 -0.767603080242052 0.448180840874526 0.968257407503018
"ACC_microglia404" "cg00010946" -0.00683522271211506 0.0072502599546673 -0.942755536332863 0.352657109458356 0.999993678854834 -0.002981696935765 0.00904481376649604 -0.329658190067976 0.743741701544585 0.98978731682901
"ACC_microglia405" "cg00010947" -0.00132340148134632 0.00124857202918099 -1.05993202668045 0.29687209435121 0.999993678854834 -0.000564608707499933 0.00155761331988218 -0.362483230139969 0.719302213192136 0.988253332746842
"ACC_microglia406" "cg00010954" 0.00693433067819663 0.0082032688695208 0.845313104872267 0.404023540407198 0.999993678854834 -0.0171980634780435 0.010233707434662 -1.68053108688578 0.102297458639019 0.890094396326673
"ACC_microglia407" "cg00010992" -0.00215865112769478 0.00224793771144319 -0.960280668234757 0.343897584006323 0.999993678854834 -0.00243428948203548 0.00280433778730902 -0.868044318003278 0.391639084070095 0.962042363574243
"ACC_microglia408" "cg00011093" 0.00396388841717632 0.00653338744111645 0.60671259019945 0.548193348890906 0.999993678854834 0.0117876123456149 0.00815050398727036 1.4462433690021 0.157540780729007 0.91533433746486
"ACC_microglia409" "cg00011113" -0.00861831338437713 0.00666961366488893 -1.29217580168801 0.20527215504833 0.999993678854834 0.00451015078781553 0.00832044835227783 0.542056220633929 0.591421537149242 0.981152376150651
"ACC_microglia410" "cg00011122" -0.000167961309401598 0.00135242585622134 -0.124192619232288 0.901916178807888 0.999993678854834 0.0019153148387117 0.00168717260884438 1.13522162976768 0.264460768744411 0.943618213529538
"ACC_microglia411" "cg00011173" -0.00706311232674483 0.00668205411726694 -1.05702710615486 0.298176120577448 0.999993678854834 -0.00356987376105434 0.00833596801303949 -0.428249455308632 0.671251764489406 0.985603682930952
"ACC_microglia412" "cg00011203" -0.00651854551898108 0.00287202727931147 -2.26966699304605 0.0298882628696736 0.999993678854834 0.00441876653414993 0.00358289937686249 1.2332935060039 0.226179220207388 0.936568690259253
"ACC_microglia413" "cg00011225" 0.00391908666647118 0.00595866175796659 0.657712557896319 0.515284851985284 0.999993678854834 0.00267464488112888 0.00743352462330061 0.359808437675059 0.721282909976957 0.98836247607733
"ACC_microglia414" "cg00011239" 0.00222047351609646 0.00661788065227345 0.335526376610262 0.739351878760004 0.999993678854834 0.0134699635999753 0.00825591060223682 1.63155395557769 0.11228168857245 0.89501779861633
"ACC_microglia415" "cg00011247" -0.000322763565376124 0.00147073200862258 -0.21945776897751 0.827645298381094 0.999993678854834 0.00130079423253283 0.00183476140187946 0.708971875689308 0.483320900138166 0.971865131015343
"ACC_microglia416" "cg00011274" -0.00709411190396857 0.00746994165262227 -0.949687726339634 0.349174707114066 0.999993678854834 0.000883930068451022 0.00931887015320964 0.0948537809754304 0.925004605402869 0.997088735676152
"ACC_microglia417" "cg00011284" -0.000183560714955752 0.00227706789635511 -0.0806127543449961 0.936236839522504 0.999993678854834 -0.00213229154436153 0.0028406781529179 -0.750627642266084 0.458195999379839 0.969171052516243
"ACC_microglia418" "cg00011345" 0.00868287393940535 0.0132560112593777 0.65501407395553 0.51699884596271 0.999993678854834 -0.0064623607765164 0.0165370833428479 -0.390779960561262 0.698471405561795 0.987145947128811
"ACC_microglia419" "cg00011346" -7.11738447409125e-05 0.00179781253130256 -0.0395891359647745 0.96865923379512 0.999993678854834 0.00042283172144496 0.0022427995181382 0.188528541238479 0.851616973006771 0.99487248115669
"ACC_microglia420" "cg00011350" 7.276356002648e-05 0.00219220042115414 0.0331920199103747 0.973721414591643 0.999993678854834 -0.000961838699951416 0.0027348046376474 -0.351702891939964 0.727297006676195 0.988675940148883
"ACC_microglia421" "cg00011459" -0.00329892059666823 0.0066808237617925 -0.49378949577067 0.624725563333951 0.999993678854834 -0.000868465627430989 0.00833443312515932 -0.104202123214515 0.917639693148872 0.996913172390679
"ACC_microglia422" "cg00011460" 0.00283374712350643 0.0038166395237859 0.74247177545746 0.4630541375836 0.999993678854834 -0.00767694060432987 0.00476131806615696 -1.61235617903725 0.116408617261617 0.896966635860001
"ACC_microglia423" "cg00011461" 0.00248301780947501 0.00473734843812834 0.524136622396308 0.60368647409232 0.999993678854834 -0.00139559300307874 0.00590991697370635 -0.236144265526545 0.814780295447647 0.99370500448364
"ACC_microglia424" "cg00011482" -0.00427702364689759 0.0031350499682203 -1.36426012033408 0.18171818995785 0.999993678854834 0.00164891375952608 0.00391102433409413 0.421606622375568 0.67604596457645 0.985803368940441
"ACC_microglia425" "cg00011513" -0.0297619580988508 0.00888026931651058 -3.35147021312925 0.00202632410125146 0.999993678854834 0.0179468191792552 0.0110782761813198 1.62000106203501 0.114750501599408 0.896306727764081
"ACC_microglia426" "cg00011564" -0.0018294706218059 0.00629689464933308 -0.290535370795771 0.77322477605043 0.999993678854834 0.000794559731196083 0.00785547549557851 0.101147248392959 0.920045637196544 0.997069196066115
"ACC_microglia427" "cg00011574" 0.00604472530298176 0.00457162306686498 1.32222740470311 0.195184287863203 0.999993678854834 -0.00694743447979331 0.00570317195644728 -1.2181702625921 0.231797359463957 0.937400899668889
"ACC_microglia428" "cg00011578" -0.000150411034385954 0.00184169765366061 -0.0816697757566195 0.935402656464162 0.999993678854834 0.00269753544565357 0.00229754690117416 1.17409374506131 0.248761256104773 0.941100994603285
"ACC_microglia429" "cg00011605" 0.0120115540087403 0.00400439045808305 2.99959610194715 0.00511241686155371 0.999993678854834 0.000141760639208252 0.00499554032105833 0.0283774386948036 0.97753204226238 0.99914486971718
"ACC_microglia430" "cg00011616" -0.00668775172754037 0.0118926798406705 -0.56234186214865 0.57768340995407 0.999993678854834 -0.0188930642897473 0.0148363058726165 -1.27343453633012 0.211761122786356 0.932273239455727
"ACC_microglia431" "cg00011717" 0.0023925215499571 0.00291370979228563 0.821125548018396 0.417467500273992 0.999993678854834 -0.00246399321340843 0.00363489896991541 -0.67787116885556 0.502578966907273 0.973145093457
"ACC_microglia432" "cg00011740" 0.00147240502529967 0.00564872959522702 0.260661269136302 0.795973472443101 0.999993678854834 -0.000382034598407152 0.0070468793568199 -0.0542133019543499 0.957092107890422 0.99810255798371
"ACC_microglia433" "cg00011754" -0.0019421036343137 0.00515421975277483 -0.376798764404282 0.708735278989056 0.999993678854834 -0.00427042427093003 0.00642997052063398 -0.664143677988274 0.511212475831423 0.97389935979158
"ACC_microglia434" "cg00011762" -0.00166086064639463 0.00379865334797174 -0.437223535356663 0.664797270128496 0.999993678854834 -0.00284144041475254 0.00473888002784834 -0.599601677623116 0.552866705004058 0.977636429768803
"ACC_microglia435" "cg00011777" 0.0111318784054602 0.00509475740542936 2.18496731436069 0.0360965402067493 0.999993678854834 0.00179562364769942 0.00635579030348018 0.282517761279224 0.779311023664254 0.991769123319467
"ACC_microglia436" "cg00011794" 0.00344811184258201 0.00486069230555387 0.709386981488658 0.483066722348065 0.999993678854834 -0.0142764688027392 0.00606379039577383 -2.35438032500087 0.0246562867947438 0.804088694144384
"ACC_microglia437" "cg00011810" 0.00833675322287166 0.0063172337983933 1.31968413532391 0.196023026469526 0.999993678854834 0.0148561897398481 0.00788084890516224 1.88510018636657 0.0682475094601041 0.867054508153649
"ACC_microglia438" "cg00011855" -0.00975400355778655 0.00546189744759005 -1.7858269312783 0.0833201892698511 0.999993678854834 0.0200284506056542 0.00681380330278366 2.93939371532371 0.00596393669503024 0.712880136513837
"ACC_microglia439" "cg00011861" 0.00323764007330025 0.00395983168945851 0.817620628149219 0.41943825051267 0.999993678854834 0.00014635067055298 0.00493995255366884 0.0296259263551604 0.976543838493774 0.999092257752227
"ACC_microglia440" "cg00011905" 0.000708718727077984 0.012462671714784 0.0568673189262668 0.954993825605856 0.999993678854834 0.00239148711233419 0.0155473797350721 0.153819302871945 0.878689038641558 0.995450444192622
"ACC_microglia441" "cg00011918" 0.00326750030056403 0.00492192961133193 0.663865710927916 0.511388128600738 0.999993678854834 0.00818598361865843 0.0061401849015967 1.33318193993307 0.191603055834546 0.926115007034382
"ACC_microglia442" "cg00011924" -0.0146182705704755 0.00804579585987179 -1.81688310579488 0.0783269948457943 0.999993678854834 -0.00259980018664735 0.0100372573688118 -0.259014996937865 0.797232578555599 0.992815561349328
"ACC_microglia443" "cg00011943" 0.0169629997890623 0.0106424243165939 1.59390372761338 0.120491998238052 0.999993678854834 0.00136909776299 0.0132765923662716 0.1031211718504 0.918490934793289 0.996977527820906
"ACC_microglia444" "cg00011994" -0.00397853720792121 0.00453797836544895 -0.876720179675782 0.386976479836291 0.999993678854834 0.00201019691961545 0.00566119966022065 0.35508320502109 0.72478674288447 0.988610547480561
"ACC_microglia445" "cg00012036" -0.000156198449483172 0.00177621096000028 -0.0879391316688797 0.93045654582816 0.999993678854834 -0.000398657814562621 0.00221585121687529 -0.179911815164555 0.858322032814762 0.99513275991455
"ACC_microglia446" "cg00012100" 0.00790139132790884 0.00523512707577521 1.50930268043948 0.140737538740176 0.999993678854834 -0.00333740895906713 0.00653090368350808 -0.511017941895973 0.612740605544147 0.982406924098412
"ACC_microglia447" "cg00012126" -6.33346031579151e-05 0.000945325702628947 -0.0669976527473884 0.946987850784954 0.999993678854834 -0.00112846678384057 0.00117930873960687 -0.956888341399682 0.345581725714024 0.957044694336675
"ACC_microglia448" "cg00012148" -0.01014264097699 0.00600831225666451 -1.68810150733088 0.100822134480188 0.999993678854834 0.00880017649842559 0.00749546440434908 1.17406687880733 0.248771866326345 0.941105101837644
"ACC_microglia449" "cg00012168" 0.0135549537935047 0.00827293809716051 1.63846914292241 0.110825007003037 0.999993678854834 0.0114536182164446 0.0103206208961373 1.10977995720502 0.275115684738116 0.945300452708475
"ACC_microglia450" "cg00012194" 0.00312676259380384 0.00343635299984422 0.909907274935254 0.369469768029804 0.999993678854834 -0.00122487898724596 0.00428690462326422 -0.285725738006573 0.776874093374105 0.991621782250177
"ACC_microglia451" "cg00012199" -0.000868011042819561 0.0011496855450645 -0.754998657281424 0.455604706428063 0.999993678854834 0.000400025603221894 0.00143425086964597 0.278909088840669 0.782055054462426 0.991851288957226
"ACC_microglia452" "cg00012203" -0.000527781040160179 0.00155026010494809 -0.340446766626851 0.735677903443066 0.999993678854834 -0.00399789934589009 0.00193397395770034 -2.06719399192114 0.0466326776151782 0.844494883876803
"ACC_microglia453" "cg00012238" -0.00154845442643961 0.00858365064911834 -0.180395788428163 0.857945143151275 0.999993678854834 0.0198222064621443 0.0107082397104892 1.85111717687152 0.0731202753247515 0.872242803077826
"ACC_microglia454" "cg00012317" 0.000898317418083037 0.0244301255907204 0.0367708882521773 0.970889226009581 0.999993678854834 -0.0135267421391208 0.0304769673972766 -0.443834911879372 0.660058659970025 0.985121078437179
"ACC_microglia455" "cg00012362" -0.0106381827487701 0.00698168114151489 -1.52372795794307 0.137103543003134 0.999993678854834 0.0102017286492437 0.00870975745654591 1.17129882205577 0.249866822453817 0.941440168200348
"ACC_microglia456" "cg00012386" -0.001361263570872 0.00132183254402541 -1.02983057651652 0.310578813123266 0.999993678854834 0.00237852061822947 0.00164900696884767 1.44239573462299 0.15861549623089 0.915746374502023
"ACC_microglia457" "cg00012397" -0.000589504258653632 0.00186639701697814 -0.315851479235693 0.754104293737133 0.999993678854834 -0.00142186132727543 0.00232835974688659 -0.610670807712039 0.545600844241029 0.977050254778082
"ACC_microglia458" "cg00012469" -0.00283498136273326 0.0013081442886964 -2.16717787726489 0.0375381796129451 0.999993678854834 0.00181963565117495 0.00163193065420333 1.11502020412948 0.272896370451205 0.945240692962359
"ACC_microglia459" "cg00012521" 0.00369138365599619 0.00418090113298196 0.882915796997902 0.383668582737627 0.999993678854834 0.00841503772652336 0.00521574017488997 1.61339281566127 0.116182631465025 0.896857882918683
"ACC_microglia460" "cg00012522" -4.78726603056434e-06 0.00199963249538539 -0.00239407293170723 0.998104222329098 0.999993678854834 0.00104686839754078 0.0024945731098306 0.419658334893169 0.677454684645777 0.985817329913562
"ACC_microglia461" "cg00012525" -4.122918247853e-06 0.0079195098722219 -0.00052060270324485 0.999587753617451 0.999993678854834 -0.00184310816750496 0.00987971360531182 -0.186554817390052 0.853151844599931 0.994967718974575
"ACC_microglia462" "cg00012529" -0.00670883163726676 0.00949369128867944 -0.706662080456163 0.484736621187638 0.999993678854834 -0.00285251735527012 0.0118435297768094 -0.240850270909571 0.811161303532773 0.993461139814058
"ACC_microglia463" "cg00012532" -0.00365724410938228 0.00496386157298967 -0.73677399250672 0.466465839935295 0.999993678854834 0.000757461954897241 0.00619249568582091 0.122319335099679 0.903388003048772 0.996437987811821
"ACC_microglia464" "cg00012536" 0.00326061317948413 0.00350909082853901 0.929190305638703 0.359537900985296 0.999993678854834 0.00484529316663986 0.00437764621300549 1.1068261186217 0.276372339401114 0.945582014895035
"ACC_microglia465" "cg00012576" -0.000725608194321848 0.00567895207683793 -0.127771494547612 0.899105269999334 0.999993678854834 0.00512978697158495 0.00708458237980683 0.724077538600775 0.474120444731611 0.970786597909635
"ACC_microglia466" "cg00012587" 0.00200237791991719 0.00620548493728724 0.322678717320767 0.748974200076108 0.999993678854834 0.00182477979450039 0.00774144043654985 0.235715795975774 0.815110001993696 0.99370500448364
"ACC_microglia467" "cg00012667" 0.00312004439923829 0.00625140933281312 0.499094561423365 0.621023813788375 0.999993678854834 -0.00814191894152181 0.00779873184506036 -1.04400550028898 0.304070688804941 0.950424207478635
"ACC_microglia468" "cg00012668" 0.00100658864193696 0.0089932406835328 0.111927243733183 0.911559149666057 0.999993678854834 0.0192831615268591 0.0112192097453645 1.71876290438606 0.0950270635680074 0.885549809213891
"ACC_microglia469" "cg00012692" -0.0111772596743311 0.00515477586862596 -2.16833087590876 0.0374432114485621 0.999993678854834 0.00244096615479776 0.00643066428393865 0.379582271289509 0.706687361416674 0.987575599912464
"ACC_microglia470" "cg00012698" 0.00191043465446371 0.00453318940521171 0.421432789079433 0.67617160760948 0.999993678854834 0.000302553940251997 0.00565522535671268 0.0534998910154604 0.957656188679413 0.998124944779794
"ACC_microglia471" "cg00012701" -0.000438526764096632 0.00275803170746618 -0.158999899424473 0.874638073485563 0.999993678854834 0.00150070507904975 0.00344068810112995 0.436164230799329 0.665557822124878 0.985344056758958
"ACC_microglia472" "cg00012708" 0.0113724731647413 0.00689132395881591 1.65025954848528 0.108377369585098 0.999993678854834 -0.00618292224053631 0.00859703544449563 -0.719192363513519 0.477084815151401 0.971189416950367
"ACC_microglia473" "cg00012722" -0.00215885314760613 0.00560794540341853 -0.384963296235039 0.702734666142865 0.999993678854834 0.00555829778697614 0.00699600043360455 0.794496489776851 0.432583323372879 0.966607362122964
"ACC_microglia474" "cg00012761" -0.000907949075893634 0.00469718691166582 -0.193296347998985 0.847911711430957 0.999993678854834 -0.00270525710966923 0.00585981483534131 -0.461662558576676 0.647352282134826 0.984802996174082
"ACC_microglia475" "cg00012762" 0.00130085734153276 0.00150077587105207 0.866789882902925 0.39231618545094 0.999993678854834 0.00308766762401871 0.00187224159461737 1.649182259862 0.108599137399589 0.893288028923353
"ACC_microglia476" "cg00012824" 0.00535154876579238 0.00589649253320763 0.907581708219545 0.37067951712853 0.999993678854834 0.00145942034595944 0.00735596753383513 0.198399508867673 0.843949726222191 0.994497075593591
"ACC_microglia477" "cg00012840" -0.00341578228990269 0.00659191840169419 -0.518177271281878 0.607791654667707 0.999993678854834 0.00622515141093691 0.00822352228472589 0.756993316902578 0.45442507338018 0.96856707226331
"ACC_microglia478" "cg00012920" -0.00429096053532395 0.00575756794246699 -0.745273104581961 0.461382114514237 0.999993678854834 0.00116128109495697 0.00718265691343082 0.16167848596325 0.87254489378857 0.995438814397492
"ACC_microglia479" "cg00012960" -0.0032681822214884 0.00448868540994767 -0.728093399961951 0.47169153069826 0.999993678854834 0.0116381492137345 0.00559970591995519 2.07835007411026 0.0455296884445914 0.842719557571759
"ACC_microglia480" "cg00012992" -0.00260911510206362 0.00162861154224868 -1.60204876017342 0.118675327926465 0.999993678854834 0.000195304188038123 0.00203171861280953 0.0961275773164521 0.924000658714335 0.997069196066115
"ACC_microglia481" "cg00013006" 0.00174818584094349 0.0047969569134688 0.364436427609964 0.717857104654643 0.999993678854834 0.00806133213729683 0.00598427948784104 1.34708483346675 0.18713101145901 0.924718802485529
"ACC_microglia482" "cg00013015" 0.00845875772170091 0.0050186879182023 1.68545202641946 0.10133643628723 0.999993678854834 -0.000625924425637484 0.00626089241711702 -0.0999736753064519 0.92097011927001 0.997069196066115
"ACC_microglia483" "cg00013196" -0.00545149861844731 0.00538779501047021 -1.01182368814205 0.318984079174655 0.999993678854834 -0.00190519019033414 0.00672135934248667 -0.283453107214661 0.778600255213039 0.991724329001775
"ACC_microglia484" "cg00013255" 0.0131015062242736 0.00728157173534472 1.7992689903306 0.0811267941853466 0.999993678854834 -0.00547540013809267 0.00908387570726718 -0.602760354119807 0.550788273078543 0.977535682303418
"ACC_microglia485" "cg00013301" -0.00722876155570264 0.0060916690751276 -1.18666353450121 0.243833347304926 0.999993678854834 0.00147554741910046 0.00759945335148757 0.194164941983837 0.847237066612955 0.994630483988864
"ACC_microglia486" "cg00013302" 0.00278004105994977 0.00422496748552694 0.658002947826957 0.515100589320471 0.999993678854834 0.000752327324176153 0.00527071364544553 0.142737279007036 0.887365646452459 0.995856485359298
"ACC_microglia487" "cg00013349" -0.00190296895008173 0.00605783972079304 -0.314133261655957 0.755397189722182 0.999993678854834 0.0041505394847799 0.00755725069782963 0.549212888487595 0.586556884298213 0.980827327240572
"ACC_microglia488" "cg00013369" 0.00880951139926421 0.00460041483736071 1.91493848070412 0.0642018495710263 0.999993678854834 -0.00974273711658214 0.00573909014472873 -1.69761005157424 0.09899427171453 0.887903445202409
"ACC_microglia489" "cg00013374" 0.00021620029149989 0.00513094861809067 0.0421365146276483 0.966643791924577 0.999993678854834 0.00150088457643196 0.00640093941269171 0.234478797511506 0.816062062062081 0.993720544618275
"ACC_microglia490" "cg00013386" 0.00152008180936876 0.000961188173983124 1.58146120657062 0.123311074437487 0.999993678854834 0.000555841044133622 0.0011990974230709 0.463549527702351 0.64601355789653 0.984780596604598
"ACC_microglia491" "cg00013409" -0.000294785277030021 0.00204627072301087 -0.144059763801085 0.886329450230015 0.999993678854834 -0.000909509572887142 0.00255275503515596 -0.35628548778147 0.723894656104661 0.988541508913699
"ACC_microglia492" "cg00013410" -0.000901857063079294 0.00125792193124484 -0.716941998289844 0.478453920642725 0.999993678854834 -0.00252146979992501 0.00156927747033074 -1.60677117182699 0.117632365355022 0.89766059650004
"ACC_microglia493" "cg00013423" 0.00781497494598458 0.00646086834939389 1.20958585183333 0.235032157809782 0.999993678854834 -0.00276382284686567 0.0080600352753556 -0.342904559650793 0.733845068715097 0.989093277127729
"ACC_microglia494" "cg00013441" 0.000935870167404053 0.00324818452939667 0.288120997724807 0.775056036198687 0.999993678854834 -0.000171935986715455 0.00405216148542286 -0.042430684792295 0.966411063684892 0.998653950346143
"ACC_microglia495" "cg00013451" 0.0022213976216497 0.00398013304935438 0.558121448228982 0.580528644767871 0.999993678854834 3.49488796643137e-05 0.00496527882067345 0.0070386540064579 0.994426392556213 0.999714268358733
"ACC_microglia496" "cg00013475" -0.000350207299318406 0.00850372474967451 -0.0411828121943635 0.967398319390854 0.999993678854834 0.00067168587295848 0.0106085308889974 0.063315635311494 0.949897135967931 0.997855238056094
"ACC_microglia497" "cg00013530" 0.00521829020455058 0.00527843017696665 0.988606466240948 0.330049380802345 0.999993678854834 -0.000485239302801545 0.00658492498594925 -0.073689419976224 0.941702382367565 0.997621863012596
"ACC_microglia498" "cg00013540" 0.00139992949946133 0.0012871665287224 1.08760558033689 0.284649336985976 0.999993678854834 0.000277386940477531 0.00160576056742168 0.172744894914765 0.863907111712702 0.99519102274127
"ACC_microglia499" "cg00013543" 0.00496149886605499 0.00336409414574037 1.47483948162903 0.149733238983595 0.999993678854834 -0.00233406719550235 0.00419676056188768 -0.556159247372573 0.581853816744845 0.980503620502192
"ACC_microglia500" "cg00013569" 0.00267366293849377 0.00549599656623029 0.486474637724827 0.629845969167848 0.999993678854834 0.00764246148650942 0.00685634249167215 1.1146557360272 0.273050311927425 0.945240692962359
"ACC_microglia501" "cg00013618" 0.00279102898359661 0.00341658840308005 0.816905244155396 0.419841199492926 0.999993678854834 -0.00269262125487586 0.00426224797674131 -0.631737353051546 0.531910804962047 0.976152121092911
"ACC_microglia502" "cg00013660" 0.00661541101835657 0.00583847851906245 1.13307105554255 0.265349752743023 0.999993678854834 -0.00454225810301778 0.00728359413521618 -0.623628667206477 0.537158599055243 0.97650388310746
"ACC_microglia503" "cg00013677" 0.0141790558569769 0.00489978908558308 2.89380942920517 0.00669577235538892 0.999993678854834 -4.79488812742853e-06 0.00611256424615225 -0.000784431530588301 0.999378837182927 0.99997220058875
"ACC_microglia504" "cg00013684" 0.00657013032582304 0.00761679144498522 0.862585036399902 0.394591229813865 0.999993678854834 -0.00479106311263474 0.00950206758776734 -0.504212695645588 0.617461985910667 0.982734308316293
"ACC_microglia505" "cg00013688" -0.0096191435535626 0.00719470744072243 -1.3369749406512 0.19037490701958 0.999993678854834 0.005140899179858 0.00897551112824119 0.572769517680426 0.570683083222452 0.97933787628754
"ACC_microglia506" "cg00013702" 0.00150225120289174 0.00700749816010983 0.214377680674011 0.831571762590255 0.999993678854834 0.00832954965443534 0.00874196459486336 0.952823540297755 0.347606950896014 0.957370433830024
"ACC_microglia507" "cg00013733" -0.00433315963671462 0.0037544600856699 -1.15413655701215 0.256734321330144 0.999993678854834 0.000710585864740357 0.0046837482353673 0.151713078720729 0.880336956523021 0.995522694787498
"ACC_microglia508" "cg00013759" 0.0052913720291451 0.00543906857091576 0.972845251012197 0.337707643732778 0.999993678854834 -0.0090010028979678 0.00678532391869145 -1.32653989784818 0.193768375865559 0.926875255780856
"ACC_microglia509" "cg00013804" 0.00190361746510444 0.00442444130492129 0.430250360195095 0.669810417694906 0.999993678854834 0.00631930279213834 0.00551956038459619 1.14489241023145 0.260489697830297 0.942838482795583
"ACC_microglia510" "cg00013809" 0.00453247429362512 0.00406714835314747 1.11441085991307 0.273153775862887 0.999993678854834 0.00165846295676451 0.00507383178602427 0.326865971657298 0.745833553826436 0.989851255743941
"ACC_microglia511" "cg00013831" 0.000686569529592175 0.00437666705213808 0.156870404217011 0.876302821857934 0.999993678854834 0.00822470571311441 0.00545996124995005 1.50636704851882 0.141486483861295 0.90885410362472
"ACC_microglia512" "cg00013899" -0.0108083031422345 0.00661314595066228 -1.63436633984346 0.111687366647539 0.999993678854834 0.00453044109964962 0.00825000398722153 0.549144110313988 0.586603542933419 0.980827327240572
"ACC_microglia513" "cg00013936" -9.78693060956687e-05 0.00898514037142488 -0.0108923513768264 0.991374917661116 0.999993678854834 0.00866637305704396 0.0112091044781156 0.773154811248661 0.444933858708745 0.967885020937636
"ACC_microglia514" "cg00013949" -0.00243081452021303 0.00688080481358343 -0.353274738358273 0.726129350573471 0.999993678854834 -0.00767416827526762 0.00858391264473322 -0.894017517754705 0.377786716910731 0.960782475910926
"ACC_microglia515" "cg00013991" -2.53160968730703e-05 0.00522665710832629 -0.00484364984126101 0.996164504791083 0.999993678854834 0.00240754800732203 0.00652033726538476 0.36923672953288 0.714310007654402 0.988009059985349
"ACC_microglia516" "cg00013993" 0.00112902934127893 0.00134025497588322 0.842398917814054 0.405628808783067 0.999993678854834 -0.00294412771562053 0.00167198924345869 -1.76085326334414 0.0875286823180101 0.880494840765888
"ACC_microglia517" "cg00014020" -0.00580612323189567 0.00587346403053913 -0.988534738904789 0.330083964191642 0.999993678854834 0.00112927542543105 0.00732723911316327 0.154120181966264 0.878453674371391 0.995445794058082
"ACC_microglia518" "cg00014085" 0.00171345484657191 0.00198816075187107 0.86182912772992 0.395001099919851 0.999993678854834 0.000892813311011446 0.00248026192867119 0.359967348887936 0.721165180642148 0.98836247607733
"ACC_microglia519" "cg00014104" -0.00197411721094924 0.00759286295297904 -0.259996423374756 0.796481894802264 0.999993678854834 0.0103514836722567 0.00947221641618697 1.09282592557399 0.282384114910948 0.946670268631702
"ACC_microglia520" "cg00014112" 0.0012325359404866 0.00463172614420815 0.26610725723235 0.791812233401544 0.999993678854834 -0.00477999564922162 0.00577815149438954 -0.827253431112509 0.414035650106556 0.964484434429531
"ACC_microglia521" "cg00014118" 0.000218232278005852 0.00512342846730016 0.0425949692473899 0.966281093844607 0.999993678854834 0.0044391148544655 0.00639155790584624 0.694527831845992 0.492212423954783 0.972552328606968
"ACC_microglia522" "cg00014168" 0.00373694226015117 0.00834857536854179 0.447614364749262 0.657356168037407 0.999993678854834 0.00143305572195375 0.0104149795864087 0.137595634255861 0.891396136523571 0.996077801188021
"ACC_microglia523" "cg00014176" 0.0172596391832012 0.00628695697297406 2.74530893998412 0.00970735975645654 0.999993678854834 0.0102298103644292 0.00784307808741645 1.30431066099445 0.201151914628278 0.929047937401945
"ACC_microglia524" "cg00014194" -0.0222798934331144 0.00796571416731227 -2.79697375089621 0.00853925729953434 0.999993678854834 -0.00534464946110562 0.00993735419294843 -0.537834252189401 0.594300432982472 0.981329588996656
"ACC_microglia525" "cg00014260" -0.00134144809787765 0.00609997867815089 -0.219910292913399 0.827295753805295 0.999993678854834 0.00113970521460278 0.00760981971245797 0.149767702477494 0.881859508260474 0.995681809632576
"ACC_microglia526" "cg00014272" -0.00105751567269027 0.00100234932586669 -1.05503704686576 0.299071769858189 0.999993678854834 -0.000211757669427816 0.00125044660993167 -0.16934563038992 0.866558617807273 0.995249915190599
"ACC_microglia527" "cg00014278" -0.00216776736271202 0.00395838301802633 -0.547639617702502 0.587624630152028 0.999993678854834 -0.00601607783715469 0.00493814531318441 -1.21828691859114 0.231753629676094 0.937400899668889
"ACC_microglia528" "cg00014285" 0.000247189392763418 0.00137824800541021 0.179350444762549 0.858759237086353 0.999993678854834 0.00197666856502241 0.00171938614765876 1.14963620459196 0.258557623215473 0.942817537920054
"ACC_microglia529" "cg00014289" 0.00263656840657354 0.00267898246304341 0.984167848407008 0.332194086408293 0.999993678854834 -0.00349090547965862 0.00334207292061825 -1.04453300767981 0.303830336080752 0.950374205184931
"ACC_microglia530" "cg00014301" -0.0034708909171901 0.00458321738372114 -0.75730444938487 0.454241233436446 0.999993678854834 0.00804833769387423 0.00571763604978591 1.40763378847375 0.168590008136169 0.918803779903458
"ACC_microglia531" "cg00014327" -0.00189539004798478 0.00131275669441686 -1.44382432483174 0.158215788949561 0.999993678854834 0.00188243421857433 0.00163768470316404 1.14944849575588 0.258633876226181 0.942838482795583
"ACC_microglia532" "cg00014333" -0.00172966439262084 0.00651115492511048 -0.265646327343607 0.792164188157275 0.999993678854834 0.0142064769515915 0.00812276857252771 1.74896980318258 0.089593409960192 0.882331844553267
"ACC_microglia533" "cg00014340" -0.000741415351516154 0.00700741810268734 -0.105804354849587 0.91637812889632 0.999993678854834 0.00317407702294016 0.00874186472196479 0.363089240555849 0.718853732791915 0.988202667563878
"ACC_microglia534" "cg00014377" -0.00115772499827321 0.0348254856353016 -0.0332436138980834 0.97368058240023 0.999993678854834 -0.0865618328516658 0.043445343183359 -1.99243063833874 0.0546492872818458 0.853169698345816
"ACC_microglia535" "cg00014380" -0.00543930303967383 0.00790255622889506 -0.688296657704941 0.496076397688888 0.999993678854834 0.0065708013151457 0.00985856366758355 0.666506961531474 0.509720403526696 0.973894602868676
"ACC_microglia536" "cg00014434" 0.0056195511637376 0.00531768667922089 1.05676612834228 0.298293469802187 0.999993678854834 0.00140865917425588 0.00663389809232527 0.212342600783323 0.833145941966212 0.994093521121043
"ACC_microglia537" "cg00014445" -0.0011649426099994 0.00545140940210231 -0.213695674654365 0.832099230966284 0.999993678854834 -0.000792900136815684 0.00680071930044383 -0.116590628400725 0.907891134793318 0.996550385569325
"ACC_microglia538" "cg00014467" -0.00258117690788741 0.00629925941193054 -0.409758788945692 0.684630756967929 0.999993678854834 0.0035800024864048 0.00785842557425566 0.455562307306561 0.651688303437214 0.984978750830032
"ACC_microglia539" "cg00014484" 0.00238598590047495 0.00287854577292387 0.828885864146393 0.413124377874137 0.999993678854834 -0.006350896805058 0.00359103130056331 -1.7685439845823 0.0862139462779233 0.879610345360163
"ACC_microglia540" "cg00014502" 0.00837958199100288 0.00641475617810542 1.30629781683733 0.200483253928839 0.999993678854834 0.0066795679273474 0.00800250961361645 0.83468414908018 0.409897662486491 0.964086884069491
"ACC_microglia541" "cg00014561" 0.000592002271253271 0.00730614028122298 0.0810280460634921 0.935909089678821 0.999993678854834 0.0192926926611975 0.00911452535615862 2.11669745898086 0.0419117432408071 0.835848168185164
"ACC_microglia542" "cg00014665" -0.000299397852256039 0.00485191865020108 -0.0617071047231246 0.951168311512413 0.999993678854834 -0.00123180397386345 0.00605284512219554 -0.203508259173273 0.839987534153988 0.994337293977305
"ACC_microglia543" "cg00014667" 0.00195487521902606 0.00389814010140553 0.501489214900511 0.619356155150375 0.999993678854834 -0.0016506750249936 0.00486299132353536 -0.339436144375756 0.736432006095321 0.989216290910129
"ACC_microglia544" "cg00014733" 0.00351517238391454 0.00499920996873579 0.70314557818092 0.486896463672141 0.999993678854834 -0.00135806783280882 0.00623659336762367 -0.217757957390492 0.828958607992892 0.994014116081274
"ACC_microglia545" "cg00014748" -0.0039987255217411 0.00300699942589064 -1.3298058813419 0.192701320895119 0.999993678854834 0.00408173052103593 0.0037512792607709 1.088090285285 0.284438472867986 0.94705536518902
"ACC_microglia546" "cg00014786" 0.000785147537361353 0.00599869623907685 0.130886363647942 0.896659875299517 0.999993678854834 0.000224684731704009 0.00748346827058293 0.0300241443646165 0.976228648560166 0.999075052588166
"ACC_microglia547" "cg00014806" 0.00168148565095112 0.0032501217470838 0.517360819624633 0.608355091592808 0.999993678854834 0.003509954424999 0.00405457819507393 0.865676836437237 0.392917591384466 0.962280747837637
"ACC_microglia548" "cg00014825" -0.0192417040964898 0.00800067163507439 -2.40501110083503 0.0219400903722286 0.999993678854834 0.010167386818584 0.00998096418591872 1.01867781801364 0.315766513351318 0.952267620631594
"ACC_microglia549" "cg00014830" -0.00360243315076634 0.00917840346099661 -0.392490171746621 0.697219807809698 0.999993678854834 -0.00563044755965657 0.0114502032337524 -0.491733416840969 0.62616292128709 0.983279091478202
"ACC_microglia550" "cg00014837" 0.00363263440618782 0.00587351905009376 0.6184766534689 0.540506976989405 0.999993678854834 0.0034424673475203 0.00732730775092637 0.469813397299312 0.641578219765304 0.984423604224141
"ACC_microglia551" "cg00014848" -0.0106216302753989 0.00771572900468855 -1.37662044233857 0.17789856746264 0.999993678854834 0.0088511930614745 0.00962549375560457 0.919557301288651 0.364477337164126 0.959395080978043
"ACC_microglia552" "cg00014893" 0.00336957327170679 0.00434477112257026 0.775546784087773 0.443539226768468 0.999993678854834 -0.00511023944685081 0.00542017057421507 -0.942818934732669 0.352625157308944 0.957882739733454
"ACC_microglia553" "cg00014900" 0.00405984636477911 0.00611189270452138 0.664253539951016 0.511143061018357 0.999993678854834 0.00490054184640021 0.00762468264846351 0.642720762599574 0.524846103691926 0.975508178823366
"ACC_microglia554" "cg00014931" 0.00184557428260833 0.00542834336204111 0.339988493637657 0.736019823051262 0.999993678854834 -0.00339557894687008 0.00677194405128187 -0.50141863564678 0.619405277954626 0.982776190796783
"ACC_microglia555" "cg00014986" -0.00203347811500333 0.00203038902103572 -1.00152142960566 0.323862412546215 0.999993678854834 3.12576201602068e-05 0.00253294236118862 0.0123404387873788 0.990228309565796 0.999608169932861
"ACC_microglia556" "cg00014991" -0.00650652813267452 0.0114975599772482 -0.56590512643986 0.575286556593279 0.999993678854834 0.0124669789924643 0.0143433876045208 0.869179536676184 0.391026971468382 0.961941343066241
"ACC_microglia557" "cg00014996" 0.00289077241147992 0.00239595872447044 1.20652012155128 0.23619545875718 0.999993678854834 0.000210267320147002 0.00298899633813764 0.070347132067085 0.944341956141783 0.997665416924544
"ACC_microglia558" "cg00014998" 0.00316901969566573 0.00404566385829392 0.7833126544038 0.439029405722506 0.999993678854834 0.00379735964066377 0.00504702953947967 0.752394970340369 0.457147224520082 0.969001696364578
"ACC_microglia559" "cg00015002" 0.00256963041524406 0.00364059368560025 0.705827301027248 0.485248852330718 0.999993678854834 -0.0011509030160788 0.00454169810346428 -0.253408084346453 0.801524994909181 0.993024057250109
"ACC_microglia560" "cg00015024" -0.000859080279389763 0.00129733169471714 -0.662190157604272 0.512447641064856 0.999993678854834 0.00605309281716556 0.00161844177249612 3.74007450872322 0.000699090849747079 0.60431276292739
"ACC_microglia561" "cg00015058" 7.53607465454825e-05 0.00164302271683904 0.0458671360859008 0.963692594792517 0.999993678854834 -0.00272287760741479 0.00204969678064645 -1.32842946972675 0.193150467214952 0.92659592368179
"ACC_microglia562" "cg00015081" -0.00302731562493301 0.00427716786982052 -0.707785085147954 0.484048015087182 0.999993678854834 0.00364045861022682 0.00533583444903423 0.682266034487957 0.499832073530958 0.972946809158035
"ACC_microglia563" "cg00015121" 0.00235293269160344 0.00383065534042798 0.614237638863266 0.543270146155351 0.999993678854834 0.00187444510747997 0.00477880301871114 0.392241550894791 0.697401704600594 0.987145947128811
"ACC_microglia564" "cg00015159" -0.00365088035301391 0.00568665880856678 -0.642007983231554 0.525303045465528 0.999993678854834 -0.00151668001796884 0.00709419664931874 -0.213791651534567 0.832024996966662 0.99407075058964
"ACC_microglia565" "cg00015189" 0.00139203825751959 0.00882843057121675 0.157676751976511 0.875672385856911 0.999993678854834 0.00262814338327887 0.0110136065280931 0.23862695444722 0.812870548028638 0.993595201541038
"ACC_microglia566" "cg00015193" 0.0104341363643697 0.00706586783479019 1.47669565980207 0.149237308489734 0.999993678854834 -0.00426940763317651 0.00881478168561538 -0.484346383773026 0.631339264575915 0.983714504098913
"ACC_microglia567" "cg00015219" 0.000574559666774974 0.0012606507005369 0.455764365601252 0.651544483089082 0.999993678854834 0.000209358368804998 0.00157268165310664 0.133121899394856 0.894905451380169 0.996211422530315
"ACC_microglia568" "cg00015286" -0.0073396405227023 0.00842800503583611 -0.870863329043344 0.39012018646196 0.999993678854834 -0.0102899176800176 0.0105140693504591 -0.978680788287575 0.33485838128863 0.955507429420774
"ACC_microglia569" "cg00015289" 0.000919128785271723 0.00380562988963941 0.24151817489504 0.810648014777143 0.999993678854834 0.00346182947899106 0.00474758337373005 0.729177184785527 0.471037256425089 0.970236016958239
"ACC_microglia570" "cg00015319" -0.00312829943301589 0.0039250906633395 -0.797000553957728 0.431147932514696 0.999993678854834 -0.0025951560768584 0.00489661257506558 -0.529990077236945 0.599666975554183 0.981838836918577
"ACC_microglia571" "cg00015343" 0.00468429622615296 0.00623971588023443 0.750722679696269 0.458139565996562 0.999993678854834 -0.00335460796211502 0.00778414407834266 -0.43095399164673 0.6693038603145 0.985537825676911
"ACC_microglia572" "cg00015373" 0.00484370405364578 0.00558337168706437 0.867523124936808 0.391920316230834 0.999993678854834 -0.00170888264961247 0.00696534433446274 -0.245340727974833 0.807712001635331 0.993247515693603
"ACC_microglia573" "cg00015383" -0.0174668719828083 0.00745699956383593 -2.34234585013483 0.0253451808359316 0.999993678854834 0.0134878738838272 0.00930272469310838 1.44988423593995 0.156529140764709 0.915028200771613
"ACC_microglia574" "cg00015530" 0.00236653050146763 0.00381164298534538 0.620868877427982 0.538950874705294 0.999993678854834 -0.00746523033754246 0.004755084805563 -1.56994683434644 0.125967625649011 0.90187906388443
"ACC_microglia575" "cg00015572" -0.00386446419248732 0.00277351658418069 -1.39334454119693 0.172830311660331 0.999993678854834 0.00145892378737229 0.00346000572931918 0.421653575602421 0.676012029394746 0.985802887066885
"ACC_microglia576" "cg00015603" -0.0038607025488797 0.0064813727821003 -0.595661240091275 0.55546516959137 0.999993678854834 0.0080131982271054 0.00808561487889762 0.991043766877739 0.328875692777835 0.954737744944337
"ACC_microglia577" "cg00015629" -0.00348763643998396 0.00459078095056732 -0.759704389631781 0.452824646857235 0.999993678854834 0.00789550336317163 0.00572707171884632 1.37862833761791 0.177284025755914 0.921828366277552
"ACC_microglia578" "cg00015639" 0.00152890043971027 0.00459967136477203 0.332393407802962 0.741694468780797 0.999993678854834 0.000585642684638074 0.00573816265093586 0.102061011557865 0.91932589855523 0.99702442136575
"ACC_microglia579" "cg00015664" -0.00964910983444058 0.00570848810325211 -1.69030917817688 0.100395257242228 0.999993678854834 0.0170908370740968 0.00712142903909753 2.39991678359302 0.0222005242916689 0.795581865532848
"ACC_microglia580" "cg00015699" -0.000262318563127309 0.00562283567975624 -0.0466523615605073 0.963071488297535 0.999993678854834 0.0025571876077914 0.00701457628843573 0.364553396048624 0.717770596875291 0.988202667563878
"ACC_microglia581" "cg00015770" 0.00347330495789124 0.0027903652489178 1.24474921669781 0.221991642650905 0.999993678854834 0.00260948346597694 0.0034810247045993 0.749630837876319 0.458788149152829 0.969259022953634
"ACC_microglia582" "cg00015791" -0.00173138517357239 0.00156707651330765 -1.10485043893481 0.277215136299379 0.999993678854834 0.000897760880029814 0.00195495269264011 0.459223838719806 0.649084218775231 0.984898266041756
"ACC_microglia583" "cg00015798" -0.00886177314622411 0.00373120544134473 -2.37504294135847 0.0235129500799449 0.999993678854834 3.26626421424096e-05 0.00465473769940821 0.00701707469930309 0.994443479992229 0.999714268358733
"ACC_microglia584" "cg00015801" -1.09417812610151e-05 0.00724613764114467 -0.00151001565287498 0.998804273831372 0.999993678854834 0.00365974086396266 0.0090396711152901 0.404853320135996 0.688197793877087 0.98653638304417
"ACC_microglia585" "cg00015838" 0.00475685567828675 0.00707386185734545 0.672455269019322 0.505975482726012 0.999993678854834 0.00645368824712422 0.00882475435496925 0.731316474944157 0.469747318538355 0.97016241665752
"ACC_microglia586" "cg00015930" 0.00200460477589926 0.00118003854643471 1.69876211413249 0.0987746967251834 0.999993678854834 0.000232033813921773 0.00147211671809333 0.157619169098426 0.875717403799567 0.995444206731281
"ACC_microglia587" "cg00015991" 0.00480835135909955 0.00272596715642933 1.76390656349575 0.087004706400609 0.999993678854834 -0.00340524852951499 0.00340068706745005 -1.00134133543442 0.323948140693854 0.953934075983563
"ACC_microglia588" "cg00016012" -0.0040253789442072 0.00485360448544769 -0.82935866659022 0.41286067784774 0.999993678854834 0.00340971186642472 0.00605494822828302 0.563128161938323 0.577154077589225 0.980061163755101
"ACC_microglia589" "cg00016048" -0.00134894270493134 0.00567192612221933 -0.237827975164727 0.813485016796863 0.999993678854834 -0.00664854944733284 0.00707581739048863 -0.939615747612407 0.354241928154369 0.957944117336592
"ACC_microglia590" "cg00016066" 0.00191098356675625 0.00146801084317978 1.30175030765915 0.202015958184542 0.999993678854834 -0.00149630088307056 0.00183136670502558 -0.81704056263798 0.419764961421138 0.965118199286644
"ACC_microglia591" "cg00016127" -0.00433359960358165 0.00437865566889589 -0.989710068861021 0.329517587292398 0.999993678854834 0.00886113540901782 0.00546244208075333 1.62219301880374 0.114278683919905 0.895845393987709
"ACC_microglia592" "cg00016156" -0.000215598291825894 0.00136251711084976 -0.158235291218789 0.875235745145247 0.999993678854834 0.000137522948175431 0.00169976160832234 0.0809071975164601 0.93600446265401 0.997463877757888
"ACC_microglia593" "cg00016223" -0.000138389625025546 0.00102645854280407 -0.134822420248455 0.8935712607865 0.999993678854834 0.000386785698016774 0.00128052323871713 0.302052853335383 0.764507299515502 0.990958535897072
"ACC_microglia594" "cg00016226" -0.00478790866403406 0.00721252591729774 -0.663832438029964 0.511409156598277 0.999993678854834 0.000728385067976611 0.00899773995910161 0.080952002534794 0.935969102680249 0.997460362215138
"ACC_microglia595" "cg00016238" 0.00344463031331036 0.00304922220824358 1.12967507057957 0.266757933348785 0.999993678854834 -0.00437989704006947 0.00380395284840413 -1.15140676412616 0.257839170153956 0.942741984709352
"ACC_microglia596" "cg00016255" -0.00819213476757418 0.00447493979472755 -1.83066927005952 0.0761934243222518 0.999993678854834 0.0173692711809529 0.00558255804794107 3.11134627383928 0.00382759343586601 0.681367688982782
"ACC_microglia597" "cg00016324" 0.000171077728225706 0.00715335221930288 0.0239157422954881 0.981063850786843 0.999993678854834 0.0034552702629703 0.00892391983657013 0.387191988078001 0.701100005597429 0.987242235468747
"ACC_microglia598" "cg00016360" 0.00946924336678879 0.00578361637917971 1.63725301713939 0.111080046773344 0.999993678854834 0.0152490934709806 0.00721515274950402 2.11348172386632 0.0422050589963619 0.836065753610462
"ACC_microglia599" "cg00016406" -0.000540162456087399 0.00078257918672981 -0.690233608619972 0.494873476993746 0.999993678854834 -0.000843439694365218 0.000976279891447167 -0.863932261387627 0.393861402596321 0.962458185145844
"ACC_microglia600" "cg00016418" -0.00358470475167519 0.0100798174045765 -0.355631913535223 0.724379555805943 0.999993678854834 0.00521606905648676 0.0125747313606308 0.414805605535029 0.680968601648582 0.986038473622001
"ACC_microglia601" "cg00016439" 0.00470932946336694 0.00752714867021732 0.62564586800316 0.535850563866445 0.999993678854834 0.00872547187874026 0.00939023681089074 0.929206797918079 0.359529482258491 0.958861876694801
"ACC_microglia602" "cg00016481" -0.0127721718355523 0.012044037403596 -1.06045600885786 0.296637302712901 0.999993678854834 0.0106665948510699 0.0150251268221234 0.709917125981537 0.482742214443901 0.971819200889806
"ACC_microglia603" "cg00016498" 1.52350007475838e-05 0.00104343683232624 0.0146007887354512 0.988438588110077 0.999993678854834 0.000210565980054968 0.00130170392296319 0.161761807996735 0.872479796725192 0.995430045781827
"ACC_microglia604" "cg00016538" -0.00792260044487824 0.00844269738189352 -0.938396828230431 0.354858447896177 0.999993678854834 -0.00510601442291523 0.0105323982841406 -0.484791239864499 0.631026999620128 0.983714504098913
"ACC_microglia605" "cg00016563" 0.00579195369673558 0.00408973215827328 1.41621834207866 0.166082088679545 0.999993678854834 0.000432722409885224 0.00510200543949036 0.0848141804271476 0.932921588798112 0.997282402603753
"ACC_microglia606" "cg00016576" 0.00380938546852928 0.00751252002069578 0.507071589564491 0.615476496623969 0.999993678854834 0.00508071997698461 0.00937198733964352 0.542117673963681 0.59137968259652 0.981152376150651
"ACC_microglia607" "cg00016593" -0.00272209224227077 0.00402841389787633 -0.675723078928356 0.503924604928804 0.999993678854834 0.00119141779665847 0.00502550994150217 0.237074010503767 0.814064976447911 0.993646659689595
"ACC_microglia608" "cg00016625" 0.0037910998262841 0.0141951912108029 0.267069303258062 0.791077781720716 0.999993678854834 -0.000240265581446405 0.017708725160794 -0.0135676385095376 0.989256618673696 0.999531692366444
"ACC_microglia609" "cg00016718" -0.000908753682841006 0.00546517719619655 -0.166280735320612 0.868950656135852 0.999993678854834 -0.00772998060161322 0.00681789484095362 -1.13377820895402 0.265057199085975 0.943717612973973
"ACC_microglia610" "cg00016778" -0.000700475936581643 0.00487128962723164 -0.143796815665778 0.886535459806687 0.999993678854834 -0.00251834840131132 0.00607701072188603 -0.414405785436848 0.681258440510467 0.986038473622001
"ACC_microglia611" "cg00016783" -0.0055841044943538 0.00557513604894336 -1.00160865050318 0.323820899346816 0.999993678854834 0.00903576952178899 0.00695507024587578 1.29916294190515 0.202891989307747 0.929439377343527
"ACC_microglia612" "cg00016802" -0.00144119747191138 0.00535004257104459 -0.269380561513923 0.789314099353121 0.999993678854834 0.00079562689534923 0.00667426257823668 0.119208210049092 0.905833153853421 0.996465899693552
"ACC_microglia613" "cg00016841" -0.00146152319456255 0.00214929245300628 -0.680002012996543 0.501246097939906 0.999993678854834 0.00232502597369263 0.00268127626991677 0.867134058425396 0.392130337337911 0.962088473859259
"ACC_microglia614" "cg00016892" 0.000280412845364571 0.00474896241037272 0.0590471814963393 0.95327065606675 0.999993678854834 0.00041721370529318 0.00592440558745214 0.0704228802593862 0.944282126768437 0.997665416924544
"ACC_microglia615" "cg00016913" -0.00255973800217485 0.00450715052052311 -0.56792822660774 0.573927896236182 0.999993678854834 -0.00442167982656409 0.00562274143694036 -0.786392167620315 0.437248715722371 0.966909816360603
"ACC_microglia616" "cg00016968" 0.00105912234455122 0.00558983136316756 0.18947304055181 0.850882688149452 0.999993678854834 0.00051467259302432 0.00697340288239213 0.073805085078889 0.941611047600512 0.997621863012596
"ACC_microglia617" "cg00017002" -0.00249602344990414 0.00254741495128996 -0.979826018780414 0.334301117526307 0.999993678854834 0.00106420822783704 0.00317794037241007 0.334873566878781 0.739839791285353 0.989506363919364
"ACC_microglia618" "cg00017033" -0.00043490238264548 0.00191700655085738 -0.226865360710933 0.821927971070989 0.999993678854834 0.00391893712583381 0.00239149593946574 1.6386969599912 0.11077728417122 0.894197132748765
"ACC_microglia619" "cg00017059" -0.00800971347501451 0.00649849616180525 -1.23254877368266 0.226453481199114 0.999993678854834 -0.00273035756545478 0.00810697656543751 -0.336791101271357 0.738406931005982 0.989463884516745
"ACC_microglia620" "cg00017121" 0.00287243624281262 0.00535407049885498 0.53649578268103 0.595214512106309 0.999993678854834 0.00473596905255791 0.00667928748177638 0.709053033797306 0.483271199393277 0.971865131015343
"ACC_microglia621" "cg00017157" -0.0317547640433393 0.0627366222144917 -0.506159925773055 0.616109324374769 0.999993678854834 0.0406414409363635 0.0782649267498071 0.519280380422303 0.60703078103072 0.982053330975607
"ACC_microglia622" "cg00017188" -7.7383181769413e-05 0.00285863877445961 -0.0270699405817867 0.978566992665625 0.999993678854834 -9.81014275567432e-05 0.0035661970056711 -0.0275086955097373 0.978219691813385 0.999190419624406
"ACC_microglia623" "cg00017203" 0.00453599471580912 0.00550418548324186 0.824099175004092 0.415799969525833 0.999993678854834 0.00294735588023767 0.00686655829493746 0.429233358786261 0.670542853594422 0.985603682930952
"ACC_microglia624" "cg00017221" -1.56050378437267e-05 0.00275959183885792 -0.00565483548109961 0.995522165435526 0.999993678854834 -0.00255723975325931 0.00344263438967377 -0.742814793499359 0.462849211516686 0.969512197512956
"ACC_microglia625" "cg00017271" 0.000388922514978827 0.00431436282810873 0.0901459915343554 0.928716136133467 0.999993678854834 0.0039929476898433 0.00538223574676327 0.74187528709506 0.463410618019593 0.969520197443593
"ACC_microglia626" "cg00017362" -0.00655260169264133 0.00537898093174834 -1.21818645125993 0.231791290597117 0.999993678854834 0.00945923952680265 0.00671036364011716 1.40964633723449 0.167999403687637 0.918638669680204
"ACC_microglia627" "cg00017363" -0.00316865458936162 0.00213695937392742 -1.48278653680631 0.147619163703031 0.999993678854834 -0.00477150496436264 0.0026658905590411 -1.78983527593831 0.0826609336033219 0.878491761000723
"ACC_microglia628" "cg00017389" -0.00321891331742858 0.00561324572758426 -0.573449564413401 0.570228023708565 0.999993678854834 0.0104746749826641 0.00700261267168717 1.49582384086658 0.144202730001759 0.910179591240061
"ACC_microglia629" "cg00017429" -0.000515816083291779 0.00564164981720072 -0.091430007179658 0.927703678392477 0.999993678854834 -0.010004311232145 0.00703804722195073 -1.42146122591263 0.164564908157017 0.918084528226607
"ACC_microglia630" "cg00017437" 0.00394303369375027 0.00360306508921901 1.09435538801353 0.281722875306231 0.999993678854834 0.00117804757719798 0.00449488058694645 0.262086512513623 0.794883862605734 0.992617142412929
"ACC_microglia631" "cg00017441" 0.000510819064151076 0.000987857882927986 0.517097725268964 0.608536706022617 0.999993678854834 -0.000325059749515851 0.00123236830606285 -0.26376834580755 0.793598626067896 0.992564838869177
"ACC_microglia632" "cg00017461" 0.00980074563104883 0.00400508156880309 2.44707765938903 0.0198935423147574 0.999993678854834 -0.015904349156068 0.00499640249259336 -3.18316011963498 0.00317074253597843 0.669789378446178
"ACC_microglia633" "cg00017475" 0.0106189042390898 0.00504963024682782 2.10290728628311 0.043182425062978 0.999993678854834 -0.000872646652794543 0.00629949346062021 -0.138526479668514 0.890666234116134 0.996044463201655
"ACC_microglia634" "cg00017489" -0.00445820695243672 0.00494430406507288 -0.901685433129001 0.373758246000067 0.999993678854834 -0.000499356627051174 0.0061680973859048 -0.0809579673940124 0.935964395242848 0.997460362215138
"ACC_microglia635" "cg00017507" 0.00447804569166999 0.00499929964239376 0.895734605242787 0.376882192048368 0.999993678854834 0.00279046125431831 0.00623670523692786 0.447425547354049 0.657491070865672 0.984978750830032
"ACC_microglia636" "cg00017546" 0.00232034078451 0.00695282138806243 0.333726505400222 0.740697374691756 0.999993678854834 0.00523483348848022 0.00867375445845253 0.603525672020714 0.550285294212474 0.97750082139147
"ACC_microglia637" "cg00017557" -0.00987439568891143 0.0103093305326016 -0.957811533705823 0.34512285747351 0.999993678854834 0.0168933799198614 0.0128610526115835 1.3135301153069 0.198063971283524 0.928041357982466
"ACC_microglia638" "cg00017562" -0.00592307596744076 0.00540677603893974 -1.09549127331752 0.281232504229103 0.999993678854834 -0.00555069175480762 0.00674503847519042 -0.822929591168999 0.416455349608637 0.964550342212229
"ACC_microglia639" "cg00017578" -0.000635992036657621 0.00842438004998291 -0.0754942242496421 0.940277313659665 0.999993678854834 -0.0168028723122804 0.010509547123373 -1.59881982687068 0.119392805668177 0.898564206798563
"ACC_microglia640" "cg00017595" 0.00715006983981189 0.00756902777878635 0.944648381374862 0.351703960213206 0.999993678854834 0.00576058988309612 0.00944248166005232 0.610071598811472 0.54599289775293 0.977102571761193
"ACC_microglia641" "cg00017601" 0.00700718874147103 0.00575855576863169 1.21683092480253 0.232299864112994 0.999993678854834 -0.018580133049855 0.00718388924216796 -2.5863612903152 0.0142997506558263 0.768393235941923
"ACC_microglia642" "cg00017630" 0.00486398334514055 0.00646335412281315 0.75254786488838 0.457056559555528 0.999993678854834 -0.00206255030498086 0.00806313631694353 -0.255800004353977 0.799693066495913 0.992922376930469
"ACC_microglia643" "cg00017639" -0.00184268862413796 0.0123303496882008 -0.149443338650912 0.882113416701821 0.999993678854834 0.00718128340363787 0.0153823059177009 0.466853503113221 0.64367241583578 0.984602930978121
"ACC_microglia644" "cg00017709" -0.00921718761601771 0.00566830419180585 -1.62609262031882 0.113443244875011 0.999993678854834 0.0117467168290149 0.00707129897511174 1.66118231888637 0.106149935320427 0.891808184236377
"ACC_microglia645" "cg00017826" -0.0152875877163367 0.00741431895628542 -2.06190046671472 0.0471642210086566 0.999993678854834 0.00771208949099858 0.00924947996131257 0.833786280229334 0.410396293974 0.964108779163056
"ACC_microglia646" "cg00017842" -0.00528615781278285 0.00461091589439572 -1.14644420628185 0.259856528429431 0.999993678854834 0.00288827434097925 0.00575219037917925 0.502117306727836 0.618919084736548 0.982771467660534
"ACC_microglia647" "cg00017851" 0.000984321398776359 0.00715309068586967 0.137607845615714 0.89138656062384 0.999993678854834 -0.00703800133646323 0.0089235935694829 -0.78869586357361 0.435919480110878 0.966793259551856
"ACC_microglia648" "cg00017853" 0.00683988892810543 0.0115801788694428 0.590654859930892 0.558775529199612 0.999993678854834 -0.000570600088902354 0.0144464559769884 -0.0394975826466544 0.968731673173385 0.998753572550187
"ACC_microglia649" "cg00017887" 0.0021441267434359 0.00469465133533893 0.4567169296037 0.650866653128882 0.999993678854834 0.0142710365005799 0.00585665166383968 2.43672277603474 0.0203804796148384 0.791640116783433
"ACC_microglia650" "cg00017931" 0.000557103756410938 0.00630951550874797 0.0882958058568093 0.9301752358326 0.999993678854834 -0.00301407704635724 0.00787122021696704 -0.382923735237411 0.70423186773418 0.987474772567197
"ACC_microglia651" "cg00017970" 0.00407883735987692 0.0039924657353908 1.02163365454097 0.314385843572515 0.999993678854834 0.00158577502838252 0.00498066404122244 0.318386266421077 0.752198275505999 0.990206924924137
"ACC_microglia652" "cg00018010" 0.00346128262199146 0.00766482633039847 0.451580045364383 0.654525544180722 0.999993678854834 0.00277943438893295 0.00956199186573453 0.29067525134518 0.773118719423324 0.991360145749687
"ACC_microglia653" "cg00018024" -0.00097346635702253 0.00126202988574224 -0.771349686738999 0.445988060507496 0.999993678854834 0.00188310769557515 0.001574402208426 1.19607790531352 0.240189743397014 0.939524942267681
"ACC_microglia654" "cg00018034" -0.010234791399014 0.00430741942384899 -2.37608423789584 0.0234566252399126 0.999993678854834 0.00396087041474356 0.00537357374032109 0.737101714083276 0.466269212962083 0.969814292017655
"ACC_microglia655" "cg00018044" -0.00920665569542272 0.00615450704217759 -1.49592089704803 0.144177536066066 0.999993678854834 0.0156735405932452 0.00767784470751975 2.04139849011199 0.0492735088530704 0.847732610347985
"ACC_microglia656" "cg00018049" -0.0149802938766004 0.0112471046068791 -1.3319244730273 0.192011558094261 0.999993678854834 -0.00273400585055087 0.0140309405755906 -0.194855493530289 0.846700792489172 0.994613983530511
"ACC_microglia657" "cg00018103" -0.00144396298921561 0.00599511639570471 -0.24085653954111 0.811156485651638 0.999993678854834 -0.0077537679515325 0.00747900235945465 -1.03673826786944 0.307395365738878 0.951004225242909
"ACC_microglia658" "cg00018107" -0.00349960100594675 0.0057089632000967 -0.613001149821299 0.544077525897525 0.999993678854834 -0.00758952361233804 0.00712202172991232 -1.06564173771925 0.294320630127183 0.949055672189841
"ACC_microglia659" "cg00018128" -0.00277536970808662 0.0107695631769657 -0.257704947032825 0.79823492895602 0.999993678854834 0.0200966309045378 0.0134352001019581 1.49581924735225 0.144203922478039 0.910179591240061
"ACC_microglia660" "cg00018179" -0.00886120368027226 0.00774142983439371 -1.1446469024241 0.260589973013849 0.999993678854834 0.00645887085337213 0.0096575559464475 0.668789379961915 0.508281652052175 0.973732753555701
"ACC_microglia661" "cg00018181" 0.00226760444279797 0.00350754913241472 0.646492567086826 0.522431659607488 0.999993678854834 0.00081506228170196 0.00437572292274887 0.186269171081319 0.853374026541644 0.994981250889254
"ACC_microglia662" "cg00018216" 0.0048422329222378 0.00383046718966633 1.26413637879499 0.215037525806917 0.999993678854834 -0.00637825289967504 0.00477856829766529 -1.33476231841058 0.191090600766276 0.925905188708119
"ACC_microglia663" "cg00018229" -0.0014545852882788 0.00467423037173529 -0.311192468619981 0.757611691022325 0.999993678854834 -0.015508731530713 0.00583117618932123 -2.65962320931315 0.011977852736655 0.757917349288758
"ACC_microglia664" "cg00018232" -0.00464662680580432 0.0116386918266923 -0.399239611718879 0.692288746907005 0.999993678854834 -0.024533835103185 0.0145194518150077 -1.68972185835736 0.100508674578517 0.889020139146986
"ACC_microglia665" "cg00018245" -0.030023323690149 0.06508696975479 -0.461280096511783 0.647623768380116 0.999993678854834 0.0351063220598889 0.0811970224155432 0.432359722259577 0.668292320074103 0.985492617546657
"ACC_microglia666" "cg00018276" -0.00612167406329069 0.00831205010419347 -0.736481853039152 0.466641158866933 0.999993678854834 -0.00458792684380415 0.0103694137424433 -0.442448045546218 0.661051503700613 0.985126176418765
"ACC_microglia667" "cg00018305" 0.00632819727000008 0.00576812730462389 1.09709736553963 0.28054017553222 0.999993678854834 0.00281955433274768 0.00719582988444143 0.391831710591716 0.69770159299484 0.987145947128811
"ACC_microglia668" "cg00018391" -0.0015596619907722 0.00475990058393425 -0.327666925657316 0.745233300100975 0.999993678854834 0.00071274301827238 0.00593805113167097 0.120029787967119 0.905187352956315 0.996437987811821
"ACC_microglia669" "cg00018443" -0.00389446810925971 0.00558597291741405 -0.697187073198809 0.490568572831487 0.999993678854834 -0.0113382400421751 0.00696858941039424 -1.62704951812244 0.113239012503927 0.895430880027563
"ACC_microglia670" "cg00018446" 0.00593365909252155 0.00485447096711537 1.22230808108993 0.230249996126325 0.999993678854834 0.0111436335661085 0.00605602917784418 1.84008914733721 0.0747642643408269 0.873350704350619
"ACC_microglia671" "cg00018524" 0.00238033112106479 0.00194215994828518 1.22561024037515 0.229020654219802 0.999993678854834 -0.00459080629854578 0.00242287519989938 -1.89477621411802 0.0669121832217369 0.865650064037179
"ACC_microglia672" "cg00018539" -0.000940974375802459 0.00440314714868641 -0.213704957846612 0.832092050746869 0.999993678854834 0.00561451226436714 0.00549299558848353 1.02212211423187 0.314158084630668 0.952102177823042
"ACC_microglia673" "cg00018557" 0.00174611408708624 0.00297471727422676 0.586984888350481 0.561208569813063 0.999993678854834 -0.00113146070512113 0.00371100676687315 -0.304893193734184 0.762362211917096 0.990855171917916
"ACC_microglia674" "cg00018572" 0.000897883940665665 0.00565290955086084 0.158835716826379 0.874766403880612 0.999993678854834 0.000814865986474545 0.00705209391746966 0.11554950855886 0.90870985905202 0.996584089663404
"ACC_microglia675" "cg00018606" -0.00463576818528787 0.00629368868488159 -0.736574116928233 0.466585785268763 0.999993678854834 0.00560608628296284 0.00785147600430688 0.714016865094876 0.48023690179015 0.971520633078046
"ACC_microglia676" "cg00018635" 0.00599962871261935 0.00489337049253625 1.22607285137523 0.228848822367467 0.999993678854834 -0.00242462378946067 0.00610455694998433 -0.397182598069938 0.69379014409646 0.986976483004141
"ACC_microglia677" "cg00018667" -0.0084731487524 0.00605622411203716 -1.3990811098881 0.171118079163564 0.999993678854834 0.000684283230139597 0.00755523520039805 0.0905707383012437 0.928381206089652 0.997102605667016
"ACC_microglia678" "cg00018674" -0.000847652636922287 0.0097762037613079 -0.0867057047518908 0.931429423145192 0.999993678854834 0.00930797103639214 0.012195968546952 0.763200642946752 0.450765628270688 0.968278845251469
"ACC_microglia679" "cg00018682" 0.00566612672990197 0.00761814172087062 0.74376756662049 0.462280282759109 0.999993678854834 -0.0271516541995855 0.00950375207825373 -2.85694049844937 0.00734857940725444 0.724916671325601
"ACC_microglia680" "cg00018696" -0.00423371985005543 0.00403911438060765 -1.04818023237522 0.302172131832722 0.999993678854834 -0.000169762025164056 0.00503885896265749 -0.0336905689208899 0.973326859080413 0.998950789615918
"ACC_microglia681" "cg00018739" -0.00086471400762805 0.00441742279698811 -0.195750791211932 0.846005625532095 0.999993678854834 0.00315225536788789 0.00551080468513563 0.572013625594554 0.571189107585834 0.979425549088834
"ACC_microglia682" "cg00018758" 0.00143196640063154 0.0109248393543844 0.13107436678754 0.896512312013665 0.999993678854834 0.00576342900878733 0.0136289095849154 0.422882621157479 0.675123988670209 0.985747329707542
"ACC_microglia683" "cg00018767" -0.00135664181988516 0.00581802971891772 -0.233178908570018 0.8170628320879 0.999993678854834 0.00920499317548061 0.0072580839341732 1.26824011115947 0.213586807064566 0.933058283526109
"ACC_microglia684" "cg00018783" 0.00483350961975812 0.0072845749278786 0.663526652908726 0.511602430549808 0.999993678854834 -0.00288789017162209 0.00908762223737006 -0.317782814490959 0.75265189479479 0.990206924924137
"ACC_microglia685" "cg00018792" -0.000970860750006728 0.00453243550617606 -0.214202882464361 0.831706945234765 0.999993678854834 -0.00146131831287047 0.00565428485576249 -0.25844440988522 0.797669105422368 0.992815561349328
"ACC_microglia686" "cg00018799" -0.00310587511886705 0.00553733648499154 -0.560896945180277 0.578656742242742 0.999993678854834 -0.002453497159431 0.00690791469303538 -0.355171896072289 0.724720921271945 0.988610547480561
"ACC_microglia687" "cg00018828" -0.00494172173896224 0.00689278951997165 -0.716940757387667 0.478454676217378 0.999993678854834 -0.0011300747794517 0.00859886375517689 -0.131421407714635 0.896239930128115 0.996229911592008
"ACC_microglia688" "cg00018845" -0.00134129176311986 0.00203759968449906 -0.658270500002367 0.514930849706898 0.999993678854834 -0.000932727505848283 0.002541937777707 -0.366935616610437 0.716009573910471 0.988137385337667
"ACC_microglia689" "cg00018850" 0.0017960475636317 0.0102936549710029 0.174481034063328 0.862553498652939 0.999993678854834 0.0141772245242745 0.0128414971009904 1.10401648754654 0.277571437265648 0.945781239306626
"ACC_microglia690" "cg00018896" -0.0103699767600498 0.00809416545408196 -1.28116688729413 0.20906531947933 0.999993678854834 -0.00240438541672047 0.0100975992012878 -0.238114562559962 0.81326459799443 0.99360342312283
"ACC_microglia691" "cg00019082" -0.00144257300290962 0.00419791565776734 -0.343640301643614 0.733296716241761 0.999993678854834 -0.000681850111892687 0.00523696606319897 -0.130199452061406 0.897199062571416 0.996284792735968
"ACC_microglia692" "cg00019091" -0.00254619573281416 0.00654380271884006 -0.389100320137018 0.699701465745899 0.999993678854834 0.00409385916734807 0.00816349721067551 0.501483501702491 0.619360131441225 0.982776190796783
"ACC_microglia693" "cg00019093" -0.000609193521642698 0.00103226826367882 -0.590150393146488 0.559109652044367 0.999993678854834 -0.000579618149661017 0.00128777095723702 -0.450094130795292 0.655585554792035 0.984978750830032
"ACC_microglia694" "cg00019118" 0.00153938580814699 0.0066847279721943 0.230283986805477 0.819292719105028 0.999993678854834 0.00544204377124582 0.00833930368927835 0.65257771799851 0.518548993749289 0.974859073888872
"ACC_microglia695" "cg00019137" 0.000609251043804715 0.00144772338189624 0.420833877122793 0.676604560731956 0.999993678854834 0.00145834526377582 0.00180605777675928 0.807474313691454 0.425175504910319 0.96569192665372
"ACC_microglia696" "cg00019141" 0.00334682707094532 0.0038992011336691 0.858336606964411 0.396898314224698 0.999993678854834 -0.00244267942788598 0.00486431497803662 -0.502163087488204 0.618887232776088 0.982771467660534
"ACC_microglia697" "cg00019151" 0.00530163139121693 0.00764733872010674 0.693264884067138 0.492994215790686 0.999993678854834 0.00581790806509142 0.00954017579578687 0.609832375170772 0.546149459035039 0.977104565234974
"ACC_microglia698" "cg00019196" -0.0196078967899917 0.0239085134481118 -0.820121954990901 0.418031217709472 0.999993678854834 0.024104264708163 0.0298262480137322 0.808156114609696 0.424788482601266 0.965580937407381
"ACC_microglia699" "cg00019275" 4.72766706789192e-05 0.00568364959956748 0.00831801289835266 0.993413345483537 0.999993678854834 0.000567411385667484 0.00709044261358027 0.080024818842864 0.936700859827408 0.997507529966721
"ACC_microglia700" "cg00019301" 0.000777342151543887 0.00194301373855864 0.400070332040231 0.691682768967286 0.999993678854834 0.000421890363390661 0.00242394031674587 0.174051465077757 0.862888380939336 0.995190857228312
"ACC_microglia701" "cg00019308" 0.000285947172538786 0.0046318913224511 0.0617344304156663 0.951146715707173 0.999993678854834 -0.00783308771127363 0.00577835755685559 -1.35559069064189 0.184435001993494 0.924046662093078
"ACC_microglia702" "cg00019351" 0.00319312490966333 0.00435496250674723 0.733215246908822 0.468604119573158 0.999993678854834 0.00620359547965893 0.0054328844868858 1.14186036802982 0.26173006280149 0.942890065032983
"ACC_microglia703" "cg00019366" -0.00820188577922772 0.0049243715352586 -1.66557005711329 0.105265913330396 0.999993678854834 0.0113301041165299 0.00614323124025037 1.84432323535133 0.0741293755683094 0.872413526632005
"ACC_microglia704" "cg00019377" -0.000319280805269111 0.00269271709800036 -0.118571982740486 0.906333304777397 0.999993678854834 0.00129448084742413 0.00335920709458073 0.385353094041884 0.702448660264796 0.987323609434191
"ACC_microglia705" "cg00019458" -0.00506242446617256 0.00564369297361089 -0.897005646806752 0.376213535192352 0.999993678854834 -0.00583744536145651 0.00704059609183147 -0.829112377037101 0.412998029943151 0.964369857627854
"ACC_microglia706" "cg00019463" -0.00236563857053792 0.00380845015259459 -0.621155188003782 0.538764791879096 0.999993678854834 -0.00285107577978173 0.00475110169629528 -0.600087298069178 0.552546901678789 0.977635385464075
"ACC_microglia707" "cg00019511" 0.0039125217877212 0.00543642054789986 0.719687109054254 0.476784116687696 0.999993678854834 -0.0110257576582231 0.0067820204681699 -1.62573346836246 0.113519977584523 0.895530934792323
"ACC_microglia708" "cg00019553" 0.0113912856098459 0.00583509624802304 1.95220183620884 0.0594416158391498 0.999993678854834 -0.00918505519046041 0.00727937469869249 -1.26179178441113 0.215869695355121 0.933666245047016
"ACC_microglia709" "cg00019576" 0.000176120273366249 0.00110467138978031 0.159432275512517 0.874300130949803 0.999993678854834 -0.00123722168154516 0.00137809500020855 -0.897776772543207 0.375808242543934 0.960557783685378
"ACC_microglia710" "cg00019607" -0.00618335521008353 0.00545338085731067 -1.13385721112698 0.265024529847493 0.999993678854834 -0.0096210276328998 0.00680317872194321 -1.41419592607024 0.166670265984576 0.918234702432311
"ACC_microglia711" "cg00019654" -0.00197363990565863 0.00926417508173001 -0.213040004992011 0.832606405193817 0.999993678854834 -0.0039447176258673 0.01155720468485 -0.341321083552178 0.735025723485527 0.989160548296714
"ACC_microglia712" "cg00019678" -0.00865398790565065 0.00426922593148566 -2.02706252714977 0.0507971798947237 0.999993678854834 0.00663663489043055 0.00532592675556766 1.24609954192342 0.221501888901348 0.935239991960159
"ACC_microglia713" "cg00019746" -0.00188772733603952 0.00581392989486613 -0.324690419419477 0.747464777356865 0.999993678854834 -0.00724579209676277 0.00725296933893748 -0.999010440849904 0.325059084489985 0.954234104905536
"ACC_microglia714" "cg00019759" -0.00228800965194723 0.00396101904851069 -0.577631570039409 0.567433580438567 0.999993678854834 0.00294161003520879 0.00494143380283342 0.595294838012819 0.555707104836533 0.977880363167526
"ACC_microglia715" "cg00019809" -0.000349660271383676 0.00117659523914886 -0.29717974350858 0.768191977384196 0.999993678854834 -0.00184985200918567 0.00146782113788851 -1.26027072470609 0.216410862616652 0.933699211844433
"ACC_microglia716" "cg00019826" -0.00697121205466229 0.0068718401956092 -1.01446073485769 0.317743510484172 0.999993678854834 -0.00138510875671422 0.00857272914226965 -0.16157150584458 0.872628475544361 0.995440062618264
"ACC_microglia717" "cg00019838" -0.00261458399053527 0.00877267338202418 -0.298037311624154 0.767543148934165 0.999993678854834 -0.00573288361503335 0.0109440485542352 -0.523835725565638 0.603893438300563 0.98204250775102
"ACC_microglia718" "cg00019841" -0.00286585232949568 0.00559662099901786 -0.512068323011082 0.612013355008538 0.999993678854834 0.00619279211036422 0.00698187306031572 0.886981481454231 0.381507745164526 0.961130083311895
"ACC_microglia719" "cg00019877" -0.00291307402976662 0.00708780954842736 -0.410997785685843 0.683730972703416 0.999993678854834 0.00715727017950553 0.00884215431981152 0.80944868418199 0.424055350519659 0.965384697650844
"ACC_microglia720" "cg00019880" -6.16907649772902e-06 0.00217066617618935 -0.00284201991324109 0.997749510614144 0.999993678854834 0.00448893991711381 0.00270794032705351 1.65769528680796 0.106856869885572 0.892399679223234
"ACC_microglia721" "cg00019891" 0.000124510727601409 0.00733105653095451 0.0169840086590081 0.986551645583538 0.999993678854834 0.0128741359782862 0.00914560877109692 1.40768496668834 0.168574969160783 0.91878509875219
"ACC_microglia722" "cg00019997" 0.00161539036628648 0.00862402229761082 0.187312869858187 0.852562273949077 0.999993678854834 -0.00844970937579472 0.0107586039794043 -0.785390873385655 0.437827223968286 0.966932737181276
"ACC_microglia723" "cg00020049" 0.00512054599914049 0.00723524513162155 0.707722531301837 0.484086357371042 0.999993678854834 0.00446379284620469 0.00902608253768013 0.494543765533964 0.624198644274235 0.983159656435929
"ACC_microglia724" "cg00020052" -0.000980891804661997 0.00155943879938309 -0.629003077934215 0.533677337973298 0.999993678854834 0.00464829335561783 0.00194542452392874 2.38934654027631 0.022749888639136 0.79765868648977
"ACC_microglia725" "cg00020063" 0.0143745729936177 0.00641775529756552 2.23981319435324 0.0319576744880352 0.999993678854834 -0.00724494000598616 0.00800625106249548 -0.904910419300288 0.372072279998084 0.960109259948253
"ACC_microglia726" "cg00020133" 3.06544501554157e-05 0.00735356466925901 0.00416865174023208 0.996699005707828 0.999993678854834 -0.00877618843042616 0.00917368802900877 -0.956669597077462 0.345690511091469 0.957075190451572
"ACC_microglia727" "cg00020172" -0.00833670198224661 0.00788482736589245 -1.05730938616473 0.298049229087755 0.999993678854834 -0.000467148341906354 0.00983644663106998 -0.047491574897666 0.962407703797678 0.998427194224085
"ACC_microglia728" "cg00020175" 0.00237341111872954 0.00511555674039479 0.463959494376827 0.645722862301834 0.999993678854834 -0.00233290493580141 0.00638173780224651 -0.365559508725066 0.717026650231023 0.988202015683098
"ACC_microglia729" "cg00020191" -0.00132497303823076 0.00304784225411024 -0.434724939075811 0.666591771445265 0.999993678854834 0.00328387585244294 0.00380223133383494 0.863670714409378 0.394003022575567 0.962458185145844
"ACC_microglia730" "cg00020229" 0.0103467088693269 0.0069834629703962 1.48160145091167 0.147932898328223 0.999993678854834 0.0042176700498941 0.00871198031620832 0.484123000375388 0.631496093624873 0.983714504098913
"ACC_microglia731" "cg00020297" 0.000213931985982488 0.000810731429418629 0.263875283749512 0.793516925174137 0.999993678854834 -0.000684623857682812 0.00101140025869226 -0.67690694341727 0.503182745249777 0.973300000227619
"ACC_microglia732" "cg00020340" 0.001216410198055 0.0023432637535457 0.519109381611178 0.607148698951449 0.999993678854834 -0.000531579691113662 0.00292325852991755 -0.181844912337827 0.856816854294502 0.995038161787429
"ACC_microglia733" "cg00020348" 0.003616067762365 0.0048347251556461 0.747936572597528 0.459795652953282 0.999993678854834 -0.00700821273161473 0.00603139596627327 -1.16195533684137 0.253588806157943 0.94225846142754
"ACC_microglia734" "cg00020383" 0.00771026107635714 0.0104257951646879 0.739536980591343 0.464809605965785 0.999993678854834 -0.0134795293161627 0.0130063440789503 -1.03638111019823 0.307559407940885 0.951018897150033
"ACC_microglia735" "cg00020390" -0.00856415290579044 0.00697488982033363 -1.22785493769718 0.228187782837181 0.999993678854834 0.00385967329196574 0.00870128517614524 0.443575082741469 0.660244621463358 0.985121078437179
"ACC_microglia736" "cg00020405" -0.00173243393600652 0.00482874797078145 -0.358774975726505 0.722048718462251 0.999993678854834 -0.00511851206571439 0.00602393933378186 -0.849695154964478 0.401617204013898 0.963271684799212
"ACC_microglia737" "cg00020419" 0.00577233431506041 0.0037558684589255 1.53688404644283 0.13385563683524 0.999993678854834 -0.0039155332614365 0.00468550520324021 -0.835669387098055 0.409350944246876 0.96408292169496
"ACC_microglia738" "cg00020438" -0.0260494605206221 0.0238625804703563 -1.09164474282161 0.282895533811258 0.999993678854834 -0.0714924293977056 0.0297689458987543 -2.40157745728905 0.0221153193668659 0.795005365360124
"ACC_microglia739" "cg00020446" -0.00829635207001489 0.00633175435827966 -1.31027699442671 0.199149398288845 0.999993678854834 0.00358749895106019 0.00789896353288302 0.454173378079997 0.652677277225126 0.984978750830032
"ACC_microglia740" "cg00020450" 0.00954465772145541 0.00469067378168456 2.03481592745246 0.0499680747377641 0.999993678854834 0.0153623723076784 0.005851689602855 2.62528830992388 0.013018771067831 0.763295335168576
"ACC_microglia741" "cg00020474" 0.0031029082987719 0.00537980039885245 0.57677015292868 0.568008623615996 0.999993678854834 -0.0119743888108328 0.00671138593826798 -1.78419016891213 0.0835906667972423 0.878839721905615
"ACC_microglia742" "cg00020617" 0.00509308863155614 0.00530806785207371 0.959499534198006 0.344284896342112 0.999993678854834 -0.012198171818301 0.00662189845358921 -1.84209587383348 0.0744627849711033 0.872786591124641
"ACC_microglia743" "cg00020622" 0.00163372222630465 0.00144664015459445 1.12932177439983 0.266904739532688 0.999993678854834 -0.00140632312610879 0.00180470643359742 -0.779253123903086 0.441383424431342 0.967574170148512
"ACC_microglia744" "cg00020649" -0.000213124204576716 0.00341061760533785 -0.0624884490841665 0.950550821051435 0.999993678854834 0.00074307397088062 0.00425479931228605 0.174643717915188 0.862426680735165 0.995190857228312
"ACC_microglia745" "cg00020720" -0.000893220041277168 0.00186390214674833 -0.479220458453484 0.634942341954912 0.999993678854834 0.000103924186606488 0.00232524735688383 0.0446938199064385 0.96462072047331 0.998569123327648
"ACC_microglia746" "cg00020778" -0.00709761726093789 0.00493465489076331 -1.43832089944592 0.159759993333829 0.999993678854834 -0.000455244876114507 0.00615605988860446 -0.0739506899465379 0.941496072087063 0.997621863012596
"ACC_microglia747" "cg00020794" 0.00129941982786165 0.00302563563624599 0.429470030130225 0.670372375597687 0.999993678854834 -0.00359801834755036 0.00377452822743295 -0.953236571765515 0.34740080455692 0.957350265065653
"ACC_microglia748" "cg00020799" 0.00267547402473813 0.00688901241388235 0.388368297805163 0.700237809857267 0.999993678854834 -0.0101699839793816 0.00859415175569448 -1.18336099576587 0.245121089597619 0.940364723739324
"ACC_microglia749" "cg00020807" -0.0010721722906579 0.00106545349636291 -1.00630604181029 0.321590509620321 0.999993678854834 0.00140600609673164 0.00132917005896609 1.05780752977939 0.297825393893893 0.949512073578428
"ACC_microglia750" "cg00020864" -0.00803503312045748 0.00444639630951998 -1.80708883354685 0.0798734930333612 0.999993678854834 0.0101746928141488 0.00554694959947667 1.83428614803147 0.0756419475553465 0.873603578815838
"ACC_microglia751" "cg00020893" 0.00390263151850871 0.00318056395841617 1.22702500862524 0.228495456012522 0.999993678854834 -0.00592507310293903 0.0039678037554757 -1.49328784085207 0.144862279107808 0.910539580002735
"ACC_microglia752" "cg00020967" -0.00145132761414587 0.00855746136053723 -0.169597916134179 0.86636177463574 0.999993678854834 0.00241119892968219 0.0106755681594863 0.225861414929901 0.82270226473629 0.993779341519166
"ACC_microglia753" "cg00020991" -0.00435464380733501 0.00519918356724849 -0.837563004077499 0.408301432489759 0.999993678854834 0.00494534650589459 0.00648606358911541 0.762457296008263 0.45120293658075 0.968285614340858
"ACC_microglia754" "cg00021022" -0.00973671287937247 0.00792148549405541 -1.22915239656492 0.227707404577246 0.999993678854834 0.0092709690682223 0.00988217822474191 0.938150360920496 0.354983195168987 0.958150788962949
"ACC_microglia755" "cg00021023" -0.001894545135357 0.00331181725778176 -0.572056061035795 0.571160693689138 0.999993678854834 -0.0103664086372758 0.00413154431876888 -2.5090880884862 0.0171932529517826 0.783618030217166
"ACC_microglia756" "cg00021028" -0.000633263696162556 0.00139462533982612 -0.454074422770428 0.652747761809875 0.999993678854834 -0.000317987925183613 0.00173981713092138 -0.182770889843584 0.856096047662183 0.995038161787429
"ACC_microglia757" "cg00021030" 0.00151543101289034 0.00472130059473458 0.32097744731196 0.750251484883356 0.999993678854834 -0.00580686229162504 0.00588989703569612 -0.985902173914443 0.331354955230865 0.954998885073552
"ACC_microglia758" "cg00021044" -0.00678378341279646 0.00761365080011454 -0.891002699085491 0.379378240284184 0.999993678854834 0.00561480508125419 0.00949814958370409 0.591147257870888 0.558449497769543 0.978143013766537
"ACC_microglia759" "cg00021101" -0.000573344486018938 0.0079662435046025 -0.0719717500083556 0.943058831467135 0.999993678854834 -0.00430787361649706 0.00993801454957552 -0.433474271446006 0.667490756567135 0.985406999871718
"ACC_microglia760" "cg00021108" -0.00345092456776084 0.00212120980564202 -1.62686621501656 0.11327811173088 0.999993678854834 0.00145046414814373 0.00264624272393799 0.548122111030401 0.587297072070866 0.980892390268433
"ACC_microglia761" "cg00021123" 0.0124935272588936 0.00849573089133817 1.47056532494825 0.15088020068958 0.999993678854834 -0.0177247466504524 0.0105985584245092 -1.67237334932871 0.103907304695599 0.890945550696079
"ACC_microglia762" "cg00021152" -0.000691635948073255 0.00386522269527343 -0.178938188715237 0.859080337570594 0.999993678854834 -0.00169656764751408 0.00482192633965856 -0.351844372561322 0.727191879716182 0.98866197468935
"ACC_microglia763" "cg00021157" 0.00810597741454458 0.00590805906825371 1.3720203743563 0.179312727881435 0.999993678854834 -0.00449396814127871 0.00737039696892703 -0.609732170495687 0.546215045474567 0.977104565234974
"ACC_microglia764" "cg00021166" 0.00137830593022167 0.000991138428988973 1.39062908864066 0.173645469768896 0.999993678854834 0.000401818924993738 0.00123646083906989 0.324975051612635 0.747251293402705 0.989851255743941
"ACC_microglia765" "cg00021237" -0.00267680298313128 0.00451777982672527 -0.592504080720458 0.557551605406365 0.999993678854834 -0.00146232184913031 0.00563600166425175 -0.259460861838558 0.796891516364849 0.992798860365318
"ACC_microglia766" "cg00021242" 0.00218470783671712 0.00628657348933307 0.34751965286401 0.730407774564193 0.999993678854834 -0.00184857226466295 0.00784259968551958 -0.235709119270249 0.815115139977732 0.99370500448364
"ACC_microglia767" "cg00021256" 0.00180652598389445 0.00329586011046171 0.548119739111554 0.587298682117672 0.999993678854834 0.00523209498439574 0.00411163752554266 1.27250881233875 0.212085620356029 0.932582415834194
"ACC_microglia768" "cg00021264" -0.000732023962603607 0.0049629847101395 -0.147496719284277 0.883637474261389 0.999993678854834 -0.00617033055748207 0.00619140178557073 -0.996596695091284 0.326212246388715 0.954476746743224
"ACC_microglia769" "cg00021275" 0.00694693124971545 0.00684374060176583 1.01507810625128 0.317453553531829 0.999993678854834 -0.0100578296472963 0.00853767445529064 -1.17805260670998 0.247201408985099 0.940722714818301
"ACC_microglia770" "cg00021325" 0.00299052559336837 0.00475563561041699 0.628838253885089 0.533783924853279 0.999993678854834 0.00345986308616315 0.00593273050986931 0.583182243051078 0.563735211205557 0.978657062896785
"ACC_microglia771" "cg00021340" -0.0083147865763634 0.00495278591104515 -1.67881001232472 0.102635356772723 0.999993678854834 0.0113612918495122 0.00617867862267353 1.83878990045223 0.0749600114920307 0.873603578815838
"ACC_microglia772" "cg00021350" -0.00252816583771537 0.00102027224522242 -2.47793258079292 0.0185049027600149 0.999993678854834 -4.89629446129622e-05 0.00127280573480969 -0.038468513516152 0.969545917984821 0.998810085655154
"ACC_microglia773" "cg00021413" 0.00814314389860151 0.00420753981211449 1.93536942304277 0.0615526148055726 0.999993678854834 -0.0117774773279334 0.00524897234770107 -2.24376821742863 0.031676329515822 0.819531352791943
"ACC_microglia774" "cg00021476" 0.015108056326009 0.0066665817575337 2.26623731253814 0.0301197207279392 0.999993678854834 -0.0200670688430752 0.00831666599998203 -2.41287420260939 0.0215435617244515 0.793336895940462
"ACC_microglia775" "cg00021513" 0.0104201354110699 0.00606475045446136 1.71814743068359 0.0951405859647796 0.999993678854834 0.00211774290369074 0.00756587194719315 0.279907315174214 0.781295718582655 0.991776269774618
"ACC_microglia776" "cg00021527" -0.000576152892668338 0.000830583237623173 -0.693672670685093 0.492741711053727 0.999993678854834 -0.000896987201062782 0.00103616570286405 -0.865679300698175 0.392916259239487 0.962280747837637
"ACC_microglia777" "cg00021532" 0.012670347077692 0.0116941151326855 1.08348061686838 0.286448321437472 0.999993678854834 0.00643487707831017 0.0145885932643028 0.441089621304052 0.662024591144036 0.985228490949812
"ACC_microglia778" "cg00021539" -0.0014391592068317 0.00212824302776892 -0.676219392265741 0.503613520469085 0.999993678854834 -0.00259184719504573 0.00265501677958759 -0.976207463158982 0.336064024560891 0.955723386243288
"ACC_microglia779" "cg00021540" -0.000267471003158737 0.000882750941192853 -0.302997131668085 0.763793949029198 0.999993678854834 0.000781081523273113 0.0011012457367337 0.709270871358653 0.483137811311079 0.971865131015343
"ACC_microglia780" "cg00021550" -0.00755387053279526 0.00447425748330683 -1.6882958928891 0.100784487282765 0.999993678854834 -0.00565499511390727 0.0055817068536708 -1.01313008048573 0.318369087780527 0.952856978747872
"ACC_microglia781" "cg00021558" 0.000836129480629169 0.00184362642566299 0.453524352325601 0.653139628960367 0.999993678854834 0.000950729632768138 0.00229995307470016 0.413369143582238 0.682010155413151 0.986051370685082
"ACC_microglia782" "cg00021576" 0.00232829745213249 0.00233908929504698 0.995386305714219 0.326791553063315 0.999993678854834 0.0006297961846235 0.00291805082703069 0.215827695251066 0.830450574817184 0.994055534951864
"ACC_microglia783" "cg00021581" 0.00248410295649217 0.00695693662448515 0.357068504512358 0.723313873043646 0.999993678854834 0.0146580491670902 0.00867888828086459 1.68893165722718 0.100661438822889 0.889020139146986
"ACC_microglia784" "cg00021600" 0.00514563399503707 0.00592303260077541 0.868749902602838 0.391258559673239 0.999993678854834 0.00145561442479003 0.00738907668716223 0.19699544157107 0.845039406996016 0.99454797977597
"ACC_microglia785" "cg00021659" -0.00845888154471585 0.0114043490134655 -0.741724190896661 0.463500943302431 0.999993678854834 -0.0126840598339522 0.0142271054555108 -0.891541844095845 0.379093309213918 0.960873728114725
"ACC_microglia786" "cg00021663" -0.00365186692451242 0.00613340074773659 -0.59540654111996 0.555633341587884 0.999993678854834 -0.0102554534723443 0.0076515142719611 -1.34031684550669 0.189297852370398 0.925375758537029
"ACC_microglia787" "cg00021712" 0.00939014896332659 0.00640143797232296 1.46688119199554 0.151874440570614 0.999993678854834 -0.00327221467951451 0.00798589494162409 -0.409749277123478 0.684637666457076 0.986341069943356
"ACC_microglia788" "cg00021762" -0.000287747309923421 0.00719359045984985 -0.0400005131692508 0.968333744745971 0.999993678854834 -0.0076062409960156 0.00897411767696682 -0.847575357245198 0.402780133570361 0.963281716831143
"ACC_microglia789" "cg00021764" -0.00123697282623593 0.00545768825656105 -0.226647761485622 0.822095779206781 0.999993678854834 0.011152753544997 0.00680855227051682 1.63805066068039 0.110912714369232 0.894197132748765
"ACC_microglia790" "cg00021766" -0.00635036409469235 0.00562038038083286 -1.12988154971662 0.266672161380042 0.999993678854834 -0.00664520794614414 0.00701151326426265 -0.94775659628492 0.350142512475484 0.957628618972444
"ACC_microglia791" "cg00021783" -0.0096864753318928 0.00368154208812678 -2.63109183598154 0.0128371455595532 0.999993678854834 -0.0027222607095486 0.0045927818821431 -0.592725885836827 0.557404893369307 0.978087628204504
"ACC_microglia792" "cg00021837" 0.00256471834274779 0.00532993108880854 0.481191651451747 0.633555688636863 0.999993678854834 -0.00818144940957314 0.00664917318661071 -1.23044612915903 0.227229156870777 0.936568690259253
"ACC_microglia793" "cg00021853" 0.0046083492116792 0.00717727511942922 0.642075040317764 0.525260048079147 0.999993678854834 -0.00912253278676602 0.00895376403219215 -1.01884891694343 0.315686479735572 0.952267620631594
"ACC_microglia794" "cg00021855" -0.000687385389874534 0.00557430162376263 -0.123313275145408 0.902607028778457 0.999993678854834 -0.007167762114203 0.00695402928728828 -1.03073510594864 0.31016066534038 0.951425503066041
"ACC_microglia795" "cg00021878" 0.020017317006787 0.0109593568435452 1.82650472035471 0.076832650606319 0.999993678854834 -0.0436713716701905 0.0136719706976339 -3.19422654100248 0.00307960546228224 0.668729284674549
"ACC_microglia796" "cg00021892" 0.00275653626935571 0.0049448022506633 0.557461376536534 0.580974258992411 0.999993678854834 -0.00467318374431543 0.00616871888029459 -0.757561470217664 0.454089399715572 0.968520019884228
"ACC_microglia797" "cg00021895" 0.00851456552513366 0.00238605645569764 3.56846775557292 0.00112384912633821 0.999993678854834 -0.000848382274431433 0.00297664310149844 -0.285013098817375 0.77741525025815 0.991644463940175
"ACC_microglia798" "cg00021933" -0.00088796222333379 0.00523315407375718 -0.169680122316038 0.866297636040501 0.999993678854834 -0.00475785849939246 0.00652844233233923 -0.728789235959699 0.471271398555881 0.970236016958239
"ACC_microglia799" "cg00021944" 0.000353124132132514 0.00134090391252231 0.263347827413128 0.793919926294705 0.999993678854834 -0.00123141096533045 0.00167279880216195 -0.736138119981289 0.466847489143764 0.969821542143422
"ACC_microglia800" "cg00021945" 0.00054551043884563 0.00154196029954385 0.353777226953901 0.725756213948078 0.999993678854834 0.00266805574264748 0.00192361981941441 1.38699742834823 0.174740358757503 0.920865976528545
"ACC_microglia801" "cg00022021" 0.00133194694916167 0.00577469323304548 0.230652416571611 0.819008841390838 0.999993678854834 0.0108377017674531 0.00720402098381561 1.50439619648538 0.141991086707744 0.909245384677623
"ACC_microglia802" "cg00022024" 0.0072597014753048 0.00938409849921274 0.773617356628752 0.444663969297803 0.999993678854834 -0.0106043279181276 0.0117068110416089 -0.905825495981545 0.371594793506763 0.960095516248721
"ACC_microglia803" "cg00022054" -0.00599493966209572 0.00874392554602673 -0.685611929166053 0.497746411903903 0.999993678854834 0.00201418169062009 0.0109081851749339 0.184648652211048 0.854634731322887 0.995038161787429
"ACC_microglia804" "cg00022059" -0.0044618714445751 0.00526300192404878 -0.847780697967639 0.402667390561318 0.999993678854834 -0.00806646994224903 0.00656567799684033 -1.22858141171878 0.227918716182724 0.936853755337798
"ACC_microglia805" "cg00022076" 0.00112008848919257 0.00555355079031563 0.201688708987014 0.841398241704935 0.999993678854834 -0.00296962132419611 0.00692814229493195 -0.428631687655786 0.670976326412032 0.985603682930952
"ACC_microglia806" "cg00022101" -0.000107815750039993 0.00518399521838642 -0.0207978104720459 0.983532191260627 0.999993678854834 -0.0019446303826435 0.00646711588410391 -0.30069515027918 0.765533335984091 0.991007119212011
"ACC_microglia807" "cg00022138" -0.00124264279495485 0.000861393702061283 -1.44259563540022 0.15855951764629 0.999993678854834 0.000181101788923775 0.00107460224371147 0.16852913716082 0.867195736935353 0.995249915190599
"ACC_microglia808" "cg00022145" 0.00298444470315761 0.0054501774110643 0.547586707379277 0.587660555620836 0.999993678854834 -0.00642304091050934 0.00679918237217222 -0.94467842733527 0.351688844228832 0.9578178582772
"ACC_microglia809" "cg00022218" -0.000125225776923393 0.00110261619421787 -0.113571501652232 0.910265618856612 0.999993678854834 -0.000478010198427763 0.0013755311112953 -0.347509550676492 0.73041529246237 0.988897267184289
"ACC_microglia810" "cg00022235" -0.010261043518203 0.00692052818801353 -1.48269658607494 0.147642958212089 0.999993678854834 0.0237537367031381 0.00863346818151999 2.75135509898365 0.00956334085500881 0.743422598991867
"ACC_microglia811" "cg00022259" 0.00337075242915399 0.00573309219596134 0.587946663674536 0.560570434041543 0.999993678854834 -0.00578373919331269 0.00715212303322185 -0.808674454626553 0.424494392514451 0.965539964453297
"ACC_microglia812" "cg00022262" -0.000553200479403984 0.00366484788320842 -0.150947732902813 0.880935900740222 0.999993678854834 0.0093987790305281 0.00457195559792566 2.055745912054 0.0477889171420338 0.846118388594676
"ACC_microglia813" "cg00022264" -0.00303017678342489 0.00929171616789343 -0.326115943349126 0.746395788992644 0.999993678854834 0.014521922274162 0.0115915626246801 1.25280108854718 0.219083261656498 0.934164484401979
"ACC_microglia814" "cg00022308" -0.00129202437973206 0.00346955472658564 -0.372389105100969 0.711984117814779 0.999993678854834 -0.00480622795236119 0.00432832430159027 -1.11041308771511 0.274846863087208 0.945295719894724
"ACC_microglia815" "cg00022315" 0.0128890088331759 0.00729338325390901 1.76721946241722 0.0864391783572132 0.999993678854834 -0.00378034628907154 0.0090986107631661 -0.415486098644368 0.680475409711288 0.986023367541602
"ACC_microglia816" "cg00022318" -0.00197945883074815 0.00555316086555309 -0.356456237928737 0.723767992266064 0.999993678854834 0.0122911980380687 0.00692765585763423 1.77422179892552 0.0852540567397063 0.879006669727581
"ACC_microglia817" "cg00022401" 0.00624007732854345 0.00585467993694454 1.06582723492141 0.29423799674871 0.999993678854834 0.00411079263560586 0.00730380565982536 0.56282886307029 0.577355535639652 0.980075649014636
"ACC_microglia818" "cg00022492" -0.00147780111779643 0.00186066368183902 -0.794233333095327 0.432734339082818 0.999993678854834 -0.00062523694200843 0.00232120732077792 -0.269358508570829 0.789330922265389 0.992303991730237
"ACC_microglia819" "cg00022510" -0.00161247065172465 0.00603833188680407 -0.267039089926222 0.791100844439824 0.999993678854834 0.0226883457885784 0.0075329143669227 3.01189482362945 0.00495321019597654 0.702897016556575
"ACC_microglia820" "cg00022592" -0.00679285151845656 0.0125294738617069 -0.542149781661396 0.591357815294461 0.999993678854834 -0.00921169362485358 0.0156307164680855 -0.589332782259971 0.559651394618544 0.978326676554108
"ACC_microglia821" "cg00022594" -0.00256449959654931 0.00470260315035367 -0.545336171170735 0.589189625558385 0.999993678854834 8.32145981291655e-05 0.00586657167862037 0.0141845361631608 0.98876816825253 0.999531692366444
"ACC_microglia822" "cg00022606" -0.001545590737293 0.00208004812646382 -0.743055277245232 0.462705573104142 0.999993678854834 0.00178520348151942 0.00259489287926885 0.687968083685376 0.49628061650895 0.972773131247841
"ACC_microglia823" "cg00022633" -0.000298227653372237 0.00182953029634517 -0.163007769790969 0.871506471276139 0.999993678854834 -0.00168887778930976 0.00228236793081493 -0.739967367446639 0.464551924974406 0.969560963611426
"ACC_microglia824" "cg00022642" 5.33733984306554e-05 0.00125122381409951 0.0426569553977581 0.966232055181192 0.999993678854834 0.000833795090790664 0.00156092146343658 0.534168509000414 0.596805470100192 0.981552524244713
"ACC_microglia825" "cg00022688" -0.00290637367094745 0.00386632802804981 -0.751714197518163 0.457551044353545 0.999993678854834 -0.00653183506301271 0.00482330525974898 -1.35422385921156 0.184866192890213 0.924167461907256
"ACC_microglia826" "cg00022826" 0.0120815479942072 0.0066679844376295 1.81187405387861 0.0791147019636772 0.999993678854834 0.00472383769199295 0.00831841586554811 0.567877077600482 0.573962226952488 0.979678296064075
"ACC_microglia827" "cg00022866" -0.000597646777926163 0.00549175053023897 -0.108826279459595 0.913999329678103 0.999993678854834 -0.00299607905060828 0.00685104549473313 -0.437317056631952 0.664730141704801 0.985344056758958
"ACC_microglia828" "cg00022871" 0.00161917126060349 0.00387265715786271 0.418103435083599 0.678579811093356 0.999993678854834 0.00232438732477245 0.0048312009491201 0.481119984296199 0.633606080000558 0.983804184076841
"ACC_microglia829" "cg00022900" 0.0078364077742745 0.00626573188451766 1.25067716249364 0.219847642880545 0.999993678854834 -0.0132612336596961 0.00781659945444796 -1.69654767869037 0.0991971134347012 0.888106924303113
"ACC_microglia830" "cg00022908" -0.00114751777116236 0.0111008771006304 -0.10337181114249 0.918293549361749 0.999993678854834 0.00430434729352184 0.0138485194527856 0.310816423964804 0.757895013976686 0.990333582991768
"ACC_microglia831" "cg00022911" -0.00139080635218096 0.00260558042595788 -0.533779858923241 0.597071354073467 0.999993678854834 0.000526772724245418 0.00325050272042251 0.162058847370214 0.872247735919064 0.995403765025806
"ACC_microglia832" "cg00022966" 0.0132156417805998 0.00504437446864561 2.61987722417209 0.0131902528422151 0.999993678854834 -0.0118232989964133 0.00629293679435531 -1.87882055434256 0.0691263284808882 0.868168534076793
"ACC_microglia833" "cg00023001" -0.00735608687551213 0.006152847327921 -1.19555816737577 0.240389843167388 0.999993678854834 -0.0128603971079712 0.00767577418777969 -1.67545276780624 0.103297156054266 0.890506759211565
"ACC_microglia834" "cg00023003" 0.0221567157254927 0.0147653826523984 1.5005852707714 0.142970908334134 0.999993678854834 -0.0136716903860133 0.0184200479868344 -0.742217957075088 0.463205807982478 0.969512197512956
"ACC_microglia835" "cg00023024" 0.00616434932563031 0.00737929368314263 0.835357635882177 0.409523888963863 0.999993678854834 -0.00949041385845506 0.00920578538005931 -1.03091843516277 0.310075962929696 0.951425503066041
"ACC_microglia836" "cg00023056" 0.00141520030802886 0.00182223033254386 0.776630858763733 0.442908021672046 0.999993678854834 -0.0023703312030079 0.00227326111071499 -1.04270081067035 0.304665722976189 0.950465253837645
"ACC_microglia837" "cg00023132" 0.000623113659630008 0.0009180128415204 0.678763554764676 0.50202053020388 0.999993678854834 -0.000551783162398318 0.00114523551413611 -0.48180758943242 0.633122677173375 0.983760467672879
"ACC_microglia838" "cg00023154" -0.0018466439983763 0.00176267120410254 -1.04763951103207 0.302417571421631 0.999993678854834 0.0024942559630577 0.00219896015761609 1.13428883848525 0.264846093118208 0.943635812917559
"ACC_microglia839" "cg00023168" -0.000618111592435492 0.00159787196338284 -0.386834243669245 0.701362300237098 0.999993678854834 -0.00233150525676239 0.00199337050283272 -1.16962965662889 0.250528791498156 0.941603340694871
"ACC_microglia840" "cg00023174" 0.0064239933854461 0.00774805350073455 0.829110612728355 0.412999013974565 0.999993678854834 -0.0185257864302092 0.00966581907478752 -1.91662871887724 0.0639790038339309 0.862373968691529
"ACC_microglia841" "cg00023185" 0.00345457052685464 0.00457029742484658 0.755874335021118 0.455086612574309 0.999993678854834 0.0117322363681345 0.00570151819709897 2.05773900258778 0.0475858239058293 0.845880062956874
"ACC_microglia842" "cg00023196" 0.00734429252806134 0.00666331417347344 1.1021981459765 0.278349444064881 0.999993678854834 0.0123687794731737 0.00831258963727548 1.48795742516981 0.14625646339131 0.911230696403209
"ACC_microglia843" "cg00023197" -0.000338466935150785 0.00241214462363161 -0.140317844889916 0.889261846860042 0.999993678854834 0.000990165639577497 0.00300918850289745 0.329047395543383 0.744199123425351 0.98978731682901
"ACC_microglia844" "cg00023231" -0.00477888259158178 0.0044490595763541 -1.07413319816633 0.290554608638917 0.999993678854834 0.00115833702013562 0.00555027206690208 0.208699142343513 0.835965982210257 0.994093521121043
"ACC_microglia845" "cg00023233" 0.00109454627351391 0.00142489990225022 0.768156606499442 0.447856475236858 0.999993678854834 0.000498703186596794 0.00177758512554507 0.280550944891528 0.78080623463412 0.991776269774618
"ACC_microglia846" "cg00023288" 0.000235008586309592 0.00154065208830354 0.152538388188841 0.879691166204191 0.999993678854834 -0.00284172533128398 0.00192198780523698 -1.47853452739966 0.148747296708722 0.912418893202016
"ACC_microglia847" "cg00023301" 0.0022738660702759 0.00677972018213976 0.335392318442005 0.739452065408623 0.999993678854834 4.57792761409972e-05 0.00845780797100024 0.00541266440405873 0.995713928903816 0.999773743906168
"ACC_microglia848" "cg00023321" -0.0140775415739445 0.00802287944226111 -1.75467445014692 0.0885971744300795 0.999993678854834 0.0235483005533811 0.0100086687760192 2.3527904739742 0.024746312545259 0.804488087186522
"ACC_microglia849" "cg00023345" 0.000290674180206255 0.00490942292435241 0.0592074027202693 0.953144010969654 0.999993678854834 -0.0037652057183605 0.00612458261212397 -0.61476935765501 0.542923146196684 0.976701098421918
"ACC_microglia850" "cg00023351" 0.00106938346500844 0.00571952964633797 0.186970525748238 0.852828519329523 0.999993678854834 -0.00231202348767786 0.00713520353843006 -0.324030488440218 0.74795982626413 0.989877019975532
"ACC_microglia851" "cg00023363" -0.00926342068477554 0.00652857016226224 -1.41890497529181 0.16530326436521 0.999993678854834 -0.0112696775304671 0.00814449435584062 -1.38371727428178 0.17573389986071 0.920959868040646
"ACC_microglia852" "cg00023411" 0.000697504805948844 0.0050787352632787 0.137338287937961 0.891597946117036 0.999993678854834 -0.00743268287020687 0.00633580242817658 -1.17312415506396 0.249144383429713 0.941155013890086
"ACC_microglia853" "cg00023464" -0.00150264309225013 0.00598873649292136 -0.2509115393583 0.803438271756954 0.999993678854834 0.0169199330400777 0.00747104333000127 2.26473496307172 0.0302216157215733 0.816296614321997
"ACC_microglia854" "cg00023507" -0.0562977813913898 0.03470570502673 -1.6221477520203 0.114288411400627 0.999993678854834 -0.0528593321763987 0.0432959149829717 -1.22088497718984 0.230781305944875 0.937243383448279
"ACC_microglia855" "cg00023523" -0.000543598830715975 0.00530100365761671 -0.102546397970299 0.918943605072646 0.999993678854834 -0.0157691193880817 0.00661308575946888 -2.38453272218689 0.0230041456298842 0.798601838452806
"ACC_microglia856" "cg00023526" 0.00175728569148316 0.00227138339418646 0.773663176362423 0.444637239378309 0.999993678854834 0.00209986886762083 0.00283358664671093 0.741063933957428 0.463895765147058 0.969560963611426
"ACC_microglia857" "cg00023648" 0.00672227892408206 0.00770376534844611 0.872596531699654 0.389188189850085 0.999993678854834 -0.0241472160690514 0.00961056890555018 -2.51256885064381 0.0170521327616291 0.783450576367348
"ACC_microglia858" "cg00023673" 0.0119439868449661 0.00476139086304973 2.50850795250946 0.0172168772261979 0.999993678854834 0.00395048909203627 0.00593991027839731 0.665075549441157 0.510623848763556 0.973894602868676
"ACC_microglia859" "cg00023695" -0.00154334011710686 0.000937609086195075 -1.64603792756522 0.109248569566164 0.999993678854834 0.00135951419872942 0.00116968213876935 1.16229371524797 0.253453311921293 0.942241108802338
"ACC_microglia860" "cg00023702" 0.0117918598169109 0.00656923036988457 1.79501389857913 0.0818157525181493 0.999993678854834 -0.00239414334825277 0.00819521860682613 -0.292139046328622 0.772009144689959 0.991339251790654
"ACC_microglia861" "cg00023726" 0.00420109051452005 0.00766378496438584 0.548174372590413 0.587261597724215 0.999993678854834 0.00534337024358454 0.00956069274519182 0.55888944305545 0.580010382524567 0.980198624340999
"ACC_microglia862" "cg00023728" 0.00706252755894772 0.00414316943469508 1.70461953590548 0.0976645940069171 0.999993678854834 -0.00200828216457956 0.0051686692855381 -0.388549170711835 0.700105271857926 0.987212984899277
"ACC_microglia863" "cg00023750" -0.0043472450185961 0.00750037435909528 -0.579603738488659 0.566118148945316 0.999993678854834 0.00340279551904048 0.00935683543503123 0.363669484481974 0.718424415872025 0.988202667563878
"ACC_microglia864" "cg00023804" -0.00475789789997904 0.00428945583302457 -1.1092078075144 0.275358775896012 0.999993678854834 0.00784564271079721 0.0053511638771437 1.46615631494825 0.15207067668773 0.91340833942408
"ACC_microglia865" "cg00023808" 0.0106535392334003 0.00570340294667206 1.86792680317576 0.0706739469430418 0.999993678854834 -0.00768241296902135 0.00711508522597526 -1.07973590266704 0.288088413510164 0.947999613120965
"ACC_microglia866" "cg00023826" -0.00350827801477463 0.00283216812330736 -1.23872519639749 0.224186397692683 0.999993678854834 0.00173608284025555 0.00353317445041832 0.491366295273081 0.62641972422062 0.983279091478202
"ACC_microglia867" "cg00023916" -0.00242681251409633 0.006428419061864 -0.377513116481962 0.708209495818563 0.999993678854834 0.0067474129202242 0.00801955427682608 0.841370067127302 0.406196497797994 0.963637584256626
"ACC_microglia868" "cg00023919" -0.00312622625798516 0.00442851966239965 -0.705930309969805 0.485185628173327 0.999993678854834 0.00290856720797013 0.00552464819994289 0.526471026336156 0.602081947922669 0.98204250775102
"ACC_microglia869" "cg00024046" -0.0036714092635079 0.00674576474728203 -0.544253972833423 0.589925580884246 0.999993678854834 -0.0172739471219578 0.00841544802989899 -2.05264735289027 0.0481061690420826 0.846872167294162
"ACC_microglia870" "cg00024049" -0.00109027731206141 0.00756184417787991 -0.144181404220245 0.886234152437921 0.999993678854834 0.00129912540457105 0.00943352000450095 0.137713748839374 0.891303514167518 0.996059406609073
"ACC_microglia871" "cg00024086" 0.000226073376260328 0.00201084418502477 0.112427098003888 0.911165890303758 0.999993678854834 -0.000710264216682098 0.00250855986967506 -0.283136242936909 0.778841018403584 0.991724329001775
"ACC_microglia872" "cg00024102" 0.0135678704973668 0.00696400255641487 1.94828626030138 0.0599269919137402 0.999993678854834 0.00834465098279395 0.0086877031425096 0.960512904954467 0.34378248942183 0.956775517296025
"ACC_microglia873" "cg00024170" 0.00542563780865352 0.00581381424125075 0.933232054467272 0.357478605204618 0.999993678854834 0.000669011647009623 0.00725282505922623 0.0922415254120299 0.927063852087995 0.997097122007505
"ACC_microglia874" "cg00024198" 0.00322360401788396 0.0133306705834312 0.241818594024114 0.810417168383643 0.999993678854834 0.00991324382430643 0.0166302220283873 0.59609810424568 0.555176778586023 0.977838062201163
"ACC_microglia875" "cg00024244" 0.0013279214493091 0.00206290494665023 0.643714317261878 0.524209520525434 0.999993678854834 0.00208557828602879 0.00257350649178081 0.810403351493243 0.423514370344496 0.965367613649738
"ACC_microglia876" "cg00024247" -0.00587687702446584 0.00766019128198442 -0.767197163638373 0.448418796138225 0.999993678854834 -0.00642446604283101 0.00955620956965612 -0.672281828480473 0.506084462276013 0.973510718056576
"ACC_microglia877" "cg00024269" -0.00698967456637866 0.00639585551512707 -1.09284435050903 0.282376142628962 0.999993678854834 0.0107400919847506 0.00797893073813181 1.34605655033738 0.187458987358444 0.924718802485529
"ACC_microglia878" "cg00024280" -0.00281936704845783 0.00144153125241013 -1.95581403021548 0.0589968756968036 0.999993678854834 -0.000617583842202521 0.00179833299745895 -0.343420180286504 0.733460758968227 0.98906821573503
"ACC_microglia879" "cg00024304" -0.00287343653597135 0.00560432984577261 -0.51271724096304 0.611564264541145 0.999993678854834 -0.00650284726293932 0.00699148996835585 -0.930108931339647 0.359069172311556 0.958861876694801
"ACC_microglia880" "cg00024313" -0.0020895218057611 0.00602847464025241 -0.346608707915808 0.731085795135861 0.999993678854834 0.000980299300982556 0.00752061729621519 0.130348249667737 0.897082260529607 0.996284792735968
"ACC_microglia881" "cg00024361" 0.00357497949134678 0.00328103345263629 1.08958946714618 0.283786974645594 0.999993678854834 0.00712051087704199 0.00409314103581001 1.73962021214177 0.0912465754818061 0.883883787051613
"ACC_microglia882" "cg00024367" 0.0106442645189678 0.004738884604148 2.24615398097071 0.0315076914609304 0.999993678854834 0.00392692216329916 0.00591183336507013 0.664247775740982 0.511146702929425 0.97389935979158
"ACC_microglia883" "cg00024377" 0.00147112841867868 0.00250261013735965 0.58783763268488 0.560642757380342 0.999993678854834 -0.000781352127733694 0.00312204565961689 -0.250269282682296 0.803930677755695 0.993117392677286
"ACC_microglia884" "cg00024396" -0.000394807501564593 0.00138722252429731 -0.284602862662269 0.777726822578501 0.999993678854834 0.000757022027458935 0.00173058200166748 0.437437825384476 0.66464345953709 0.985344056758958
"ACC_microglia885" "cg00024404" 0.00104837020982642 0.00130185276283168 0.805290920569307 0.42641635034016 0.999993678854834 -0.000855033022685618 0.00162408187635132 -0.526471623836198 0.602081537495251 0.98204250775102
"ACC_microglia886" "cg00024416" 0.00161530340015128 0.00631702584400344 0.255706314971727 0.799764799888766 0.999993678854834 -0.00484749060534424 0.00788058947877759 -0.615117767319123 0.542695836514715 0.976701098421918
"ACC_microglia887" "cg00024437" -0.00795302174216144 0.00656750678136282 -1.21096513592196 0.234510170036247 0.999993678854834 0.0174292439336225 0.00819306840293183 2.12731580849314 0.0409559901300786 0.834939917828464
"ACC_microglia888" "cg00024443" -0.00291095305007886 0.00381093348963769 -0.763842522571971 0.450388214842236 0.999993678854834 -0.00278455388487056 0.00475419969846548 -0.585704022018539 0.562058992218825 0.978575650964866
"ACC_microglia889" "cg00024456" 0.00440758099105956 0.00511219115596058 0.862170614633712 0.39481590496826 0.999993678854834 0.0014808889659218 0.00637753918252623 0.2322038208686 0.817813746189233 0.993720544618275
"ACC_microglia890" "cg00024471" 0.00934600696739736 0.00717100770056042 1.30330455044233 0.201491110313242 0.999993678854834 -0.000888320497163793 0.00894594532819816 -0.0992986727030126 0.921501903193111 0.997069196066115
"ACC_microglia891" "cg00024472" -0.000183009472601747 0.00151928206869495 -0.120457863863917 0.904850890079308 0.999993678854834 -0.00294403377550246 0.0018953283683679 -1.55331066881968 0.129888010696298 0.903209561794853
"ACC_microglia892" "cg00024494" -0.00344677618208894 0.0068094996660061 -0.506171723496176 0.616101133124731 0.999993678854834 0.00517671110930946 0.00849495834730638 0.609386285095902 0.546441467394728 0.977104565234974
"ACC_microglia893" "cg00024515" 0.00385205252482561 0.00449659995050022 0.85665893502425 0.397811703965439 0.999993678854834 0.0046780795921163 0.00560957943425576 0.833944798704318 0.410308233341912 0.964108779163056
"ACC_microglia894" "cg00024516" -0.00231141062700264 0.00726830573191062 -0.318012300563345 0.75247937787523 0.999993678854834 0.00346402169876538 0.00906732615852862 0.382033428400187 0.704885800986386 0.987490134908173
"ACC_microglia895" "cg00024674" 0.000733550089103855 0.00533656593888209 0.137457326959876 0.891504595444804 0.999993678854834 0.00960326272547213 0.00665745026683385 1.44248358464107 0.158590893500844 0.915716661640386
"ACC_microglia896" "cg00024701" -0.00121288824072184 0.00143315850741028 -0.846304323248606 0.403478439304005 0.999993678854834 0.000724938918614214 0.00178788786587587 0.405472251616336 0.68774733239238 0.986516800043462
"ACC_microglia897" "cg00024705" 0.00332202143638742 0.00539520067527482 0.615736399131847 0.542292350580415 0.999993678854834 0.00447987991049411 0.00673059802625707 0.665599088374825 0.510293312168651 0.973894602868676
"ACC_microglia898" "cg00024720" -0.00252270108660754 0.00603978920962934 -0.417680319469684 0.678886107698298 0.999993678854834 -0.0155328820029978 0.0075347324001566 -2.06150413552511 0.0472042317699644 0.845492463945996
"ACC_microglia899" "cg00024722" -0.00219294007920027 0.00173203855549286 -1.2661035011292 0.214341200138197 0.999993678854834 0.0019012997732399 0.00216074544482214 0.879927701708706 0.385261688139545 0.96147291983579
"ACC_microglia900" "cg00024740" -0.00719812926248623 0.00580952699470599 -1.23902157078289 0.224078040316876 0.999993678854834 0.0130373231686855 0.00724747665147107 1.79887756741365 0.0811899646393832 0.877638160886977
"ACC_microglia901" "cg00024790" -0.000906388485444179 0.00117675146868724 -0.77024631756383 0.446633165783764 0.999993678854834 -2.59603178713863e-05 0.00146801603670433 -0.0176839470566457 0.985997475544405 0.999459011151294
"ACC_microglia902" "cg00024792" 3.67149851702641e-06 0.00414038825407515 0.000886752229917753 0.999297813160832 0.999993678854834 -0.00428211487529565 0.00516519971880317 -0.829031810659176 0.41304296678364 0.964378376499449
"ACC_microglia903" "cg00024812" -0.000217716207913843 0.000877232213295451 -0.248185377388229 0.80552892790396 0.999993678854834 -0.000596983946879497 0.00109436103654749 -0.54550913907066 0.589072038802652 0.98092934685701
"ACC_microglia904" "cg00024870" 0.0040492340985585 0.00783047413448648 0.517112250039256 0.608526678893122 0.999993678854834 0.0081502218212034 0.00976864011671765 0.834325118319739 0.410097005008824 0.964086884069491
"ACC_microglia905" "cg00024937" -0.00253572288500348 0.00835576729097192 -0.303469782810159 0.76343696571962 0.999993678854834 -0.00877925759475294 0.0104239516231924 -0.842219717829452 0.405727650300537 0.963608654784646
"ACC_microglia906" "cg00024967" 0.0019601584434869 0.00630125815576486 0.311074137106032 0.757700841747776 0.999993678854834 -0.0100575154777258 0.00786091903874678 -1.27943252285794 0.209667714378019 0.931719346055623
"ACC_microglia907" "cg00024989" -0.00271555185011634 0.00566119984580221 -0.479677793415106 0.634620505979347 0.999993678854834 -0.0061094520970293 0.00706243619130297 -0.865062979903843 0.393249522814385 0.962354328160149
"ACC_microglia908" "cg00024998" 0.00110466619436832 0.00854966846097023 0.129205734633008 0.897979163129363 0.999993678854834 -0.0160060918803883 0.0106658463942358 -1.50068651739055 0.142944806966226 0.909566919304913
"ACC_microglia909" "cg00025002" 0.000356230095831534 0.00509347867727079 0.0699384680692158 0.944664743242566 0.999993678854834 0.00249828267893872 0.00635419506991274 0.393170598549633 0.696722084855625 0.987145947128811
"ACC_microglia910" "cg00025063" 0.000678031184228213 0.00612945503832303 0.110618510126753 0.912588900332325 0.999993678854834 0.00923351312353162 0.00764659193716962 1.20753313363671 0.235810597866132 0.938306026681622
"ACC_microglia911" "cg00025138" 0.000268058000959889 0.00121865823125581 0.219961588971223 0.827256133276753 0.999993678854834 -0.00301657479990156 0.00152029538466695 -1.9842030899557 0.0556010648170671 0.854000562983004
"ACC_microglia912" "cg00025155" -0.00407055705161162 0.00236067491397292 -1.72431918834645 0.0940073505953375 0.999993678854834 0.00125829410111726 0.00294497922745227 0.427267564194612 0.671959530641747 0.985603682930952
"ACC_microglia913" "cg00025185" -0.00230304200507513 0.00536160900471149 -0.42954307243429 0.670319765691059 0.999993678854834 -0.000485758944645483 0.00668869188685645 -0.0726239080619065 0.942543799740264 0.997660589421763
"ACC_microglia914" "cg00025197" 0.00654814377610283 0.00479130427104522 1.36667249785711 0.180967752209075 0.999993678854834 -0.02333891750295 0.00597722772716918 -3.90463916856708 0.00044068643322823 0.588399216443752
"ACC_microglia915" "cg00025211" 0.00645638802249648 0.00341696462536204 1.88950976389239 0.0676361560730508 0.999993678854834 -0.00397485599473817 0.0042627173199782 -0.932469994223896 0.357866284308501 0.958756628037658
"ACC_microglia916" "cg00025216" 0.00964301156957069 0.00787054512881601 1.22520250017565 0.229172184529824 0.999993678854834 0.0110516983970226 0.00981862931481753 1.12558464554154 0.268461199328012 0.944507374371257
"ACC_microglia917" "cg00025278" -0.000165229743160939 0.00543442319368296 -0.0304042834487023 0.975927771734603 0.999993678854834 -0.0038861246599376 0.0067795287372485 -0.573214571476955 0.570385250930075 0.979293286269013
"ACC_microglia918" "cg00025328" 4.0834793205342e-06 0.00673210418251237 0.000606568052101992 0.99951968078627 0.999993678854834 -0.00325451636605609 0.00839840625966462 -0.387515948315896 0.700862513323708 0.987242235468747
"ACC_microglia919" "cg00025331" 0.00356895469991089 0.00894414598405258 0.399026883759986 0.69244395678302 0.999993678854834 -0.00681273065489824 0.0111579633326156 -0.610571163554918 0.545666029810452 0.977057739182529
"ACC_microglia920" "cg00025347" -0.00286511625221127 0.0093502683293687 -0.306420751927738 0.761209354206007 0.999993678854834 -0.0153179782262383 0.01166460737059 -1.31320135685488 0.198173457894599 0.928091214558265
"ACC_microglia921" "cg00025354" -0.0087336485050075 0.00506348037614869 -1.72483111540177 0.0939138629150783 0.999993678854834 0.00796228432690686 0.00631677171562517 1.26049898355696 0.216329586912634 0.933699211844433
"ACC_microglia922" "cg00025357" 0.00355266751883131 0.0052756695150251 0.673406002539264 0.505378328782039 0.999993678854834 -0.00978901629968064 0.00658148101658959 -1.48735767451216 0.14641399964519 0.911372496626292
"ACC_microglia923" "cg00025405" -0.00968290797756991 0.0042293974880816 -2.28942964213136 0.028585434373205 0.999993678854834 0.00469660429527142 0.005276240143577 0.890142254231701 0.379833259437971 0.960920795177547
"ACC_microglia924" "cg00025436" -0.000896900066325429 0.00148621093464791 -0.603481003548067 0.550314644527242 0.999993678854834 -0.000637925383211497 0.00185407160649003 -0.344067284660683 0.73297854874134 0.989067895835287
"ACC_microglia925" "cg00025439" 0.00339875280547823 0.0102430914391965 0.331809280982542 0.742131511154366 0.999993678854834 0.00269853137096725 0.0127784182967235 0.211178825759614 0.834046462774434 0.994093521121043
"ACC_microglia926" "cg00025496" -0.00620091094526526 0.00452299632023107 -1.37097413003167 0.179635583096811 0.999993678854834 -0.00131935035208977 0.00564250932226252 -0.233823335813425 0.816566655619393 0.993720544618275
"ACC_microglia927" "cg00025518" -0.0171844138189393 0.00960562980679341 -1.78899397172125 0.0827989357933195 0.999993678854834 -0.00293981055332542 0.0119831748455338 -0.245328186496512 0.807721629844592 0.993247515693603
"ACC_microglia928" "cg00025526" 0.00661749919338136 0.00359968448946857 1.83835533718076 0.075025581277929 0.999993678854834 -2.50401875372861e-05 0.00449066323538211 -0.00557605552337872 0.995584547413813 0.999772995518558
"ACC_microglia929" "cg00025590" 0.00230685012161874 0.00318031390816349 0.725352964591745 0.473348250449952 0.999993678854834 0.00152856965687425 0.00396749181383744 0.385273550292668 0.702507020227639 0.987323609434191
"ACC_microglia930" "cg00025591" -0.00586567214166926 0.00298811552350184 -1.96300045816005 0.0581206534772372 0.999993678854834 -0.0118568149602731 0.00372772129438635 -3.18071390640939 0.00319123220473299 0.669789378446178
"ACC_microglia931" "cg00025626" 0.00649828697533387 0.00533608457916797 1.21780059497241 0.231935973924016 0.999993678854834 -0.0063705467290421 0.00665684976299036 -0.956991212939789 0.345530573788801 0.95702854027599
"ACC_microglia932" "cg00025643" 0.00124012414901586 0.00685985563011584 0.180779919561502 0.857646028718732 0.999993678854834 0.0157587545295116 0.00855777820759453 1.84145395536503 0.0745591100248945 0.872786591124641
"ACC_microglia933" "cg00025647" -0.0116208816180863 0.00842166833939373 -1.37987880189103 0.1769021418131 0.999993678854834 1.50887362717426e-05 0.0105061642215982 0.00143617936608335 0.998862742043933 0.999972018134514
"ACC_microglia934" "cg00025663" -0.00122271658120005 0.00517849517969813 -0.23611426462143 0.814803379973566 0.999993678854834 -0.00437714640903718 0.00646025449900112 -0.677550150650252 0.502779937471737 0.973196232709676
"ACC_microglia935" "cg00025680" 0.00329888745133371 0.00725428326216387 0.45475029470378 0.65226641158351 0.999993678854834 -0.00903759199624555 0.00904983290612135 -0.998647388299565 0.325232354599794 0.954234104905536
"ACC_microglia936" "cg00025715" -0.00155189034564548 0.00335811329412263 -0.462131622647039 0.64701938945777 0.999993678854834 -0.00138177282341992 0.00418929935506395 -0.329833871086261 0.743610152151242 0.98978731682901
"ACC_microglia937" "cg00025751" 0.0110099905436146 0.00598913473924253 1.83832740837737 0.0750297970354634 0.999993678854834 -0.00687716732992861 0.00747154014857467 -0.920448420696843 0.364018551350883 0.959393729006298
"ACC_microglia938" "cg00025795" 6.48578944972417e-05 0.00485764697466193 0.0133517101665783 0.989427588541102 0.999993678854834 0.000530159936833984 0.00605999129740391 0.0874852637265508 0.930814525964209 0.997183975962265
"ACC_microglia939" "cg00025823" -0.00101897782401335 0.00691056945025757 -0.147452077769853 0.883672430540282 0.999993678854834 0.00719680140082573 0.00862104449893275 0.834794600783777 0.409836349163185 0.964086884069491
"ACC_microglia940" "cg00025877" -0.00489405657285259 0.00337813392164912 -1.44874557562343 0.156844970206841 0.999993678854834 0.00595370104146705 0.00421427540400533 1.41274607630259 0.167092931345795 0.918234702432311
"ACC_microglia941" "cg00025972" 0.000260605216751664 0.00420652010945656 0.0619526853481111 0.950974227703037 0.999993678854834 -0.000750599303208803 0.00524770025253543 -0.1430339514621 0.887133179402518 0.995856485359298
"ACC_microglia942" "cg00025981" 0.000632055666730189 0.00198545456352623 0.318343052689978 0.752230756614283 0.999993678854834 0.00238068642810728 0.00247688591598348 0.96116111474678 0.343461378177748 0.956716004498793
"ACC_microglia943" "cg00025982" -0.00482995060676105 0.00622119619242813 -0.776370083399656 0.443059809672533 0.999993678854834 0.000424178230925208 0.00776104047540031 0.0546548149400457 0.956743023006826 0.998098165871891
"ACC_microglia944" "cg00025991" -0.00369335043348522 0.00422197939914897 -0.874791202020003 0.388010083064944 0.999993678854834 0.00182069683788598 0.00526698596051065 0.345680974192203 0.731776537583917 0.989000740556738
"ACC_microglia945" "cg00026030" -0.00209633895470384 0.00120767266035355 -1.73585030408002 0.091920377402509 0.999993678854834 0.000781484796437055 0.00150659071151717 0.518710749019607 0.607423630853395 0.982077979262034
"ACC_microglia946" "cg00026104" -0.00184081711439466 0.00160408931125955 -1.1475776950033 0.259394743072577 0.999993678854834 -0.000818084746661991 0.00200112674247351 -0.408812060374941 0.685318605982067 0.986383962471873
"ACC_microglia947" "cg00026119" 0.00369904888376572 0.00180046757885492 2.05449347003419 0.0479169287286661 0.999993678854834 -0.00250682400304255 0.00224611173187983 -1.11607270798792 0.272452169862565 0.945169729954421
"ACC_microglia948" "cg00026141" 0.00021140436192132 0.00602185830587566 0.035106166765008 0.972206581641834 0.999993678854834 0.00763497568787644 0.00751236331461609 1.01632141153528 0.316870168906645 0.952453495495508
"ACC_microglia949" "cg00026183" -0.00182445938970692 0.00626795306190552 -0.291077385501714 0.772813848310452 0.999993678854834 0.000895075470759266 0.00781937040830911 0.114468994819344 0.909559669464556 0.996584089663404
"ACC_microglia950" "cg00026222" -0.000816740234050068 0.00194523129700013 -0.419867927947497 0.677303080461242 0.999993678854834 -0.000897174859945453 0.00242670675591426 -0.369708807114374 0.713961521314206 0.987986681688337
"ACC_microglia951" "cg00026230" -0.00194872411106247 0.00159777027636895 -1.21965224906493 0.231242275915981 0.999993678854834 -0.0032640493914315 0.00199324364667739 -1.637556651377 0.111016324786771 0.894197132748765
"ACC_microglia952" "cg00026239" -0.00954107950022342 0.00614416763809462 -1.55286770514976 0.129993736225385 0.999993678854834 0.00481401718389631 0.00766494613767928 0.628056231241026 0.534289789226922 0.976298493713304
"ACC_microglia953" "cg00026290" -0.00351812979526968 0.00479302566896161 -0.734010213642746 0.468125970464526 0.999993678854834 -0.000374811955723495 0.00597937519824863 -0.0626841339264474 0.950396177668244 0.997887582998844
"ACC_microglia954" "cg00026302" 0.000556510016305335 0.00640199632463291 0.0869275751009191 0.931254412828683 0.999993678854834 0.00197862853180965 0.00798659149494647 0.247743800726709 0.805867704311354 0.993179910464112
"ACC_microglia955" "cg00026327" -0.000653829099907345 0.00481036063945119 -0.135921014849718 0.892709495267392 0.999993678854834 0.00537085493321664 0.00600100084763311 0.894993196898979 0.377272578556599 0.960756909780219
"ACC_microglia956" "cg00026341" -0.0198620784731521 0.0127663533023283 -1.55581456997041 0.129291697385831 0.999993678854834 -0.00387736949593036 0.0159262273103074 -0.243458128556342 0.809157630828873 0.993339595028358
"ACC_microglia957" "cg00026346" 0.00708142016663741 0.00775200227371168 0.91349562559491 0.367608167303162 0.999993678854834 -0.00290471568157981 0.00967074523142301 -0.300361100625582 0.7657858483506 0.991007119212011
"ACC_microglia958" "cg00026362" 0.00467886050235069 0.00660951814590052 0.707897368471967 0.483979195518021 0.999993678854834 0.00519308506695704 0.00824547824350248 0.62981005025988 0.533155655032219 0.976203556811024
"ACC_microglia959" "cg00026363" -0.000565647864464533 0.00633041574976814 -0.0893539835018341 0.92934070180646 0.999993678854834 0.00716037497554673 0.00789729359762987 0.906687194420085 0.37114552335096 0.960053659425971
"ACC_microglia960" "cg00026374" -0.00229300933556651 0.00103187884031719 -2.22216915976459 0.0332402721079495 0.999993678854834 -0.00304840617968196 0.00128728514544486 -2.3680893005477 0.0238922366289946 0.800180134612256
"ACC_microglia961" "cg00026375" 0.00445056918061878 0.00232142401061089 1.91717202901145 0.0639075143098463 0.999993678854834 -0.00406966550750267 0.00289601310578268 -1.40526487928403 0.169287277123338 0.919233639682527
"ACC_microglia962" "cg00026401" -0.00398825715392382 0.00536009245499153 -0.744064992798734 0.462102764501941 0.999993678854834 -0.00214753555295714 0.00668679996713631 -0.321160430028064 0.750114070096994 0.989980851156383
"ACC_microglia963" "cg00026412" -0.0112361497399361 0.0068855483377281 -1.63184530683921 0.112219998446489 0.999993678854834 0.0010045069725559 0.0085898302659984 0.116941422758038 0.907615297290138 0.996532815762687
"ACC_microglia964" "cg00026455" 0.00539409151588369 0.00408767175055772 1.31959996913835 0.196050830579295 0.999993678854834 -0.00117965341440909 0.00509943504833378 -0.231330216627533 0.818486656545378 0.993720544618275
"ACC_microglia965" "cg00026457" 0.00388771450235087 0.00682716346381004 0.569447988605981 0.572908311291418 0.999993678854834 0.00856077656627148 0.00851699421395732 1.00514058730279 0.322142903520742 0.953539992750034
"ACC_microglia966" "cg00026458" 0.00192481468283612 0.00450578364376028 0.427187551604182 0.672017218684996 0.999993678854834 0.00750312381573723 0.00562103623659737 1.334829291241 0.191068907413317 0.925905188708119
"ACC_microglia967" "cg00026472" 0.00145602777112043 0.0041052818306002 0.354671818209263 0.725092079329372 0.999993678854834 -0.00396230933764419 0.00512140390122918 -0.77367640085821 0.444629524764771 0.967829609194498
"ACC_microglia968" "cg00026474" -0.0119669032224794 0.00600318386403923 -1.99342607081628 0.0545351029607955 0.999993678854834 0.00984996638310075 0.00748906665357773 1.31524619004361 0.197493217071968 0.928015458645392
"ACC_microglia969" "cg00026546" 0.00219095271621568 0.00616249164631118 0.355530334475531 0.724454929718236 0.999993678854834 -0.00745046305170305 0.00768780562724384 -0.969127396418595 0.339531398265458 0.95623198448374
"ACC_microglia970" "cg00026553" 0.00402145398155558 0.00670675157108726 0.59961278406256 0.552859389843734 0.999993678854834 -3.47614155854033e-05 0.00836677847662395 -0.00415469534451327 0.996710057172884 0.999798118373721
"ACC_microglia971" "cg00026554" -0.0016141138732498 0.00574910910562745 -0.280758956491162 0.780648060079673 0.999993678854834 -0.0101005878024993 0.00717210438091846 -1.40831578377081 0.168389686861075 0.91870251050274
"ACC_microglia972" "cg00026570" 0.0026369322259716 0.0048592233769093 0.542665364696368 0.591006725023986 0.999993678854834 0.00251619503674709 0.00606195788409706 0.415079597195499 0.680770007185115 0.986038473622001
"ACC_microglia973" "cg00026603" 0.0137411007181478 0.00725241299217755 1.89469363272182 0.0669234839015639 0.999993678854834 -0.00912940792277031 0.00904749971478405 -1.00905313186719 0.320291023933447 0.953294792963201
"ACC_microglia974" "cg00026703" -0.000664649259889831 0.00335570542898554 -0.198065436301052 0.844208967932033 0.999993678854834 -0.00729653568461245 0.00418629550528807 -1.74295762814535 0.0906535435958516 0.883423865972364
"ACC_microglia975" "cg00026729" 0.00233282584274869 0.00228892232009777 1.01918087051947 0.315531244136754 0.999993678854834 0.000962765255243217 0.00285546673370422 0.337165635263515 0.73812717458689 0.989404024627734
"ACC_microglia976" "cg00026731" 0.00429913820082743 0.00209407613184953 2.05299995326835 0.0480699743111038 0.999993678854834 -0.000526077619157881 0.00261239303747317 -0.201377668525227 0.84163944658905 0.994408969716883
"ACC_microglia977" "cg00026776" -0.000237498975368136 0.00395596382606709 -0.0600356792453916 0.95248932874821 0.999993678854834 0.0027167005913417 0.00493512733301904 0.550482370164048 0.585696000026074 0.980729948975187
"ACC_microglia978" "cg00026803" 0.00490238558410545 0.00678975018662426 0.722027386775304 0.475363205369862 0.999993678854834 -0.00869470437504272 0.00847032055995654 -1.02649059306527 0.312126198179548 0.951702737613071
"ACC_microglia979" "cg00026853" -0.00263552895596058 0.00125382442843959 -2.10199203028812 0.0432679529273854 0.999993678854834 0.00116224397946892 0.00156416577088647 0.743043992587972 0.462712312729721 0.969512197512956
"ACC_microglia980" "cg00026857" -0.00414326205341871 0.00583457539707331 -0.710122291931821 0.482616663120448 0.999993678854834 -0.00481595077835159 0.00727872492890912 -0.661647585997369 0.512790984972231 0.973976697586225
"ACC_microglia981" "cg00026891" -8.04627335323371e-05 0.00622350162213395 -0.0129288523435377 0.989762404531206 0.999993678854834 0.00550757596334413 0.00776391653535831 0.709381140080733 0.483070298635084 0.971865131015343
"ACC_microglia982" "cg00026909" -0.000413925163451686 0.00800071059249888 -0.051736050025327 0.959050919605068 0.999993678854834 0.00178271412419866 0.00998101278592091 0.178610544083596 0.859335552795516 0.995146589754659
"ACC_microglia983" "cg00026919" 0.000305817048336484 0.00417673646390888 0.0732191391482428 0.942073747132042 0.999993678854834 0.0022575550201523 0.00521054468446608 0.433266607785291 0.667640074453863 0.985423123742825
"ACC_microglia984" "cg00026920" -0.00131429867996924 0.00555117068586993 -0.23676063200771 0.814306062747625 0.999993678854834 -0.00976520030028795 0.00692517307705694 -1.41010198469118 0.167865914785582 0.918612925242852
"ACC_microglia985" "cg00026958" 0.00872150935490978 0.00734795887682637 1.18692952711198 0.24372984681143 0.999993678854834 -0.0236101929746513 0.00916669471444014 -2.57564953455454 0.0146721125425497 0.770780305101246
"ACC_microglia986" "cg00026974" -0.000713571536133034 0.00310438092375756 -0.22985952872991 0.819619797736046 0.999993678854834 0.00141015538657638 0.00387276421689884 0.364121156775606 0.718090292206072 0.988202667563878
"ACC_microglia987" "cg00027029" 0.001485479604375 0.00493657788488751 0.300912826458698 0.765368805823294 0.999993678854834 0.00456331208428533 0.00615845885413625 0.74098279981532 0.463944295425293 0.969560963611426
"ACC_microglia988" "cg00027038" 0.00418424204418837 0.00745455909661139 0.5612997348281 0.578385332016428 0.999993678854834 0.00411270207626532 0.00929968017171365 0.442241238443308 0.661199608351791 0.985154769123235
"ACC_microglia989" "cg00027081" -0.00129292424813371 0.00863938829183976 -0.149654605680235 0.881948037750702 0.999993678854834 -0.0129460493860472 0.0107777732998158 -1.20118033901015 0.238231816152074 0.939065459203922
"ACC_microglia990" "cg00027083" 8.71131310824696e-06 0.00117548652373878 0.00741081495391337 0.994131699723767 0.999993678854834 -0.00109142966690143 0.00146643799790913 -0.744272630999474 0.461978859623854 0.969512197512956
"ACC_microglia991" "cg00027114" -0.0165713390527208 0.0087386869167436 -1.89631911643036 0.0667013498618394 0.999993678854834 0.00943627285747692 0.0109016499021915 0.865582085476808 0.392968814599085 0.962309602746623
"ACC_microglia992" "cg00027155" 0.00890564271651043 0.0319346707124944 0.27887066056473 0.782084290627571 0.999993678854834 -0.0244987487154628 0.0398390059246008 -0.61494377550055 0.542809346180181 0.976701098421918
"ACC_microglia993" "cg00027162" 0.00475893154488936 0.0059728841987072 0.796756037212208 0.431287968095914 0.999993678854834 0.00479200123528983 0.00745126734268009 0.643112240496558 0.524595229382844 0.975459076375369
"ACC_microglia994" "cg00027232" -0.000697771021922304 0.0058511765789772 -0.11925311302847 0.905797856202884 0.999993678854834 -0.00732287608843084 0.0072994351654472 -1.00321133381588 0.323058740091592 0.95370195982062
"ACC_microglia995" "cg00027294" -0.00299857757469178 0.00349869453455636 -0.857056123384033 0.397595339554598 0.999993678854834 0.00407108446974821 0.00436467667211691 0.932734489992289 0.357731697349651 0.958715517410649
"ACC_microglia996" "cg00027400" -0.000616029770663031 0.00253512585633685 -0.242997707243288 0.809511287653822 0.999993678854834 -0.00470491708322219 0.00316260953242576 -1.48766929176156 0.146332130334557 0.911269064449755
"ACC_microglia997" "cg00027420" -0.000980946069753822 0.011174970137369 -0.0877806435002046 0.93058154883815 0.999993678854834 -0.0112263179074669 0.0139409516859587 -0.805276293925761 0.426424670258789 0.965847667537779
"ACC_microglia998" "cg00027466" -0.00217119149224406 0.00548737975049796 -0.395669990225668 0.694894987177088 0.999993678854834 -0.00455455081879447 0.00684559287799678 -0.665325984172063 0.510465722053549 0.973894602868676
"ACC_microglia999" "cg00027499" 0.00156300620284949 0.00106437392663945 1.46847471901569 0.151443755624494 0.999993678854834 -0.00350294412305431 0.00132782327869094 -2.63811019076859 0.012620633437559 0.759504584958773
"ACC_microglia1000" "cg00027570" 0.00278954611891995 0.00492229799899227 0.566716220653655 0.574741656321746 0.999993678854834 -0.00764601674911162 0.0061406444710194 -1.24514890663297 0.221846593387239 0.935239991960159
"ACC_microglia1001" "cg00027586" 0.00391940240590802 0.00603257471602893 0.649706400733658 0.52037910901756 0.999993678854834 -0.00520840125623873 0.00752573220548176 -0.692079004943189 0.493728933553441 0.972577919004255
"ACC_microglia1002" "cg00027619" 0.00230152119343081 0.00610037807175338 0.377275173171243 0.708384612628182 0.999993678854834 0.0141832062457705 0.00761031796228296 1.86368116497406 0.0712851017520791 0.870613094126162
"ACC_microglia1003" "cg00027637" -0.00872163282037626 0.00839085207161001 -1.03942159222249 0.306164854870845 0.999993678854834 -0.00970642010257074 0.0104677204409856 -0.927271621103479 0.360518205833435 0.959013153467475
"ACC_microglia1004" "cg00027650" -0.00892472791568974 0.0105384628682992 -0.846871885133858 0.403166527289213 0.999993678854834 0.000298864161761276 0.0131468988180955 0.0227326737580058 0.982000417293712 0.999454477217218
"ACC_microglia1005" "cg00027662" -0.00217143705869115 0.00517364327957095 -0.419711398979798 0.677416300700035 0.999993678854834 -0.00661748621472283 0.0064542016769867 -1.02529895189336 0.312679559198636 0.951763844898969
"ACC_microglia1006" "cg00027669" -0.00395743884941831 0.00525103709179001 -0.753648999281638 0.45640390980004 0.999993678854834 0.0107014884839926 0.00655075167968692 1.63362756020452 0.111843235980802 0.894569610687228
"ACC_microglia1007" "cg00027674" -0.000243409023233993 0.00460052391696057 -0.0529089789831603 0.958123428663778 0.999993678854834 -0.00196919549216938 0.00573922622325184 -0.343111669686657 0.733690694112341 0.989078892414192
"ACC_microglia1008" "cg00027712" -0.0019332616403584 0.00337739722443087 -0.572411686245812 0.570922602040956 0.999993678854834 0.00847791547297313 0.00421335636259399 2.01215248447526 0.0524254931515028 0.850183488086433
"ACC_microglia1009" "cg00027729" -0.000648403865953924 0.00491164378370583 -0.132013617947005 0.895775151858169 0.999993678854834 -0.00429925648547393 0.00612735316923202 -0.701649858712613 0.487816783545015 0.972131499196817
"ACC_microglia1010" "cg00027745" -0.000629758287113851 0.00157081554405414 -0.400911672600654 0.691069254417531 0.999993678854834 0.00337218438014455 0.00195961719253125 1.72083833158694 0.0946450930946756 0.885405922389184
"ACC_microglia1011" "cg00027808" 0.000475021225950871 0.00103977108886085 0.456851735001876 0.650770752041642 0.999993678854834 -0.000893395898319244 0.00129713085011237 -0.688747706711201 0.495796133305238 0.972754039594355
"ACC_microglia1012" "cg00027842" -0.000520473726709285 0.00647148368326204 -0.0804257187660763 0.936384452425732 0.999993678854834 -0.00947806678614382 0.00807327807195967 -1.17400474771992 0.248796404867032 0.941114717328616
"ACC_microglia1013" "cg00027940" 0.00293619234841726 0.00741491658731298 0.395984541949012 0.694665175533376 0.999993678854834 0.00951155094499932 0.00925022551545545 1.02825070903485 0.311310090704289 0.95159129543079
"ACC_microglia1014" "cg00027948" -0.00284549871120192 0.00637869987117572 -0.446093838661426 0.65844285717951 0.999993678854834 -0.00204900179058567 0.00795752880143511 -0.257492224246318 0.798397721115183 0.992822114308713
"ACC_microglia1015" "cg00027990" 0.00353007552233933 0.00344554015382103 1.024534721624 0.313034799426552 0.999993678854834 -0.00163968090181603 0.00429836574290465 -0.381466119890487 0.705302609978961 0.987553452476005
"ACC_microglia1016" "cg00027995" 0.00122079807892001 0.00566454584199709 0.215515614662165 0.830691852981053 0.999993678854834 0.00151003244536841 0.00706661037438546 0.213685538803989 0.832107070703207 0.99407075058964
"ACC_microglia1017" "cg00028013" -0.00678829284832273 0.00277501498328529 -2.44621844898517 0.0199335389133771 0.999993678854834 0.006082513624394 0.00346187500586016 1.75699978020515 0.0881937754933821 0.881024871866403
"ACC_microglia1018" "cg00028014" -0.000499809584508908 0.0121863696005779 -0.0410138212520001 0.967532020804748 0.999993678854834 0.00642545414497826 0.0152026884851156 0.422652490134833 0.675290232744129 0.985747329707542
"ACC_microglia1019" "cg00028022" 0.0507957721681982 0.0311105799819068 1.63274912257309 0.112028804173191 0.999993678854834 0.0196383410948251 0.0388109397267729 0.506000144110863 0.616220266938261 0.98268953584474
"ACC_microglia1020" "cg00028034" -0.00272267749987252 0.00688306447353863 -0.395561818480653 0.694974024285981 0.999993678854834 0.00150720304325164 0.00858673160620469 0.175526977245049 0.861738213114778 0.995188094548258
"ACC_microglia1021" "cg00028056" -0.00349752740490626 0.00722541701690538 -0.484058898845984 0.631541100092637 0.999993678854834 0.00336195360713997 0.00901382180939737 0.372977597985681 0.711550224733698 0.987831808494731
"ACC_microglia1022" "cg00028060" 0.00710818694998721 0.0112124532577919 0.633954656180843 0.530480550524493 0.999993678854834 -0.00471281882623715 0.0139877124705003 -0.336925629274719 0.738306441769095 0.989429528226647
"ACC_microglia1023" "cg00028135" 0.00127220793323952 0.00395908853377047 0.321338591543929 0.749980283863138 0.999993678854834 0.00949018248918479 0.00493902545521443 1.92146863287887 0.06334458731741 0.861956229556615
"ACC_microglia1024" "cg00028184" 0.00197712371864199 0.00210222019124376 0.940493163788063 0.353798576355198 0.999993678854834 -0.00170221653432299 0.00262255288015256 -0.649068526779892 0.520786148254005 0.975081768945446
"ACC_microglia1025" "cg00028211" 0.00272841560298659 0.010969290779808 0.248732179477728 0.805109475752853 0.999993678854834 0.00370242472970921 0.0136843634399669 0.270558783822989 0.788415451409694 0.992278488553792
"ACC_microglia1026" "cg00028232" -0.0048354153069078 0.00958856753316264 -0.504289643910232 0.617408507275584 0.999993678854834 0.00556244586896589 0.0119618893897862 0.46501398631185 0.644975412439407 0.984741431191394
"ACC_microglia1027" "cg00028250" -0.00388723554839196 0.00644313325153015 -0.603314473974103 0.550424073225596 0.999993678854834 -0.00927412966630117 0.00803791046075432 -1.15379857882005 0.256870926934544 0.942709084389276
"ACC_microglia1028" "cg00028251" -0.000934145279593629 0.00461667060229131 -0.202341765325428 0.840891861891369 0.999993678854834 0.00519722930009926 0.00575936946813903 0.902395536325713 0.373386592613476 0.960221822646184
"ACC_microglia1029" "cg00028302" -0.00320166184062657 0.00624190119310418 -0.512930554582256 0.611416671958074 0.999993678854834 -0.0065807105604558 0.00778687029065123 -0.845103400316874 0.404138922374269 0.963384942878173
"ACC_microglia1030" "cg00028318" 0.00269142484053744 0.00453365223438754 0.593654894860066 0.556790618051293 0.999993678854834 -0.00989742699511399 0.00565580274341702 -1.74995972174488 0.089419861289578 0.882143934141656
"ACC_microglia1031" "cg00028336" 0.00682963851429827 0.00635475440869114 1.07472894703179 0.290291668449503 0.999993678854834 -0.0104277122690753 0.00792765645891499 -1.31535874733181 0.197455825358937 0.928015458645392
"ACC_microglia1032" "cg00028338" -0.00224393606714733 0.00692064557367211 -0.324237969313706 0.747804172229522 0.999993678854834 0.011315008607247 0.00863361462198243 1.31057605680445 0.19904942460316 0.928473475487153
"ACC_microglia1033" "cg00028429" 0.00159850896370048 0.00461927877501977 0.346051633069848 0.731500536881346 0.999993678854834 0.00100311735942419 0.00576262320479776 0.174073043434286 0.86287155832423 0.995190857228312
"ACC_microglia1034" "cg00028431" -0.0114903677700705 0.0063592178302271 -1.80688381446122 0.0799061405765912 0.999993678854834 0.00198082934186892 0.00793322464775328 0.249687791512358 0.804376566210927 0.993122016394623
"ACC_microglia1035" "cg00028455" -0.000800132779033253 0.00110624937153302 -0.723284278954609 0.474601081088636 0.999993678854834 0.0016436528083329 0.00138006355735953 1.19099790699328 0.242150818874849 0.939771247965155
"ACC_microglia1036" "cg00028467" 0.0121004449444364 0.00577294785553305 2.09605997615912 0.0438259225600406 0.999993678854834 -0.0201658117109176 0.0072018435978114 -2.80009020427018 0.00847317618009917 0.734740044376283
"ACC_microglia1037" "cg00028480" 0.000598004770851353 0.00342825188119443 0.174434315673154 0.862589918004544 0.999993678854834 0.00377500622689444 0.00427679834984155 0.882671081986902 0.383798893944351 0.961321633904425
"ACC_microglia1038" "cg00028487" -0.00200011538196549 0.00116004618382994 -1.72416875280088 0.0940348378378097 0.999993678854834 0.00172627569015286 0.00144717593008812 1.19285821043731 0.241431306954326 0.939728301916253
"ACC_microglia1039" "cg00028507" 0.00353952920596832 0.0102648811435327 0.344819307352466 0.732418293794202 0.999993678854834 -0.00888549113479637 0.0128056012969166 -0.693875354133967 0.492616234820117 0.972577919004255
"ACC_microglia1040" "cg00028515" 0.00452924068097701 0.00442403148453141 1.02378129468867 0.313385289882319 0.999993678854834 -0.00813079669325145 0.0055190491271892 -1.47322419240584 0.150165878403793 0.913035340482066
"ACC_microglia1041" "cg00028550" -0.000390968944442243 0.00448587417971223 -0.0871555752077122 0.931074571009598 0.999993678854834 -0.00236844589907236 0.00559619886585045 -0.423224041147871 0.67487738123653 0.985731084614645
"ACC_microglia1042" "cg00028595" 0.00727888574367904 0.00582085662248807 1.25048359988083 0.21991740366792 0.999993678854834 -0.00392680650338557 0.0072616105410107 -0.540762477030202 0.592303008674599 0.981153413191997
"ACC_microglia1043" "cg00028598" -0.00279982871479813 0.00396402232859972 -0.706310026206932 0.484952608721714 0.999993678854834 0.00642067194892957 0.00494518044216278 1.29836959925399 0.203161178452335 0.929732734081586
"ACC_microglia1044" "cg00028636" -0.00397902043897508 0.00173643354579008 -2.29149019184872 0.0284525822316611 0.999993678854834 0.00326986662281555 0.00216622826460964 1.50947463673908 0.140693767879014 0.908479612931878
"ACC_microglia1045" "cg00028677" -0.00402062847270857 0.00432062925760378 -0.930565487800823 0.358836363934013 0.999993678854834 -0.0016148987493617 0.00539005321649784 -0.299607199502006 0.766355827401437 0.991012208301433
"ACC_microglia1046" "cg00028678" -0.00208621412099288 0.00599948951615173 -0.347731938755191 0.73024980081909 0.999993678854834 -0.00559480642029957 0.00748445789625874 -0.74752326726245 0.460041623579189 0.969376234789396
"ACC_microglia1047" "cg00028749" -0.00203102769691748 0.00137453300320893 -1.47761289992741 0.148992726327543 0.999993678854834 0.00203090309217546 0.00171475162375716 1.18437158130551 0.244726508190368 0.940150178803076
"ACC_microglia1048" "cg00028757" -0.00129034531005406 0.0015441326711512 -0.835644070073379 0.409364987229933 0.999993678854834 -0.000434591863206858 0.00192632988729375 -0.225606146731911 0.822899169290238 0.993795822342349
"ACC_microglia1049" "cg00028813" 0.00732805482533742 0.00555160264148924 1.31998907316818 0.195922316248702 0.999993678854834 -0.000517123728300873 0.00692571194851205 -0.0746672301916881 0.940930281453707 0.997621863012596
"ACC_microglia1050" "cg00028829" 0.000613615249556977 0.00169238789907461 0.362573645139213 0.719235294794153 0.999993678854834 -0.000196755258543275 0.00211128062490331 -0.0931923763342856 0.926314234336408 0.997094226047499
"ACC_microglia1051" "cg00028844" -0.0015535830100885 0.0053355645070112 -0.291175002766252 0.772739846985375 0.999993678854834 -0.00389238693985371 0.00665620096476349 -0.584776054758439 0.562675516310944 0.978657062896785
"ACC_microglia1052" "cg00028870" -0.00288163199280746 0.00139588246623962 -2.06438010541841 0.0469145708955912 0.999993678854834 0.000623262025862433 0.00174138541597077 0.357911591624869 0.722688720589752 0.988463451332083
"ACC_microglia1053" "cg00028881" -0.000660806451543735 0.00193916489559608 -0.340768571586899 0.735437835993011 0.999993678854834 -0.000336892852873585 0.00241913882438138 -0.139261479944101 0.890089967897932 0.996037471892485
"ACC_microglia1054" "cg00028899" 0.0016772793879434 0.00703756099003835 0.23833248341543 0.813097002044102 0.999993678854834 -0.0115332462660545 0.00877946844985584 -1.31366110965908 0.198020359056397 0.928016034570506
"ACC_microglia1055" "cg00028918" -0.00493353752726422 0.00146343787541261 -3.37119710385602 0.00192164348297377 0.999993678854834 -0.000737258041690235 0.00182566185553426 -0.403830555727136 0.688942420596643 0.986560065141417
"ACC_microglia1056" "cg00028929" 0.00959777192890519 0.00698036597811325 1.37496686549083 0.178405909877422 0.999993678854834 0.0115027382478598 0.00870811676943747 1.32092145206763 0.195614630375719 0.927376862794403
"ACC_microglia1057" "cg00028935" -0.00466220394422561 0.0053266041912719 -0.875267577017461 0.387754663790931 0.999993678854834 -0.00468180242773284 0.00664502282940592 -0.704557764198292 0.486028443382013 0.971949831240511
"ACC_microglia1058" "cg00028993" -0.000481649013817196 0.00907144471530301 -0.0530950723873873 0.957976281138366 0.999993678854834 0.0192677481122714 0.0113167705097473 1.70258362097878 0.0980492541117622 0.887379895889008
"ACC_microglia1059" "cg00029031" -0.0116352315824752 0.010378303982761 -1.12111107959471 0.270332935417494 0.999993678854834 0.0240146001041776 0.0129470980796667 1.85482491570002 0.0725745406080593 0.871765285362257
"ACC_microglia1060" "cg00029052" -0.00471512187714201 0.00391751814975394 -1.20359924240253 0.237307752420985 0.999993678854834 0.00211621108172403 0.00488716574480653 0.433013978290561 0.667821743002589 0.985455211112988
"ACC_microglia1061" "cg00029150" 0.000551084337939267 0.00188353122693667 0.292580409635967 0.771674681389153 0.999993678854834 -0.00192411613075926 0.0023497349443388 -0.818865181111181 0.418737807570472 0.964908105489619
"ACC_microglia1062" "cg00029161" 0.000711699801866074 0.00116539592083745 0.610693575583009 0.54558595044128 0.999993678854834 0.000302388943220407 0.00145384981147101 0.2079918715362 0.836513667444407 0.994108882020839
"ACC_microglia1063" "cg00029229" -0.0112181252398766 0.00637038092932447 -1.76098185718168 0.0875065607820398 0.999993678854834 -0.00237621580147521 0.00794715079012942 -0.29900222912928 0.766813304610378 0.991012208301433
"ACC_microglia1064" "cg00029233" 0.000780876793106456 0.00120865852078914 0.646068992751248 0.522702504276564 0.999993678854834 -0.00257623371391676 0.00150782058797615 -1.70858107022844 0.0969197271065912 0.886786499324973
"ACC_microglia1065" "cg00029246" 0.0102646217823634 0.00805465251762973 1.27437176959484 0.211432973304851 0.999993678854834 -0.000116937165238094 0.010048306189201 -0.0116375001951839 0.990784899919568 0.999627810392823
"ACC_microglia1066" "cg00029256" 0.00328344487241151 0.0063375516806705 0.518093585323493 0.607849395521968 0.999993678854834 0.0078292774327844 0.00790619578409848 0.990271129957497 0.329247451246488 0.954737744944337
"ACC_microglia1067" "cg00029284" 0.00944213877225309 0.00824687202349623 1.14493577023524 0.260471990776487 0.999993678854834 -0.00122932489431643 0.0102881030576886 -0.119489947507643 0.905611686908717 0.996460363843013
"ACC_microglia1068" "cg00029336" -0.00201605998932801 0.00762979913724562 -0.264235001873957 0.793242116899205 0.999993678854834 -0.0160777901688691 0.00951829488923833 -1.68914604516479 0.100619973534632 0.889020139146986
"ACC_microglia1069" "cg00029353" -0.00432427958927939 0.00147733450384539 -2.92708224036169 0.00615379774391953 0.999993678854834 0.00308350129942758 0.00184299811891553 1.67308977029342 0.103765088065042 0.890817447633274
"ACC_microglia1070" "cg00029397" -0.00225069755803256 0.00164921510747573 -1.36470830750359 0.181578586395809 0.999993678854834 0.00191172547170369 0.00205742188573627 0.929184959563878 0.359540629995695 0.958861876694801
"ACC_microglia1071" "cg00029451" 0.000588615537135399 0.0039458301182336 0.149174069713599 0.882324207096744 0.999993678854834 0.00139640599723745 0.00492248537249747 0.283679054698535 0.778428586962058 0.991724329001775
"ACC_microglia1072" "cg00029458" 0.00489116757765685 0.00470370873946759 1.03985341112139 0.305967152074123 0.999993678854834 -0.000833267556118226 0.00586795091849588 -0.142003157097268 0.887940934337668 0.995856485359298
"ACC_microglia1073" "cg00029465" 0.00689809537327006 0.00376986370358362 1.82979967331783 0.0763265247390289 0.999993678854834 -0.0131671781184257 0.00470296449191958 -2.79976132948674 0.0084801269946164 0.734745132247147
"ACC_microglia1074" "cg00029521" -0.00303014998027514 0.00498532437359401 -0.607814006311218 0.547471318039982 0.999993678854834 0.0173604188383899 0.00621927086844717 2.79139133921087 0.00865883224335773 0.735995341229625
"ACC_microglia1075" "cg00029583" -0.000688683766105106 0.00741790334174456 -0.0928407576072755 0.926591430359504 0.999993678854834 0.00505621398823256 0.00925395153876616 0.546384316694477 0.588477250699062 0.98092934685701
"ACC_microglia1076" "cg00029587" -0.00257685373884024 0.00741731546351017 -0.347410562691744 0.730488959286319 0.999993678854834 -0.00628564094009712 0.00925321815138691 -0.679292418838629 0.501689740111989 0.973059579580164
"ACC_microglia1077" "cg00029597" -0.00256789284077126 0.00529577381473362 -0.484894735048352 0.630954361465053 0.999993678854834 -0.00161379748160106 0.0066065614478991 -0.244271924862555 0.808532640890212 0.99329735912348
"ACC_microglia1078" "cg00029640" 0.00328867285661349 0.00678714159733255 0.484544606805608 0.631200114204488 0.999993678854834 0.0165770774979458 0.00846706630362863 1.95783012716477 0.0587499082712649 0.857025368094501
"ACC_microglia1079" "cg00029647" -0.00106071692430422 0.00275034791083327 -0.385666453369841 0.702218771446348 0.999993678854834 0.00656027948520002 0.00343110244351228 1.91200338468604 0.0645904132353411 0.863318763386492
"ACC_microglia1080" "cg00029648" 0.0076635767845084 0.00541996895368509 1.41395215544507 0.166741272024297 0.999993678854834 -0.00420617723094989 0.00676149684463579 -0.622077822056051 0.538165370445764 0.97650388310746
"ACC_microglia1081" "cg00029678" 0.00274407018525849 0.00546394165549934 0.502214400934652 0.618851532339633 0.999993678854834 -0.000658573129590057 0.00681635348442614 -0.0966166339663504 0.923615240687268 0.997069196066115
"ACC_microglia1082" "cg00029694" -0.0299877397935963 0.00984393173735077 -3.04631732459237 0.0045321669298455 0.999993678854834 -0.00275691286663421 0.0122804602664103 -0.224495890774955 0.823755715686254 0.993795822342349
"ACC_microglia1083" "cg00029701" 0.00437174797628746 0.00946431338329352 0.461919190461772 0.647170142484222 0.999993678854834 0.0115459337264969 0.011806880375998 0.977898764009537 0.335239270135752 0.955539065202029
"ACC_microglia1084" "cg00029751" 0.00362555535331696 0.00512474720235617 0.707460331243279 0.484247091237862 0.999993678854834 -0.00791007491777171 0.00639320304864988 -1.23726320868882 0.224721488032565 0.936203340541401
"ACC_microglia1085" "cg00029812" 8.84797642713933e-05 0.00210630940567972 0.0420070119009131 0.966746246975329 0.999993678854834 5.66608801021614e-05 0.0026276542397253 0.0215632936957812 0.98292617293938 0.999458263041817
"ACC_microglia1086" "cg00029821" -0.00152025753338678 0.00521605524404766 -0.29145732977457 0.772525833767899 0.999993678854834 -0.0020597908516396 0.00650711127230628 -0.316544587212746 0.753582959049775 0.990206924924137
"ACC_microglia1087" "cg00029822" 0.000768511794921165 0.00111578873329438 0.688761027952063 0.495787857346205 0.999993678854834 0.00154260453756275 0.00139196406177208 1.10822152663833 0.275778180233916 0.945460131267833
"ACC_microglia1088" "cg00029825" -0.00442593835170698 0.00810368727878604 -0.546163517846162 0.588627282611516 0.999993678854834 -0.0147323059956195 0.0101094778279445 -1.45727665131196 0.154490964049888 0.914121043990043
"ACC_microglia1089" "cg00029826" 0.00272376065572188 0.0022385219893057 1.21676743348261 0.232323705410736 0.999993678854834 0.00251102845763659 0.00279259152527937 0.89917499029343 0.375074078813825 0.960536026390336
"ACC_microglia1090" "cg00029831" -0.00329965681817466 0.00306923762521095 -1.0750737548214 0.29013956035653 0.999993678854834 0.00253881443101366 0.00382892239709073 0.663062388765749 0.51189594867119 0.973946280152556
"ACC_microglia1091" "cg00029855" 0.00263125866688278 0.00779398896899676 0.337601025270822 0.73780200764329 0.999993678854834 -0.0262736993541131 0.00972312429671155 -2.70218692596567 0.0107946027050201 0.751221598990814
"ACC_microglia1092" "cg00029928" -7.63480318278547e-05 0.00644209709643056 -0.0118514251935379 0.990615512507818 0.999993678854834 -0.00612076023668699 0.00803661784090784 -0.761608970073357 0.451702310341564 0.968345899375148
"ACC_microglia1093" "cg00029943" -0.0117098734753591 0.00545076173339076 -2.14830037490461 0.0391238125014517 0.999993678854834 0.0152105452977341 0.00679991132350023 2.23687406704365 0.0321682011862627 0.820243902019527
"ACC_microglia1094" "cg00029973" 0.00509945155168423 0.00633574339121646 0.804870279114183 0.426655658882876 0.999993678854834 -0.0111563360519614 0.00790393991445383 -1.41149049369163 0.167459643496214 0.918358405602076
"ACC_microglia1095" "cg00029979" 0.00112667375220918 0.00308414871496107 0.365311097595175 0.717210305996589 0.999993678854834 0.00698552663757457 0.00384752421698252 1.81559003754708 0.0785296966526899 0.87573367940627
"ACC_microglia1096" "cg00030005" -0.00195558005072175 0.0073843900949949 -0.264826211178528 0.792790518251206 0.999993678854834 0.000587917842720037 0.00921214323431134 0.0638198764138069 0.949498675998179 0.997802707945879
"ACC_microglia1097" "cg00030047" -0.00220449359822983 0.00306847041987985 -0.718434039300974 0.477545923233686 0.999993678854834 -0.0032512323071325 0.00382796529632689 -0.849336933710504 0.401813577512939 0.963281716831143
"ACC_microglia1098" "cg00030074" -0.000409186989386922 0.00457834144869153 -0.0893745025294838 0.929324520232324 0.999993678854834 0.00206551838458248 0.00571155324385122 0.361638646511106 0.719927419263082 0.988314288251112
"ACC_microglia1099" "cg00030176" 0.00664705691168715 0.00235509938957826 2.82241035817919 0.00801369433214855 0.999993678854834 -0.000482140341157205 0.00293802367273896 -0.16410362708471 0.870650573208188 0.995260787051718
"ACC_microglia1100" "cg00030290" -0.0129549618352317 0.00663310669008525 -1.95307605327621 0.0593337145815766 0.999993678854834 -0.00127471050294721 0.00827490532480821 -0.154045327760502 0.878512228422388 0.995445794058082
"ACC_microglia1101" "cg00030291" -0.000115211968541497 0.00353306414663819 -0.0326096452709823 0.974182318859772 0.999993678854834 0.00537037947313808 0.00440755330584462 1.21844912596217 0.231692834637067 0.937400899668889
"ACC_microglia1102" "cg00030296" 0.00444501740639716 0.00384872631300685 1.15493205930885 0.256412999722178 0.999993678854834 0.0116964565278629 0.00480134684232262 2.43607823220803 0.0204111456944831 0.791640116783433
"ACC_microglia1103" "cg00030420" -0.0100040004977087 0.00899823405569475 -1.11177375869407 0.274269769059968 0.999993678854834 0.0146168954594501 0.011225439055976 1.30212238350433 0.201890218139561 0.929070009807511
"ACC_microglia1104" "cg00030422" -0.00217007740680952 0.00903322455504917 -0.240232864088 0.811635860420406 0.999993678854834 -0.00632260285846129 0.0112690902563794 -0.561057078665432 0.578548832604954 0.980102680049509
"ACC_microglia1105" "cg00030423" -0.000935358074085291 0.00102119628806688 -0.915943472391499 0.366341761032193 0.999993678854834 0.00208390460086561 0.00127395849284771 1.63577119079242 0.111391462631819 0.89443126634316
"ACC_microglia1106" "cg00030427" 0.010961281187878 0.00757462981605419 1.44710453897641 0.157301032074407 0.999993678854834 -0.0208059803881223 0.00944947028999348 -2.20181446680189 0.0347769812365726 0.826647572987065
"ACC_microglia1107" "cg00030432" 0.00398750166942234 0.00561003209889331 0.710780544412384 0.482213970770659 0.999993678854834 -0.00671770631419743 0.00699860361915578 -0.959863807090102 0.344104241459739 0.95686244113441
"ACC_microglia1108" "cg00030466" -0.000988731624432221 0.00125579716752221 -0.787333854545214 0.436705066425971 0.999993678854834 0.00231206607700466 0.00156662679403926 1.47582441829902 0.149469921789338 0.912768686142403
"ACC_microglia1109" "cg00030476" -0.000736875234932492 0.0070547226953243 -0.104451339443983 0.917443451081017 0.999993678854834 0.00444608407249076 0.00880087794816311 0.505186425567773 0.616785405301106 0.98268953584474
"ACC_microglia1110" "cg00030501" -0.003059430421546 0.00618997026543586 -0.494256077226985 0.624399594366208 0.999993678854834 0.00144353057641648 0.00772208563845691 0.186935323434841 0.852855897612676 0.994950218289276
"ACC_microglia1111" "cg00030508" -0.00169278632309464 0.00251843635421813 -0.672157674447236 0.506162481097429 0.999993678854834 -0.00277564863477537 0.00314178911502511 -0.883461153233128 0.383378281449421 0.961219315136082
"ACC_microglia1112" "cg00030523" 0.0090654459246683 0.00543743439245361 1.66722856228847 0.104933360168599 0.999993678854834 -0.0190515003828021 0.00678328525525814 -2.80859490142098 0.00829526757996867 0.732701110680463
"ACC_microglia1113" "cg00030584" -0.00669576155625496 0.00514472917093863 -1.30147989015199 0.202107381069198 0.999993678854834 -0.00531399000058742 0.00641813086994818 -0.82796535444132 0.413638080645685 0.964457974255545
"ACC_microglia1114" "cg00030588" 0.000635146298830331 0.00641590822696838 0.0989955398926346 0.921740730758952 0.999993678854834 0.00676350075651158 0.0080039468127625 0.845020702252419 0.404184429513556 0.963384942878173
"ACC_microglia1115" "cg00030591" -0.00998631918442476 0.00661029890504226 -1.51072127416316 0.140376768075075 0.999993678854834 0.0024675503216397 0.00824645225285903 0.299225684691766 0.766644318114002 0.991012208301433
"ACC_microglia1116" "cg00030604" 0.000291313994855353 0.00517699620354926 0.056270853483654 0.955465367005518 0.999993678854834 0.00766005895446987 0.00645838450258832 1.18606424739809 0.244066654476765 0.940035347873677
"ACC_microglia1117" "cg00030627" -0.00326350436987628 0.00752816886862702 -0.433505733841419 0.66746813513699 0.999993678854834 0.0108343874502245 0.0093915095245146 1.15363642255205 0.25693648674355 0.942709084389276
"ACC_microglia1118" "cg00030682" 0.00611892249692712 0.0046974482070069 1.30260563337343 0.201726996822073 0.999993678854834 -0.000398608363142203 0.00586014080540481 -0.0680202705666333 0.946179975665914 0.997665416924544
"ACC_microglia1119" "cg00030774" -0.00198119023530869 0.00297896732274802 -0.665059405042785 0.510634043398713 0.999993678854834 0.00429345010046405 0.00371630876950667 1.1552996176456 0.256264633190452 0.942529357185655
"ACC_microglia1120" "cg00030795" -0.00023095953754027 0.000961887612569012 -0.240110730736434 0.811729744258927 0.999993678854834 -0.000455817205171885 0.00119996998375011 -0.379857172549749 0.706485227660108 0.987575599912464
"ACC_microglia1121" "cg00030807" -0.00624062329616653 0.00890959116690281 -0.700438794470064 0.488562673130715 0.999993678854834 0.00554464041573805 0.0111148556526415 0.498849520769111 0.621194577487368 0.982929141600534
"ACC_microglia1122" "cg00030816" -0.00050034952963736 0.00105338606841974 -0.474991595804916 0.637921691839394 0.999993678854834 0.00303774216566845 0.00131411575207654 2.31162449797003 0.0271834199940109 0.810469080937598
"ACC_microglia1123" "cg00030909" 0.0079747853491301 0.00547590842889589 1.4563401584745 0.154747994005618 0.999993678854834 -0.00182831230946991 0.00683128222317953 -0.267638233897903 0.790643536080648 0.99239411693737
"ACC_microglia1124" "cg00030959" 0.00347835538784734 0.0026405383675313 1.3172902278634 0.19681502847179 0.999993678854834 0.00437601347588258 0.00329411330447999 1.32843441357382 0.193148852516145 0.92659592368179
"ACC_microglia1125" "cg00031013" -0.00810496754264302 0.00682760033921963 -1.18708874860262 0.243667907518445 0.999993678854834 0.00387301669845974 0.00851753922292852 0.454710755899297 0.652294566613614 0.984978750830032
"ACC_microglia1126" "cg00031042" -0.0232236146646148 0.00788387624481648 -2.94571019933043 0.00586868227869828 0.999993678854834 0.0241193686878334 0.00983526009251064 2.45233663990237 0.0196503269414465 0.790634618961003
"ACC_microglia1127" "cg00031059" -0.000880359155156778 0.0146739347712239 -0.059994757294628 0.952521673289751 0.999993678854834 -0.00389974239323739 0.018305965311215 -0.213031234733535 0.832613189667109 0.994093521121043
"ACC_microglia1128" "cg00031063" -0.00507270953775169 0.00437119750685926 -1.16048509128028 0.254178137670563 0.999993678854834 -0.00435928431830655 0.00545313790585706 -0.799408412837747 0.42977041709316 0.966128614342472
"ACC_microglia1129" "cg00031105" -0.000761992681176644 0.00701686877723324 -0.108594403767245 0.914181829377503 0.999993678854834 0.0119114131749444 0.00875365458767579 1.36073602809442 0.182818795424293 0.923160538497691
"ACC_microglia1130" "cg00031162" -0.00112349025101868 0.00672195617438553 -0.167137396000857 0.868281936496502 0.999993678854834 0.0029122352773526 0.0083857464593013 0.347283964699697 0.730583177257953 0.988897267184289
"ACC_microglia1131" "cg00031165" 0.000108041647028029 0.0031356255962774 0.0344561694981364 0.972720970238911 0.999993678854834 -0.00184282631051803 0.00391174243918384 -0.47110113694053 0.640668042032456 0.984350626838935
"ACC_microglia1132" "cg00031187" 0.00468317760743507 0.00984133617326328 0.475868065574086 0.637303689838155 0.999993678854834 -0.0180705405724642 0.0122772222592303 -1.47187533066598 0.150527921227563 0.913071709524235
"ACC_microglia1133" "cg00031256" 0.00855494759299163 0.0102285460197323 0.836379635628359 0.408957101956056 0.999993678854834 0.0206478877562956 0.012760272656287 1.61813844519399 0.115152687690736 0.896505139242698
"ACC_microglia1134" "cg00031277" 0.00426152516812964 0.00471649221844529 0.903536986971724 0.372789682534188 0.999993678854834 -0.00348906636645354 0.00588389851035668 -0.592985477283841 0.557233212698938 0.978052991167364
"ACC_microglia1135" "cg00031303" 0.00563605747643396 0.00413263437900647 1.36379291259464 0.181863806793768 0.999993678854834 -0.00912613415121524 0.00515552663723046 -1.77016526019111 0.0859389269609699 0.879511242163126
"ACC_microglia1136" "cg00031340" -0.00222452480940587 0.00395282527236082 -0.562768312821801 0.577396296220995 0.999993678854834 -0.006662040186202 0.00493121193771643 -1.35099449594679 0.185888050735515 0.924462104773367
"ACC_microglia1137" "cg00031346" 0.00519999691634052 0.007862071863022 0.661402872797166 0.512945882579251 0.999993678854834 -0.000842736526681803 0.00980805878195655 -0.0859228666361735 0.932046949916411 0.99720162462364
"ACC_microglia1138" "cg00031362" 0.00511077436572082 0.00780860631646253 0.654505318695092 0.51732233739667 0.999993678854834 -0.00306631641533746 0.00974135966846574 -0.314772939270849 0.754915771705945 0.990206924924137
"ACC_microglia1139" "cg00031393" 0.00807549781544489 0.0114251422033431 0.70681814473013 0.484640892200864 0.999993678854834 -0.00790837315447158 0.014253045288183 -0.554854979730423 0.582735471007893 0.980587279580696
"ACC_microglia1140" "cg00031402" 0.00879405547070182 0.00577541543727633 1.5226706314393 0.137367307487125 0.999993678854834 -0.00788139814387944 0.00720492194499637 -1.09389084351606 0.281923597713889 0.946585710804353
"ACC_microglia1141" "cg00031443" 0.00279247124009657 0.00229631230759059 1.21606770597619 0.232586576792991 0.999993678854834 0.00104145978318859 0.0028646858597807 0.36355113061797 0.718511977219327 0.988202667563878
"ACC_microglia1142" "cg00031456" 0.00341195822889136 0.00164092222492636 2.07929308108705 0.0454375166553908 0.999993678854834 -0.00231538775512344 0.0020470763838211 -1.13107052253786 0.266178645129686 0.943885219116584
"ACC_microglia1143" "cg00031476" 0.00344691961016868 0.00392972277732859 0.87714065482041 0.386751410236661 0.999993678854834 -0.00442159237612221 0.00490239121040256 -0.901925649413674 0.373632494953377 0.960268799471007
"ACC_microglia1144" "cg00031491" -0.00880510471072058 0.00782564962051746 -1.12515958900526 0.268638641368942 0.999993678854834 0.00701909117534468 0.00976262145936791 0.718976066475401 0.477216311153404 0.971199311847815
"ACC_microglia1145" "cg00031550" 0.00216071527375949 0.00735302583807454 0.293853893803982 0.770709889302755 0.999993678854834 -0.00310646220798211 0.00917301582859858 -0.338652223655511 0.737017132357084 0.989282971066948
"ACC_microglia1146" "cg00031556" 0.00137289537530403 0.00537209001053747 0.255560754308111 0.799876252098431 0.999993678854834 -0.00251782645639918 0.00670176710710711 -0.375695904700877 0.709547299730123 0.987640130261676
"ACC_microglia1147" "cg00031568" -0.00370268178016187 0.00415074615467259 -0.892052089476414 0.378823778096705 0.999993678854834 -0.00254081936259783 0.00517812136333754 -0.490683625259828 0.626897380457233 0.983330594940752
"ACC_microglia1148" "cg00031663" -0.000439419177443949 0.00116778785545856 -0.376283393760247 0.709114696425153 0.999993678854834 -0.000692610634847804 0.00145683378767668 -0.475421863981038 0.637618275264718 0.984154313620154
"ACC_microglia1149" "cg00031705" 0.0173056373275425 0.00818227186067628 2.11501617426241 0.0420648718964743 0.999993678854834 -0.00377277628682204 0.0102075133346104 -0.369607774503687 0.714036098056651 0.988006116251194
"ACC_microglia1150" "cg00031708" -0.0099977894002106 0.00682644588974645 -1.46456729631852 0.152501556470808 0.999993678854834 -0.0145077956882611 0.00851609902898332 -1.70357291981762 0.0978621809310303 0.887218766017698
"ACC_microglia1151" "cg00031722" 0.0109670228945228 0.00636304629868727 1.7235491272137 0.0941481254823249 0.999993678854834 0.00210981532635072 0.00793800072260435 0.265786739013865 0.792056968554155 0.992477678040335
"ACC_microglia1152" "cg00031779" -0.011608545471634 0.00489266757410882 -2.37264136502232 0.0236433221166229 0.999993678854834 -0.00144653669798319 0.00610368004814791 -0.236994188190144 0.814126383081707 0.993657325422055
"ACC_microglia1153" "cg00031803" 0.00832504430810926 0.00818626235489496 1.01695303023502 0.316574082236195 0.999993678854834 -0.00765993772600346 0.0102124915391534 -0.750055723095216 0.458535692040955 0.969248474687009
"ACC_microglia1154" "cg00031823" -0.00121305037843066 0.00594475293259175 -0.204053960220985 0.839564553596214 0.999993678854834 0.00252010507470604 0.00741617314404157 0.339812060176991 0.736151475463942 0.989192417230009
"ACC_microglia1155" "cg00031896" 0.00200631317723952 0.00191154997020874 1.04957401507031 0.301540117314289 0.999993678854834 -0.00264773813369241 0.0023846887689536 -1.11030762930721 0.274891626775361 0.945295719894724
"ACC_microglia1156" "cg00031999" -0.00506103237954057 0.00533138022947992 -0.949291208223256 0.349373281091875 0.999993678854834 0.00476423755675473 0.00665098101247841 0.716321028103401 0.478832109248181 0.971434849898154
"ACC_microglia1157" "cg00032094" -0.00398403276008385 0.00874093205736663 -0.455790381842198 0.651525966325119 0.999993678854834 0.0105197144340665 0.0109044507505668 0.964717496983482 0.341703178483983 0.956411152328472
"ACC_microglia1158" "cg00032173" -0.0038409931627685 0.00384202102445021 -0.99973246849115 0.324714677021613 0.999993678854834 0.00218663701945791 0.0047929818889796 0.456216416023936 0.651222773326366 0.984978750830032
"ACC_microglia1159" "cg00032184" 0.00623364700113073 0.00957227615255394 0.65121888480699 0.519414650675591 0.999993678854834 -0.00737378551332972 0.0119415656352552 -0.617489007602156 0.541150109075451 0.976648493508428
"ACC_microglia1160" "cg00032192" 0.0163480977728815 0.00867515233554576 1.88447385596867 0.068334729486209 0.999993678854834 -0.00970211304415555 0.0108223895090111 -0.89648529431298 0.376487184401333 0.960636661385234
"ACC_microglia1161" "cg00032195" 0.00226029686382474 0.00567467977514185 0.398312671972444 0.692965156430564 0.999993678854834 0.000141786028765633 0.00707925261598636 0.0200283895005318 0.984141337037484 0.999459011151294
"ACC_microglia1162" "cg00032227" 0.00220068147433699 0.00167013107939061 1.31766991315434 0.196689249845756 0.999993678854834 -0.000416014948305629 0.00208351489093859 -0.199669774434979 0.842964156503635 0.994460610806427
"ACC_microglia1163" "cg00032246" -0.00553897169683938 0.006836886816224 -0.810159923036219 0.423652273516524 0.999993678854834 0.0189505304151793 0.008529124249614 2.22186122051593 0.0332630604820117 0.822466645618984
"ACC_microglia1164" "cg00032308" 0.000591971931907186 0.00789063027918567 0.0750221352366136 0.940650054780125 0.999993678854834 0.00639723408358629 0.00984368585702443 0.649881982877505 0.520267096894439 0.975015442940501
"ACC_microglia1165" "cg00032336" -0.00105683083619099 0.00178220272119556 -0.592991371644877 0.55722931477905 0.999993678854834 0.00282504482621102 0.00222332603356922 1.27063902619618 0.212742189415313 0.932933222444746
"ACC_microglia1166" "cg00032355" -0.00913232089653975 0.00753596042155333 -1.21183238574618 0.234182400851019 0.999993678854834 0.00396347843693289 0.00940122960980957 0.42159149403151 0.67605689864902 0.985803368940441
"ACC_microglia1167" "cg00032366" 0.000622961180331293 0.00384648173441903 0.161956099974925 0.872328005605101 0.999993678854834 0.00718792035687592 0.00479854669509507 1.49793694082902 0.14365500708468 0.909875736775718
"ACC_microglia1168" "cg00032376" -0.000866968105808859 0.0081229638602169 -0.106730513729715 0.91564899067565 0.999993678854834 0.000198753624948331 0.0101335256676339 0.0196134722965316 0.984469828433693 0.999459011151294
"ACC_microglia1169" "cg00032391" 0.00430118531373598 0.00551186768866439 0.780349884410637 0.440746696343943 0.999993678854834 0.00936597806213928 0.00687614196749507 1.3620978313732 0.182392880945395 0.922923856523558
"ACC_microglia1170" "cg00032458" 0.00372648664102792 0.00639429032536878 0.582783460150911 0.564000511567958 0.999993678854834 0.00861276880930469 0.00797697813919583 1.07970319825559 0.288102766351962 0.948001865279604
"ACC_microglia1171" "cg00032490" 0.00471402975035375 0.00372161623607803 1.26666196924204 0.214143822801544 0.999993678854834 0.000560864446596034 0.00464277501443582 0.120803710033791 0.904579071895563 0.996437987811821
"ACC_microglia1172" "cg00032544" -0.00369145128761854 0.0095355014074885 -0.38712712943648 0.701147556543344 0.999993678854834 -0.00433734742962501 0.0118956885601562 -0.364615079462712 0.717724978442354 0.988202667563878
"ACC_microglia1173" "cg00032576" -0.00489158064062352 0.0101280831477403 -0.482972006575092 0.632304437821519 0.999993678854834 -0.016561225407032 0.0126349436372865 -1.31074786579647 0.198992007856767 0.928473475487153
"ACC_microglia1174" "cg00032609" -0.00625867308134057 0.00772548188398603 -0.810133681668975 0.423667140994299 0.999993678854834 0.00197074893396681 0.0096376606265146 0.204484159625314 0.839231134143096 0.994311848579174
"ACC_microglia1175" "cg00032610" -0.00365364519511757 0.00531172310194751 -0.687845568188219 0.496356775647534 0.999993678854834 -0.0118465960290228 0.00662645843551897 -1.78777187607833 0.0829997483931133 0.878818417681272
"ACC_microglia1176" "cg00032637" -0.00107016331188524 0.0131848955559255 -0.081165854317617 0.935800333374841 0.999993678854834 1.76654752589418e-05 0.0164483653799583 0.00107399579537956 0.999149541845118 0.99997220058875
"ACC_microglia1177" "cg00032661" 0.0115493520438011 0.00656419264152228 1.75944745599708 0.0877708261877078 0.999993678854834 -0.00996565204531384 0.00818893396115439 -1.21696573602713 0.232249247868218 0.937400899668889
"ACC_microglia1178" "cg00032664" 0.00215720971822163 0.00486205586185464 0.443682627167257 0.660167648518049 0.999993678854834 -0.00236943653068097 0.00606549145378797 -0.390642134892669 0.698572309048017 0.987145947128811
"ACC_microglia1179" "cg00032703" -0.0024454685921171 0.00470869688561842 -0.519351457849452 0.606981770373499 0.999993678854834 0.00774602484699916 0.00587417370957601 1.31865777724136 0.196362287875448 0.927609247153667
"ACC_microglia1180" "cg00032716" 0.00375183304857681 0.0060020051029531 0.62509661091938 0.536206558245984 0.999993678854834 0.00692806890606538 0.00748759613051153 0.925272782520133 0.361541327680759 0.959044749432032
"ACC_microglia1181" "cg00032756" -0.000830802355919148 0.00350005187249169 -0.237368583719789 0.8138383741 0.999993678854834 0.00137112978453632 0.00436636997262201 0.314020523486001 0.755482046183617 0.990214910830863
"ACC_microglia1182" "cg00032789" 0.000993732697157618 0.00109656781147373 0.906220925655378 0.371388581592837 0.999993678854834 -0.00151881238432656 0.00136798565832516 -1.11025461055349 0.274914133490559 0.945295719894724
"ACC_microglia1183" "cg00032805" 0.00094936421199772 0.00177396719926561 0.535164467748185 0.596124370473615 0.999993678854834 0.000966165657202344 0.00221305208993245 0.436576103019714 0.665262066200487 0.985344056758958
"ACC_microglia1184" "cg00032852" -0.0056139579059571 0.00344268640450969 -1.63069104946741 0.11246456265884 0.999993678854834 -0.000512303546320266 0.00429480564558141 -0.1192844539653 0.90577321961369 0.996465899693552
"ACC_microglia1185" "cg00032879" -0.0067765247284111 0.00504040498387867 -1.34444052612543 0.187975322780725 0.999993678854834 -0.00338282352181396 0.00628798479943515 -0.537982140497197 0.594199477020781 0.981329588996656
"ACC_microglia1186" "cg00032884" -0.00315610225816616 0.00475904825661887 -0.663179292997642 0.511822030557816 0.999993678854834 0.000296219059699944 0.00593698783988783 0.0498938296133584 0.960507767814788 0.998323231135187
"ACC_microglia1187" "cg00032912" -0.00205000424343398 0.00800361133971963 -0.256134906658997 0.799436662584033 0.999993678854834 -0.01211096578373 0.0099846315138782 -1.21296071536504 0.233756467273092 0.93770571831386
"ACC_microglia1188" "cg00032923" -0.0114727535856149 0.0062375379766696 -1.83930801359874 0.0748818991131648 0.999993678854834 -0.00372263617947171 0.00778142710925898 -0.478400186392829 0.635519764989915 0.984044113298198
"ACC_microglia1189" "cg00032956" -0.00450012984113296 0.0037666273027276 -1.19473722230872 0.240706158300405 0.999993678854834 -0.00866532144427767 0.00469892703075268 -1.84410640717901 0.0741617759980758 0.872417517375666
"ACC_microglia1190" "cg00032959" 0.000500341521743048 0.00580627527053285 0.0861725458113064 0.931849990641988 0.999993678854834 0.00119728870766222 0.00724342007422421 0.165293286236813 0.869721592415987 0.995249915190599
"ACC_microglia1191" "cg00033066" -0.00648640060413671 0.00462055384287063 -1.40381452629213 0.169715291853604 0.999993678854834 0.00361349057372431 0.00576421387207354 0.626883501188418 0.535048863366343 0.976365908840096
"ACC_microglia1192" "cg00033102" 0.00246115732817547 0.00466061143432087 0.528076061018825 0.600979913229527 0.999993678854834 -0.00180016501298783 0.00581418634986982 -0.309615981439629 0.758799689677534 0.990425206232593
"ACC_microglia1193" "cg00033127" 0.00423964453569544 0.00267281036146615 1.58621224940546 0.122228346441451 0.999993678854834 0.00103475782883256 0.00333437312645042 0.310330544780422 0.758261139824263 0.990336235898575
"ACC_microglia1194" "cg00033155" 0.00553881127951192 0.00640659060624581 0.864548965265878 0.393527603249024 0.999993678854834 0.00231395278373125 0.00799232293379685 0.289521932847123 0.773993291047304 0.991360145749687
"ACC_microglia1195" "cg00033165" 0.00240377518532253 0.00614551089585767 0.391143263116297 0.698205455009378 0.999993678854834 -0.00262514413679777 0.00766662187294711 -0.342412105396903 0.734212176898959 0.989127263004189
"ACC_microglia1196" "cg00033191" -0.0124630553795803 0.00567069705069914 -2.19779954177657 0.0350874817515788 0.999993678854834 0.00179949751031375 0.00707428410436158 0.254371676874595 0.800786858817397 0.993021538620525
"ACC_microglia1197" "cg00033202" -0.00584954829428114 0.00604570243818772 -0.967554780290281 0.340304813336369 0.999993678854834 0.00299091322714909 0.00754210924614608 0.396561907224747 0.694243428573481 0.987035728976622
"ACC_microglia1198" "cg00033209" 0.0115829390593369 0.0190517902265328 0.607971162899205 0.547368334516596 0.999993678854834 -0.0235400194239685 0.0237674091128842 -0.990432710278359 0.329169682449332 0.954737744944337
"ACC_microglia1199" "cg00033213" -0.0789920075949969 0.0572040744251885 -1.38088079194958 0.176596603200453 0.999993678854834 0.0144165966769466 0.071362986030251 0.202017845369242 0.841143020797482 0.994405420158562
"ACC_microglia1200" "cg00033215" 0.00397831535281522 0.00549292272474548 0.724262028098996 0.474008702580084 0.999993678854834 0.000582854847541337 0.00685250782588758 0.0850571589775371 0.932729896536326 0.997260146584022
"ACC_microglia1201" "cg00033220" -0.000893249213466285 0.00197970027031795 -0.451204269079998 0.654793543946052 0.999993678854834 -0.00261934984440605 0.00246970734435264 -1.06059118720912 0.296576751613337 0.949294754634367
"ACC_microglia1202" "cg00033304" 0.0180966654349881 0.00704175479310305 2.56990849109268 0.0148753414209351 0.999993678854834 -0.00126657281845972 0.0087847002853942 -0.144179400242667 0.886235722417246 0.995841268094675
"ACC_microglia1203" "cg00033334" -0.00467923815254879 0.00482676232017172 -0.969436206335163 0.339379663665902 0.999993678854834 0.0119139404106494 0.00602146220329515 1.97857928994883 0.056259917114666 0.854306783491021
"ACC_microglia1204" "cg00033371" -2.60412293976865e-06 0.00112267257032448 -0.00231957474387745 0.998163214573644 0.999993678854834 0.000891505548957782 0.00140055175715485 0.63653881008213 0.528816242587003 0.975863017104952
"ACC_microglia1205" "cg00033396" 0.006940711910561 0.00513976528969456 1.35039472025647 0.186078315986384 0.999993678854834 0.00167975674752444 0.0064119383497224 0.261973315385535 0.794970387438016 0.992622889998734
"ACC_microglia1206" "cg00033440" -1.27501163611157e-05 0.00505487867850396 -0.0025223387487688 0.998002653596206 0.999993678854834 -0.000579672975098585 0.00630604096200271 -0.091923439538599 0.927314635064333 0.997097122007505
"ACC_microglia1207" "cg00033450" -0.00175855734948514 0.00725399709736767 -0.242425979205766 0.809950497552576 0.999993678854834 0.010104559661156 0.00904947591101982 1.11659059160004 0.272233791411216 0.945164284891606
"ACC_microglia1208" "cg00033457" 0.00205066248446187 0.00123388875432958 1.66195086653178 0.105994648471389 0.999993678854834 0.0015731726533985 0.00153929570267346 1.02200808503928 0.314211243993932 0.952102260557345
"ACC_microglia1209" "cg00033490" -0.00364229824439689 0.00831805747610112 -0.437878465598693 0.664327228367892 0.999993678854834 0.00658515455992432 0.0103769080337475 0.63459698577922 0.530066602562874 0.975947521794528
"ACC_microglia1210" "cg00033533" -0.0022752905102706 0.00183935271834704 -1.2370060878347 0.224815693376626 0.999993678854834 0.00209019212188325 0.00229462155734671 0.910909302316566 0.368949310245508 0.959576679827888
"ACC_microglia1211" "cg00033551" -0.00448211820141512 0.0091060625980937 -0.492212540066815 0.625827844087732 0.999993678854834 -0.00364133323456413 0.0113599568651042 -0.32054111453096 0.750579191766644 0.990053375456108
"ACC_microglia1212" "cg00033580" 0.00222459888744065 0.00480736734297443 0.46274784694615 0.646582170087705 0.999993678854834 -0.00200296713870312 0.00599726666301776 -0.333980003099486 0.74050782185941 0.989528682998607
"ACC_microglia1213" "cg00033584" -0.00466373218088437 0.00574396767956565 -0.811935658599846 0.422646943382484 0.999993678854834 0.0103459402716705 0.0071656903707293 1.44381626003992 0.158218043168051 0.915531532095233
"ACC_microglia1214" "cg00033623" -0.00245612450532636 0.00791873386125263 -0.310166315519768 0.758384904769621 0.999993678854834 0.00635030492358394 0.00987874551937536 0.642825033920448 0.524779276284174 0.975503991748634
"ACC_microglia1215" "cg00033643" 0.00259405418609012 0.00153322676859692 1.69189205355707 0.100090119322229 0.999993678854834 -0.000485312599083472 0.00191272460166596 -0.253728424186509 0.801279585940768 0.993024057250109
"ACC_microglia1216" "cg00033666" 0.000359426352396532 0.00398445176112751 0.0902072289852047 0.928667847104649 0.999993678854834 -0.00307308698882949 0.0049706664817978 -0.618244454759316 0.54065814345349 0.976648493508428
"ACC_microglia1217" "cg00033668" -0.00114779295789622 0.00114314938173078 -1.00406209043161 0.322654658494127 0.999993678854834 0.000629296227644645 0.00142609690268885 0.441271716149254 0.661894115446465 0.985228490949812
"ACC_microglia1218" "cg00033678" 0.00297078930539044 0.00747692158264977 0.397327867164498 0.693684072031821 0.999993678854834 -0.00655757931863839 0.0093275777261238 -0.703031324013795 0.486966729913964 0.972014220200528
"ACC_microglia1219" "cg00033703" -0.000343625388744327 0.00935809683356521 -0.036719580365083 0.970929826615193 0.999993678854834 -0.00813163099177869 0.011674373553178 -0.696536816706973 0.490970253587292 0.972522570757993
"ACC_microglia1220" "cg00033706" 0.00622663181479034 0.00597203544497306 1.04263142309907 0.304697391424907 0.999993678854834 0.0025396461670318 0.00745020850899591 0.340882562409528 0.735352804984148 0.989161642936778
"ACC_microglia1221" "cg00033748" 0.00567633723850779 0.00489621690030798 1.15933124575236 0.254641341433563 0.999993678854834 -0.00633205744146018 0.00610810788862098 -1.03666430864072 0.307429330172138 0.951008168372678
"ACC_microglia1222" "cg00033750" -0.0127279077944376 0.0128578139961956 -0.989896711696376 0.329427707049841 0.999993678854834 -0.0132534273426804 0.0160403259699633 -0.826256733653567 0.41459264719001 0.964502677794155
"ACC_microglia1223" "cg00033773" -0.00167241445726531 0.00472605750380567 -0.353870949712015 0.725686625085762 0.999993678854834 0.00096177242600673 0.00589583135486826 0.163127533356697 0.871412924587753 0.995312509175124
"ACC_microglia1224" "cg00033806" 0.000890915494091949 0.00437366993268808 0.203699755080601 0.839839097471088 0.999993678854834 -0.00257103530174515 0.00545622229611523 -0.471211611663202 0.640589984505094 0.984328905661065
"ACC_microglia1225" "cg00033818" 0.00343223792349511 0.00634044981073664 0.541324042607057 0.591920317501878 0.999993678854834 -0.00726031567827841 0.00790981124711404 -0.917887349199059 0.365338116253229 0.959476239096918
"ACC_microglia1226" "cg00033826" -0.005609302744259 0.00613979579139315 -0.913597607288862 0.367555349665569 0.999993678854834 0.0155520337061469 0.00765949218989288 2.03042621110948 0.0504360176033741 0.848255843468171
"ACC_microglia1227" "cg00033834" 0.00630109742921884 0.00742349481670518 0.848804718639986 0.402105444025755 0.999993678854834 -0.000300832889640697 0.0092609269920623 -0.0324841012026708 0.974281678420327 0.998973712203901
"ACC_microglia1228" "cg00033877" 0.00310635937205104 0.00434102780919737 0.715581541650013 0.479282700330411 0.999993678854834 0.00547135417165711 0.00541550073167994 1.01031362430632 0.319695962916659 0.953134781588765
"ACC_microglia1229" "cg00033909" -0.00949880140049336 0.0105293572378628 -0.902125475079937 0.373527908899817 0.999993678854834 0.00585356433227966 0.0131355394003588 0.445628013731949 0.658775924007259 0.985121078437179
"ACC_microglia1230" "cg00033915" 0.00172842252985353 0.00367443589714818 0.470391259565858 0.641169715412122 0.999993678854834 -0.00485051830852329 0.00458391679669894 -1.0581601987227 0.297666997140202 0.949512073578428
"ACC_microglia1231" "cg00033950" 0.00447628537106351 0.00619513651899082 0.722548301775389 0.475047260173232 0.999993678854834 -0.00149569439552529 0.00772853062133576 -0.193528947326184 0.847731037975776 0.994677977552498
"ACC_microglia1232" "cg00033992" -0.00319995669529992 0.00514146336871833 -0.622382474757884 0.537967519084483 0.999993678854834 -0.00225104065494748 0.00641405673011526 -0.350954278963328 0.727853351735911 0.988745652325402
"ACC_microglia1233" "cg00034003" -0.00335674833690444 0.0066023358644782 -0.508418294041109 0.614542234323081 0.999993678854834 -0.00279165620455167 0.00823651823402835 -0.338936444409025 0.736804968696105 0.989249288568002
"ACC_microglia1234" "cg00034019" -0.000208530094593792 0.000524401123293479 -0.397653790831201 0.693446113107094 0.999993678854834 -0.000173501272519138 0.0006541986809835 -0.265211895961486 0.792495949865757 0.99252589214312
"ACC_microglia1235" "cg00034039" 0.00103396002528158 0.0012616456026453 0.81953285701917 0.418362331899837 0.999993678854834 0.000142701321404733 0.0015739228091952 0.0906660228640446 0.928306072169669 0.997101104037921
"ACC_microglia1236" "cg00034076" -0.00495113134175272 0.00539420382711906 -0.917861374993132 0.365351515171097 0.999993678854834 -0.000155383478942512 0.00672935444244371 -0.0230903989783136 0.981717224257353 0.999441464853202
"ACC_microglia1237" "cg00034078" 0.00176316734946902 0.00652870273456333 0.270063965408428 0.788792821089903 0.999993678854834 -0.0135927600465407 0.00814465974187938 -1.66891687035709 0.104595727429659 0.891312671192122
"ACC_microglia1238" "cg00034101" 9.35262240114234e-05 0.00801694421463194 0.0116660689543936 0.990762278937301 0.999993678854834 0.00809650863282517 0.0100012644858416 0.809548497021257 0.423998769918574 0.965368431922607
"ACC_microglia1239" "cg00034130" 0.00256671975156194 0.00219794982184538 1.16777904848026 0.251264214364493 0.999993678854834 8.4293162934236e-05 0.00274197710578597 0.0307417457120138 0.975660676247342 0.999061919572291
"ACC_microglia1240" "cg00034154" 0.00884032234640615 0.00533340671839142 1.65753763273325 0.106888923458005 0.999993678854834 -0.0020887658589938 0.00665350908939138 -0.31393447140911 0.755546818468612 0.99021894278313
"ACC_microglia1241" "cg00034221" 0.00562918692071189 0.00630364207234046 0.89300548097615 0.378320490948814 0.999993678854834 -0.00191376268978541 0.00786389301231407 -0.243360723090796 0.809232446095556 0.993353925043695
"ACC_microglia1242" "cg00034241" -0.00728700960425774 0.00496023381997575 -1.46908590778758 0.15127882709862 0.999993678854834 0.00421696227729861 0.00618797000665814 0.681477491448931 0.500324316996601 0.973010532779941
"ACC_microglia1243" "cg00034257" -0.0024840217974056 0.00502147058049829 -0.494680145504129 0.624103393169955 0.999993678854834 0.00687003912372401 0.00626436383226621 1.09668584195862 0.280717453106313 0.946312413245348
"ACC_microglia1244" "cg00034300" 0.00760695189353872 0.00517763883051326 1.46919322543489 0.151249882341891 0.999993678854834 -0.00705783815764836 0.00645918618987228 -1.09268225906148 0.28244628342418 0.946678151310338
"ACC_microglia1245" "cg00034316" 1.40996011517922e-05 0.00398006618848754 0.00354255444107329 0.997194785649369 0.999993678854834 -0.00337749705651993 0.00496519541068642 -0.68023446756006 0.501100813347846 0.973059579580164
"ACC_microglia1246" "cg00034336" -0.00484768838370115 0.00546660675152672 -0.88678198451851 0.381613591601157 0.999993678854834 -0.00684608685755148 0.00681967823379899 -1.00387241492152 0.322744718284525 0.953600744827919
"ACC_microglia1247" "cg00034338" 0.00357926948121686 0.00502047306346436 0.712934704752105 0.480897478992469 0.999993678854834 -0.0127147156657777 0.00626311941401682 -2.03009312537172 0.0504716807230988 0.848305725877205
"ACC_microglia1248" "cg00034360" 0.00165862686957458 0.00175072714159227 0.947393131785274 0.350324865234773 0.999993678854834 0.000838337024554418 0.00218405975105187 0.3838434475754 0.703556576142075 0.987399468490889
"ACC_microglia1249" "cg00034376" 0.000289651999482937 0.00157915833115483 0.183421759407188 0.855589467802821 0.999993678854834 -0.000586838525270093 0.00197002495116212 -0.297883803412702 0.767659279382374 0.991079644733528
"ACC_microglia1250" "cg00034407" -0.00596396392763021 0.0137296005925167 -0.434387285153864 0.666834429214335 0.999993678854834 -0.0123942901368677 0.0171278935133555 -0.723631900630588 0.474390422522004 0.970810440018699
"ACC_microglia1251" "cg00034409" -0.019924337514265 0.00800957984513705 -2.48756338028915 0.0180899775860104 0.999993678854834 0.00242367930875624 0.00999207731862199 0.242560103517142 0.80984745565472 0.993380373987951
"ACC_microglia1252" "cg00034416" -0.000963332823829079 0.0015887337231046 -0.606352600073596 0.548429446271685 0.999993678854834 0.000492593864148335 0.0019819704038036 0.248537446978521 0.805258848428986 0.993152409030185
"ACC_microglia1253" "cg00034425" 0.00565081689393599 0.00413873798669807 1.3653478215093 0.181379531540432 0.999993678854834 -0.00154220920385228 0.00516314098419448 -0.298695931134424 0.767044958888173 0.991036629388706
"ACC_microglia1254" "cg00034433" -0.000948423937067997 0.00141387700104664 -0.670796636741326 0.507018195655752 0.999993678854834 -0.00096671631965225 0.001763833882255 -0.548076737485243 0.587327871779954 0.980892390268433
"ACC_microglia1255" "cg00034468" -0.000125087299849599 0.0022879817788017 -0.0546714580546669 0.956729864197969 0.999993678854834 -0.0063753931673077 0.00285429339358731 -2.23361522036633 0.0324030812465176 0.820633825207744
"ACC_microglia1256" "cg00034555" 0.000655339362769488 0.00154745963929975 0.42349367061104 0.674682653855867 0.999993678854834 -0.00108972989991904 0.00193048033258797 -0.564486403473567 0.576240280854847 0.979990291386883
"ACC_microglia1257" "cg00034556" -0.00578207424300855 0.0106027007096067 -0.545339758366435 0.589187186801834 0.999993678854834 0.00697782631328161 0.0132270365393662 0.527542680668814 0.601346032393714 0.982025083725849
"ACC_microglia1258" "cg00034559" 0.00262003801331121 0.00596879852445307 0.438955679702941 0.663554414922005 0.999993678854834 -0.00223574211128797 0.00744617039954006 -0.300253954895535 0.765866846681364 0.991007627860287
"ACC_microglia1259" "cg00034574" -0.00136710089199183 0.00557872990523179 -0.24505593839733 0.807930644742572 0.999993678854834 0.0032879111976888 0.00695955363833837 0.472431332316566 0.639728449654403 0.984250236684816
"ACC_microglia1260" "cg00034604" -0.0028043516268339 0.00537625385381361 -0.52161815700809 0.605419763530542 0.999993678854834 -0.0021599251749496 0.00670696156733629 -0.322042277007922 0.749451944612953 0.98990127487016
"ACC_microglia1261" "cg00034611" -0.00955328452908036 0.00622727061029713 -1.53410460648418 0.13453657529263 0.999993678854834 -0.00339759206416945 0.0077686184075997 -0.437348301320314 0.664707715277642 0.985344056758958
"ACC_microglia1262" "cg00034635" 0.00808034944960442 0.00626906690544511 1.28892378586454 0.206387166312978 0.999993678854834 -0.00302165101921457 0.00782075994571101 -0.386362839441412 0.701707985975075 0.987302342862321
"ACC_microglia1263" "cg00034650" -0.000696403031698917 0.0013182168657583 -0.528291702062476 0.600831924330365 0.999993678854834 0.00255082101302593 0.00164449635312213 1.55112597737484 0.130410125273101 0.90323749690387
"ACC_microglia1264" "cg00034668" -0.0077096973438819 0.00566826990506611 -1.36015000573477 0.183002315568887 0.999993678854834 0.00708234605718101 0.00707125620186259 1.00156830059636 0.323840103625396 0.953934075983563
"ACC_microglia1265" "cg00034755" -0.00656871116364357 0.00520541738061875 -1.26189903389894 0.215831576306355 0.999993678854834 -0.00711446636013299 0.0064938403697194 -1.09557148853051 0.281197897578471 0.946441218436267
"ACC_microglia1266" "cg00034769" 0.00297505244905741 0.00388685464393132 0.765413868435359 0.449465082921276 0.999993678854834 0.00433582822948739 0.00484891253715223 0.89418569550727 0.3776980627199 0.960782475910926
"ACC_microglia1267" "cg00034781" 0.00276291503374373 0.00388378033813883 0.711398378175982 0.481836178862916 0.999993678854834 0.00324785391435603 0.00484507729213644 0.670340991180325 0.507304847660619 0.973636289294056
"ACC_microglia1268" "cg00034798" 0.00530823600648661 0.00379368143211056 1.3992308266995 0.171073570684799 0.999993678854834 -0.00262720696535277 0.00473267748431076 -0.555120642397922 0.582555836418099 0.980576030109006
"ACC_microglia1269" "cg00034823" -0.00575556761418495 0.00445721281575357 -1.2912929788415 0.205574392707601 0.999993678854834 0.000640791995530325 0.00556044336178288 0.115241169424458 0.908952352790547 0.996584089663404
"ACC_microglia1270" "cg00034853" -0.00687207494448609 0.0121525251429682 -0.565485350874792 0.575568665792889 0.999993678854834 -0.0128437622930528 0.0151604669898835 -0.847187774731699 0.402992990965387 0.963281716831143
"ACC_microglia1271" "cg00035000" -0.00102081658102824 0.00321329415868986 -0.317685381609897 0.752725144196444 0.999993678854834 -0.00466000918853076 0.00400863519708834 -1.1624927087193 0.253373655136727 0.942241108802338
"ACC_microglia1272" "cg00035008" 0.00239876402217025 0.00701210641132864 0.342088936114097 0.73445312334149 0.999993678854834 0.00374974887791967 0.00874771346101766 0.428654744423173 0.67095971309631 0.985603682930952
"ACC_microglia1273" "cg00035074" 0.00459725373634185 0.00379370636076089 1.21181064087938 0.234190614974277 0.999993678854834 0.00786444817485549 0.00473270858319566 1.66172246539321 0.106040777767231 0.891769970637367
"ACC_microglia1274" "cg00035083" 0.00378085119135607 0.00451921727876984 0.836616378043511 0.408825877560521 0.999993678854834 0.0033369243533991 0.00563779490837303 0.591884665482107 0.557961419027077 0.978119281874714
"ACC_microglia1275" "cg00035197" -0.00816892118327982 0.00779833042420998 -1.04752180773456 0.302471016670507 0.999993678854834 -0.00209359970313816 0.00972854033063647 -0.215201832133556 0.83093446379531 0.99405650222327
"ACC_microglia1276" "cg00035220" 0.00655650716935005 0.0107099443264442 0.612188725683773 0.544608347129835 0.999993678854834 -0.00898324031557776 0.0133608246446212 -0.672356726064375 0.506037399577304 0.973510497057895
"ACC_microglia1277" "cg00035237" 9.81984778258159e-06 0.00105470937938287 0.00931047734526394 0.992627480364612 0.999993678854834 0.0005164216853124 0.00131576660339656 0.392487302823535 0.697221906676688 0.987145947128811
"ACC_microglia1278" "cg00035249" -0.00218484716917947 0.00140931254716814 -1.5502928527598 0.130609679927568 0.999993678854834 0.00246390069327535 0.00175813965397423 1.40142490257004 0.170422345689781 0.91935273077737
"ACC_microglia1279" "cg00035268" 0.0039078441651954 0.00583922788390998 0.669239879464798 0.507997937442346 0.999993678854834 0.0103478173368946 0.00728452897969505 1.42051975710965 0.164836542505765 0.918084528226607
"ACC_microglia1280" "cg00035316" -0.0128493103505715 0.00518815962668357 -2.47666056466061 0.0185603515968693 0.999993678854834 -0.00886730197291584 0.00647231104920566 -1.37003643760355 0.179925324685622 0.922200352680075
"ACC_microglia1281" "cg00035347" -0.0156345727446091 0.0120902187658045 -1.29315879616913 0.204936020876661 0.999993678854834 0.000427458766273846 0.0150827388006275 0.0283409248097607 0.977560944307159 0.999152505277822
"ACC_microglia1282" "cg00035348" 0.0133800597838257 0.0112303710116286 1.19141743135389 0.241988421274645 0.999993678854834 0.0155084435038447 0.0140100651513119 1.10695013451757 0.276319496994039 0.945582014895035
"ACC_microglia1283" "cg00035357" 0.0003426364068364 0.00466778849866849 0.0734044412968022 0.941927418754516 0.999993678854834 -0.0156337583277238 0.00582313985096083 -2.68476435872378 0.0112651709025711 0.75518684013809
"ACC_microglia1284" "cg00035389" 0.00143855897818339 0.00164961787297717 0.872055887456609 0.389478758768152 0.999993678854834 -0.00232967657853136 0.00205792434205851 -1.13205161672806 0.265771910069874 0.943781511307418
"ACC_microglia1285" "cg00035398" -0.00607275451452711 0.00746812815696933 -0.813156173392653 0.421956799033501 0.999993678854834 0.00680030042580307 0.00931660778874963 0.729911635221442 0.470594171073688 0.970236016958239
"ACC_microglia1286" "cg00035449" 0.0100984827040957 0.0544470684480676 0.18547339630834 0.853993061660067 0.999993678854834 0.103540377833065 0.0679235775439213 1.52436578839082 0.136944625194772 0.906764736829372
"ACC_microglia1287" "cg00035452" 0.00230005890490428 0.00278471735949865 0.825957757277879 0.414759818272188 0.999993678854834 0.000523324778814145 0.00347397887337539 0.150641324512625 0.881175709764286 0.995663008325199
"ACC_microglia1288" "cg00035453" -0.00140466887478415 0.00192423615947606 -0.729987776119238 0.470548249934011 0.999993678854834 -0.00347381204123394 0.00240051499036454 -1.44711116372008 0.157299188875482 0.915303464916143
"ACC_microglia1289" "cg00035505" -0.00878854780104982 0.00514954577107411 -1.70666466359356 0.0972794638622085 0.999993678854834 -0.00383759410859295 0.00642413965466561 -0.597370903324907 0.554336990941634 0.977791779216538
"ACC_microglia1290" "cg00035526" -0.0102658770808183 0.00976502532848495 -1.05129036899396 0.300763097559313 0.999993678854834 -0.00187518042621327 0.0121820232755111 -0.153930129979545 0.878602342241952 0.995445794058082
"ACC_microglia1291" "cg00035583" 0.00235709943846385 0.00824738260407111 0.285799695687736 0.776817938604494 0.999993678854834 -0.0162421947037501 0.0102887400150172 -1.57863787791734 0.123958192098715 0.900377090718167
"ACC_microglia1292" "cg00035608" -0.000251456134485615 0.00143740310481581 -0.17493779834143 0.862197443872617 0.999993678854834 0.000987371207947582 0.00179318306815646 0.550624877895307 0.585599398373971 0.980704090991839
"ACC_microglia1293" "cg00035623" 0.00160492884760316 0.00130483543583549 1.22998563920478 0.227399297986281 0.999993678854834 -0.00202214600376156 0.00162780280801646 -1.2422548934079 0.222898449150498 0.935644094415103
"ACC_microglia1294" "cg00035630" 0.00492101949203388 0.00563753196426176 0.872903164581576 0.389023451530708 0.999993678854834 0.00215396392653458 0.00703291013539336 0.306269223560057 0.761323688888646 0.990747657127224
"ACC_microglia1295" "cg00035636" 0.00876817656849416 0.00903641608899644 0.97031571832677 0.338947762359832 0.999993678854834 -0.00944247752153938 0.0112730717453692 -0.837613539133043 0.408273447097564 0.963775981464245
"ACC_microglia1296" "cg00035673" 0.0119110707177446 0.00602861344770303 1.97575625325303 0.0565932031413507 0.999993678854834 -0.00645107065914991 0.00752079046070145 -0.857764977346309 0.397209382837568 0.962601775508274
"ACC_microglia1297" "cg00035689" 0.0160238765005389 0.0175888694795975 0.911023674325749 0.368889935223085 0.999993678854834 -0.0200871921714051 0.0219423923832901 -0.915451324564873 0.366596147421558 0.959569727081128
"ACC_microglia1298" "cg00035812" -0.0015122444009536 0.00191075740372028 -0.791437153669653 0.434340931563285 0.999993678854834 0.000697190841329567 0.00238370002974555 0.292482624755426 0.771748778544819 0.991339251790654
"ACC_microglia1299" "cg00035847" 0.00712982209316665 0.00596025242353518 1.19622821090818 0.240131898443433 0.999993678854834 -0.00972736349037931 0.00743550900371215 -1.30823101492083 0.199834379253236 0.928580623727877
"ACC_microglia1300" "cg00035869" 0.0017053271090407 0.0095890213589769 0.17784162170462 0.859934556852789 0.999993678854834 -0.0142064935596022 0.0119624555446549 -1.18759008186659 0.243472957705821 0.93993491245385
"ACC_microglia1301" "cg00035889" -0.00206462364255819 0.00359919085271133 -0.573635499490912 0.57010363504799 0.999993678854834 -0.00388706402530853 0.00449004741573354 -0.865706676434618 0.392901460492006 0.962280747837637
"ACC_microglia1302" "cg00035923" 0.00380044456543895 0.00392541565104851 0.968163604387684 0.34000525271523 0.999993678854834 -0.00950209311666711 0.00489701800236371 -1.94038353791646 0.0609170933599769 0.858881283874677
"ACC_microglia1303" "cg00035934" -0.00846008113847596 0.00733660569294267 -1.15313286450899 0.257140152787034 0.999993678854834 0.00378520726556608 0.00915253143829187 0.413569436072051 0.681864888700961 0.986051370685082
"ACC_microglia1304" "cg00035937" -0.00224480779325543 0.00756350866924042 -0.296794502581151 0.768483502604162 0.999993678854834 0.0101890455756655 0.00943559648375353 1.07985177123771 0.288037566836932 0.947984378564091
"ACC_microglia1305" "cg00035945" -0.000907546530647156 0.00173368341017666 -0.523478811252327 0.604138975926657 0.999993678854834 0.000244155863464494 0.00216279742701049 0.112888918959912 0.910802573803126 0.996622473104162
"ACC_microglia1306" "cg00035969" 0.00651104700289426 0.00532029769562021 1.22381253369606 0.229689304811064 0.999993678854834 -0.0113212655512026 0.0066371553765083 -1.70574062365232 0.0974533177943869 0.886923976060789
"ACC_microglia1307" "cg00035980" -0.00195682019422592 0.00599926294923938 -0.326176767176711 0.746350189053725 0.999993678854834 -0.00803741574396678 0.00748417525045828 -1.0739213707582 0.290648141329898 0.94841047428269
"ACC_microglia1308" "cg00036011" 0.00138694843792987 0.00271763362486908 0.510351515096774 0.61320222529492 0.999993678854834 6.41884438339522e-05 0.003390290855252 0.0189330197833958 0.985008550994732 0.999459011151294
"ACC_microglia1309" "cg00036110" 0.00217664561519619 0.00551261516887604 0.394848098137782 0.69549560033827 0.999993678854834 -0.011384059411489 0.0068770744608609 -1.65536369807807 0.107331731855101 0.892519980790027
"ACC_microglia1310" "cg00036114" 0.00312877072612978 0.00197812976813055 1.58168123069431 0.123260760149447 0.999993678854834 -0.00445716988113817 0.00246774811807749 -1.80616889077422 0.0800200748283381 0.87676632575112
"ACC_microglia1311" "cg00036115" -0.00208974144218329 0.00119965199038996 -1.74195638312073 0.0908311153815086 0.999993678854834 0.000448748650862234 0.00149658479910068 0.299848462400455 0.76617340870406 0.991010060269903
"ACC_microglia1312" "cg00036119" 0.00493191977300643 0.00514251087748827 0.959048972476905 0.344508432256061 0.999993678854834 0.0109397933681013 0.00641536351384463 1.70524917948808 0.097545886538876 0.887016796362739
"ACC_microglia1313" "cg00036137" 0.0034352402932943 0.00596861884309208 0.575550287864361 0.568823449079496 0.999993678854834 -0.00404646706855972 0.00744594624420528 -0.543445646241247 0.590475577025108 0.981080833829199
"ACC_microglia1314" "cg00036171" 0.00692148895272224 0.00760527252190667 0.910090852469148 0.369374381282796 0.999993678854834 -0.00277134843510834 0.00948769754935665 -0.292099154794017 0.772039376515817 0.991339251790654
"ACC_microglia1315" "cg00036258" 0.00605739103109815 0.00543781240036598 1.11393894917936 0.273353244512603 0.999993678854834 -0.0028861793325786 0.0067837568260972 -0.425454420989184 0.673267278795777 0.98564748153598
"ACC_microglia1316" "cg00036263" 0.00190077372819472 0.00218220787097864 0.871032385811298 0.390029217001144 0.999993678854834 -0.00230891957183017 0.00272233877353288 -0.848138223750086 0.402471137060426 0.963281716831143
"ACC_microglia1317" "cg00036272" 0.00530372412372448 0.00760129211862188 0.697739810673932 0.490227277515921 0.999993678854834 -0.0169924159318455 0.00948273193341302 -1.79193254129347 0.0823177601435617 0.87809409228548
"ACC_microglia1318" "cg00036279" 0.00118824883946051 0.00369726380027982 0.321386004258226 0.749944681716596 0.999993678854834 -0.000483312964610567 0.00461239496628128 -0.10478568469175 0.917180183544904 0.996877180898435
"ACC_microglia1319" "cg00036299" -0.00205233514725882 0.005493291534439 -0.373607541924937 0.711085878250347 0.999993678854834 -0.00448958975124141 0.0068529679218033 -0.655130711608527 0.516924697493704 0.974653722706738
"ACC_microglia1320" "cg00036324" -0.0025580360640468 0.00614966266718875 -0.415963639387098 0.680129394176297 0.999993678854834 0.00626124998735299 0.00767180127323421 0.816138187676677 0.420273517919479 0.965154808819951
"ACC_microglia1321" "cg00036328" 0.000413495494224132 0.00161203037912466 0.25650601848376 0.799152562787061 0.999993678854834 -0.000272070345263927 0.00201103335001532 -0.135288828134976 0.893205382471982 0.996158695329208
"ACC_microglia1322" "cg00036347" -0.00956955220893814 0.0108135554633557 -0.884958905640874 0.382581729508677 0.999993678854834 0.00814092670024678 0.0134900811738158 0.603474997322349 0.550318591099664 0.97750082139147
"ACC_microglia1323" "cg00036352" 0.00847618603263133 0.0113121989683469 0.749296052549012 0.458987128352625 0.999993678854834 0.00931370832218619 0.0141121468192848 0.659978133834224 0.513848214438913 0.974059689377945
"ACC_microglia1324" "cg00036386" 0.00144915386562712 0.00219208264868803 0.661085414135476 0.513146864313307 0.999993678854834 -0.00264286842546426 0.00273465771463644 -0.966434816071897 0.340856332866217 0.956383003612246
"ACC_microglia1325" "cg00036408" -0.00540670851850091 0.00534114205118178 -1.01227573928775 0.318771181635906 0.999993678854834 -0.00595427784779463 0.0066631590391791 -0.893611845790221 0.378000620355412 0.960805498978972
"ACC_microglia1326" "cg00036440" -0.00307154629687662 0.00198122629301105 -1.55032582987202 0.13060177635915 0.999993678854834 0.000492346396194637 0.00247161108175639 0.19920059423134 0.843328152716189 0.994491603900449
"ACC_microglia1327" "cg00036534" 0.00200030451152572 0.00345095025974639 0.579638754825961 0.566094806973136 0.999993678854834 -0.00136585314917891 0.00430511493546573 -0.317262876753173 0.753042807517535 0.990206924924137
"ACC_microglia1328" "cg00036558" 0.0014904252222627 0.0071384662721776 0.208787877596576 0.835897274668596 0.999993678854834 0.00957487202332386 0.00890534938249983 1.07518207451127 0.290091787922862 0.948305052224714
"ACC_microglia1329" "cg00036570" -0.00312217256216773 0.00968332545822856 -0.322427721306694 0.749162598454237 0.999993678854834 0.0085713590525754 0.0120801013974217 0.70954363465896 0.482970820137971 0.97184340254755
"ACC_microglia1330" "cg00036585" -0.00228650527974822 0.00452840715955074 -0.504924844252534 0.616967127481004 0.999993678854834 0.0037752744623216 0.00564925942974458 0.668277764417042 0.508603961580723 0.973781171387692
"ACC_microglia1331" "cg00036588" 0.00664716374532627 0.00872978736586552 0.761434782629122 0.451804887598763 0.999993678854834 -0.0140018142046576 0.0108905475719577 -1.28568505046626 0.207502189978005 0.931195042831217
"ACC_microglia1332" "cg00036599" 0.00575443438979593 0.00662169000799125 0.869028055202117 0.391108615486822 0.999993678854834 0.00193034662273412 0.00826066283363998 0.233679386461961 0.81667748269535 0.993720544618275
"ACC_microglia1333" "cg00036614" 0.00917993057535733 0.00614209433626301 1.49459289824953 0.144522565594874 0.999993678854834 -0.0147776969788906 0.00766235966090932 -1.92860915342844 0.0624185364526995 0.86056939319934
"ACC_microglia1334" "cg00036619" -0.000141127726875852 0.00451198905533771 -0.0312783841328022 0.975235942202357 0.999993678854834 0.00525236222912397 0.00562877758551634 0.933126624622557 0.357532223513527 0.958636879686746
"ACC_microglia1335" "cg00036656" 1.29568345515127e-05 0.00718138549526587 0.00180422490340536 0.998571300525422 0.999993678854834 -0.000669610550680604 0.00895889179094632 -0.0747425648513022 0.940870797913569 0.997621863012596
"ACC_microglia1336" "cg00036664" -0.00135181324408769 0.00179581078241012 -0.752759286963101 0.456931205750205 0.999993678854834 -0.00275545890490121 0.00224030230478963 -1.22994959162887 0.227412620796367 0.93665989559932
"ACC_microglia1337" "cg00036723" -0.00613450449722878 0.0046441490629432 -1.32091033558279 0.195618296642337 0.999993678854834 -0.00442384695304822 0.00579364928165473 -0.763568303496741 0.450549427709133 0.968278845251469
"ACC_microglia1338" "cg00036732" 0.0124421023673618 0.00578540768166996 2.15060079634187 0.0389274544848102 0.999993678854834 0.00389048405733027 0.00721738742764316 0.539043261337116 0.593475343507134 0.981282183506194
"ACC_microglia1339" "cg00036871" 0.00150923876733934 0.00449411271498953 0.335825748719091 0.739128163569523 0.999993678854834 -0.000424309389142149 0.00560647656868566 -0.0756820052565779 0.940129053676207 0.997621863012596
"ACC_microglia1340" "cg00036976" 0.0015215774427413 0.0032949028318551 0.461797364107586 0.647256603691283 0.999993678854834 -0.00998182161803348 0.00411044330536663 -2.42840513211826 0.0207794621885862 0.792699927078467
"ACC_microglia1341" "cg00036984" 0.000609951697153686 0.00583855768444917 0.10446958480487 0.917429084216216 0.999993678854834 -0.0124654892697276 0.00728369289528609 -1.71142433500939 0.0963880562404882 0.886352260737722
"ACC_microglia1342" "cg00037013" -0.000370094971048159 0.00482072447520268 -0.0767716497700482 0.939268782427098 0.999993678854834 0.00831773985628568 0.00601392989636584 1.38307895163727 0.175927755615413 0.921059278418817
"ACC_microglia1343" "cg00037026" 0.00675189421544762 0.00516349137781283 1.30762186307893 0.200038666719458 0.999993678854834 -0.0168929858852855 0.00644153701925685 -2.6225085464516 0.0131066048994072 0.764546944471167
"ACC_microglia1344" "cg00037035" -0.00999538533192857 0.0101676992626651 -0.983052810052198 0.332734341216164 0.999993678854834 -0.0153902042242918 0.012684365366147 -1.21332079138672 0.233620662991172 0.93770571831386
"ACC_microglia1345" "cg00037058" -4.59276564613568e-05 0.00126031340388852 -0.0364414567992798 0.971149910817947 0.999993678854834 0.00201332480270777 0.00157226087021227 1.28052846754111 0.209286908422366 0.931541608026087
"ACC_microglia1346" "cg00037131" 0.000749783448860735 0.00288029063882828 0.260315205261977 0.796238103903727 0.999993678854834 0.00301277026368367 0.0035932080483284 0.838462516826778 0.407803477426737 0.963760972943537
"ACC_microglia1347" "cg00037153" 0.000366831072569671 0.00122586311978289 0.299243093824896 0.76663115308256 0.999993678854834 -0.00170234765519243 0.00152928359686116 -1.11316675251502 0.273679863565802 0.94529473406369
"ACC_microglia1348" "cg00037186" 0.000599840593161646 0.00190815288370717 0.314356673557662 0.755229039794417 0.999993678854834 6.65401556710517e-05 0.0023804508499069 0.0279527534347765 0.977868197718317 0.999156388310383
"ACC_microglia1349" "cg00037187" 0.00285385813841859 0.00495146269663 0.576366684608357 0.568278061110057 0.999993678854834 -0.00816761167462182 0.0061770278917987 -1.32225591622567 0.195174900742676 0.927191708199524
"ACC_microglia1350" "cg00037188" 0.000639700489255595 0.00851736345586511 0.0751054586986179 0.94058426517806 0.999993678854834 -0.00828194029379747 0.0106255453903093 -0.779436724382241 0.441276796150356 0.967569691246437
"ACC_microglia1351" "cg00037223" -0.00546579916631147 0.00510166894684649 -1.0713747252632 0.291774274773689 0.999993678854834 -0.00586124591547897 0.00636441256052313 -0.92094059895407 0.363765319225738 0.959368104674027
"ACC_microglia1352" "cg00037314" -0.00656471080353764 0.00854843704013542 -0.767942814893053 0.447981740287599 0.999993678854834 0.0213311292516395 0.0106643101773017 2.00023526107121 0.0537595992371975 0.851724457534036
"ACC_microglia1353" "cg00037317" 0.00088799954435924 0.00768737043520904 0.115514082720939 0.908737719299257 0.999993678854834 0.0109225996557432 0.00959011599243053 1.13894343555014 0.26292736188407 0.943093357738092
"ACC_microglia1354" "cg00037376" 0.00295442579080344 0.00961416442564512 0.307299278439914 0.760546575649109 0.999993678854834 -0.013290990422211 0.0119938219173028 -1.10815305695316 0.275807313073066 0.945466459869916
"ACC_microglia1355" "cg00037388" -0.00133947281131953 0.00150033972775469 -0.892779672857224 0.378439654169 0.999993678854834 -0.00115834060591706 0.00187169749896771 -0.618871696177352 0.540249846308835 0.976648109133818
"ACC_microglia1356" "cg00037400" 0.00224271991744531 0.00180335879072336 1.24363489339008 0.222396410688291 0.999993678854834 -0.0034879454763908 0.00224971856433454 -1.55039191643179 0.130585938673747 0.903305907320491
"ACC_microglia1357" "cg00037406" 0.000967465665393714 0.00690082989278833 0.140195553350005 0.889357708979318 0.999993678854834 0.0084556967121827 0.00860889424721371 0.982204737259887 0.333145643826372 0.955186385468237
"ACC_microglia1358" "cg00037419" -0.0105653960281696 0.00883929602331561 -1.19527573240007 0.240498632500112 0.999993678854834 0.0182346866846077 0.0110271613511391 1.65361565900403 0.107688890905853 0.892911944609466
"ACC_microglia1359" "cg00037441" -0.00202691778217656 0.00211096512336545 -0.960185348275721 0.343944831231751 0.999993678854834 0.00392366556926886 0.00263346232104654 1.48992660267476 0.145740174068312 0.911088797076574
"ACC_microglia1360" "cg00037450" 0.00235284863146872 0.00129043424172582 1.82329990586893 0.0773276725022321 0.999993678854834 0.000375027924446724 0.00160983709098678 0.232960171278476 0.817231266212884 0.993720544618275
"ACC_microglia1361" "cg00037457" 0.00771451949214713 0.00480010338704974 1.60715694436087 0.117547499399683 0.999993678854834 -0.00696463560698622 0.00598820476331236 -1.16305902724905 0.253147058483877 0.94206745113176
"ACC_microglia1362" "cg00037458" -0.00125541626519639 0.00435173870106303 -0.288486131965993 0.774779003901202 0.999993678854834 0.00568135800286926 0.00542886273839468 1.04650978973715 0.302930812366662 0.950122146011969
"ACC_microglia1363" "cg00037535" -0.00545119712630711 0.00753252409010476 -0.723687977774698 0.474356444833208 0.999993678854834 -0.00188726635988729 0.00939694273207189 -0.200838337925166 0.842057722180673 0.994411983886735
"ACC_microglia1364" "cg00037614" -0.00282823818850578 0.0101227640395898 -0.279393866877133 0.78168626385378 0.999993678854834 7.58371521805838e-05 0.0126283079658865 0.00600532964395917 0.99524462667935 0.999745040953709
"ACC_microglia1365" "cg00037635" -0.0028231756031139 0.00198861532283992 -1.41966903839509 0.165082297015879 0.999993678854834 0.000583896971942665 0.00248082901313197 0.235363650155604 0.81538100321322 0.993711391011976
"ACC_microglia1366" "cg00037671" 0.000753303024785016 0.00799807994306183 0.0941854832844589 0.92553137646018 0.999993678854834 -0.005279305846405 0.00997773100921331 -0.529108856665925 0.600271288489271 0.981922452746445
"ACC_microglia1367" "cg00037681" 0.00534650139129896 0.00682858832185243 0.782958517822697 0.439234459771408 0.999993678854834 -0.00946513182123982 0.00851877174686206 -1.11109114112916 0.274559175647538 0.94529473406369
"ACC_microglia1368" "cg00037728" 0.00325034112308608 0.00614976627460357 0.528530838075729 0.600667831578731 0.999993678854834 -0.00230419055729377 0.00767193052512004 -0.300340383655613 0.765801509428356 0.991007119212011
"ACC_microglia1369" "cg00037755" -0.00397475974138219 0.00683194566531509 -0.581790303392126 0.564661507371705 0.999993678854834 -0.00310044624977467 0.0085229600858402 -0.363775756139661 0.718345796558736 0.988202667563878
"ACC_microglia1370" "cg00037763" -0.00711688806139015 0.00586216860042563 -1.21403674075042 0.23335081329242 0.999993678854834 0.00786443641018933 0.00731314788575517 1.07538320474935 0.2900030977694 0.948305052224714
"ACC_microglia1371" "cg00037791" 0.000895516075411555 0.00457253716411727 0.195846647773378 0.845931203725526 0.999993678854834 -0.000401175076133725 0.00570431230720202 -0.0703283857069358 0.944356762921819 0.997665416924544
"ACC_microglia1372" "cg00037806" 0.010728457335068 0.00663116895541407 1.61788327325133 0.115207875965926 0.999993678854834 0.0030736487981202 0.00827248797021137 0.371550712335658 0.712602429404267 0.987855055135475
"ACC_microglia1373" "cg00037856" -0.00897590330015004 0.00839145335929337 -1.06964823801462 0.292539474356281 0.999993678854834 0.00511909170240941 0.0104684705568642 0.489000917049226 0.628075450376529 0.983430942520652
"ACC_microglia1374" "cg00037930" -0.00174068551032062 0.00358018666757733 -0.486199651566917 0.630038825165798 0.999993678854834 0.00282421979448123 0.00446633939472518 0.632334344724603 0.531525519098488 0.97611823512367
"ACC_microglia1375" "cg00037940" 0.00454649090710803 0.00550544461481742 0.825817209180808 0.414838419409367 0.999993678854834 0.0034299082758712 0.00686812908145816 0.499394847591159 0.620814579767889 0.98288180161619
"ACC_microglia1376" "cg00037952" -0.00525622880469929 0.00639038984681582 -0.822520836865429 0.416684546665468 0.999993678854834 0.00532980288385543 0.00797211223061708 0.668555927171497 0.508428709637913 0.97374747886102
"ACC_microglia1377" "cg00037986" -0.0144612714706182 0.0118171798600386 -1.22374979833564 0.229712665206942 0.999993678854834 0.00371386244406766 0.0147421184547226 0.251921896807031 0.802663815100529 0.993094901402699
"ACC_microglia1378" "cg00038020" -0.00570691500870789 0.00862772752266577 -0.661462128204136 0.512908372983413 0.999993678854834 0.00552579877210546 0.0107632263061615 0.51339613373568 0.611094593133424 0.98232456368621
"ACC_microglia1379" "cg00038038" 0.00610755064347371 0.00905897174825862 0.674199104842969 0.504880479868475 0.999993678854834 -0.01296503234507 0.011301210286426 -1.1472251215998 0.259538318378507 0.942838482795583
"ACC_microglia1380" "cg00038046" 0.000365795279684097 0.00327043245595415 0.111849207898524 0.911620546252706 0.999993678854834 0.00925427861745618 0.00407991612507182 2.26825217327066 0.0299835499788222 0.815367717652936
"ACC_microglia1381" "cg00038131" 0.000618139539296119 0.00471908007278194 0.130987296202355 0.896580653075519 0.999993678854834 -0.00438869402628525 0.00588712689950075 -0.745472978789948 0.461262951020876 0.969444203915838
"ACC_microglia1382" "cg00038167" 0.0096266197110528 0.00513793952731136 1.8736342963714 0.0698594453795198 0.999993678854834 0.00609128640853931 0.00640966068232272 0.950328997186784 0.348853721069897 0.957520602938332
"ACC_microglia1383" "cg00038193" 0.00381614560259757 0.00437702440130631 0.871858425431361 0.389584919019308 0.999993678854834 0.00709717332907686 0.00546040704867954 1.29975169722798 0.202692394415241 0.929260259983005
"ACC_microglia1384" "cg00038233" 0.00352472667455919 0.00733964586034661 0.480231163958738 0.634231184377165 0.999993678854834 0.00526572329432588 0.00915632409512896 0.575091405635934 0.569130116852692 0.979171193380763
"ACC_microglia1385" "cg00038239" -0.000849280257312574 0.00108003558817231 -0.786344696983335 0.437276131983636 0.999993678854834 -0.00205633592891157 0.00134736144873232 -1.52619471994415 0.13648976411298 0.906631341421258
"ACC_microglia1386" "cg00038298" 0.00577967268903801 0.00396493885251531 1.45769528964399 0.154376174279622 0.999993678854834 -0.00178390772018155 0.00494632382021825 -0.360653241684213 0.720657116449387 0.988342741654658
"ACC_microglia1387" "cg00038342" -0.0030364818792381 0.00570369045505314 -0.532371436207228 0.598035358595353 0.999993678854834 -0.000721964853226327 0.00711544389722012 -0.101464485372218 0.919795753151275 0.997057431381962
"ACC_microglia1388" "cg00038358" 0.00406746772884814 0.0055945121341974 0.727046010676259 0.472324330854902 0.999993678854834 -0.00228472776225064 0.00697924221815573 -0.327360434103744 0.745462972977046 0.989851255743941
"ACC_microglia1389" "cg00038376" 5.1411049583567e-05 0.00698392242458792 0.00736134316191241 0.994170873540878 0.999993678854834 -0.00357924007798511 0.00871255349256667 -0.410814129409803 0.683864317957637 0.986341069943356
"ACC_microglia1390" "cg00038436" -0.00236702756553083 0.00137932986662632 -1.71607069693946 0.0955244723717528 0.999993678854834 0.00110401846221942 0.00172073578660716 0.641596734845766 0.525566781473813 0.975587259473457
"ACC_microglia1391" "cg00038446" 0.00680963825127297 0.00478779715588762 1.42229046669178 0.16432594619327 0.999993678854834 -0.0029485505190266 0.0059728525456368 -0.493658682597234 0.624816967457932 0.983187561062759
"ACC_microglia1392" "cg00038450" 0.00159068524477986 0.00659562435571352 0.2411728077573 0.810913421154075 0.999993678854834 0.00670196498831227 0.00822814552087762 0.814517070864521 0.421188090192828 0.965220864551854
"ACC_microglia1393" "cg00038503" 0.00229305103253325 0.00823979241912923 0.27828990293612 0.782526169203313 0.999993678854834 0.0115751348278501 0.0102792711394622 1.12606571719011 0.268260475080931 0.944507374371257
"ACC_microglia1394" "cg00038584" -0.00162424435616467 0.00400292539220657 -0.405764334086007 0.687534793520424 0.999993678854834 0.00235230253201302 0.00499371262824575 0.471052843270911 0.640702165935513 0.984353654747433
"ACC_microglia1395" "cg00038623" -0.00116616785436134 0.00788025384753878 -0.147986077215719 0.88325430092489 0.999993678854834 0.00111567529852152 0.00983074109471332 0.113488422467102 0.910330970966132 0.996622473104162
"ACC_microglia1396" "cg00038665" 0.00146116168465322 0.0034772436245313 0.420206877178522 0.677057938477524 0.999993678854834 -0.00165144619456898 0.00433791632317612 -0.380700334339284 0.705865389394247 0.987575599912464
"ACC_microglia1397" "cg00038675" 0.0123511298025054 0.0047770972909879 2.58548843579261 0.0143297635151701 0.999993678854834 -0.00245538588869677 0.00595950429523616 -0.412011765921458 0.682994949262286 0.986174630487941
"ACC_microglia1398" "cg00038681" 0.00423621442118363 0.00466178461965272 0.908710883665665 0.370091804306084 0.999993678854834 -0.00475420492437774 0.00581564991709448 -0.817484716609792 0.419514786080286 0.965020516117873
"ACC_microglia1399" "cg00038688" -0.000746992855373727 0.00489498955282801 -0.152603564790483 0.879640170206028 0.999993678854834 0.0144726890389021 0.00610657675326136 2.37001672519266 0.0237865531208798 0.800180134612256
"ACC_microglia1400" "cg00038736" 0.000762720038339736 0.00456955742634256 0.166913328179839 0.868456837036721 0.999993678854834 0.000920115580743447 0.00570059503728153 0.161406936420838 0.872757053752817 0.995444206731281
"ACC_microglia1401" "cg00038760" 0.000123435294170234 0.00379763581772283 0.032503194117294 0.974266567654709 0.999993678854834 -0.00470010042417774 0.0047376106427972 -0.992082460664748 0.328376368231748 0.954735746406101
"ACC_microglia1402" "cg00038791" 0.00954618944774591 0.00597694441088756 1.59716885275972 0.119761027727078 0.999993678854834 -0.0154312377630395 0.00745633252148103 -2.06954796055346 0.0463980048276107 0.84397541444736
"ACC_microglia1403" "cg00038857" 0.00353847316021071 0.00535265204222397 0.661069154560721 0.513157159336045 0.999993678854834 -0.00600532158478808 0.00667751793473345 -0.89933439991993 0.374990436332312 0.960536026390336
"ACC_microglia1404" "cg00038877" 0.00373863740703337 0.00430269691021178 0.868905592248505 0.391174627298167 0.999993678854834 0.00693997117531157 0.00536768232999576 1.29291764092102 0.205018444947775 0.930204499188336
"ACC_microglia1405" "cg00038997" -0.000619707525191431 0.0050210322858309 -0.123422334275805 0.902521343103105 0.999993678854834 0.000662104978898765 0.00626381705274847 0.105703115739666 0.916457836006121 0.996830023458319
"ACC_microglia1406" "cg00039016" 0.0114615514729783 0.00683535600633742 1.67680388005419 0.103030391638351 0.999993678854834 -0.00380174882870939 0.00852721454011078 -0.445837126628692 0.658626398623788 0.985121078437179
"ACC_microglia1407" "cg00039044" -0.00114742453124067 0.00156861739327813 -0.731487828808755 0.469644084894029 0.999993678854834 -0.00136728062520941 0.00195687496473197 -0.69870617686434 0.489630902535634 0.972447926858062
"ACC_microglia1408" "cg00039048" 0.00773496586784634 0.00439237870862396 1.7609970316675 0.0875039506809419 0.999993678854834 -0.00740534762360045 0.00547956178948471 -1.35144887640675 0.18574400899979 0.924462104773367
"ACC_microglia1409" "cg00039057" -0.000963710245786535 0.00312557015914657 -0.308331023370685 0.759768440665813 0.999993678854834 -0.00144221051367188 0.00389919812259964 -0.369873617170891 0.713839873686846 0.987977782333797
"ACC_microglia1410" "cg00039070" 0.00610957016459194 0.00516908933400929 1.18194323406154 0.245675438859047 0.999993678854834 -0.000249400272677747 0.00644852055799703 -0.0386755799930664 0.969382075172665 0.998797261122526
"ACC_microglia1411" "cg00039129" 0.00370829862572475 0.00495370956405449 0.748590238845087 0.459406793451439 0.999993678854834 0.0094919856462248 0.00617983089438608 1.5359620365741 0.134081211475663 0.905347536764123
"ACC_microglia1412" "cg00039142" -0.00315527033916186 0.00970880073555153 -0.324990740371047 0.747239526882771 0.999993678854834 0.00553862350369797 0.0121118822081067 0.457288422107578 0.650460132654472 0.984978750830032
"ACC_microglia1413" "cg00039147" -0.00423186375628642 0.00556879904343557 -0.759923948283765 0.452695180771344 0.999993678854834 -0.0136745501710997 0.00694716473145103 -1.9683641744081 0.0574740598571058 0.8560774915484
"ACC_microglia1414" "cg00039170" -0.00596413962598773 0.0064304088634612 -0.927489954779874 0.360406565201242 0.999993678854834 0.00673847376434583 0.00802203658573522 0.839995391734835 0.406955776437569 0.963725410670393
"ACC_microglia1415" "cg00039173" -0.00325251612263193 0.00802298891628889 -0.405399553279754 0.687800236608735 0.999993678854834 -0.0116554391925897 0.0100088053465974 -1.16451852033991 0.252563763408113 0.941970748471598
"ACC_microglia1416" "cg00039176" -0.00628344919307259 0.00745299525148983 -0.84307704232289 0.405254911184031 0.999993678854834 0.00483323708101821 0.00929772925023324 0.51982983704295 0.606651957374136 0.982046467973919
"ACC_microglia1417" "cg00039177" 0.00231338708290154 0.00248558947307308 0.93071969766647 0.358757751295373 0.999993678854834 -0.000135663426473596 0.00310081211218318 -0.0437509341312781 0.96536660570683 0.998610733432609
"ACC_microglia1418" "cg00039180" 0.00344403250632555 0.00727239610580228 0.473576034118621 0.638920365444994 0.999993678854834 -0.00586616914971773 0.00907242896454063 -0.646593009727109 0.52236744498409 0.975256176980987
"ACC_microglia1419" "cg00039279" -0.00230512241861738 0.0049795868836102 -0.462914388782825 0.646464028328899 0.999993678854834 -0.00291393955904454 0.00621211325910418 -0.469073797837476 0.642101225538134 0.984435822073818
"ACC_microglia1420" "cg00039326" -0.00989946498824239 0.00929618811724969 -1.06489507993855 0.294653408091885 0.999993678854834 0.00696533400227851 0.0115971414521088 0.600607833494341 0.552204210696899 0.977632757199579
"ACC_microglia1421" "cg00039385" -0.00236298596399607 0.00390782201954791 -0.604681060748372 0.549526403163549 0.999993678854834 -0.00541760534883946 0.00487506966928406 -1.11128777973651 0.274475785217945 0.94529473406369
"ACC_microglia1422" "cg00039441" -0.00157706927300262 0.00257057097497755 -0.61350932860992 0.543745629183686 0.999993678854834 -0.00420483985179057 0.00320682787756664 -1.31121469948715 0.198836060916141 0.928430562380021
"ACC_microglia1423" "cg00039452" -0.00494120976980701 0.00784769406911309 -0.629638429619039 0.533266579944091 0.999993678854834 0.0162802971968666 0.00979012225704679 1.66293093890102 0.105796895936333 0.891608384859568
"ACC_microglia1424" "cg00039463" 0.00920083239671921 0.00656748782424464 1.40096679932215 0.170558154894393 0.999993678854834 0.00159829773629833 0.00819304475362758 0.195079824944282 0.846526595346572 0.994613983530511
"ACC_microglia1425" "cg00039478" 0.00255623307710883 0.00427377636896198 0.598120457512308 0.553842742464648 0.999993678854834 -0.00756037809678929 0.00533160349816546 -1.41803082307053 0.165556355004853 0.918084528226607
"ACC_microglia1426" "cg00039480" 0.00319158944380686 0.00538759733157364 0.592395690951655 0.557623306501592 0.999993678854834 0.00544841211747866 0.006721112734942 0.810641382215363 0.423379551582717 0.965367613649738
"ACC_microglia1427" "cg00039490" -8.3627159468834e-05 0.00398333863520075 -0.0209942380318412 0.983376682382983 0.999993678854834 0.00889499933853957 0.0049692778396292 1.78999839123572 0.0826341997849757 0.878391742999768
"ACC_microglia1428" "cg00039505" 0.00049336659123723 0.00233976935309628 0.210861207573449 0.834292273070325 0.999993678854834 -0.00309346093397239 0.00291889921018452 -1.05980395732021 0.296929500828467 0.949312782411572
"ACC_microglia1429" "cg00039564" -0.00321571078218352 0.00286430681609471 -1.12268377260224 0.269673858033035 0.999993678854834 0.000959121281911762 0.00357326797710259 0.268415715825902 0.790050220190193 0.992376792809036
"ACC_microglia1430" "cg00039593" -0.00169451285424551 0.00546217240413208 -0.310226907697681 0.7583392410955 0.999993678854834 0.000246489128595729 0.00681414631541108 0.0361731487975627 0.971362229965577 0.998927838589221
"ACC_microglia1431" "cg00039627" -0.00474617045908662 0.0042381568959017 -1.11986662496525 0.270855274164515 0.999993678854834 -0.000695455938528007 0.00528716764313328 -0.131536577893692 0.896149539377262 0.996229911592008
"ACC_microglia1432" "cg00039649" 0.000506682330416749 0.00106117689076456 0.477472073531203 0.636173381188678 0.999993678854834 -0.00112505915157732 0.00132383492595959 -0.849848519264451 0.401533149577399 0.963238195320794
"ACC_microglia1433" "cg00039662" 0.0111006638958752 0.00872099754418674 1.27286630223565 0.21196026354515 0.999993678854834 0.00434161413534758 0.0108795821306325 0.399060743622071 0.692419251157268 0.986976483004141
"ACC_microglia1434" "cg00039672" -0.000312076270654433 0.00528395084807897 -0.0590611607918139 0.953259606237821 0.999993678854834 -0.000189311930201705 0.00659181211032676 -0.0287192545893607 0.977261484269273 0.999125313157674
"ACC_microglia1435" "cg00039734" 0.00642992376756064 0.00972064237262562 0.661471075786925 0.512902709154005 0.999993678854834 -0.00861797564651379 0.0121266548373221 -0.710663885640607 0.48228532397384 0.971703568483401
"ACC_microglia1436" "cg00039793" -0.00159665289369825 0.000982553344239777 -1.62500377517275 0.11367600799583 0.999993678854834 -0.000246956043092242 0.00122575081029691 -0.201473285612124 0.841565296032024 0.994408969716883
"ACC_microglia1437" "cg00039794" -0.00379714572063104 0.00210192049741766 -1.80651253237032 0.0799652929547958 0.999993678854834 -0.000740666578355305 0.00262217900737269 -0.28246224848601 0.779353213856141 0.991769123319467
"ACC_microglia1438" "cg00039795" -0.000572352951812281 0.00530569681909973 -0.1078751710335 0.914747937569608 0.999993678854834 -0.00550887071601346 0.00661894055251837 -0.832288894620371 0.411228705263352 0.964108779163056
"ACC_microglia1439" "cg00039840" 0.00375132671080517 0.0058636749323626 0.639756936405354 0.526747521819058 0.999993678854834 -0.00297657563143455 0.00731502705862974 -0.406912456724682 0.686699592571188 0.986422743669096
"ACC_microglia1440" "cg00039845" 0.00200255597116343 0.00369021882059747 0.54266591454845 0.59100635065147 0.999993678854834 0.00190003527716723 0.00460360624289567 0.412727582881222 0.682475544960122 0.986140059094131
"ACC_microglia1441" "cg00039864" -0.000432346197909434 0.00475405270541201 -0.0909426598104922 0.928087941799095 0.999993678854834 0.00696013692659083 0.00593075581088338 1.17356659901904 0.248969501026178 0.941129001850786
"ACC_microglia1442" "cg00039913" -0.0100328353713977 0.00652110868375531 -1.53851681637978 0.133456924295892 0.999993678854834 0.00395409776543333 0.00813518604359521 0.486048843166453 0.630144602798017 0.983627233647001
"ACC_microglia1443" "cg00039936" 0.00127419231822024 0.00605227282092153 0.210531209666492 0.834547682191956 0.999993678854834 -0.00449038570847851 0.0075503059023451 -0.594728977415844 0.556080848206143 0.977926640696679
"ACC_microglia1444" "cg00039945" 0.000677634430127287 0.00416190865794491 0.162818188917652 0.871654555737654 0.999993678854834 0.00241164181898254 0.00519204676241247 0.464487692299207 0.645348415758812 0.98476295833414
"ACC_microglia1445" "cg00039998" -0.00484517492653766 0.0048975846593205 -0.989298861290106 0.329715668178803 0.999993678854834 -0.0070108649743226 0.0061098141895844 -1.14747597173647 0.259436161020086 0.942838482795583
"ACC_microglia1446" "cg00040007" -0.00155719876434726 0.00152975138293047 -1.01794238052213 0.316110681909062 0.999993678854834 0.00133556178564857 0.00190838900317482 0.699837288638069 0.488933377030834 0.972329085180106
"ACC_microglia1447" "cg00040008" -0.00318355849876004 0.00157008124627742 -2.02763933796934 0.0507350866403683 0.999993678854834 0.00146421833506787 0.0019587011444611 0.747545555486323 0.46002835721205 0.969376234789396
"ACC_microglia1448" "cg00040013" 0.00667654323423536 0.00571941130297186 1.16734798051089 0.251435744729386 0.999993678854834 0.00718428199700852 0.00713505590321232 1.00689918824239 0.321309622787959 0.953464493609962
"ACC_microglia1449" "cg00040027" -0.0120596147217057 0.00551065279987317 -2.1884185340044 0.0358226416308271 0.999993678854834 0.00159439523941347 0.00687462637454631 0.231924638889004 0.818028776202098 0.993720544618275
"ACC_microglia1450" "cg00040047" 0.000648338494843584 0.00438875512116614 0.147727197563785 0.88345700335346 0.999993678854834 -0.000434146144883239 0.00547504130691893 -0.0792955012658259 0.937276495295435 0.997510100115387
"ACC_microglia1451" "cg00040103" 0.00264529401234197 0.00720888117137556 0.366949315636619 0.715999451655805 0.999993678854834 0.00993196275948754 0.00899319308101743 1.10438669224745 0.27741322917715 0.945781239306626
"ACC_microglia1452" "cg00040278" 0.00531683418716222 0.00292824244905317 1.81570832322351 0.0785111356176205 0.999993678854834 -0.00374226513931979 0.00365302868868645 -1.02442807276869 0.313084395534597 0.951866887624271
"ACC_microglia1453" "cg00040288" 0.00121778190086239 0.00679129334209386 0.179315167158856 0.858786713364446 0.999993678854834 -5.55487960544603e-05 0.0084722456707695 -0.00655656105985122 0.994808135387313 0.999738213376929
"ACC_microglia1454" "cg00040312" -0.000474897424530335 0.00405146060396707 -0.117216350089972 0.907399123881264 0.999993678854834 0.00322651403364355 0.00505426107123069 0.638375024196743 0.527635332126952 0.975797345177996
"ACC_microglia1455" "cg00040322" 0.00303086302623935 0.0106342640950565 0.285009192845634 0.777418216647809 0.999993678854834 0.0295937210851248 0.0132664123610634 2.23072525409972 0.0326126584772294 0.82091995689381
"ACC_microglia1456" "cg00040367" 0.00110980710746132 0.00152570612419091 0.727405553313789 0.47210705121562 0.999993678854834 0.000160116169979772 0.00190334247902736 0.0841236780789939 0.93346636670013 0.99732273012792
"ACC_microglia1457" "cg00040380" -0.00118229235709135 0.00104295569587123 -1.13359787167539 0.265131783623635 0.999993678854834 0.000715306177162837 0.00130110369763899 0.54976876820875 0.586179845411959 0.980797602596021
"ACC_microglia1458" "cg00040393" 0.0027761151513508 0.0046427458830254 0.597946823129112 0.55395721513864 0.999993678854834 0.00855391945342181 0.00579189879255273 1.47687654080222 0.149189051202716 0.912582180901475
"ACC_microglia1459" "cg00040423" -0.00130188138157934 0.00165241944763039 -0.787863749392603 0.43639932971781 0.999993678854834 -5.87309420058603e-05 0.00206141935067195 -0.0284905358954334 0.977442521982689 0.999140804887335
"ACC_microglia1460" "cg00040426" 0.00438819776429718 0.00622441512041507 0.704997606908415 0.485758266694215 0.999993678854834 0.00272019461300093 0.00776505613888705 0.350312291932871 0.7283305753564 0.988753095179427
"ACC_microglia1461" "cg00040427" -0.00393922111345961 0.005575169943863 -0.706565208437423 0.484796047353408 0.999993678854834 0.00384901719464005 0.0069551125303232 0.553408327738615 0.583714135806625 0.980695981306876
"ACC_microglia1462" "cg00040446" -0.000346394072586854 0.00289467262839785 -0.119666061435962 0.905473251943784 0.999993678854834 0.00126697200114094 0.00361114980739109 0.350850025260035 0.727930841641453 0.988745652325402
"ACC_microglia1463" "cg00040466" 0.00438437027899386 0.00795612037743558 0.551068871636031 0.585298478154237 0.999993678854834 -0.00338199284976131 0.00992538578860254 -0.340741702316992 0.735457879513865 0.989161642936778
"ACC_microglia1464" "cg00040486" 0.00481435233725403 0.00629409196394763 0.764900221482383 0.449766715929286 0.999993678854834 0.0094189072301477 0.00785197910130907 1.19955836721183 0.238852924363211 0.939343981159004
"ACC_microglia1465" "cg00040504" 0.00395134125340438 0.0058306934845087 0.677679467099842 0.502698974725955 0.999993678854834 -0.0010004572950303 0.00727388218169389 -0.137541036552412 0.89143895113343 0.996084233041847
"ACC_microglia1466" "cg00040530" -0.000757624852934389 0.00725703538702289 -0.104398671431199 0.917484923382371 0.999993678854834 0.00171799167668691 0.00905326622533574 0.189764846622878 0.850655855817372 0.994855514545729
"ACC_microglia1467" "cg00040566" -0.000952184983657472 0.00268508625633674 -0.35461988657174 0.725130626892939 0.999993678854834 0.0044200914433221 0.00334968749912335 1.31955337459954 0.196066224279931 0.92756195314102
"ACC_microglia1468" "cg00040569" -0.00104168582006391 0.00103215913232322 -1.00922986334408 0.32020754582912 0.999993678854834 0.00073440821187821 0.00128763481414786 0.570354423326332 0.572300626493425 0.979477880638237
"ACC_microglia1469" "cg00040575" -0.00203439787791784 0.00380189048671532 -0.53510165140908 0.596167317313768 0.999993678854834 0.00113617832863851 0.00474291840954151 0.239552577238693 0.812158832558685 0.993535217449594
"ACC_microglia1470" "cg00040588" -0.0129579630161794 0.00873588110898046 -1.48330349904357 0.14748247201626 0.999993678854834 0.0012334027317444 0.0108981496127065 0.113175426616123 0.910577186817403 0.996622473104162
"ACC_microglia1471" "cg00040590" 0.00413301749934018 0.010764186093275 0.38396005638757 0.703470974487261 0.999993678854834 0.00664826952592389 0.0134284921051561 0.495086825375664 0.623819397030829 0.983159656435929
"ACC_microglia1472" "cg00040592" -0.00335970956991513 0.00721054432277075 -0.465943959224443 0.644316535955523 0.999993678854834 -0.000437250016298209 0.00899526788864214 -0.0486088932215462 0.961523991653402 0.998408691241732
"ACC_microglia1473" "cg00040646" 0.00553813843581885 0.00518327393793095 1.06846338861063 0.293065428573864 0.999993678854834 0.00310766987385632 0.00646621607534747 0.480600994096741 0.633971050883027 0.983862654811262
"ACC_microglia1474" "cg00040659" -0.00860455993324919 0.00623786766335898 -1.37940725863617 0.177046072811821 0.999993678854834 0.0226038482379006 0.00778183839860935 2.904692577777 0.00651374416964892 0.717855235344209
"ACC_microglia1475" "cg00040663" 0.00431453760390129 0.00662304771943434 0.651442928795594 0.519271867739606 0.999993678854834 -9.36986423761516e-05 0.0082623566001019 -0.0113404258507792 0.991020126323549 0.999641855142522
"ACC_microglia1476" "cg00040688" -0.000401033102188336 0.00520308156373085 -0.0770760744908977 0.939028453177713 0.999993678854834 0.00534825821006989 0.00649092640127191 0.823959151504459 0.415878398564412 0.964550342212229
"ACC_microglia1477" "cg00040708" 0.000151900995520428 0.00605325787408883 0.0250940896092738 0.980131048934315 0.999993678854834 -0.0051529776038436 0.00755153477172414 -0.682374876050141 0.499764150932922 0.972946809158035
"ACC_microglia1478" "cg00040738" -0.00255099921169353 0.00597233604487247 -0.42713591340589 0.672054450231098 0.999993678854834 -0.00265573444644732 0.00745058351211654 -0.35644650410648 0.723775212681409 0.988541508913699
"ACC_microglia1479" "cg00040744" 0.00410688591684152 0.00699848348143441 0.586825121147499 0.56131461059352 0.999993678854834 0.00367705671150481 0.00873071864088463 0.421163121015687 0.676366536653402 0.985803368940441
"ACC_microglia1480" "cg00040749" 0.00997555899032345 0.0147078153024988 0.678248861925036 0.502342572448086 0.999993678854834 0.00935164884487775 0.0183482318089141 0.509675751989053 0.613670476018641 0.98252238419807
"ACC_microglia1481" "cg00040761" 0.0022019646664243 0.00580024069889938 0.379633325707006 0.706649819678697 0.999993678854834 0.00965901772483411 0.00723589185083273 1.33487591080048 0.191053807863154 0.925905188708119
"ACC_microglia1482" "cg00040781" -0.00180158648508337 0.00510794844836264 -0.352702558237617 0.726554321332357 0.999993678854834 0.00659885906078256 0.00637224633781046 1.03556245489561 0.307935644244499 0.951084092478447
"ACC_microglia1483" "cg00040825" 0.0189112252232566 0.00700669880042544 2.69902071744661 0.0108787377054275 0.999993678854834 -0.00260559216387542 0.00874096738103611 -0.298089679356126 0.767503533486638 0.991079644733528
"ACC_microglia1484" "cg00040837" -0.00400525659104505 0.0104293968643165 -0.384035303589682 0.703415738167098 0.999993678854834 0.00891536320253102 0.0130108372561035 0.685225941039941 0.497986769902103 0.972904448766027
"ACC_microglia1485" "cg00040861" 0.00017112394668335 0.00122898818869026 0.139239699989077 0.890107043281549 0.999993678854834 -0.000696432618856154 0.00153318216966425 -0.454239967458442 0.65262984829933 0.984978750830032
"ACC_microglia1486" "cg00040862" 0.00338158159343022 0.00484219334519357 0.698357407968193 0.48984609167575 0.999993678854834 0.005741790132946 0.00604071265064758 0.950515355556676 0.348760476768897 0.957520602938332
"ACC_microglia1487" "cg00040873" -0.00412418829275312 0.00293813910073921 -1.40367360133341 0.169756925513335 0.999993678854834 -0.00205238675906225 0.00366537491792125 -0.559939107191309 0.579302409918204 0.980151153620943
"ACC_microglia1488" "cg00040934" -0.0124302042084377 0.00839784094567278 -1.48016666293766 0.14831345084063 0.999993678854834 0.000851464529519026 0.0104764391717249 0.0812742302572672 0.93571480551278 0.997437495781224
"ACC_microglia1489" "cg00040945" -0.00250439247984852 0.00135565981736267 -1.84736056035106 0.0736767813093092 0.999993678854834 0.00082413529472283 0.00169120702642862 0.487305978418966 0.62926308566746 0.983519259600707
"ACC_microglia1490" "cg00040986" 0.00751172118466081 0.00567369831269958 1.32395498855608 0.194616123890348 0.999993678854834 0.0149965711229249 0.00707802822609347 2.11874983313 0.0417254852125352 0.835666273540743
"ACC_microglia1491" "cg00041014" 0.0111638705801162 0.00930805907198589 1.19937685115425 0.238922507325383 0.999993678854834 0.0140128422812939 0.0116119506555706 1.20676040545966 0.236104128716345 0.938412056060287
"ACC_microglia1492" "cg00041030" -0.00461059527193483 0.00483065647571612 -0.954444865850523 0.346798205341722 0.999993678854834 0.00272950827066431 0.00602632022382093 0.452931170148421 0.653562320855626 0.984978750830032
"ACC_microglia1493" "cg00041047" 0.00239147945045105 0.00510447483564316 0.468506462947373 0.64250254077745 0.999993678854834 -0.00106775046015857 0.00636791295109867 -0.167676673402759 0.867861020583998 0.995249915190599
"ACC_microglia1494" "cg00041053" 0.017002971836122 0.0134677719789442 1.26249329604813 0.215620453111352 0.999993678854834 -0.0405725544196257 0.0168012581839591 -2.41485214829697 0.0214448480838884 0.792970201375337
"ACC_microglia1495" "cg00041079" -0.000413193798616397 0.00996544224054699 -0.0414626655438543 0.967176908518832 0.999993678854834 0.00168544760862823 0.012432046537655 0.13557282009227 0.892982613790114 0.9961445330866
"ACC_microglia1496" "cg00041083" -0.015155101913087 0.00959174903358743 -1.58001443324032 0.123642334959975 0.999993678854834 0.0167819566231305 0.0119658583617982 1.40248665124668 0.170107905699521 0.91932896165464
"ACC_microglia1497" "cg00041084" -0.00252423112771945 0.0011985686414368 -2.1060380193941 0.0428909961542919 0.999993678854834 0.00141837000590342 0.00149523330417682 0.948594444720643 0.349722397852692 0.957585503297228
"ACC_microglia1498" "cg00041270" 0.00581456561973349 0.00762496054994673 0.762569928282988 0.451136659283908 0.999993678854834 -0.0180703636732879 0.00951225867518736 -1.89969220669159 0.0662424180396536 0.865111867577043
"ACC_microglia1499" "cg00041311" 0.035299483458328 0.0136588161947125 2.58437356174343 0.0143681826383449 0.999993678854834 0.0127291516264088 0.0170395888594926 0.747033964925597 0.460332921886208 0.969383033370102
"ACC_microglia1500" "cg00041328" -0.00158879062392758 0.00104959847500571 -1.51371277851651 0.139618420122246 0.999993678854834 -0.000780993691135283 0.0013093906694909 -0.596455824325479 0.554940690656746 0.977837493102751
"ACC_microglia1501" "cg00041368" -0.000555229050108207 0.0064347298454049 -0.0862863031467749 0.931760254679697 0.999993678854834 -0.0031167823685209 0.00802742707893321 -0.388266668494621 0.700312284822343 0.987227082954758
"ACC_microglia1502" "cg00041401" 0.00335444136634979 0.00547455401845695 0.612733266498167 0.54425252561339 0.999993678854834 -0.0185533912355095 0.00682959257477238 -2.71661757745891 0.0104187451305437 0.749522037923079
"ACC_microglia1503" "cg00041515" -0.0119686254678271 0.00650192073771018 -1.84078304714033 0.074659898986378 0.999993678854834 -0.000760842078230644 0.00811124877794892 -0.0938008559543943 0.925834566051909 0.997094226047499
"ACC_microglia1504" "cg00041564" -0.000193790479375201 0.00991891355636356 -0.019537470336242 0.984529999750664 0.999993678854834 -0.00456729152684173 0.0123740012695032 -0.369103851484015 0.714408109100353 0.988009059985349
"ACC_microglia1505" "cg00041575" -0.00192651389717011 0.00727346475603665 -0.264868802116789 0.792757987721651 0.999993678854834 -0.00233314407817062 0.00907376212258073 -0.257130840179777 0.798674301560361 0.992822114308713
"ACC_microglia1506" "cg00041599" 0.00328003581110444 0.0030415557427633 1.07840726539651 0.288671912731947 0.999993678854834 0.00291286171181888 0.00379438881167304 0.767676128196921 0.448138026878997 0.968242750770986
"ACC_microglia1507" "cg00041636" 0.00538102206989398 0.00507067279002591 1.06120475383041 0.296302022433854 0.999993678854834 0.000704531360824826 0.00632574436549674 0.11137525010774 0.91199345588831 0.996638033484392
"ACC_microglia1508" "cg00041641" -0.00706260991937003 0.00815005779950101 -0.866571758522061 0.392433997309566 0.999993678854834 0.00117920682544861 0.0101673257846722 0.115980037467308 0.908371283887339 0.996584089663404
"ACC_microglia1509" "cg00041666" -0.00132012756496218 0.00371864335543262 -0.355002466970538 0.724846664068026 0.999993678854834 0.00496601300977483 0.00463906629889239 1.07047683516843 0.29217205454723 0.948494823364276
"ACC_microglia1510" "cg00041759" 0.000103005933537233 0.00124151077557043 0.0829682154711112 0.934378051869371 0.999993678854834 -0.00187273388262025 0.00154880429451414 -1.2091481727249 0.235197976437471 0.938132616408844
"ACC_microglia1511" "cg00041829" -0.00152123058987505 0.00548723194195445 -0.277230961979934 0.783332069956063 0.999993678854834 -0.000612308283800996 0.00684540848450498 -0.089448027124604 0.929266538024016 0.997152881263713
"ACC_microglia1512" "cg00041865" -0.00709553716797089 0.00452080496295323 -1.56952959176892 0.126064759050091 0.999993678854834 0.0050965001121086 0.00563977556945952 0.903670731102694 0.372719782880405 0.960206523617071
"ACC_microglia1513" "cg00041872" -0.00454257576095133 0.00287148021067304 -1.58196310880604 0.123196325822825 0.999993678854834 0.00578254669371991 0.00358221690009848 1.61423689714627 0.115998888912584 0.896823160357054
"ACC_microglia1514" "cg00041873" -0.00567798281338733 0.00480258499507207 -1.18227638224279 0.245545094297372 0.999993678854834 0.00272945286578386 0.00599130060850188 0.455569340304953 0.65168329728643 0.984978750830032
"ACC_microglia1515" "cg00041898" -0.00496000335863926 0.00317743377529424 -1.56100920094863 0.128061669228153 0.999993678854834 0.00354808735669642 0.00396389880260915 0.89510038812317 0.377216121195621 0.960756909780219
"ACC_microglia1516" "cg00041901" -0.000393535219215767 0.0009455191416555 -0.416210737443908 0.679950380000225 0.999993678854834 -0.00148440307366632 0.00117955005784667 -1.25844856162881 0.217060501212179 0.933883529408671
"ACC_microglia1517" "cg00041903" 0.00385636889048022 0.00452649435832124 0.851954865113418 0.400379841458665 0.999993678854834 -0.00805437353253276 0.00564687318000993 -1.42634220315863 0.163162287976178 0.917510401529825
"ACC_microglia1518" "cg00041935" 0.00943733108103881 0.0052516712253336 1.79701483130055 0.0814911579061323 0.999993678854834 -0.00886856384707207 0.00655154277129474 -1.35366037537437 0.185044180671633 0.924212549899947
"ACC_microglia1519" "cg00041980" 0.00327139929951456 0.005919458046209 0.552651826227515 0.58422623025725 0.999993678854834 0.0113858755142591 0.00738461737390265 1.54183689387848 0.132649145896695 0.904745937679817
"ACC_microglia1520" "cg00041989" 0.00863012193614357 0.00587398933113431 1.46920967159418 0.151245447020757 0.999993678854834 -0.0138880576863031 0.00732789443394964 -1.89523168100794 0.0668498853149098 0.86560374803178
"ACC_microglia1521" "cg00041995" 0.0121941673901411 0.00836065123302451 1.45851884623224 0.154150554576786 0.999993678854834 0.00883409827308604 0.0104300444180146 0.84698568088818 0.403104007341218 0.963281716831143
"ACC_microglia1522" "cg00041996" -0.00131054796726603 0.00481958467334948 -0.271921349263324 0.78737656941011 0.999993678854834 0.00904881818450311 0.00601250797555784 1.50499894907226 0.141836609022266 0.90914980586451
"ACC_microglia1523" "cg00042059" 0.0166022966685634 0.00468450862565189 3.5440849820728 0.00120156646629813 0.999993678854834 -0.00971058157211535 0.00584399847336373 -1.66163314661615 0.106058821663777 0.891769970637367
"ACC_microglia1524" "cg00042073" -0.00201114807930204 0.00595873980902688 -0.337512316992824 0.737868254610111 0.999993678854834 0.0174648839177785 0.00743362199323066 2.34944471667818 0.0249367401270256 0.805509265394472
"ACC_microglia1525" "cg00042079" 0.00707657011366143 0.00839134686836195 0.843317553746033 0.405122352144984 0.999993678854834 -0.0150217394890036 0.0104683377077459 -1.43496894238408 0.160706344096969 0.916663911145745
"ACC_microglia1526" "cg00042080" -0.00594562158415033 0.00625291350692504 -0.950856201283708 0.348589977657977 0.999993678854834 -0.00759650823191097 0.00780060832601418 -0.973835361862413 0.337223067250599 0.955846432847054
"ACC_microglia1527" "cg00042081" 0.00957666682584894 0.00450942611864159 2.12369968459175 0.0412792855658545 0.999993678854834 -0.00229974627006783 0.00562558028152215 -0.408801608897415 0.685326201064546 0.986391167682837
"ACC_microglia1528" "cg00042144" -0.00132244044240185 0.00262449352429176 -0.503884056166121 0.617690412478567 0.999993678854834 -0.00210171479871249 0.00327409710920952 -0.641921949352294 0.52535821363864 0.975574557468164
"ACC_microglia1529" "cg00042156" -0.0307502961020504 0.0153634304348556 -2.00152539059805 0.0536137551743945 0.999993678854834 0.0209432418362621 0.0191661220379184 1.09272192855852 0.282429116354791 0.946670268631702
"ACC_microglia1530" "cg00042186" -0.00311327890619958 0.00326132486185743 -0.954605578429396 0.346718107395873 0.999993678854834 0.00920032065548184 0.004068554257638 2.26132431150693 0.0304540894913372 0.817194786195743
"ACC_microglia1531" "cg00042199" -0.00176241820180715 0.00920434266688568 -0.191476813238144 0.849325337868125 0.999993678854834 -0.0109178086425113 0.0114825628026484 -0.950816366533882 0.348609901084733 0.957505203080584
"ACC_microglia1532" "cg00042205" -0.00508626531832965 0.00544631238088776 -0.933891588036413 0.35714330731592 0.999993678854834 -0.0080693144869824 0.00679436068600274 -1.18764882523918 0.243450122103234 0.93992646027539
"ACC_microglia1533" "cg00042208" -0.00132895394733738 0.0121430443278009 -0.109441579184127 0.913515075911809 0.999993678854834 0.011281643273881 0.0151486395232715 0.744729799435128 0.461706119832934 0.969512197512956
"ACC_microglia1534" "cg00042244" 9.29144191614874e-05 0.00720808582899903 0.0128903042174777 0.98979292677378 0.999993678854834 -0.00788288950982151 0.00899220087884516 -0.876636278040296 0.387021400237397 0.96169747302676
"ACC_microglia1535" "cg00042252" -0.00125466336528179 0.00737910311468779 -0.170029249595989 0.86602525154543 0.999993678854834 0.00746054322551776 0.00920554764290302 0.810439912422748 0.423493660808559 0.965367613649738
"ACC_microglia1536" "cg00042254" -3.21291132763075e-05 0.0057430827180103 -0.00559440197083539 0.995570019760844 0.999993678854834 -0.00395379258033531 0.00716458636721645 -0.551852176481113 0.584767770471483 0.980695981306876
"ACC_microglia1537" "cg00042263" 5.36696649705815e-05 0.0100064310821785 0.00536351717508626 0.995752846230139 0.999993678854834 0.00450037709956014 0.0124831807647558 0.360515255235766 0.720759317363255 0.988347921369499
"ACC_microglia1538" "cg00042325" -0.00855248623982139 0.00586907558148287 -1.45721180807498 0.154508749996589 0.999993678854834 -0.000369907827881893 0.00732176445367716 -0.0505216782405663 0.960011242447152 0.998294637044024
"ACC_microglia1539" "cg00042335" 0.000470933158301071 0.0018481414869112 0.254814450969412 0.800447745070865 0.999993678854834 -0.00183437441531923 0.00230558568489479 -0.79562187922022 0.431937864891916 0.966526769006207
"ACC_microglia1540" "cg00042341" 0.00117107237564455 0.00137339439377772 0.852684691993929 0.399980718429238 0.999993678854834 -0.00172182607034222 0.00171333119051443 -1.00495810726777 0.322229452726304 0.953539992750034
"ACC_microglia1541" "cg00042356" 0.00105662731556521 0.000794046658362142 1.33068668501759 0.192414321305936 0.999993678854834 0.000198254849295873 0.000990585743366447 0.20013900929173 0.84260015298541 0.994432173043532
"ACC_microglia1542" "cg00042409" -0.000550391700479674 0.00516928768416483 -0.106473412606866 0.915851391571541 0.999993678854834 -0.0140011667669078 0.00644876800294787 -2.17113823299389 0.0372128735507372 0.830987031299551
"ACC_microglia1543" "cg00042419" 0.000555312533232032 0.00975412454431058 0.0569310480617081 0.954943444906069 0.999993678854834 0.000208492729606124 0.0121684243751431 0.0171339134121604 0.986432959239643 0.999459011151294
"ACC_microglia1544" "cg00042433" 0.00268904577457411 0.0042274932890587 0.636085166955488 0.529108207277769 0.999993678854834 0.00800652616530071 0.00527386462523085 1.51815162774495 0.138499250128079 0.907592679874161
"ACC_microglia1545" "cg00042467" -0.000911450090008353 0.00573764560065737 -0.158854372236571 0.874751822038903 0.999993678854834 -0.00851173307460341 0.00715780347747308 -1.18915434062857 0.242865412663384 0.939826423422228
"ACC_microglia1546" "cg00042478" 0.00360834218677873 0.00363236591633581 0.993386203342279 0.327750356643695 0.999993678854834 0.00954475945702501 0.00453143383140014 2.10634421954603 0.042862586608447 0.837459403369204
"ACC_microglia1547" "cg00042489" 0.000783497713884867 0.00616674593042429 0.127052050258695 0.899670228528956 0.999993678854834 0.0017850694493471 0.00769311291384512 0.232034739297086 0.817943973558489 0.993720544618275
"ACC_microglia1548" "cg00042568" -0.000797346189961819 0.00610904408893718 -0.130518977822689 0.896948246482436 0.999993678854834 -0.0063688710913912 0.00762112895554595 -0.83568604186346 0.40934170625572 0.96408292169496
"ACC_microglia1549" "cg00042637" 0.000777663341673632 0.00225231388958815 0.345273074622753 0.732080310479697 0.999993678854834 0.0016912664608809 0.00280979713863955 0.601917639399325 0.551342391930942 0.977628801222468
"ACC_microglia1550" "cg00042650" 0.00184292345982689 0.00939667382935538 0.196125085673355 0.845715036262509 0.999993678854834 -0.000912182199290391 0.0117224989645115 -0.0778146538593792 0.938445403084146 0.997589982354383
"ACC_microglia1551" "cg00042654" -0.00165922347725376 0.00487841684344506 -0.340115150160486 0.735925318557996 0.999993678854834 0.000190586668602143 0.0060859020366426 0.0313160920853869 0.975206097705238 0.999023637479702
"ACC_microglia1552" "cg00042683" -0.000600976476504871 0.00366215316421174 -0.164104680923204 0.870649750204179 0.999993678854834 0.00734846690964643 0.00456859389343087 1.60847452871938 0.117258023377371 0.89725854642611
"ACC_microglia1553" "cg00042733" -8.69123968789946e-05 0.00405796873897443 -0.0214177098123629 0.983041428112748 0.999993678854834 -0.0136019988552639 0.00506238007240818 -2.68687823922975 0.0112070782232177 0.75518684013809
"ACC_microglia1554" "cg00042810" 0.0104268726025062 0.00737959796331181 1.41293233782438 0.167038584609978 0.999993678854834 0.00900431453144995 0.0092061649743746 0.978074426920819 0.335153687225362 0.955527951757863
"ACC_microglia1555" "cg00042837" 0.0027247579196803 0.00549678450121708 0.495700335182687 0.623391076309222 0.999993678854834 0.00782164586381238 0.00685732545300879 1.14062631523205 0.262236116658085 0.942925251141982
"ACC_microglia1556" "cg00042854" 0.00527028473300652 0.00580755278373743 0.907488046904129 0.370728293143243 0.999993678854834 -0.0133304072954048 0.00724501379211736 -1.83994229381709 0.0747863676786546 0.873372886725634
"ACC_microglia1557" "cg00042874" 0.00167296490868165 0.00128771243188165 1.29917586198733 0.202887607643532 0.999993678854834 0.0029428131485743 0.00160644159023201 1.83188306781156 0.0760079716014432 0.87391289668255
"ACC_microglia1558" "cg00042882" -0.00661603190416892 0.00911485700950722 -0.725851420079118 0.473046662188369 0.999993678854834 -0.00508915896137124 0.0113709280321959 -0.447558804959602 0.657395862176165 0.984978750830032
"ACC_microglia1559" "cg00042896" 0.000483384861963455 0.00669600556185158 0.0721900329231192 0.942886443130564 0.999993678854834 -0.0132362756964426 0.00835337266043568 -1.5845427032286 0.122607935007159 0.899912731256347
"ACC_microglia1560" "cg00042914" 0.0262082959652289 0.00934798185695223 2.80363145396323 0.00839866809268012 0.999993678854834 0.00104988452596178 0.0116617549601498 0.0900280043226266 0.92880917617983 0.997136057966831
"ACC_microglia1561" "cg00042969" 0.00363203750259052 0.00527202574398061 0.688926359424066 0.495685149873497 0.999993678854834 -0.0159634254179255 0.00657693535468072 -2.4271829593953 0.0208386838849148 0.792739276508834
"ACC_microglia1562" "cg00042994" -0.000262171076053029 0.00516809252197095 -0.0507287891883649 0.959847455179461 0.999993678854834 0.000448548038042629 0.00644727701924074 0.0695717023952931 0.944954444652216 0.997665416924544
"ACC_microglia1563" "cg00043004" -0.00233220541621797 0.00747214403291654 -0.312119975999399 0.75691302572478 0.999993678854834 0.00075300890360933 0.0093216176573997 0.0807809257239354 0.936104116649401 0.997478151038592
"ACC_microglia1564" "cg00043005" 0.00050644124205134 0.00498867140284452 0.101518260305253 0.919753396054217 0.999993678854834 -0.00204678455075336 0.00622344634028282 -0.328882814897115 0.744322393449849 0.98978731682901
"ACC_microglia1565" "cg00043043" 0.00479318725242564 0.00631991595706265 0.758425789993163 0.453579026924724 0.999993678854834 0.00223659110179597 0.00788419494045044 0.283680340058689 0.77842761041557 0.991724329001775
"ACC_microglia1566" "cg00043069" 0.00430202258733554 0.00634896263166176 0.677594567320604 0.502752128165855 0.999993678854834 -0.0073342039096492 0.00792043112562555 -0.925985441110688 0.361176329362737 0.959021916097226
"ACC_microglia1567" "cg00043076" 0.0103894763302197 0.0160478734212337 0.647405176842488 0.521848369148235 0.999993678854834 0.000243604377437921 0.0200199754699721 0.0121680657303153 0.990364794979926 0.999621983058766
"ACC_microglia1568" "cg00043080" 0.00684927868221872 0.00491158823120744 1.39451402678659 0.17248016424588 0.999993678854834 -0.00667486899063125 0.00612728386661321 -1.0893683295794 0.283883007715493 0.946950027711795
"ACC_microglia1569" "cg00043088" -0.00562799863796892 0.00333750583867218 -1.68628877671357 0.101173775611917 0.999993678854834 -0.00338335632408094 0.00416359122902207 -0.812605305846899 0.422268203409835 0.965365585855895
"ACC_microglia1570" "cg00043095" 0.00350058529974947 0.00323807485901013 1.08106991103337 0.287503392929365 0.999993678854834 6.31462226067963e-06 0.00403954951199587 0.00156319961964266 0.998762159427966 0.999962821303805
"ACC_microglia1571" "cg00043234" 0.00352743969573417 0.0125363350044765 0.281377268115009 0.780177944469812 0.999993678854834 0.0101453799001812 0.01563927585202 0.648711615306077 0.521013974927852 0.975082625775965
"ACC_microglia1572" "cg00043265" -0.000593306976600482 0.00107368251782195 -0.552590702327958 0.584267616073766 0.999993678854834 4.34813637505506e-05 0.00133943589316278 0.0324624448041922 0.974298818023742 0.998973712203901
"ACC_microglia1573" "cg00043284" -0.00592642942313576 0.007712336844271 -0.768434981874284 0.447693400388168 0.999993678854834 -0.00496619533844913 0.0096212619819254 -0.516168809016809 0.609178140237699 0.98227139132
"ACC_microglia1574" "cg00043324" 0.00495120840328931 0.00285509130178746 1.73416815083621 0.0922223776704761 0.999993678854834 0.00187717660783415 0.00356177147750217 0.527034544380874 0.601694921621446 0.982026397452129
"ACC_microglia1575" "cg00043347" 0.00120858021611061 0.00576395533654953 0.209678969655948 0.835207376448232 0.999993678854834 0.00495593894584661 0.00719062528839821 0.689222250788511 0.495501365443383 0.972754039594355
"ACC_microglia1576" "cg00043361" -0.00253050364921749 0.00733095045700541 -0.345180841701004 0.732149004707618 0.999993678854834 0.00797850958051353 0.00914547644217066 0.872399555229716 0.38929403875241 0.961811710706943
"ACC_microglia1577" "cg00043364" -0.000879994445314236 0.0100438845184729 -0.087614950539877 0.930712236336796 0.999993678854834 -0.0182659221619266 0.0125299045178786 -1.45778622142438 0.154351249934109 0.914121043990043
"ACC_microglia1578" "cg00043371" 0.00240791946598338 0.0013363475935588 1.80186612943336 0.0807087064994954 0.999993678854834 -0.00138972370702835 0.00166711472231607 -0.83361012198228 0.410494167680472 0.964108779163056
"ACC_microglia1579" "cg00043379" 8.68246107462583e-05 0.000964565685254758 0.0900142023229102 0.928820059957187 0.999993678854834 -0.000307948508049962 0.00120331092170919 -0.255917653944793 0.799602990443071 0.992914706043319
"ACC_microglia1580" "cg00043405" 0.0080955027472567 0.00763921924739297 1.05972907506477 0.296963070037771 0.999993678854834 -0.0150883761268161 0.00953004662537952 -1.5832426345779 0.122904185651255 0.900030287533525
"ACC_microglia1581" "cg00043430" -0.0100868580590807 0.00840373362253208 -1.20028293519869 0.238575315085969 0.999993678854834 0.002124276957632 0.0104837903791453 0.202624898133949 0.840672342126043 0.994382283195948
"ACC_microglia1582" "cg00043444" -0.0039419223869748 0.0111792617116568 -0.352610260735242 0.726622880966542 0.999993678854834 -0.0175244816649207 0.0139463054926415 -1.25656803331658 0.217732485620756 0.933963447570269
"ACC_microglia1583" "cg00043510" -0.000480160226265326 0.00346102759146263 -0.138733429184368 0.890503972249858 0.999993678854834 -0.000569118523330539 0.00431768656589092 -0.131810985963291 0.895934177232646 0.996229911592008
"ACC_microglia1584" "cg00043524" -0.0103348523473846 0.00551177256264637 -1.87505058126392 0.0696585832419426 0.999993678854834 0.00738858845181179 0.00687602329628558 1.0745438363775 0.290373351092332 0.948365575066091
"ACC_microglia1585" "cg00043564" -0.00627636721180073 0.00586416580076953 -1.07029156832113 0.292254178145109 0.999993678854834 -0.00554605652507654 0.00731563942471763 -0.758109606432743 0.453765691098847 0.968520019884228
"ACC_microglia1586" "cg00043591" 0.00615561135348458 0.0093322119786912 0.659609036693558 0.514082116048461 0.999993678854834 0.00332911394701996 0.0116420817880314 0.28595521038535 0.776699863003129 0.99161276323314
"ACC_microglia1587" "cg00043599" -0.00492562421493166 0.00523636089590177 -0.940657894452366 0.353715380101741 0.999993678854834 -0.00477758494954286 0.00653244289359653 -0.731362681214729 0.469719479872169 0.97016241665752
"ACC_microglia1588" "cg00043664" -0.022105760806719 0.0105527686509084 -2.09478304111369 0.0439468589972828 0.999993678854834 -0.00379645675751002 0.0131647455077718 -0.288380565751825 0.77485909533842 0.991409699605263
"ACC_microglia1589" "cg00043673" -0.000343343323325527 0.00266050398799566 -0.129051985967588 0.898099870075011 0.999993678854834 0.00383877104418415 0.00331902073124287 1.15659748914754 0.255741240607114 0.942330896252629
"ACC_microglia1590" "cg00043771" -0.00276394230041712 0.00543712750903988 -0.508346051443844 0.614592335295524 0.999993678854834 0.00307714154556774 0.00678290241335419 0.45366147970955 0.653041930797232 0.984978750830032
"ACC_microglia1591" "cg00043784" -0.00338306500565624 0.00481071423371065 -0.703235495043482 0.486841168886642 0.999993678854834 0.00558138203524264 0.00600144196205465 0.930006833446375 0.359121247899682 0.958861876694801
"ACC_microglia1592" "cg00043788" -0.000398437671011805 0.0020973570168482 -0.18997131523681 0.850495367453891 0.999993678854834 0.00374720903202128 0.0026164859933103 1.4321532932345 0.161504699152995 0.916783102804957
"ACC_microglia1593" "cg00043790" -0.00960151842750094 0.00649856388469241 -1.47748311748041 0.149027313379642 0.999993678854834 0.0151014296195292 0.00810706105080851 1.86275020317297 0.0714197166062145 0.870763564909583
"ACC_microglia1594" "cg00043792" -0.0101712306227585 0.00854901065095181 -1.18975528725375 0.24263230664026 0.999993678854834 -0.00663677327129701 0.0106650257658518 -0.622293224320865 0.538025477261902 0.97650388310746
"ACC_microglia1595" "cg00043800" 0.0104466159143801 0.00563585670176593 1.85359856844954 0.0727546570743145 0.999993678854834 0.00375729210261693 0.00703082021897939 0.534403097447192 0.596645010323134 0.981552194819648
"ACC_microglia1596" "cg00043819" 0.00336222401340377 0.00192764286990246 1.74421521014103 0.0904309240333825 0.999993678854834 -0.000674457624632104 0.0024047649154094 -0.280467175943175 0.780869936243187 0.991776269774618
"ACC_microglia1597" "cg00043905" -0.00136935259043873 0.00599955247550497 -0.228242455754747 0.820866181064487 0.999993678854834 -0.00884972651970445 0.00748453643904595 -1.18240142081966 0.245496185923195 0.940434997783965
"ACC_microglia1598" "cg00043949" -0.00212844048526208 0.00597383145223856 -0.356294030435776 0.723888318906713 0.999993678854834 0.01596243532244 0.0074524490564165 2.14190465464456 0.0396743643067053 0.83262724741832
"ACC_microglia1599" "cg00044050" 0.00395240235893446 0.00916514907593185 0.431242560943572 0.669096159392406 0.999993678854834 0.0158274978004877 0.011433668179113 1.38428871229632 0.175560498060258 0.920953218244473
"ACC_microglia1600" "cg00044052" 0.00656112580255049 0.0058139856933392 1.12850738694924 0.267243365693655 0.999993678854834 -0.00473758859440441 0.00725303894841362 -0.6531867025808 0.51816128784638 0.9748291300807
"ACC_microglia1601" "cg00044095" 0.00993827753070923 0.00419402990536242 2.36962486080567 0.0238080052157017 0.999993678854834 -0.00472325093896879 0.0052321185257224 -0.902741578912655 0.373205567800811 0.960206523617071
"ACC_microglia1602" "cg00044097" -0.00309085381695945 0.0106360070518965 -0.29060283637254 0.773173623485483 0.999993678854834 -0.00716689707612534 0.0132685867272405 -0.540140199062169 0.592727212278606 0.981190342319163
"ACC_microglia1603" "cg00044103" 0.00566999036692644 0.00399791257897056 1.41823770653495 0.165496429134204 0.999993678854834 -9.40717822767054e-05 0.00498745906458743 -0.018861665039949 0.985065043834836 0.999459011151294
"ACC_microglia1604" "cg00044107" -0.000529202277881026 0.00475317436809928 -0.111336600952985 0.912023865909586 0.999993678854834 -0.00603255633319848 0.00592966007121784 -1.01735280956156 0.316386774080545 0.952453495495508
"ACC_microglia1605" "cg00044143" -0.00110434769932615 0.00678294343411892 -0.162812458935034 0.871659031586247 0.999993678854834 0.00588578514241085 0.00846182902873557 0.695568903888661 0.491568501305778 0.972538438304123
"ACC_microglia1606" "cg00044170" -0.000904605637578855 0.00107993531456679 -0.837647982593972 0.408254373621855 0.999993678854834 -0.00104860162084662 0.00134723635582624 -0.77833530568846 0.441916690282871 0.967601162701676
"ACC_microglia1607" "cg00044179" 0.00555830616613279 0.00719711182860743 0.772296762715199 0.445434777918633 0.999993678854834 0.00289250802244465 0.00897851064009018 0.322159001463922 0.749364317750106 0.98990127487016
"ACC_microglia1608" "cg00044210" -0.0204591392704794 0.00964786114771094 -2.12058807203435 0.0415592829224759 0.999993678854834 0.00955199910654051 0.0120358591101114 0.793628358320997 0.433081632333005 0.966611117912118
"ACC_microglia1609" "cg00044245" -0.00247794260514789 0.00158845221573304 -1.55997302317612 0.128306261478233 0.999993678854834 0.000865078946012418 0.00198161921891291 0.436551552263904 0.66527969400462 0.985344056758958
"ACC_microglia1610" "cg00044249" -0.00436726678631964 0.00365280151635864 -1.19559378377428 0.240376126888698 0.999993678854834 -0.000667671045787276 0.00455692756508262 -0.146517809697765 0.884404057990231 0.995714476996184
"ACC_microglia1611" "cg00044289" -0.00100833828622632 0.00183078415516826 -0.550768523629509 0.585502033135725 0.999993678854834 0.00189434324687583 0.00228393213949369 0.829421861586386 0.412825439483427 0.964314309540656
"ACC_microglia1612" "cg00044299" -0.0239653327645445 0.00914504904036637 -2.62058001643963 0.0131678633816335 0.999993678854834 -0.00188109709553041 0.0114085930673893 -0.16488423107205 0.870040994182551 0.995249915190599
"ACC_microglia1613" "cg00044318" 0.00420590414231023 0.0031674473766763 1.32785288661168 0.193338854881206 0.999993678854834 -0.00740042213387448 0.00395144061265979 -1.87284154294631 0.0699720931346113 0.869154924296164
"ACC_microglia1614" "cg00044323" -0.000801228372183885 0.00421030917956411 -0.190301552216846 0.850238687224116 0.999993678854834 -0.0128079973895987 0.00525242717731955 -2.43849118839853 0.0202965578527179 0.791640116783433
"ACC_microglia1615" "cg00044354" 0.00646022238354877 0.00838546738387324 0.770406953817856 0.446539212281498 0.999993678854834 0.00864815569952916 0.0104610029580161 0.82670425906937 0.41434249357649 0.964502677794155
"ACC_microglia1616" "cg00044372" -0.00321045334507389 0.0065865994187981 -0.487421982261634 0.62918177030557 0.999993678854834 -0.00887043570671842 0.00821688676958258 -1.0795372938027 0.288175583881436 0.94800466590055
"ACC_microglia1617" "cg00044430" -0.00149495793484001 0.000941537098256303 -1.58778441933794 0.121871776064769 0.999993678854834 -0.000677586432979827 0.0011745823958344 -0.576874330300585 0.567939064004917 0.979072299127639
"ACC_microglia1618" "cg00044440" 0.00787989744647818 0.0095928222305553 0.821436826107226 0.417292750863321 0.999993678854834 -0.00913519163923046 0.0119671971919602 -0.763352645794765 0.450676236466709 0.968278845251469
"ACC_microglia1619" "cg00044448" -0.00195520678668159 0.00495174061794475 -0.394852424134669 0.695492438510728 0.999993678854834 0.00952753963011897 0.00617737460302683 1.54232829355218 0.132529924920006 0.904664403778302
"ACC_microglia1620" "cg00044463" -0.00133070919541156 0.00467512455349743 -0.284636094757319 0.777701581575101 0.999993678854834 0.0123660813347741 0.00583229169518759 2.12027826814248 0.0415872523570413 0.835589573861392
"ACC_microglia1621" "cg00044466" 0.00189938715629391 0.00413172524331597 0.459708001970029 0.648740216083859 0.999993678854834 0.0123785785738134 0.00515439247610237 2.40155918106837 0.0221162554523566 0.795005365360124
"ACC_microglia1622" "cg00044488" -0.00298970286532653 0.00562302382631865 -0.531689524652764 0.598502363082047 0.999993678854834 -7.6705903908242e-05 0.00701481100424289 -0.0109348496861636 0.991341266855904 0.999641855142522
"ACC_microglia1623" "cg00044497" -0.00586132309355318 0.00947715805189671 -0.618468433411863 0.540512328049773 0.999993678854834 0.00151571224910447 0.0118229043028827 0.128201346325276 0.898767745489876 0.996292345192182
"ACC_microglia1624" "cg00044501" 0.00337955412335306 0.0043107178594876 0.783988707568714 0.43863811356304 0.999993678854834 -0.00425904582989742 0.00537768859085867 -0.79198446654892 0.43402618022503 0.966623889727844
"ACC_microglia1625" "cg00044505" -0.00653725382687905 0.00717102531519368 -0.911620520015203 0.368580189959208 0.999993678854834 0.00351535701745356 0.00894596730273124 0.392954378044765 0.696880232424876 0.987145947128811
"ACC_microglia1626" "cg00044545" 0.00398014410494434 0.00427144965514342 0.931801712833415 0.358206483438525 0.999993678854834 -0.0024357575566402 0.0053287008859407 -0.457101572930605 0.650593032351419 0.984978750830032
"ACC_microglia1627" "cg00044551" 0.00365279297809565 0.00546265577920374 0.668684450519798 0.508347746770445 0.999993678854834 0.00307726193252081 0.00681474933344488 0.45155907898453 0.654540495960053 0.984978750830032
"ACC_microglia1628" "cg00044638" -0.000238313667201097 0.00519738341531949 -0.0458526239373947 0.963704073993402 0.999993678854834 -0.00374459871626612 0.00648381787116174 -0.577529904552235 0.567501432548027 0.979058124193095
"ACC_microglia1629" "cg00044665" -0.00925676988432507 0.00374885584347085 -2.4692253505685 0.0188875143848715 0.999993678854834 0.00234993989872221 0.0046767568547396 0.50247211298588 0.618672247896914 0.982771467660534
"ACC_microglia1630" "cg00044729" -0.00513282868122072 0.00477937893217311 -1.0739530709039 0.290634142737947 0.999993678854834 0.0131314362845766 0.0059623506786391 2.20239247778929 0.0347324824749873 0.826625973227359
"ACC_microglia1631" "cg00044757" 0.00662237393897162 0.00570932356999547 1.15992268747467 0.25440383434753 0.999993678854834 -0.0135837393030061 0.00712247129705092 -1.90716659098795 0.0652351619381211 0.863854312821059
"ACC_microglia1632" "cg00044796" -0.00231221230318256 0.00310109435395447 -0.745611722595302 0.4611802435895 0.999993678854834 0.0075591548027364 0.00386866416917841 1.953944429439 0.059226702557969 0.857184529736825
"ACC_microglia1633" "cg00044807" -0.00310271062744549 0.00381175532128489 -0.81398473037341 0.421488682629037 0.999993678854834 0.000538513213473254 0.00475522494642117 0.113246632817769 0.910521172199854 0.996622473104162
"ACC_microglia1634" "cg00044848" -0.00474410195730937 0.00887267736768089 -0.534686629606297 0.596451100204218 0.999993678854834 0.0160123776026116 0.0110688051052868 1.44662205633773 0.15743531899553 0.91532663190973
"ACC_microglia1635" "cg00044871" -0.00492379963254512 0.00665570251436928 -0.739786614848684 0.464660134947384 0.999993678854834 -0.0101763816383455 0.00830309397236397 -1.22561320782549 0.229019551686459 0.9370462691427
"ACC_microglia1636" "cg00044950" -0.00667089135869385 0.00575520726033771 -1.15910532096153 0.254732109319822 0.999993678854834 0.0102104072627533 0.00717971192520217 1.42211935090499 0.164375234159845 0.918037705612185
"ACC_microglia1637" "cg00044968" -0.000956102152263084 0.000968640924238465 -0.987055294008728 0.330797826955488 0.999993678854834 0.000754336598766794 0.00120839484668458 0.624246785590353 0.536757607593236 0.976487324982685
"ACC_microglia1638" "cg00044995" -0.0051285215415908 0.00231233953064046 -2.21789294938462 0.033557976972754 0.999993678854834 -0.00189991508319171 0.00288468007358636 -0.658622458895295 0.514707607345646 0.9742128694421
"ACC_microglia1639" "cg00045008" 0.00377055663949029 0.00577867213049944 0.652495340510764 0.518601450856158 0.999993678854834 0.00374158501075465 0.00720898472121153 0.519016915065101 0.607212466791889 0.982077979262034
"ACC_microglia1640" "cg00045016" 0.00179769612642057 0.00313470217977615 0.573482271463804 0.570206142046367 0.999993678854834 0.00502415886572532 0.00391059046251888 1.28475710097476 0.207822503035359 0.931203052382684
"ACC_microglia1641" "cg00045025" -0.00882435696053313 0.00628067532903396 -1.40500129337054 0.169365001134907 0.999993678854834 0.00035586295193996 0.00783524163742144 0.0454182485247607 0.964047671312958 0.998543646269176
"ACC_microglia1642" "cg00045061" -0.000170302607133327 0.00176781730188791 -0.0963349589074934 0.923837222186155 0.999993678854834 0.00149372158276057 0.00220537999585414 0.677308031073371 0.502931543647137 0.973253230781805
"ACC_microglia1643" "cg00045070" 0.103217906147939 0.0582577034011726 1.77174691280161 0.085671343673795 0.999993678854834 0.00326374909142976 0.0726774048133491 0.0449073422449763 0.964451814603182 0.998560268442445
"ACC_microglia1644" "cg00045114" -0.00195298495175583 0.00510388509230137 -0.382646732133858 0.704435302928915 0.999993678854834 -0.000578127538043014 0.00636717723696843 -0.09079809097921 0.928201934735977 0.997101104037921
"ACC_microglia1645" "cg00045118" 0.00358250698270631 0.00628501575673905 0.570007637429548 0.572533078123934 0.999993678854834 0.00732360433469218 0.00784065638951377 0.934055003926316 0.35706026093693 0.95856349892889
"ACC_microglia1646" "cg00045163" -0.00137947868000425 0.00707071751812589 -0.195097410760356 0.846512939994019 0.999993678854834 0.00814322830779382 0.00882083174214743 0.923181457921262 0.362613825331013 0.959223182247381
"ACC_microglia1647" "cg00045164" 0.0146452678907323 0.00956532309711668 1.53107926852433 0.135280937175796 0.999993678854834 -0.00168392803666727 0.0119328915888166 -0.141116511797143 0.888635828080501 0.995898338526397
"ACC_microglia1648" "cg00045190" 0.000167220387241611 0.00133495298404917 0.125263128544347 0.901075246252667 0.999993678854834 -0.00284074178676191 0.00166537492493358 -1.7057671184014 0.0974483293129189 0.886923976060789
"ACC_microglia1649" "cg00045227" -0.0119133080206208 0.0246963383164746 -0.48239167555757 0.632712179358015 0.999993678854834 0.00463931516295094 0.0308090719758397 0.150582762330169 0.881221544467182 0.995663008325199
"ACC_microglia1650" "cg00045248" -0.00541346761253274 0.00492283404605905 -1.09966486009547 0.279435937139212 0.999993678854834 -0.000439244252811057 0.00614131319819877 -0.0715228549066486 0.943413353908174 0.997665416924544
"ACC_microglia1651" "cg00045273" 0.0040845261134778 0.0068766843951644 0.593967365486481 0.556584085155481 0.999993678854834 0.00605744969916379 0.00857877235769894 0.706097498172636 0.48508302242067 0.971915854727355
"ACC_microglia1652" "cg00045275" 0.000760658941386774 0.000821690304520748 0.925724615712034 0.361309886778417 0.999993678854834 -0.000528344779716676 0.00102507162840986 -0.515422303255306 0.609693844446193 0.98227139132
"ACC_microglia1653" "cg00045303" 0.00143460186519613 0.000989014467911354 1.45053678357789 0.156348371563632 0.999993678854834 -0.000631151253330599 0.00123381116409072 -0.511546070987078 0.612374895800913 0.982405564537213
"ACC_microglia1654" "cg00045357" -0.00289359780084794 0.00807377233607872 -0.358394772653857 0.722330527166029 0.999993678854834 0.00122980130147207 0.0100721584645954 0.122099081919226 0.90356107711939 0.996437987811821
"ACC_microglia1655" "cg00045416" 0.00387034167840784 0.00705876872320883 0.54830266157926 0.587174521523 0.999993678854834 -0.00161174845402846 0.00880592543183105 -0.183029991169631 0.85589437844091 0.995038161787429
"ACC_microglia1656" "cg00045439" 0.000228249107942273 0.0019447200354877 0.117368620560868 0.907279397777388 0.999993678854834 -0.000512083354244616 0.00242606894910528 -0.211075350695812 0.834126542082869 0.994093521121043
"ACC_microglia1657" "cg00045515" -0.0133933062039199 0.00354968037887994 -3.77310201887698 0.000637548593528766 0.999993678854834 0.00193983691723687 0.00442828231791685 0.438056288640018 0.664199629050492 0.985344056758958
"ACC_microglia1658" "cg00045592" -0.00580771909016026 0.00698971534981231 -0.830894936274652 0.412004561823111 0.999993678854834 -0.0042855012685981 0.00871978025824762 -0.491468952390704 0.626347910402474 0.983279091478202
"ACC_microglia1659" "cg00045607" 0.00107839552571374 0.00822034684699053 0.131186134330638 0.896424587668478 0.999993678854834 -0.0106880276341753 0.0102550124811965 -1.04222473193209 0.304883050997677 0.950465253837645
"ACC_microglia1660" "cg00045689" -0.00301101090345222 0.00520367558194749 -0.578631556874524 0.566766400342783 0.999993678854834 0.015942291792994 0.00649166744837602 2.45580845287788 0.0194912550708266 0.790634618961003
"ACC_microglia1661" "cg00045690" 0.00207478749752705 0.0087974584376902 0.235839420239624 0.815014869827536 0.999993678854834 0.00155976266814297 0.0109749683025053 0.142120015762316 0.887849354978353 0.995856485359298
"ACC_microglia1662" "cg00045712" 0.00462569300006796 0.008262658297216 0.559831089908018 0.579375245327399 0.999993678854834 0.00477298675805706 0.0103077966834006 0.463046265332661 0.646370484110067 0.984780596604598
"ACC_microglia1663" "cg00045748" -0.0005616288434914 0.00521777719028041 -0.107637567303102 0.914934965457149 0.999993678854834 0.00346445613655604 0.00650925942741909 0.532235068395436 0.598128735716688 0.981645433410909
"ACC_microglia1664" "cg00045753" -0.00150680123244819 0.00826127060397044 -0.182393399839004 0.856389881252092 0.999993678854834 0.0141133010661106 0.0103060655141668 1.36941697553837 0.180116934064724 0.922210009779219
"ACC_microglia1665" "cg00045762" -0.00178910039262962 0.00716432655979801 -0.249723456586834 0.804349216250837 0.999993678854834 -0.0216601225154386 0.00893761049960967 -2.42348024859492 0.0210190428534389 0.792739276508834
"ACC_microglia1666" "cg00045763" -0.000813497732490243 0.00160599445919124 -0.506538318257904 0.615846628482428 0.999993678854834 -0.000943014377219021 0.00200350344459833 -0.470682683257417 0.640963744282528 0.984357139405786
"ACC_microglia1667" "cg00045785" 0.00255402692986192 0.00853194362730185 0.299348781640932 0.766551231981555 0.999993678854834 0.00859081315109347 0.0106437343843803 0.807123969919852 0.42537446029026 0.965725375055055
"ACC_microglia1668" "cg00045787" -0.00447885188947753 0.00476313082590661 -0.940316790191257 0.353887667141203 0.999993678854834 -0.00344807204380761 0.0059420809095333 -0.580280224437137 0.565667287356766 0.978803540156607
"ACC_microglia1669" "cg00045900" -0.00303716064974916 0.00783445958213319 -0.387666898770597 0.700751863374149 0.999993678854834 -0.00615490971908124 0.00977361202558243 -0.629747702586389 0.53319595128041 0.976203556811024
"ACC_microglia1670" "cg00045902" -0.00148498922797392 0.00566929658568008 -0.261935357505341 0.794999402008777 0.999993678854834 0.00692706945761295 0.0070725370021386 0.979432056066775 0.334492747326286 0.955446727661056
"ACC_microglia1671" "cg00045910" 0.0024337993723594 0.0098606887420957 0.246818395348938 0.806577796351342 0.999993678854834 -0.00178074262532394 0.012301364894403 -0.144759759637255 0.885781070083141 0.995833002366944
"ACC_microglia1672" "cg00045967" -0.00570258444303472 0.00272922241227308 -2.08945391089809 0.0444547584393276 0.999993678854834 -0.000658187481552196 0.00340474805051178 -0.193314592383205 0.847897539652028 0.994690868198705
"ACC_microglia1673" "cg00046018" 0.00220444618164158 0.00204147950502253 1.07982773092657 0.288048115940367 0.999993678854834 -0.00584709773797737 0.00254677791506781 -2.29588049408764 0.0281713745700855 0.811974670889883
"ACC_microglia1674" "cg00046026" 0.00559617866314097 0.0064970143664944 0.861346204188942 0.395263092456707 0.999993678854834 -0.00865546569359821 0.00810512800239145 -1.06789993829146 0.293315776740288 0.94875860058657
"ACC_microglia1675" "cg00046041" -0.000797942320595161 0.00257081923108866 -0.310384452919024 0.758220515480958 0.999993678854834 0.000748818738756412 0.00320713758098492 0.233485068802832 0.816827094577608 0.993720544618275
"ACC_microglia1676" "cg00046073" 0.00484174205487683 0.00331900670829946 1.45879248835793 0.154075646231777 0.999993678854834 -0.00418304363593967 0.00414051327180272 -1.01027176133611 0.319715713693592 0.953134781588765
"ACC_microglia1677" "cg00046105" -0.000203877165253 0.00472231854792992 -0.0431731072742587 0.965823720814501 0.999993678854834 -0.00388252976518154 0.00589116694837959 -0.659042563078179 0.514441210316121 0.974153823505108
"ACC_microglia1678" "cg00046156" -0.000199230607964111 0.00891265230595734 -0.0223536834070081 0.982300447450452 0.999993678854834 0.0112808939448813 0.0111186744719438 1.01458982123695 0.31768286828639 0.95265860144731
"ACC_microglia1679" "cg00046227" -0.000807943434025111 0.00526071344460991 -0.153580582278802 0.878875787074086 0.999993678854834 -0.00166952166535667 0.00656282308260793 -0.254390777313662 0.800772229279105 0.993021538620525
"ACC_microglia1680" "cg00046336" -0.012029421882734 0.0132535809911405 -0.907635596053258 0.370651455843479 0.999993678854834 0.00392036520516297 0.016534051544851 0.237108563169071 0.814038395744054 0.993646659689595
"ACC_microglia1681" "cg00046347" 0.00186507316939491 0.00616708369846345 0.302423845789477 0.764227010097213 0.999993678854834 0.0056586045625399 0.00769353428480692 0.735501312279122 0.467229881171887 0.96984685727689
"ACC_microglia1682" "cg00046410" 0.0166870171420519 0.00664668236629913 2.51057839421673 0.0171327010080555 0.999993678854834 -0.00984022326312197 0.00829184119522891 -1.18673561534005 0.243805296711223 0.940001635434184
"ACC_microglia1683" "cg00046423" 0.00501669501600214 0.00522742547017393 0.959687525843428 0.344191657210878 0.999993678854834 -0.00091345405829276 0.00652129580892122 -0.140072477166753 0.889454187874933 0.995979073253464
"ACC_microglia1684" "cg00046432" -0.00290811186623875 0.00339331953737425 -0.857010910469414 0.39761996509709 0.999993678854834 0.00226074765609 0.00423321969938536 0.534049214695436 0.596887075934277 0.981566624042786
"ACC_microglia1685" "cg00046499" 0.00144790642674532 0.0025990718344924 0.557085959506807 0.581227777615259 0.999993678854834 0.00252379652366956 0.00324238314980635 0.778377016861903 0.441892447114928 0.967601162701676
"ACC_microglia1686" "cg00046501" 0.00113445283857502 0.00542889421343816 0.208965729294726 0.835759568372908 0.999993678854834 0.0129820234665262 0.00677263124709705 1.91683601142328 0.0639517198404236 0.862373968691529
"ACC_microglia1687" "cg00046537" -0.000197584303463601 0.00125894740982026 -0.156944048593586 0.876245240227785 0.999993678854834 -0.000415803281938794 0.00157055677104468 -0.26474896648417 0.792849517933013 0.99253131410174
"ACC_microglia1688" "cg00046539" 0.00907384974682756 0.00486771650002756 1.86408755455996 0.0712264070128646 0.999993678854834 -0.00615271098879399 0.00607255318928351 -1.01320001604135 0.318336188153765 0.952856978747872
"ACC_microglia1689" "cg00046560" -0.00014567296824795 0.00118109787905926 -0.123336914603536 0.902588455607027 0.999993678854834 -0.00164689054631928 0.00147343825226812 -1.11771941836324 0.271758227955339 0.945041892125658
"ACC_microglia1690" "cg00046571" 0.000174466858357697 0.0031127927012473 0.0560483382937091 0.955641282679598 0.999993678854834 -0.0001882665150452 0.00388325804212934 -0.0484815876263444 0.961624678031777 0.998412718149935
"ACC_microglia1691" "cg00046575" 0.00391569368256611 0.00673113491760096 0.581728598594441 0.564702587879836 0.999993678854834 0.00769482117577335 0.00839719708638408 0.916355909789278 0.366128664899463 0.959476239096918
"ACC_microglia1692" "cg00046625" 0.000351149943017945 0.00146938532895433 0.238977439136292 0.812601039742292 0.999993678854834 -0.000713853423565734 0.00183308139773084 -0.389428109657001 0.699461349003273 0.987212984899277
"ACC_microglia1693" "cg00046710" -0.00121482981753435 0.000860654619941775 -1.41151838308442 0.167451491110303 0.999993678854834 0.00248114080967852 0.00107368022709815 2.31087501386175 0.0272297329941208 0.810498346673353
"ACC_microglia1694" "cg00046726" -0.00658100779748074 0.0123949139729524 -0.530944209200765 0.599012987353834 0.999993678854834 -0.0173308731168945 0.0154628508823225 -1.1208071039932 0.27046045730347 0.944708859836487
"ACC_microglia1695" "cg00046744" -0.00365067503227741 0.00270090931523959 -1.35164665162169 0.185681339860894 0.999993678854834 4.14766725597161e-05 0.0033694270149321 0.0123097109318309 0.990252639936247 0.999610607469416
"ACC_microglia1696" "cg00046774" -0.00543342087728941 0.00542147708300866 -1.00220305169567 0.32353808784208 0.999993678854834 -0.0132004885138681 0.00676337825977845 -1.95175960989361 0.0594962629553031 0.857362185175453
"ACC_microglia1697" "cg00046802" -0.0037250695006562 0.0042488317186158 -0.87672794484545 0.386972322582117 0.999993678854834 0.00286241118981311 0.00530048465301197 0.540028200663984 0.592803576463586 0.981202073837662
"ACC_microglia1698" "cg00046815" -0.0037273366473905 0.00164713088239575 -2.26292681852281 0.0303446615200391 0.999993678854834 0.00195083439630431 0.00205482178204154 0.94939347701779 0.349322058296209 0.957566246785131
"ACC_microglia1699" "cg00046819" -0.00130667125518555 0.00382189395328926 -0.341891028677281 0.734600691379233 0.999993678854834 -0.00359643574825337 0.00476787304992362 -0.75430610475482 0.456014700203893 0.968846339754893
"ACC_microglia1700" "cg00046877" 0.000848138373941943 0.00348791774987631 0.243164671521288 0.809383035068862 0.999993678854834 0.00366183442371286 0.00435123246307585 0.841562581357545 0.406090236489933 0.963608654784646
"ACC_microglia1701" "cg00046899" -0.00756763904599289 0.00475413378575987 -1.59180186907242 0.120964475240295 0.999993678854834 -0.000582264300379413 0.00593085695989751 -0.0981754077558254 0.922386920656353 0.997069196066115
"ACC_microglia1702" "cg00046913" 0.00147844930846317 0.00178766042079804 0.827030285652999 0.414160313062068 0.999993678854834 -0.00517689237023698 0.00223013459999397 -2.32133628627213 0.0265896938191815 0.809900169994993
"ACC_microglia1703" "cg00046914" 0.00789778784752875 0.00748159639893919 1.05562869558809 0.298805295527814 0.999993678854834 0.013048474300775 0.0093334096332546 1.39803938897997 0.171428017704909 0.919804088441569
"ACC_microglia1704" "cg00046977" -7.80566165420319e-06 0.00668025279967739 -0.00116846800387257 0.999074732777599 0.999993678854834 0.00647005941792403 0.00833372084090583 0.776371028192584 0.443059259686273 0.967730568429061
"ACC_microglia1705" "cg00046981" 0.00734568518804338 0.0051658912035365 1.42195894156939 0.164421448829409 0.999993678854834 -0.00211444912947261 0.00644453083973756 -0.328099776702864 0.744908978676769 0.98982808429177
"ACC_microglia1706" "cg00046991" -0.00303933797847247 0.00413233711651301 -0.735500975060125 0.467230083714184 0.999993678854834 0.0128235793805177 0.00515515579757643 2.48752508829051 0.0180916103224292 0.787506560608653
"ACC_microglia1707" "cg00047003" -0.0117865141705314 0.00851311401952923 -1.38451266404901 0.175492576737904 0.999993678854834 0.00300585626154986 0.0106202441513867 0.283030805949728 0.778921137582335 0.991732539676243
"ACC_microglia1708" "cg00047030" 0.019191227870118 0.0100435617184331 1.91079901813078 0.0647504400150847 0.999993678854834 -0.0235474228169909 0.0125295018197323 -1.87935826625659 0.069050698286428 0.868068343167489
"ACC_microglia1709" "cg00047050" -0.000884351536050095 0.00193611447394987 -0.456766140612507 0.650831643524149 0.999993678854834 0.00134429775395371 0.00241533337521517 0.556568202032958 0.581577507343157 0.980478786233908
"ACC_microglia1710" "cg00047052" -0.00695665941461607 0.00578926444160074 -1.20164823783599 0.238052863588085 0.999993678854834 -0.00881213968283156 0.00722219879655048 -1.22014637523416 0.231057418837842 0.93732534802449
"ACC_microglia1711" "cg00047079" -0.00197655119654978 0.00736686680098482 -0.268302828047 0.7901363597851 0.999993678854834 0.00382779760777618 0.00919028264836162 0.416504883933963 0.679737305427486 0.985954550568637
"ACC_microglia1712" "cg00047081" -0.00116077913625339 0.00792533894004913 -0.146464289418289 0.884445972971817 0.999993678854834 -0.00959893591430218 0.0098869854594604 -0.970865786509012 0.338677828374016 0.956148694339178
"ACC_microglia1713" "cg00047117" -0.000786883977875932 0.00746900580782452 -0.105353242201471 0.916733303588053 0.999993678854834 -0.00121890689255239 0.00931770267204855 -0.130816246821107 0.896714910813388 0.996258038525823
"ACC_microglia1714" "cg00047162" 0.00418743829663599 0.0062896327007494 0.665768335905698 0.510186482686383 0.999993678854834 0.0149584096971126 0.00784641610006272 1.90640026049511 0.0653378222010148 0.863964849737801
"ACC_microglia1715" "cg00047185" 0.00468455181594713 0.00945525685790129 0.495444162580573 0.623569906541504 0.999993678854834 0.00523798193554485 0.0117955822175794 0.444063026218281 0.659895415080379 0.985121078437179
"ACC_microglia1716" "cg00047222" 0.000144393606986507 0.00321168182229123 0.0449588766808464 0.964411048772848 0.999993678854834 0.00922939395647822 0.00400662378197415 2.30353396243525 0.0276871376483503 0.811473992704234
"ACC_microglia1717" "cg00047287" 0.00233085478678193 0.00945090502094477 0.246627680800556 0.806724158247637 0.999993678854834 0.0113967394235685 0.0117901532322658 0.966632002065871 0.340759186423027 0.95637214942403
"ACC_microglia1718" "cg00047338" -0.0106572656919521 0.00585649863589621 -1.81973331755438 0.0778817670742961 0.999993678854834 -0.0061641111089233 0.00730607451548265 -0.843696720565967 0.404913427578316 0.963446275466089
"ACC_microglia1719" "cg00047443" 0.00221257257764738 0.00554276077801584 0.399182404989057 0.69233048456535 0.999993678854834 0.0112082970396138 0.00691468158422638 1.62094189053939 0.114547792704772 0.89608025393391
"ACC_microglia1720" "cg00047466" 0.00432366808526465 0.00440083467564547 0.982465464833781 0.333019158329066 0.999993678854834 -0.00658339070539733 0.00549011074185377 -1.19913623148053 0.239014770317926 0.939343981159004
"ACC_microglia1721" "cg00047469" -0.00109660432562399 0.00197513336494125 -0.555205205425007 0.582498662643054 0.999993678854834 0.00284975828232223 0.00246401005778917 1.156553023521 0.255759159396128 0.94234205789764
"ACC_microglia1722" "cg00047501" 0.00384015388884912 0.008991884258695 0.42706887437255 0.672102787155385 0.999993678854834 -0.00439690614417808 0.011217517583963 -0.391967840591047 0.69760197845549 0.987145947128811
"ACC_microglia1723" "cg00047512" 0.00249687487556582 0.00423210351196452 0.589984358489093 0.559219643756675 0.999993678854834 -0.00067703620614299 0.00527961595109584 -0.128235881627425 0.898740628807868 0.996292345192182
"ACC_microglia1724" "cg00047532" -0.00637761432330865 0.00528226416626642 -1.2073637596615 0.235874913655351 0.999993678854834 0.00851680511895801 0.00658970794813491 1.29244045198825 0.205181616885714 0.930257877966138
"ACC_microglia1725" "cg00047553" -0.004597235688806 0.0334387545908746 -0.137482264069146 0.891485039906105 0.999993678854834 0.0532020046402401 0.0417153743105896 1.27535723985424 0.211088349658286 0.93202003966436
"ACC_microglia1726" "cg00047657" -0.0023982463429987 0.00773543612678165 -0.310033759401811 0.758484805216077 0.999993678854834 -0.0082536221560538 0.00965007870156787 -0.855290657340734 0.398557627768723 0.962788992056803
"ACC_microglia1727" "cg00047683" 0.00181861272642048 0.0056412611325923 0.322376979841169 0.749200687057193 0.999993678854834 -0.0093777715842969 0.00703756233176489 -1.33253122916854 0.1918143629886 0.926126325938738
"ACC_microglia1728" "cg00047694" 0.00445151049107994 0.00447145535113966 0.995539514879727 0.326718186729945 0.999993678854834 0.000821127441273982 0.00557821114954992 0.147202646020353 0.883867750982823 0.995707261050658
"ACC_microglia1729" "cg00047749" -0.00442723727894879 0.0111768954260275 -0.396106173512114 0.694576319321561 0.999993678854834 0.00199724216284936 0.0139433535139581 0.143239727863889 0.886971942783683 0.995856485359298
"ACC_microglia1730" "cg00047753" 0.000209416609431241 0.00938240142008357 0.0223201502531082 0.982326994314861 0.999993678854834 -0.00999489562065404 0.0117046939086003 -0.853921999046043 0.399304639834544 0.962972374983916
"ACC_microglia1731" "cg00047800" -0.00307650200728127 0.0159421366972314 -0.192979276599451 0.848158012732056 0.999993678854834 0.0200024329789663 0.0198880672373211 1.0057504703841 0.321853754711835 0.9535224168932
"ACC_microglia1732" "cg00047815" 0.0114468031506016 0.00722235887877801 1.58491198550609 0.122523892004803 0.999993678854834 0.000620545695308502 0.00901000673379907 0.06887294467613 0.945506401467919 0.997665416924544
"ACC_microglia1733" "cg00047843" -0.00292400459374133 0.00770242037004171 -0.379621528463201 0.706658494454989 0.999993678854834 0.00570112598103285 0.00960889102375497 0.593317789424254 0.557013477552339 0.978005839107669
"ACC_microglia1734" "cg00047844" -0.000654519041684593 0.00180626255166997 -0.362360965231472 0.719392708082569 0.999993678854834 0.000767072993265944 0.00225334105196239 0.340415842776181 0.735700974149498 0.989161642936778
"ACC_microglia1735" "cg00047845" -0.00157871407362826 0.00656257052533375 -0.240563368810116 0.811381815837128 0.999993678854834 -0.00353276702035378 0.00818691034559789 -0.431514072003165 0.66890076050142 0.985515028970706
"ACC_microglia1736" "cg00047873" 0.00244123143337474 0.00529510583026112 0.461035437558829 0.647797462409213 0.999993678854834 -0.00674992124444893 0.00660572812672298 -1.02182849717091 0.314294978756266 0.952147139166364
"ACC_microglia1737" "cg00047941" 3.25437176522124e-06 0.00713371896018816 0.000456195679053692 0.999638755197997 0.999993678854834 0.011527109536908 0.00889942703583856 1.2952642333588 0.204217476955012 0.93003311230868
"ACC_microglia1738" "cg00048066" 0.00624603615154795 0.00571069922079589 1.09374279927099 0.281987586629572 0.999993678854834 -0.00341742979763995 0.0071241874431443 -0.479693975616628 0.634609119555629 0.984004586794815
"ACC_microglia1739" "cg00048078" -0.00810279013884134 0.00533344010191082 -1.5192427371479 0.138225257596129 0.999993678854834 -0.00118719274213287 0.00665355073585892 -0.178429952556695 0.859476229176506 0.995146589754659
"ACC_microglia1740" "cg00048079" 0.0019493902299128 0.00713276271018764 0.273300866595283 0.786325165555852 0.999993678854834 -0.00788891651190011 0.00889823409886487 -0.88657102344683 0.381725541027831 0.96114007265597
"ACC_microglia1741" "cg00048134" -0.00500511382814619 0.00661893420525174 -0.756181232950604 0.454905118877129 0.999993678854834 2.8919531033322e-05 0.00825722492621165 0.00350233053983065 0.997226637294505 0.999844771793765
"ACC_microglia1742" "cg00048149" -0.0124602960106392 0.0120347731272078 -1.03535778189864 0.308029757289576 0.999993678854834 0.0211432793792927 0.015013569491057 1.40827798425197 0.168400784753629 0.91870251050274
"ACC_microglia1743" "cg00048178" -0.000263802997769341 0.00249229943541156 -0.105847232487849 0.916344370936658 0.999993678854834 -0.00246289629351621 0.00310918289614283 -0.792136190049037 0.433938950754673 0.966623889727844
"ACC_microglia1744" "cg00048234" 0.00450633748562987 0.0123451469663693 0.365029067527998 0.717418837706632 0.999993678854834 -0.00908445954279235 0.0154007657558477 -0.589870639344213 0.559294984749655 0.978249691880821
"ACC_microglia1745" "cg00048370" -0.00349140089695689 0.0066506595021017 -0.52497062822921 0.603112998820398 0.999993678854834 0.003539886602044 0.0082968027349369 0.426656715259475 0.672399995978901 0.985621566179917
"ACC_microglia1746" "cg00048381" 0.00615909110866227 0.00946133876246963 0.650974588616739 0.519570364465542 0.999993678854834 9.63591912964596e-05 0.0118031694895546 0.0081638403465895 0.993535424865223 0.999648073661871
"ACC_microglia1747" "cg00048420" -0.0077695716377387 0.00454944471116138 -1.70780658542288 0.097064974734888 0.999993678854834 0.000468165450860725 0.00567550410753698 0.0824887872495782 0.934756357680582 0.997415929692166
"ACC_microglia1748" "cg00048436" 0.00341580496146101 0.00616777260612922 0.553814996043556 0.583438942458837 0.999993678854834 -0.0148968048622523 0.007694393707997 -1.93605960749963 0.061464797040345 0.859632888728168
"ACC_microglia1749" "cg00048458" 0.00231486823649675 0.0165068196866972 0.140237082638171 0.88932515473399 0.999993678854834 -0.0223962178003185 0.0205925181823578 -1.08759004615113 0.284656096745476 0.947165788441278
"ACC_microglia1750" "cg00048525" 0.00323236025430425 0.00439550414845474 0.735378729068111 0.467303511118086 0.999993678854834 -0.00102010932587687 0.00548346082502058 -0.186033849502889 0.853557073949878 0.995004339434909
"ACC_microglia1751" "cg00048584" -0.0143671368741917 0.00865688941476389 -1.6596188522045 0.106466419717251 0.999993678854834 -0.00969644250417097 0.0107996062269858 -0.897851486468251 0.375768988964041 0.960539297890396
"ACC_microglia1752" "cg00048586" 0.000876055123269377 0.00695664377915748 0.125930714735472 0.900550886407655 0.999993678854834 -0.00711397604158328 0.00867852295169462 -0.819721982782123 0.418256012418351 0.964835386561951
"ACC_microglia1753" "cg00048697" -0.00589872112941962 0.00732598961650543 -0.80517738055891 0.426480936699927 0.999993678854834 0.00128786374846489 0.00913928771532108 0.140915111612683 0.888793684676911 0.995935425749072
"ACC_microglia1754" "cg00048705" -0.00157855582484048 0.00467210492571474 -0.337868230688117 0.737602472078793 0.999993678854834 -0.00595346264948343 0.0058285246618523 -1.02143561104731 0.314478219624365 0.952147139166364
"ACC_microglia1755" "cg00048743" 0.00124911543218963 0.00517842822670868 0.241215167518803 0.81088086746752 0.999993678854834 -0.00225361865847574 0.00646017097408967 -0.348848144656621 0.729419366983886 0.988876771273895
"ACC_microglia1756" "cg00048746" -0.000661849730887499 0.0015904374932889 -0.416143189330154 0.679999314448029 0.999993678854834 -0.0041911282884505 0.00198409588400903 -2.11236176750791 0.0423076387763772 0.836359147738948
"ACC_microglia1757" "cg00048759" 0.00475856432477091 0.00289875030816713 1.64159165808929 0.110172382943076 0.999993678854834 -8.27073819274804e-05 0.00361623677728502 -0.0228711190724561 0.981890816829013 0.999445118702427
"ACC_microglia1758" "cg00048764" -0.00607444827167859 0.005061963469747 -1.20001819609777 0.238676718978399 0.999993678854834 0.00682531373554201 0.00631487935093891 1.0808304254502 0.287608355962781 0.947865382560846
"ACC_microglia1759" "cg00048823" 0.0011564643933471 0.00112273882473742 1.03003865891746 0.310482585900971 0.999993678854834 -0.000117382950592744 0.00140063441058102 -0.0838069875379187 0.933716233408238 0.99733000795986
"ACC_microglia1760" "cg00048832" -0.00286621368684428 0.00287256230962837 -0.997789909460691 0.325641843597297 0.999993678854834 0.00554237101679695 0.00358356683563032 1.54660740848778 0.131495411909109 0.903987332893273
"ACC_microglia1761" "cg00048838" -0.000363123135716563 0.00163191983205746 -0.222512851785588 0.825286147418883 0.999993678854834 0.000910639689079773 0.00203584575657999 0.447302889296267 0.657578711624434 0.984978750830032
"ACC_microglia1762" "cg00048842" -0.00162044595858752 0.0185818930869427 -0.0872056442799249 0.931035078042528 0.999993678854834 -0.00882318391484377 0.0231812050121241 -0.380618001101716 0.705925906505849 0.987575599912464
"ACC_microglia1763" "cg00048905" -0.000703724380612029 0.00224282971663279 -0.313766299506922 0.755673408380895 0.999993678854834 0.00489817689061518 0.00279796548313384 1.75062091371085 0.089304101465945 0.881999423203134
"ACC_microglia1764" "cg00048983" -0.000548222102052774 0.00430350228189902 -0.12738975516724 0.899405032113738 0.999993678854834 -0.0115017184541681 0.00536868704389145 -2.14237081806712 0.0396340052678824 0.83262724741832
"ACC_microglia1765" "cg00049004" -0.00377413611114181 0.00643909532681814 -0.586128317657131 0.561777211913128 0.999993678854834 0.0022121713510956 0.008032873085922 0.275389804797555 0.784733850331833 0.992054748439179
"ACC_microglia1766" "cg00049033" -0.00102908885798312 0.0040993743339311 -0.251035590837657 0.803343173238932 0.999993678854834 0.00191543721151561 0.00511403420586207 0.374545248312966 0.710394880525911 0.987722294305092
"ACC_microglia1767" "cg00049047" -0.000646066473692354 0.00179854918351965 -0.35921534957862 0.721722360140892 0.999993678854834 -0.00297615215381796 0.00224371850340988 -1.32643740705216 0.193801934719705 0.926879046859044
"ACC_microglia1768" "cg00049066" 0.0176561194111367 0.00867212746524615 2.03596170396413 0.0498465633391718 0.999993678854834 -0.0109951490885447 0.0108186159355532 -1.01631753581448 0.316871986331621 0.952453495495508
"ACC_microglia1769" "cg00049102" 0.0074304235792605 0.00618309352722024 1.20173236043561 0.23802070059343 0.999993678854834 -0.00697219535253929 0.00771350679895734 -0.903894367926368 0.372602920939223 0.960206523617071
"ACC_microglia1770" "cg00049156" 0.00234944767262967 0.00568559375000031 0.413228200243738 0.682112385185436 0.999993678854834 0.00917422428935135 0.00709286797194108 1.29344354436654 0.204838729687186 0.930158247683146
"ACC_microglia1771" "cg00049220" 0.00128715528431023 0.00407101466111667 0.316175546259804 0.75386052579427 0.999993678854834 -0.00249766908340114 0.00507865506626031 -0.491797346111223 0.62611820736557 0.983279091478202
"ACC_microglia1772" "cg00049253" -0.00434167703872002 0.00284628590740262 -1.52538331705476 0.136691411874236 0.999993678854834 0.0017778971306069 0.00355078660898032 0.500705146885033 0.619901962314018 0.982776190796783
"ACC_microglia1773" "cg00049286" 0.00168242025192666 0.00138714791720208 1.21286290457052 0.233793367157676 0.999993678854834 -0.000783808647657348 0.00173048892813822 -0.452940573564156 0.653555619228209 0.984978750830032
"ACC_microglia1774" "cg00049323" -0.00398480052027146 0.0114749011814939 -0.347262295094787 0.730599304845388 0.999993678854834 0.00224880152269976 0.0143151203990616 0.157092742499544 0.876128980384513 0.995444206731281
"ACC_microglia1775" "cg00049380" 0.00367140525523601 0.00679000912033513 0.540706969632878 0.59234084185502 0.999993678854834 -0.00221247841554691 0.00847064358384913 -0.261193661809288 0.795566405212537 0.992671920436039
"ACC_microglia1776" "cg00049382" -0.00319221772012164 0.00375623998384244 -0.849843922074481 0.401535669000669 0.999993678854834 -0.00508377304805251 0.00468596868644004 -1.08489266323175 0.285831595828629 0.947295401218842
"ACC_microglia1777" "cg00049400" -0.000307085370570594 0.00253938116232183 -0.120929215009934 0.904480434009674 0.999993678854834 -0.00200144312185783 0.00316791809382832 -0.631784996511432 0.531880051442021 0.976152121092911
"ACC_microglia1778" "cg00049411" -0.000616301727249975 0.00135331746636058 -0.455400704246707 0.651803338455622 0.999993678854834 4.07937902297392e-05 0.00168828490657055 0.02416285904765 0.98086822623824 0.999403444632655
"ACC_microglia1779" "cg00049440" -0.00715319654112364 0.00614601101847585 -1.16387629628714 0.252820311260415 0.999993678854834 0.0127731629273103 0.00766724578380966 1.66593888959219 0.105191881796109 0.891489790516435
"ACC_microglia1780" "cg00049502" 0.00248254096381506 0.00201015969034304 1.23499688892448 0.225552851125386 0.999993678854834 -0.00380403555718455 0.00250770595175224 -1.51693844109853 0.138804411534397 0.907636001638304
"ACC_microglia1781" "cg00049528" 0.00265115658583552 0.00903760047667536 0.29334739820351 0.771093566214567 0.999993678854834 -0.007769282586865 0.0112745492876987 -0.689099172712991 0.495577807235036 0.972754039594355
"ACC_microglia1782" "cg00049533" 0.0237374444455143 0.026201734810492 0.905949343323981 0.371530200589551 0.999993678854834 0.0385825878319349 0.0326870778705604 1.18036209858588 0.24629475171521 0.940618657779478
"ACC_microglia1783" "cg00049537" 0.00655313608273093 0.00661964134041909 0.989953344257177 0.329400438201903 0.999993678854834 0.0146115264448033 0.00825810708849766 1.76935540895989 0.0860762103919278 0.879590595843832
"ACC_microglia1784" "cg00049545" 0.00686906015554232 0.00552481328938543 1.24331082260092 0.222514230200627 0.999993678854834 0.00531346266146729 0.00689229180879029 0.770928278847771 0.44623437891595 0.96809737437877
"ACC_microglia1785" "cg00049582" 0.0209670740658941 0.0151758443341166 1.38160840374188 0.176374989157139 0.999993678854834 8.9175223520849e-05 0.0189321054154833 0.00471026447211299 0.996270126586153 0.999773743906168
"ACC_microglia1786" "cg00049595" 0.00331925393025076 0.00539970840956215 0.614709846993369 0.54296197714513 0.999993678854834 0.00546239604237659 0.00673622149595232 0.810899113940783 0.423233603953968 0.965367613649738
"ACC_microglia1787" "cg00049616" 0.00486662961135711 0.0027104525271594 1.79550446377211 0.0817360708960003 0.999993678854834 -0.00323939742522795 0.00338133232247812 -0.958023972885887 0.345017323154682 0.956885390351553
"ACC_microglia1788" "cg00049638" -0.00783722578853463 0.00566825504652744 -1.38265228438088 0.17605742553909 0.999993678854834 -0.00398116570728527 0.00707123766560105 -0.563008329737263 0.577234732478378 0.980061163755101
"ACC_microglia1789" "cg00049664" -0.00142074567212891 0.0084056309987501 -0.169023083732819 0.86681029388966 0.999993678854834 -0.00955120859506291 0.0104861573859346 -0.91083971406668 0.368985439293806 0.959576679827888
"ACC_microglia1790" "cg00049674" 0.00235940585638495 0.00556548860740092 0.423935079706647 0.674363915785081 0.999993678854834 -0.0190572554934437 0.00694303491022989 -2.74480191153363 0.0097195285295407 0.743741105620939
"ACC_microglia1791" "cg00049691" -0.000875893440976657 0.00370189000243009 -0.236607095403073 0.81442418724334 0.999993678854834 -0.00128306208205976 0.00461816622650605 -0.277829341589223 0.782876646749681 0.991962068832738
"ACC_microglia1792" "cg00049709" 0.0123969593281534 0.00544474770841869 2.27686570472039 0.0294076383735573 0.999993678854834 -0.00557352897796999 0.00679240873239323 -0.820552648928448 0.417789239835724 0.964773635570502
"ACC_microglia1793" "cg00049718" 0.000280030082371869 0.00280590251106155 0.0998003605855592 0.92110665742237 0.999993678854834 0.00109787016297597 0.00350040768443865 0.313640656160321 0.755767989777563 0.990230661403032
"ACC_microglia1794" "cg00049729" 0.00248884831296299 0.00541580523088422 0.45955277319983 0.648850499099833 0.999993678854834 0.00899012047087517 0.00675630253470142 1.33062728092777 0.192433667094718 0.926387374719769
"ACC_microglia1795" "cg00049868" -0.000827610173772253 0.0038048269481579 -0.217515851587663 0.829145704730696 0.999993678854834 -0.00551375932910988 0.00474658169155436 -1.16162739575736 0.253720171384347 0.942259800505014
"ACC_microglia1796" "cg00049883" -0.00354929631981789 0.00495135547113657 -0.716833267275629 0.478520128609237 0.999993678854834 -0.0048212051679545 0.00617689412630263 -0.780522552171439 0.440646503680403 0.967507001065101
"ACC_microglia1797" "cg00049892" -0.0133315027864857 0.00748010781243238 -1.78226078029623 0.083910455807023 0.999993678854834 0.0181745536629651 0.00933155259808439 1.94764520393917 0.0600067840558999 0.857677155126612
"ACC_microglia1798" "cg00049903" 0.000482156148176825 0.00552419292769968 0.0872808307905348 0.93097577353477 0.999993678854834 0.00151895535124374 0.00689151789779256 0.22040940381658 0.826910265405718 0.993858072993973
"ACC_microglia1799" "cg00049914" -0.00237345748533426 0.00113042944429478 -2.09960692134567 0.0434915376612341 0.999993678854834 -0.00111762252957736 0.00141022857990463 -0.792511615140391 0.433723155449797 0.966623889727844
"ACC_microglia1800" "cg00049947" 0.000905176901409094 0.00152518838316245 0.593485310668459 0.556902724024918 0.999993678854834 0.000827419026289925 0.00190269658891984 0.434866510566274 0.666490040783686 0.98539929581109
"ACC_microglia1801" "cg00049960" -0.00792171838585661 0.00574272116907667 -1.37943635998094 0.177037187453105 0.999993678854834 -3.0056754388638e-05 0.00716413532921337 -0.00419544760217954 0.996677787227643 0.999794050214787
"ACC_microglia1802" "cg00049973" -0.000141389820599635 0.00154981361939712 -0.0912302091232333 0.927861212934996 0.999993678854834 -0.000635502635126362 0.00193341695992601 -0.328694041843246 0.744463791895312 0.98978731682901
"ACC_microglia1803" "cg00049981" 0.00341321548505143 0.0040731764650284 0.837973879687443 0.408073931712206 0.999993678854834 -0.00561424974315341 0.00508135195077253 -1.10487323010559 0.277205403478946 0.945724776414028
"ACC_microglia1804" "cg00050034" -0.00126447129963083 0.00130116183118255 -0.971801715457349 0.338218873396235 0.999993678854834 0.000618593170958715 0.00162321992821004 0.381090177743722 0.705578870584727 0.987575599912464
"ACC_microglia1805" "cg00050133" -0.00732215748593408 0.00792529791186661 -0.923896813389255 0.3622467340662 0.999993678854834 0.00328080066421753 0.00988693427615495 0.331831948365438 0.742114549846188 0.989720181434603
"ACC_microglia1806" "cg00050152" 7.70602205784044e-05 0.00117653709772965 0.0654974847177423 0.948173096796216 0.999993678854834 -0.000881559122800082 0.00146774860555006 -0.600619969568769 0.552196222296374 0.977632757199579
"ACC_microglia1807" "cg00050224" -0.00413684785163571 0.00681089925940455 -0.607386439598782 0.547751549999951 0.999993678854834 0.00273670151986673 0.00849670436216888 0.322089766009954 0.74941629347294 0.98990127487016
"ACC_microglia1808" "cg00050247" 0.00226550919212393 0.00152944971212886 1.48125771913778 0.148023996044724 0.999993678854834 -0.00415485621292235 0.00190801266408679 -2.17758314246354 0.0366888476371787 0.830297582330274
[truncated: 36,461,612 more chars]
