# Supplementary material for: Brain region and cell type-specific DNA methylation profiles in association with ADHD
Source: Sci Rep. 2025 Oct 8;15:35078. doi: 10.1038/s41598-025-18724-1 (PMC12508121; doi:10.1038/s41598-025-18724-1)
Supplement: Supplementary file 4 — Supplementary Information 4. [file 41598_2025_18724_MOESM4_ESM.txt]

"CpG" "Estimate_interaction" "SE_interaction" "t_interaction" "p_interaction" "adjP_interaction" "Estimate_maincelltype" "SE_maincelltype" "t_maincelltype" "p_maincelltype" "adjP_maincelltype"
"ACC_oligodendrocyte1" "cg00000029" -0.00411349618291612 0.00170639804560032 -2.41063109133425 0.0216560094266512 0.999964989463104 0.0206559169622833 0.00933358299580547 2.21307476148935 0.0339192004013059 0.573058901965033
"ACC_oligodendrocyte2" "cg00000109" 0.00046984538909302 0.00172581845103143 0.272244968068466 0.787129885753411 0.999964989463104 -0.0184268818252872 0.00943980789823716 -1.9520399169064 0.0594616195946199 0.641319007945438
"ACC_oligodendrocyte3" "cg00000155" -0.00170220442008157 0.000665010408596172 -2.55966583090768 0.0152443769072315 0.999964989463104 0.00801235668273639 0.00363744547042263 2.2027427621631 0.0347055402287103 0.57637442284811
"ACC_oligodendrocyte4" "cg00000158" -0.000774172338684788 0.00083312416273823 -0.929240050054862 0.359512508609609 0.999964989463104 0.00544685667416084 0.00455698688754217 1.19527591555099 0.240498561941617 0.826380026037106
"ACC_oligodendrocyte5" "cg00000165" -0.00016707243156817 0.000636419476218346 -0.26251935682567 0.794553032435345 0.999964989463104 0.000479914831710256 0.00348106001219737 0.137864567122851 0.891185248683671 0.988633720703731
"ACC_oligodendrocyte6" "cg00000221" 0.00031364612276188 0.00136451124447954 0.229859683480669 0.81961967848232 0.999964989463104 -0.00135072981709203 0.00746354520382677 -0.18097697276617 0.857492596032612 0.984462963781803
"ACC_oligodendrocyte7" "cg00000236" 0.00097407264977414 0.00113672512625527 0.856911338788682 0.397674200927719 0.999964989463104 0.00283586339474596 0.00621761044363396 0.456101812819348 0.651304326320236 0.953671990620058
"ACC_oligodendrocyte8" "cg00000292" 0.00063103902589292 0.00160912297899175 0.392163330044741 0.697458936554253 0.999964989463104 0.00789223468050083 0.00880151199985326 0.896690782291999 0.37637910457439 0.886659672663409
"ACC_oligodendrocyte9" "cg00000321" 0.000412118640000057 0.00173896946317643 0.236990153494285 0.814129486970987 0.999964989463104 -0.0123870732776929 0.00951174074160322 -1.30229298865488 0.201832583456632 0.80258301653891
"ACC_oligodendrocyte10" "cg00000363" 9.56855726669268e-05 0.000916829002303142 0.104365778598362 0.917510824259948 0.999964989463104 0.00705458422094378 0.00501483203641824 1.40674386892974 0.16885168385669 0.77968413938464
"ACC_oligodendrocyte11" "cg00000540" 0.00209565300108177 0.00133549414093689 1.56919670168796 0.126142299075948 0.999964989463104 0.00208059561436507 0.00730482869280438 0.284824696356612 0.777558336344597 0.973659358307095
"ACC_oligodendrocyte12" "cg00000579" 6.56944405857744e-05 0.000848955862117781 0.0773826337942881 0.938786444644162 0.999964989463104 0.00889779439435271 0.00464358243921003 1.91614868710426 0.0640422245544237 0.650054341974003
"ACC_oligodendrocyte13" "cg00000596" 0.00229311723447554 0.00182988233219933 1.2531501037662 0.218957845500487 0.999964989463104 -0.0053678668874027 0.0100090120615041 -0.536303368845778 0.595345972183773 0.943155333944692
"ACC_oligodendrocyte14" "cg00000622" -8.48196407124935e-05 0.000219242180100884 -0.386876469999815 0.701331338373284 0.999964989463104 0.00347755340244691 0.00119920149312703 2.89989082099862 0.00659347576799723 0.405904670299422
"ACC_oligodendrocyte15" "cg00000658" 7.21500138293318e-06 0.000650270023291838 0.0110953928745 0.991214146472958 0.999964989463104 0.000202861311682957 0.00355681914177502 0.0570344747924742 0.954861681902561 0.995563031284971
"ACC_oligodendrocyte16" "cg00000714" -0.000209808226768225 0.000498189341134449 -0.42114154086569 0.676382136804192 0.999964989463104 -0.001812496847033 0.00272497473558005 -0.66514262439471 0.510581494417187 0.924550690583965
"ACC_oligodendrocyte17" "cg00000721" -0.000724276220600443 0.00128773335097836 -0.562442698288564 0.57761551430219 0.999964989463104 -0.00192445342773117 0.00704358876805612 -0.27322058273176 0.786386343030141 0.974784069382516
"ACC_oligodendrocyte18" "cg00000734" -0.000123822976889037 0.000236778022711254 -0.522949619526286 0.604503117316904 0.999964989463104 -0.000873965312816481 0.00129511829450129 -0.674815047032456 0.504494025098198 0.923372673418345
"ACC_oligodendrocyte19" "cg00000765" -0.000697615759087093 0.000952714643615301 -0.732239987872785 0.46919109523187 0.999964989463104 0.00295071047538581 0.0052111177813582 0.566233694801799 0.575065790686772 0.938928609121612
"ACC_oligodendrocyte20" "cg00000769" 0.00041583377474891 0.000362821739048569 1.14611041730673 0.259992628052112 0.999964989463104 -0.00193228030991085 0.00198454681943857 -0.973663251974822 0.337307267066209 0.871454239660603
"ACC_oligodendrocyte21" "cg00000776" 0.000167595432989401 0.00138306764793877 0.121176598439834 0.90428601293962 0.999964989463104 -0.00326816182438124 0.00756504422525203 -0.432008290641865 0.668545145422208 0.956708875984974
"ACC_oligodendrocyte22" "cg00000807" -0.00160229743414707 0.000934575912748758 -1.71446472382796 0.0958222268289139 0.999964989463104 0.0108359254382881 0.005111903327604 2.11974381044623 0.0416355429598561 0.597763137188026
"ACC_oligodendrocyte23" "cg00000884" 0.00110815003734101 0.00114189153376597 0.970451224632795 0.338881252189041 0.999964989463104 0.00219353113832603 0.00624586943831315 0.351197084727798 0.727672889854339 0.966241349058956
"ACC_oligodendrocyte24" "cg00000905" 0.000291657130617495 0.000256144528097014 1.13864283099981 0.263050974002172 0.999964989463104 -0.000329218944273328 0.00140104837677182 -0.234980425894991 0.81567594775149 0.978647623964235
"ACC_oligodendrocyte25" "cg00000924" 0.000373821201767335 0.00103780741039343 0.360202864253608 0.720990711851036 0.999964989463104 -0.00430742531181543 0.00567655455510173 -0.758809815003748 0.453352372387054 0.9099415839682
"ACC_oligodendrocyte26" "cg00000948" -0.00109868762658292 0.00105904069597544 -1.03743664502992 0.307074776815519 0.999964989463104 -0.00329277613473201 0.00579269547179131 -0.568435912222012 0.573587197770545 0.938640536640754
"ACC_oligodendrocyte27" "cg00000957" -0.000267788443131232 0.000891047947381851 -0.300532024026394 0.765656641931736 0.999964989463104 0.00526511587293718 0.00487381592564169 1.08028615632298 0.287847001726496 0.849809836642083
"ACC_oligodendrocyte28" "cg00000974" 0.00040834561196374 0.000239605681088619 1.70424010861709 0.0977361861745264 0.999964989463104 0.000796818901815317 0.00131058489926972 0.607987244671689 0.547357796818124 0.933014077664929
"ACC_oligodendrocyte29" "cg00001099" -0.00070202316963788 0.00136124261216497 -0.515722299143543 0.609486575650846 0.999964989463104 0.00254756001679023 0.00744566657869038 0.342153384101484 0.73440507044819 0.967236427339207
"ACC_oligodendrocyte30" "cg00001126" -0.00513218824286931 0.00206053185888302 -2.49071045455778 0.0179562495073808 0.999964989463104 0.0208292989081665 0.0112706089707341 1.84810767211009 0.0735658163581357 0.668266089950768
"ACC_oligodendrocyte31" "cg00001136" -2.79253157646959e-06 0.000861493798255485 -0.00324149933769045 0.997433178854427 0.999964989463104 0.00510957281472128 0.00471216190567103 1.08433727809139 0.286074053868983 0.8489724558028
"ACC_oligodendrocyte32" "cg00001193" -0.000707097627393103 0.00132944538383581 -0.531874145407113 0.598375909188493 0.999964989463104 -0.00671141235248504 0.00727174346010029 -0.922944049017989 0.362735707733425 0.881540274986209
"ACC_oligodendrocyte33" "cg00001224" -0.00029410863519504 0.00131332586627187 -0.223941858413193 0.824183225849774 0.999964989463104 0.00350490202297539 0.00718357361284616 0.487905075087931 0.628843186694432 0.949703837114654
"ACC_oligodendrocyte34" "cg00001245" 0.000277507071477919 0.000275835128542579 1.00606138508962 0.321706416610566 0.999964989463104 -0.00132703241012764 0.00150875118032915 -0.879556833114214 0.385459711630044 0.889694247965718
"ACC_oligodendrocyte35" "cg00001249" 0.000304660243883313 0.00116999408751706 0.260394686720048 0.796177323086375 0.999964989463104 0.0023409760475593 0.00639958358402857 0.365801308291631 0.716847898974069 0.964705266356261
"ACC_oligodendrocyte36" "cg00001269" -0.00155867618205402 0.000913973924065912 -1.70538364499512 0.0975205512273048 0.999964989463104 0.0062465322718322 0.0049992154516739 1.24950251338751 0.220271246922696 0.814475718929043
"ACC_oligodendrocyte37" "cg00001364" 0.000275856305624486 0.0014288589947095 0.193060551563081 0.848094876800005 0.999964989463104 0.00202779947705329 0.00781551177394403 0.259458310051266 0.796893468226789 0.976155745510694
"ACC_oligodendrocyte38" "cg00001446" -0.00148604118575884 0.00118014280076404 -1.2592045511753 0.216790797513283 0.999964989463104 -0.000345475681634704 0.00645509458138086 -0.0535198481260364 0.957640408659535 0.995778544700234
"ACC_oligodendrocyte39" "cg00001503" 0.00106787356967965 0.000945211354875543 1.12977226116825 0.266717557653939 0.999964989463104 -0.0029885289089247 0.00517007661375104 -0.578043447359369 0.567158732822944 0.937247517045199
"ACC_oligodendrocyte40" "cg00001506" -0.00167531228008705 0.00103203313994824 -1.62331248410402 0.114038336278778 0.999964989463104 0.00150376017922005 0.00564497069776001 0.266389368472144 0.791596842068601 0.975498898760673
"ACC_oligodendrocyte41" "cg00001510" 0.000274683170989336 0.00085458412142811 0.321423209373828 0.749916744833023 0.999964989463104 -0.00394220359987549 0.0046743676510956 -0.843366182151184 0.40509555365852 0.89638466569677
"ACC_oligodendrocyte42" "cg00001534" 0.00118669891971101 0.001063006590761 1.11636082976819 0.272330660709145 0.999964989463104 -0.00529073474398191 0.00581438795334861 -0.909938378111643 0.369453605716116 0.884193872561978
"ACC_oligodendrocyte43" "cg00001582" -4.2770029352327e-05 0.000248004318313168 -0.17245679286245 0.864131776358688 0.999964989463104 0.000836474807052279 0.00135652340569798 0.61663131173316 0.541708944954152 0.93165965992402
"ACC_oligodendrocyte44" "cg00001583" -0.000767335832601233 0.000802846977302302 -0.955768476801902 0.346138894646267 0.999964989463104 0.00909602360938459 0.00439137803451155 2.07133695571175 0.0462203515157873 0.610030828720211
"ACC_oligodendrocyte45" "cg00001593" 0.00524856976313 0.0034424613533866 1.52465611791592 0.13687233776029 0.999964989463104 0.0181730603459218 0.0188294277730395 0.965141403391052 0.341494010660921 0.873414502701822
"ACC_oligodendrocyte46" "cg00001594" 0.000218929657641129 0.000450161107470838 0.486336233867808 0.629943032624771 0.999964989463104 -0.0013995818156681 0.00246227195870039 -0.568410735752688 0.573604090872188 0.938640536640754
"ACC_oligodendrocyte47" "cg00001610" 0.000605391938721313 0.00128150921592179 0.472405450698109 0.639746725550036 0.999964989463104 -0.00759245961730078 0.00700954426051731 -1.08316023626056 0.286588381674088 0.849244384248231
"ACC_oligodendrocyte48" "cg00001636" 0.00058074831802989 0.00216496470040272 0.268248400503648 0.790177891957818 0.999964989463104 -0.00767895350885725 0.0118418312575418 -0.648459967200318 0.52117464128273 0.926884070517624
"ACC_oligodendrocyte49" "cg00001638" 0.00175711324677508 0.00159950241753342 1.09853741233146 0.279920453245138 0.999964989463104 -0.00446477959838957 0.0087488898645495 -0.510325271836013 0.613220406732713 0.946546190349009
"ACC_oligodendrocyte50" "cg00001687" 0.000975565892741083 0.000570321118399098 1.71055544195788 0.0965502737053637 0.999964989463104 0.00082844369290948 0.00311951804361449 0.265567847765865 0.79222411765391 0.975549111792796
"ACC_oligodendrocyte51" "cg00001747" 0.000404041686163088 0.000380503579864001 1.06186040695728 0.29600864560969 0.999964989463104 -0.00264656300400579 0.00208126219554614 -1.27161441247978 0.212399494539939 0.809573420260327
"ACC_oligodendrocyte52" "cg00001755" 0.00150756988940524 0.000805209248462465 1.87227095600793 0.0700532681919152 0.999964989463104 -0.0025858689790079 0.00440429908419793 -0.587123837317423 0.561116354768061 0.935961036316811
"ACC_oligodendrocyte53" "cg00001784" -0.00106352894242424 0.00124883074140018 -0.851619764926524 0.400563182730141 0.999964989463104 0.00501730500239899 0.00683080093922123 0.734511962366013 0.467824328909779 0.913754198709643
"ACC_oligodendrocyte54" "cg00001791" -2.56185285364722e-05 0.000610247415919343 -0.041980560454939 0.966767173896802 0.999964989463104 0.00511716967588507 0.00333790519694088 1.53304823653316 0.134796110112966 0.749406175685845
"ACC_oligodendrocyte55" "cg00001793" 0.000946432469519158 0.00229686330569031 0.412054329560858 0.68296406024502 0.999964989463104 0.000724495876539231 0.0125632846034694 0.0576677118608901 0.954361093318916 0.995489111644
"ACC_oligodendrocyte56" "cg00001801" 0.00102776202531457 0.00129304427751533 0.794839003726525 0.432386815320756 0.999964989463104 0.0153427760446613 0.00707263824671977 2.16931440707817 0.0373623707311495 0.584915609950935
"ACC_oligodendrocyte57" "cg00001809" -0.000407576138251114 0.00109221298701378 -0.373165438515309 0.711411751343415 0.999964989463104 0.00200986110978152 0.00597413984953518 0.336426859832868 0.73867903420596 0.967912225216773
"ACC_oligodendrocyte58" "cg00001810" 0.00161699704559214 0.00198443846717476 0.814838591540836 0.421006603439262 0.999964989463104 -0.00311437749297288 0.0108543965935736 -0.286923134429856 0.775965081453392 0.973454695648807
"ACC_oligodendrocyte59" "cg00001814" -0.000170444367747294 0.000850995833629205 -0.200288134220831 0.842484478406906 0.999964989463104 0.00633206452308783 0.00465474058807221 1.36034745723828 0.182940465245202 0.790256925664374
"ACC_oligodendrocyte60" "cg00001854" 0.000877293556713225 0.000976003256372548 0.898863350081237 0.375237631750789 0.999964989463104 -0.00289870129233838 0.00533850083866267 -0.542980394672846 0.590792252276381 0.94212225984894
"ACC_oligodendrocyte61" "cg00001874" 0.00092689733921678 0.0015120822548451 0.612993993049493 0.544082200810013 0.999964989463104 -0.00537335493575411 0.00827072280026926 -0.649683838464417 0.520393503494855 0.926720387464864
"ACC_oligodendrocyte62" "cg00001930" -0.00188781608409339 0.00109033781905967 -1.73140475464887 0.0927203046035062 0.999964989463104 -0.00321027716204139 0.0059638831361171 -0.538286396425183 0.593991802495276 0.942918132264251
"ACC_oligodendrocyte63" "cg00001997" -0.00170173736375527 0.00106090855538941 -1.60403774209423 0.118235132987411 0.999964989463104 -0.00459539105133604 0.00580291220926919 -0.791911179355026 0.434068318582453 0.904802516992511
"ACC_oligodendrocyte64" "cg00002000" -0.000819025559886644 0.000783894257208427 -1.04481637970321 0.303701275370643 0.999964989463104 0.00816434557823417 0.0042877112573205 1.90412672128866 0.0656432134914867 0.653448394237978
"ACC_oligodendrocyte65" "cg00002028" -1.1108197277345e-05 0.000522147527766075 -0.0212740589328646 0.983155153337469 0.999964989463104 -0.00208822082447072 0.00285602019940478 -0.731164585217542 0.46983883680802 0.91447777224723
"ACC_oligodendrocyte66" "cg00002033" -0.000101942015460264 0.00118577650572054 -0.0859706824755468 0.932009230081541 0.999964989463104 0.00685796519025109 0.00648590957962876 1.05736367521849 0.298024829210515 0.854733657102321
"ACC_oligodendrocyte67" "cg00002080" -0.000859533811196657 0.00150279894118207 -0.571955294645449 0.571228165935282 0.999964989463104 0.00609271652481383 0.00821994532852204 0.741211319699776 0.46380761412794 0.912678174063838
"ACC_oligodendrocyte68" "cg00002116" -0.00030916228457125 0.000162949775667224 -1.89728573301396 0.0665695560338114 0.999964989463104 0.000684710961985354 0.000891295708676735 0.768219744939547 0.447819485063885 0.908291373527292
"ACC_oligodendrocyte69" "cg00002145" 0.00106216548359071 0.000780273829664445 1.36127272658561 0.182650846859653 0.999964989463104 -0.00436341485442682 0.0042679083976951 -1.02237781316565 0.314038902627121 0.861827733917438
"ACC_oligodendrocyte70" "cg00002154" -0.00127326680411077 0.00179937370784559 -0.707616654927821 0.484151258057398 0.999964989463104 0.0117672469959957 0.0098421372937864 1.19559874494178 0.240374216332634 0.82630438715931
"ACC_oligodendrocyte71" "cg00002176" -0.00105841323785131 0.00139863414156183 -0.756747748678152 0.454570204107083 0.999964989463104 0.0105698609221346 0.00765018916582386 1.38164700153481 0.176363239203625 0.785606102354326
"ACC_oligodendrocyte72" "cg00002186" 0.000119221932069449 0.000889463670479935 0.134038000680926 0.894186659922535 0.999964989463104 7.1076431348644e-05 0.0048651503156508 0.0146092981176752 0.988431850579271 0.99881645975094
"ACC_oligodendrocyte73" "cg00002190" 0.000166462164225806 0.000719912091539055 0.231225681832815 0.818567185849416 0.999964989463104 -0.00192987851575591 0.00393774434598571 -0.490097463468724 0.627307641635151 0.949546129698572
"ACC_oligodendrocyte74" "cg00002224" 0.00131935609995637 0.000877127750554075 1.50417781118308 0.14204708937616 0.999964989463104 -0.00637595190902657 0.00479767582881902 -1.3289668032023 0.192975030620766 0.797209330892239
"ACC_oligodendrocyte75" "cg00002236" -0.000343031506175257 0.000195914037364777 -1.75092867662443 0.0892502621761816 0.999964989463104 0.00210554047483787 0.00107160221643608 1.96485266878269 0.0578966592915723 0.638108766149871
"ACC_oligodendrocyte76" "cg00002350" 0.00144281290977074 0.00153259457506712 0.941418515531121 0.353331400643772 0.999964989463104 -0.00434961263286461 0.00838292021149021 -0.518866042277574 0.607316520129371 0.945412800222113
"ACC_oligodendrocyte77" "cg00002366" 0.000807372544028795 0.0016492275997798 0.48954586021759 0.627693825024145 0.999964989463104 -0.0134927555174574 0.00902087453815768 -1.49572588116418 0.144228162053141 0.758870140739585
"ACC_oligodendrocyte78" "cg00002398" 0.000626161392764101 0.000687711205501316 0.910500494619181 0.369161589277628 0.999964989463104 -0.000100644749064319 0.0037616133177379 -0.0267557403068859 0.97881570365169 0.997787273195745
"ACC_oligodendrocyte79" "cg00002406" 3.45841117440871e-05 0.00018116390279878 0.190899573313454 0.849773911191817 0.999964989463104 5.08395107214862e-05 0.000990922561694324 0.0513052307887294 0.959391603579525 0.995971860751297
"ACC_oligodendrocyte80" "cg00002426" 0.00115236522724861 0.00103640371363575 1.11188836173316 0.274221202653411 0.999964989463104 -0.0111358936069694 0.00566887667465484 -1.96439157986223 0.0579523501053023 0.638148853027186
"ACC_oligodendrocyte81" "cg00002449" -0.000618636724808652 0.000787550314379825 -0.785520256309988 0.437752445725637 0.999964989463104 0.0037580325957516 0.00430770900235695 0.872397042997891 0.389295388864363 0.890949712414304
"ACC_oligodendrocyte82" "cg00002464" 0.000205036120514401 0.000314902620051208 0.651109604871052 0.519484302323188 0.999964989463104 -0.000504315557336849 0.00172244087329023 -0.292791215743445 0.771514949044444 0.972815855232305
"ACC_oligodendrocyte83" "cg00002473" -0.00099065214003284 0.00149843087383917 -0.661126353793461 0.513120943179865 0.999964989463104 0.00151498884744419 0.00819605306072363 0.184843709065792 0.854482963556863 0.983974331651673
"ACC_oligodendrocyte84" "cg00002490" 0.000154686693375854 0.000202639706819855 0.763358256895669 0.450672936818761 0.999964989463104 -0.000399148314403276 0.00110838999536209 -0.360115407098095 0.7210554979711 0.965358592897741
"ACC_oligodendrocyte85" "cg00002531" 5.7844891157736e-05 0.0007133877662513 0.0810847815090781 0.935864314724668 0.999964989463104 0.00181411649344456 0.00390205787076855 0.464912759760595 0.64504714804881 0.952477219993688
"ACC_oligodendrocyte86" "cg00002559" 9.83049592387552e-06 0.000590735388770754 0.0166411156513436 0.986823130585684 0.999964989463104 0.00114717287674725 0.00323117914596037 0.355032273026844 0.724824542766694 0.965823079881951
"ACC_oligodendrocyte87" "cg00002590" -0.00037233769440754 0.000965060791991927 -0.385817865047671 0.702107701982386 0.999964989463104 0.00200773007561033 0.00527864821533219 0.380349285216383 0.706123433337286 0.963096320013389
"ACC_oligodendrocyte88" "cg00002591" -0.000696635317743558 0.00104159933512568 -0.668813135964133 0.508266688877271 0.999964989463104 0.00218587919507073 0.0056972954627073 0.383669621731716 0.703684187686354 0.962560318875108
"ACC_oligodendrocyte89" "cg00002593" -0.00327546907629071 0.00122851994773014 -2.66619120213928 0.0117877393192256 0.999964989463104 0.0244529450898694 0.00671970582930907 3.63899041282641 0.000925444680335448 0.264202736610244
"ACC_oligodendrocyte90" "cg00002597" -0.00113859395064822 0.00135072991908266 -0.842947161059029 0.405326507147473 0.999964989463104 0.0120324534101573 0.00738816470001312 1.62861196233699 0.11290618857395 0.725380708809853
"ACC_oligodendrocyte91" "cg00002646" -0.000585059074685155 0.000794471784068152 -0.736412653561234 0.466682692505602 0.999964989463104 0.0010643246293878 0.00434556776101853 0.244921880849544 0.808033570932556 0.977704066016149
"ACC_oligodendrocyte92" "cg00002660" -0.000322602375851075 0.000399075356765803 -0.808374584854142 0.424664514165658 0.999964989463104 -0.00186611853606234 0.00218284530596958 -0.85490187094749 0.3987697373579 0.894182108207307
"ACC_oligodendrocyte93" "cg00002684" 0.000338087499135157 0.00110646580735556 0.305556210492561 0.76186176110948 0.999964989463104 -0.00682542348600089 0.00605209931621837 -1.12777783862703 0.267546977620822 0.840423440533095
"ACC_oligodendrocyte94" "cg00002719" -0.000146733421661834 0.000320244029059774 -0.45819252928037 0.649817235133251 0.999964989463104 -0.000298062078518968 0.00175165708367242 -0.170160062318858 0.865923197470577 0.985559015482098
"ACC_oligodendrocyte95" "cg00002743" 0.000797731862910099 0.0013097195723353 0.609086005707084 0.546638074350817 0.999964989463104 -0.00392792633584117 0.00716384806062167 -0.548298386928703 0.587177422843026 0.941300444063822
"ACC_oligodendrocyte96" "cg00002749" -0.00154861785360691 0.00145435768802515 -1.06481223041476 0.2946903495531 0.999964989463104 0.00793392228694137 0.00795498343529518 0.997352458553167 0.325850883300724 0.866801361588285
"ACC_oligodendrocyte97" "cg00002769" 0.00213115380036944 0.0010173497415903 2.0948093986224 0.0439443597455278 0.999964989463104 -0.00421039801414279 0.00556465607387272 -0.756632208396765 0.45463849781909 0.9101267146285
"ACC_oligodendrocyte98" "cg00002776" 0.000247924602431921 0.00113788607199233 0.217881744521074 0.828862950561386 0.999964989463104 0.00593718129324487 0.00622396053493791 0.953923351524608 0.347058209027672 0.875655133134427
"ACC_oligodendrocyte99" "cg00002780" -0.000678221595651199 0.000698959168556183 -0.970330780626541 0.338940368941742 0.999964989463104 -0.00287220390116801 0.00382313694464135 -0.751268903718922 0.457815296359051 0.91090418265677
"ACC_oligodendrocyte100" "cg00002808" 0.000956740324958479 0.0010351945141211 0.924213094164982 0.362084509320221 0.999964989463104 -0.00623036643493063 0.0056622626469035 -1.10033158534915 0.279149695425814 0.845721540440343
"ACC_oligodendrocyte101" "cg00002809" -0.00100975210885418 0.000717473661288035 -1.40737167555591 0.168667047841992 0.999964989463104 0.00465389352743959 0.00392440672456378 1.18588460729867 0.244136621709763 0.828150509042065
"ACC_oligodendrocyte102" "cg00002810" 0.000286914986512152 0.000337405173262189 0.850357401868282 0.401254325202876 0.999964989463104 0.000733448922864631 0.00184552437573197 0.397420338907055 0.693616554617464 0.960916169060212
"ACC_oligodendrocyte103" "cg00002837" -0.00142174586793171 0.00154472386723071 -0.920388360724 0.364049460880458 0.999964989463104 -0.00416755895505257 0.00844926449463157 -0.493245176275464 0.625105939700918 0.948990962616421
"ACC_oligodendrocyte104" "cg00002907" -0.00214187515973727 0.00146485132177091 -1.46217921771602 0.153150937030462 0.999964989463104 -0.00814945483282895 0.00801238106402912 -1.01710774458983 0.316501585069205 0.862938891793963
"ACC_oligodendrocyte105" "cg00002926" -0.00276060122286172 0.00156761769716433 -1.76101687793866 0.0875005371043366 0.999964989463104 -0.00246052605577166 0.00857448818574412 -0.286958941743311 0.775937903015078 0.973454695648807
"ACC_oligodendrocyte106" "cg00002930" 0.00016908762776968 0.0007921942292123 0.21344213519178 0.832295340397516 0.999964989463104 0.000130221060567509 0.00433311008894759 0.0300525622230698 0.976206155945956 0.997627038670366
"ACC_oligodendrocyte107" "cg00002934" 6.44685219644458e-05 0.000313146813687078 0.205873153251586 0.838154822261908 0.999964989463104 -0.00165958892184323 0.00171283703878841 -0.96891232747813 0.339637099857171 0.872637698337024
"ACC_oligodendrocyte108" "cg00003009" 0.000256868822485637 0.00118732977361429 0.216341599607761 0.830053297543494 0.999964989463104 -0.00522911836181278 0.00649440557787395 -0.805172744312132 0.426483574119963 0.902701824669041
"ACC_oligodendrocyte109" "cg00003014" -0.000102864990728212 0.000817749421947141 -0.12579035578317 0.900661128483907 0.999964989463104 0.00557321265628944 0.00447289078840363 1.24599792839532 0.221538715237054 0.815181793975023
"ACC_oligodendrocyte110" "cg00003036" -0.000766298045573404 0.000322089593743786 -2.37914561804494 0.0232917403945235 0.999964989463104 -0.000438994169927436 0.00176175187439066 -0.249180475587274 0.804765631344827 0.977211749005889
"ACC_oligodendrocyte111" "cg00003091" -0.000830747705208565 0.00105021888097658 -0.791023395462164 0.434578969156192 0.999964989463104 -0.00400446178063675 0.00574444228568509 -0.69710192591119 0.490621160062862 0.919798293556964
"ACC_oligodendrocyte112" "cg00003167" -0.000471441096571601 0.00110224835123061 -0.427708597654292 0.671641587494026 0.999964989463104 -0.00928132774282034 0.0060290308552137 -1.53943941666747 0.133232056216582 0.74770996657118
"ACC_oligodendrocyte113" "cg00003173" -0.000282155285069159 0.000595718683221274 -0.473638468989155 0.63887630341273 0.999964989463104 0.0014258001700734 0.00325843655666029 0.437571867759415 0.664547255675882 0.956164574508756
"ACC_oligodendrocyte114" "cg00003181" -0.000960318272376323 0.00136217607378691 -0.704988357126696 0.485763947566979 0.999964989463104 -0.00377240632317719 0.00745077238711779 -0.506310772517973 0.616004594086233 0.947148271604193
"ACC_oligodendrocyte115" "cg00003187" 0.00139530219837709 0.00182742164451266 0.763535992126869 0.450568425752311 0.999964989463104 -0.00909600954050693 0.00999555269731327 -0.910005661112853 0.369418644655104 0.884187594056992
"ACC_oligodendrocyte116" "cg00003202" 0.000366411979859661 0.000288123390205719 1.27171896595429 0.212362785199303 0.999964989463104 -0.00119591639919075 0.00157596498803528 -0.758847060861212 0.45333039315052 0.9099415839682
"ACC_oligodendrocyte117" "cg00003241" -0.00300772927543676 0.00193493068201553 -1.55443773949759 0.129619318874869 0.999964989463104 0.0264724307410783 0.0105836010292482 2.50126877117918 0.0175141847734289 0.497380176243044
"ACC_oligodendrocyte118" "cg00003266" -0.00322261186057998 0.0014306479665118 -2.25255404265337 0.0310592728466109 0.999964989463104 0.00314210146874647 0.00782529701534007 0.401531272562173 0.690617571109685 0.960457807417297
"ACC_oligodendrocyte119" "cg00003287" 0.000504750627455899 0.000897065099740667 0.562668893931798 0.577463225061159 0.999964989463104 7.92899612934729e-05 0.00490672828807916 0.0161594359088737 0.987204502456212 0.998676203672433
"ACC_oligodendrocyte120" "cg00003298" 0.000120070974235645 0.00201955676019082 0.0594541221135573 0.952948996771262 0.999964989463104 0.00551108782549182 0.0110464851296461 0.49889967358951 0.621159625299724 0.948053985974039
"ACC_oligodendrocyte121" "cg00003305" 0.000767142633040788 0.000736170276890771 1.04207227203036 0.304952671070613 0.999964989463104 -0.0117287596604405 0.00402667267237048 -2.91276709450928 0.00638171017921982 0.403610059224011
"ACC_oligodendrocyte122" "cg00003345" -0.00132454635738547 0.000928139602622958 -1.4270982012213 0.16294588648204 0.999964989463104 0.00468270684234026 0.00507669827395267 0.922392190681514 0.363019127718981 0.881661270205906
"ACC_oligodendrocyte123" "cg00003407" -0.000309217481293438 0.00018842626765347 -1.64105294417927 0.110284750138483 0.999964989463104 0.00183003172721759 0.00103064593414652 1.77561630680961 0.08501968869756 0.688399859924361
"ACC_oligodendrocyte124" "cg00003432" -0.000525399290651706 0.000812461658659051 -0.646675797007905 0.522314520910651 0.999964989463104 0.000857214546592774 0.00444396800708728 0.192893950907315 0.84822429644334 0.983183457375094
"ACC_oligodendrocyte125" "cg00003513" -9.98133906262366e-05 0.00079374978274471 -0.125749187963355 0.900693463288574 0.999964989463104 0.00344093728378559 0.00434161858908129 0.79254711421201 0.433702753851077 0.904718408095163
"ACC_oligodendrocyte126" "cg00003529" 0.00194914756962386 0.000997639013929742 1.95376037064357 0.0592493705538652 0.999964989463104 -0.00745069835049089 0.00545684317933631 -1.36538619594289 0.181367592519698 0.788997390298469
"ACC_oligodendrocyte127" "cg00003555" 0.000377262898831792 0.000223691327797158 1.686533414357 0.101126260212892 0.999964989463104 -0.00048030582238321 0.00122353725077211 -0.392555128239958 0.697172287128766 0.961465195782422
"ACC_oligodendrocyte128" "cg00003578" 0.000213719370680459 0.000677847488708055 0.315291233265167 0.754525779373663 0.999964989463104 -0.0103510460136665 0.00370766118179021 -2.79179933282593 0.00865004031735172 0.42995369802733
"ACC_oligodendrocyte129" "cg00003622" 0.000566731765807286 0.00117703727835599 0.48149007361845 0.633345878023929 0.999964989463104 -0.00459600598088823 0.00643810812783005 -0.713875239376773 0.480323324166265 0.917275267176684
"ACC_oligodendrocyte130" "cg00003625" -0.000156250451470553 0.00142127371813068 -0.109936917482763 0.913125258691511 0.999964989463104 -0.00844500870626663 0.00777402215276384 -1.08631137657155 0.28521290417627 0.848598993700078
"ACC_oligodendrocyte131" "cg00003722" -0.000728202361335853 0.00107479008219068 -0.677529848295213 0.502792649072498 0.999964989463104 0.00217338926514946 0.00587884079043597 0.369696908391404 0.713970304151668 0.964294126171629
"ACC_oligodendrocyte132" "cg00003758" -0.00139112831102336 0.00114999583826676 -1.20968116990756 0.234996057190557 0.999964989463104 0.00253227794793049 0.00629019801620651 0.402575235534104 0.689856791284265 0.960280530030782
"ACC_oligodendrocyte133" "cg00003784" 0.00028366777557159 0.000162110876933498 1.74983801788918 0.0894411826599808 0.999964989463104 0.00108813687303877 0.000886707136287956 1.22716602642228 0.228443155797427 0.819309155280281
"ACC_oligodendrocyte134" "cg00003818" 0.000350096110272582 0.00163774148192337 0.213767627025864 0.83204357874652 0.999964989463104 0.0164025354346307 0.00895804826231367 1.8310389667843 0.0761368985723417 0.673011660660481
"ACC_oligodendrocyte135" "cg00003858" 0.000924120558641276 0.000639966694135887 1.44401351993648 0.158162913654134 0.999964989463104 0.00123381000683362 0.00350046243294143 0.352470575093945 0.726726645404979 0.966138564767198
"ACC_oligodendrocyte136" "cg00003900" -0.000798809031020348 0.00124944209705151 -0.63933257323842 0.527020069283566 0.999964989463104 -0.000990519126213655 0.00683414490619677 -0.144936804795508 0.885642381098474 0.988037348219725
"ACC_oligodendrocyte137" "cg00003911" 0.00089383586175617 0.000849735145956868 1.0518993665369 0.300487730699784 0.999964989463104 -0.00833588989363757 0.00464784493259967 -1.79349569844084 0.0820627686986505 0.683740779276721
"ACC_oligodendrocyte138" "cg00003929" -0.00012228046102437 0.00101852221883924 -0.120056743743625 0.905166165490912 0.999964989463104 0.00251265462573932 0.00557106923974682 0.451018380423775 0.654926135021087 0.954337986718494
"ACC_oligodendrocyte139" "cg00003937" 0.000263734901120256 0.00113641753255131 0.232075705949519 0.817912420380237 0.999964989463104 0.00329218873351264 0.00621592798075707 0.52963752857247 0.599908707598044 0.944023898338309
"ACC_oligodendrocyte140" "cg00003944" -0.00125406381717938 0.00112677189365783 -1.11297044613735 0.273762940507588 0.999964989463104 0.00504328317110591 0.00616316867797188 0.818293873593204 0.419059253926294 0.90049357546043
"ACC_oligodendrocyte141" "cg00003965" 0.00257283197445302 0.00116385042226514 2.2106208196803 0.0341045071894478 0.999964989463104 0.000380967808020075 0.00636597922678315 0.0598443372886382 0.952640565346278 0.995295421667024
"ACC_oligodendrocyte142" "cg00003969" -0.00256214752905382 0.00128529732960105 -1.99342787855095 0.0545348957881588 0.999964989463104 0.00323956746369206 0.00703026432258846 0.460803081511918 0.647962440640643 0.953126396714224
"ACC_oligodendrocyte143" "cg00003994" 5.92163987794929e-05 0.000493865234852337 0.119903962863874 0.905286253471697 0.999964989463104 0.00156268831026839 0.00270132292411038 0.578490004405165 0.566860818669682 0.937187385970607
"ACC_oligodendrocyte144" "cg00003999" -0.0015399017259415 0.00117192173770503 -1.3139970668665 0.197908541696204 0.999964989463104 0.00053120355428296 0.0064101273625231 0.0828694227494838 0.934456005674614 0.99335332861413
"ACC_oligodendrocyte145" "cg00004055" 0.000433148529000652 0.000260728061746771 1.66130383549333 0.106125370056367 0.999964989463104 -0.0019792428105604 0.00142611919295352 -1.38785230599228 0.174482142610266 0.783928925660757
"ACC_oligodendrocyte146" "cg00004061" 0.00138874453618122 0.00175545583277261 0.791101952128185 0.434533768972538 0.999964989463104 -0.0086570531700526 0.00960191718040194 -0.901596317423163 0.373804904229699 0.88592453591935
"ACC_oligodendrocyte147" "cg00004067" -4.76996716798405e-05 0.000505700232592846 -0.0943240058152097 0.925422186287171 0.999964989463104 -0.00127620112377605 0.00276605748821225 -0.461379103368123 0.647553484810338 0.953043774878161
"ACC_oligodendrocyte148" "cg00004072" 0.000700903929435114 0.000587932757898657 1.19214981648621 0.241705107594246 0.999964989463104 -0.00270738452326992 0.00321584943556907 -0.841887836328638 0.40591074625672 0.896669026708481
"ACC_oligodendrocyte149" "cg00004073" 0.0261305848556847 0.0116444087185764 2.24404566064384 0.0316566768973563 0.999964989463104 -0.087485963940557 0.0636920884269292 -1.37357662625438 0.178833327034677 0.787259670005255
"ACC_oligodendrocyte150" "cg00004082" -0.00100578305645895 0.000760688258079617 -1.32220136932057 0.195192860042998 0.999964989463104 -0.0041541760659864 0.00416078007650496 -0.998412795101607 0.32534434974316 0.866564230866924
"ACC_oligodendrocyte151" "cg00004089" 0.0019385958544121 0.00128030972374784 1.5141616270298 0.139504921809778 0.999964989463104 -0.00308902989827637 0.00700298332956266 -0.441101992237539 0.662015726708202 0.955804170521844
"ACC_oligodendrocyte152" "cg00004105" -0.00227055694544896 0.00112704299656089 -2.01461430697626 0.0521535331353797 0.999964989463104 -0.00684845690080495 0.00616465154502778 -1.11092360221539 0.274630239767232 0.843667836072756
"ACC_oligodendrocyte153" "cg00004121" -0.00153789104300696 0.00103663099833658 -1.4835472270024 0.147418062212162 0.999964989463104 0.00754576456077871 0.00567011986678367 1.33079454016181 0.192379200562514 0.796600643818756
"ACC_oligodendrocyte154" "cg00004175" 0.000703640880659259 0.00120470102995548 0.584079255485703 0.563138681062396 0.999964989463104 -0.00510161115092573 0.00658942213231745 -0.774212222025535 0.444317016462966 0.907332907641086
"ACC_oligodendrocyte155" "cg00004192" -0.000247418846028701 0.00105092959704844 -0.235428564124165 0.815331045566044 0.999964989463104 0.00255806316351665 0.00574832973003627 0.44500981739969 0.65921804638398 0.955210004372617
"ACC_oligodendrocyte156" "cg00004207" -6.79568981545789e-05 0.00042161166821943 -0.161183627677046 0.872931530656003 0.999964989463104 -0.000877523177467753 0.00230611345780208 -0.38052038354787 0.705997660515608 0.963083988753955
"ACC_oligodendrocyte157" "cg00004209" -0.000778816698862637 0.00140876034004956 -0.552838319422905 0.58409996812264 0.999964989463104 0.00104783676364861 0.00770557701290963 0.135984204932753 0.892659931380341 0.988769593185276
"ACC_oligodendrocyte158" "cg00004219" 0.000162837577913814 0.00129210498677036 0.126025036340761 0.900476804553805 0.999964989463104 -0.0021371194233274 0.00706750055440473 -0.302386877351636 0.764254938763529 0.971802439690269
"ACC_oligodendrocyte159" "cg00004255" -0.000502729427291528 0.00163235927734847 -0.30797719244022 0.760035268929147 0.999964989463104 -0.00513224606134105 0.00892860891008879 -0.574809145861672 0.569318790094407 0.937774673021766
"ACC_oligodendrocyte160" "cg00004257" 6.28260972028646e-05 0.000584934164107435 0.107407125550159 0.915116360557201 0.999964989463104 -0.000904560043681273 0.00319944785558998 -0.28272379626405 0.779154441282085 0.973918997687148
"ACC_oligodendrocyte161" "cg00004260" 0.000947367129161512 0.00113043527258805 0.838055174085801 0.408028928573364 0.999964989463104 -0.000571186990054717 0.00618320647125142 -0.0923771497378308 0.926956926435779 0.992516801730842
"ACC_oligodendrocyte162" "cg00004306" 0.00146096114645724 0.00204271819018071 0.715204453301507 0.47951256463485 0.999964989463104 -0.0114377300235216 0.0111731725280931 -1.02367792090951 0.313433399918318 0.861686942706433
"ACC_oligodendrocyte163" "cg00004322" -0.000158778627236503 0.00124695556278079 -0.127333027716254 0.89944957881499 0.999964989463104 -0.0057206787799729 0.00682054416746673 -0.83874228206892 0.407648681323029 0.89702747286913
"ACC_oligodendrocyte164" "cg00004421" 0.00103230071328852 0.0022067134328866 0.467800076758573 0.643002369227694 0.999964989463104 -0.0137913022744273 0.0120701866876318 -1.14259229217714 0.26143025290383 0.837157215847682
"ACC_oligodendrocyte165" "cg00004429" -0.00140116662328458 0.00117880585157053 -1.18863222592406 0.243068073593751 0.999964989463104 0.00512895676831701 0.00644778179390379 0.795460661086004 0.432030294485515 0.904318649745169
"ACC_oligodendrocyte166" "cg00004438" -0.000141865637706268 0.000574008549368495 -0.247148997802112 0.806324095726854 0.999964989463104 -0.00344924377071774 0.00313968739570841 -1.09859464844572 0.279895841878084 0.845964610681425
"ACC_oligodendrocyte167" "cg00004454" -0.00122432770186071 0.00141795373553166 -0.863446860910207 0.394124258248461 0.999964989463104 0.000618121211697633 0.00775586265403933 0.0796972869775754 0.936959369776947 0.993617791030811
"ACC_oligodendrocyte168" "cg00004533" 0.000145714279251713 0.000854280935852536 0.170569508385782 0.865603781587558 0.999964989463104 0.00176330988861516 0.00467270929961066 0.377363489905543 0.708319613143012 0.963424025992785
"ACC_oligodendrocyte169" "cg00004562" 0.000145382569308741 0.00101430983279145 0.143331519234747 0.886900021001289 0.999964989463104 -0.00290130888047512 0.00554802851083317 -0.522944118763986 0.604506902979831 0.944878074260951
"ACC_oligodendrocyte170" "cg00004608" -0.00100806631857915 0.00187913517614845 -0.536452263453089 0.595244243896197 0.999964989463104 0.00245449108535236 0.01027841315931 0.238800585976555 0.812737029636198 0.978376791983599
"ACC_oligodendrocyte171" "cg00004633" -0.000667030556086441 0.00078605382243015 -0.84858127656483 0.4022280191958 0.999964989463104 0.00516745844893096 0.00429952355474067 1.20186769141741 0.237968965588239 0.824903889349834
"ACC_oligodendrocyte172" "cg00004667" -0.00113894723208071 0.00178235187566325 -0.639013680537623 0.527224927817291 0.999964989463104 -0.0155665319286718 0.00974903200465165 -1.59672590276085 0.1198599784158 0.733066603182074
"ACC_oligodendrocyte173" "cg00004693" -0.00141339312241007 0.00123266404894464 -1.14661665002737 0.259786236168398 0.999964989463104 0.00559211146188978 0.00674237305676406 0.8293981087682 0.412838684149842 0.898543506791285
"ACC_oligodendrocyte174" "cg00004700" -0.000855931459412144 0.00190585604294895 -0.449106039555722 0.656290834054912 0.999964989463104 0.00891370002967525 0.0104245698128794 0.855066462182687 0.398679932897278 0.894142617653131
"ACC_oligodendrocyte175" "cg00004723" -0.0018034019103905 0.000921000358459321 -1.95809034581408 0.0587180975625212 0.999964989463104 0.000766952201765887 0.00503764834178682 0.152244092824839 0.879921437634351 0.987304050780882
"ACC_oligodendrocyte176" "cg00004747" 0.0013074852989069 0.00121035804305705 1.08024671410827 0.287864301387538 0.999964989463104 0.00278751022580566 0.00662036462045962 0.421050861336417 0.676447690037037 0.957956897156778
"ACC_oligodendrocyte177" "cg00004771" -0.00254001004557308 0.00283824852344236 -0.894921647838095 0.377310266307687 0.999964989463104 -0.00120745687948023 0.0155245302961842 -0.0777773534170634 0.938474848013269 0.99381459322935
"ACC_oligodendrocyte178" "cg00004778" 0.0027824999298635 0.00110584257639858 2.51618086448192 0.0169068154212172 0.999964989463104 -0.0100381936217842 0.00604869039420429 -1.65956479296784 0.106477376623315 0.718203312286329
"ACC_oligodendrocyte179" "cg00004786" -0.00477367238430814 0.00475347280916036 -1.00424943529894 0.322565722146816 0.999964989463104 0.00627772957618408 0.0260003421224 0.241447960439553 0.810701971062306 0.978094724288087
"ACC_oligodendrocyte180" "cg00004806" 0.00218333423708937 0.00155691025720483 1.40235073086948 0.170148133518637 0.999964989463104 -0.00244110012683364 0.00851592108893319 -0.286651332409122 0.776171393759401 0.973485747824702
"ACC_oligodendrocyte181" "cg00004818" 0.000364792442445337 0.000530365359033204 0.68781347844873 0.496376724625227 0.999964989463104 -0.00671516136976962 0.00290096974114567 -2.31479883244754 0.0269880549025999 0.546809838684883
"ACC_oligodendrocyte182" "cg00004821" 0.000212526426189428 0.000552773359953929 0.384472989449313 0.703094480863413 0.999964989463104 -0.000196499168700238 0.00302353606551699 -0.0649898544096375 0.948574190372272 0.994804687824346
"ACC_oligodendrocyte183" "cg00004836" 0.00124937199025643 0.000861465374074277 1.45028695041747 0.156417560945462 0.999964989463104 -0.00595923678980131 0.00471200643230121 -1.26469198958436 0.214840677082784 0.811151347114578
"ACC_oligodendrocyte184" "cg00004859" -0.000145867576287481 0.00115277013530941 -0.12653656771593 0.900075054593853 0.999964989463104 0.0135177743879677 0.0063053727474302 2.14385016230435 0.0395061692408781 0.591136497726028
"ACC_oligodendrocyte185" "cg00004883" 0.00155472832882381 0.000964982434268231 1.61114676662772 0.116672724349917 0.999964989463104 0.00603295473687976 0.00527821961760885 1.14299047291496 0.261267254909731 0.837058291094564
"ACC_oligodendrocyte186" "cg00004905" 0.00156651141008234 0.000925942400244381 1.69180222189727 0.100107415847589 0.999964989463104 -0.00153917316459374 0.00506468011042281 -0.303903332695427 0.763109561009293 0.971707070679652
"ACC_oligodendrocyte187" "cg00004915" -0.000520653459177508 0.000891721424038986 -0.58387456569031 0.563274775579605 0.999964989463104 -0.000357597386248553 0.004877499679436 -0.0733157170171055 0.941997481798301 0.994219608793563
"ACC_oligodendrocyte188" "cg00004939" -0.000112007473887963 0.000305697501649391 -0.366399703247908 0.716405602980243 0.999964989463104 0.000237714263363413 0.00167209111063603 0.142165855587254 0.88781343182425 0.988246426128302
"ACC_oligodendrocyte189" "cg00004963" -0.00436266936227286 0.00179450660511418 -2.43112471686627 0.0206482318667502 0.999964989463104 0.0368642432446183 0.00981551542357854 3.75571140727507 0.000669266351633987 0.250037604065514
"ACC_oligodendrocyte190" "cg00004979" -0.000893492699958178 0.00061541688187246 -1.45184951254448 0.155985220184837 0.999964989463104 0.00234963308004139 0.00336618092055752 0.698011525670533 0.490059552357236 0.919653665335097
"ACC_oligodendrocyte191" "cg00004996" 0.00010633033789106 0.000969833098222268 0.109637769721374 0.913360676903705 0.999964989463104 0.00222480583077579 0.0053047515716957 0.419398684501377 0.677642515574461 0.958163979960358
"ACC_oligodendrocyte192" "cg00005010" 0.000287692848129313 0.000257637950403819 1.11665555357193 0.2722064074341 0.999964989463104 -0.0021211206376224 0.00140921703418694 -1.50517669469288 0.14179108090767 0.756602933468708
"ACC_oligodendrocyte193" "cg00005040" 0.000116644170514372 0.000763718768935006 0.152731836978461 0.87953980797978 0.999964989463104 0.00235177031108915 0.0041773562350756 0.562980550076691 0.577253430795213 0.939461969052229
"ACC_oligodendrocyte194" "cg00005072" -0.000434095234585694 0.00104179504583288 -0.416680071883669 0.679610415051546 0.999964989463104 0.0107257788006899 0.00569836595275716 1.88225517448562 0.0686444647329023 0.659856990186762
"ACC_oligodendrocyte195" "cg00005077" 0.000106918177116627 0.000338634181699694 0.315733564107368 0.754192997577813 0.999964989463104 4.57383219275327e-05 0.00185224675348175 0.0246934280443772 0.980448217028276 0.997969090213221
"ACC_oligodendrocyte196" "cg00005083" -0.000736760562059346 0.00109223540437836 -0.674543746802155 0.50466422432301 0.999964989463104 0.00966999401023346 0.00597426246707645 1.61860883473463 0.115051009409751 0.728397443653048
"ACC_oligodendrocyte197" "cg00005112" 0.000447278609497743 0.00110594380468775 0.404431588297585 0.688504798764258 0.999964989463104 0.00748371053294534 0.00604924408836781 1.23713151984326 0.224769733225637 0.81710251644032
"ACC_oligodendrocyte198" "cg00005164" 0.000340359893064623 0.0015784684762295 0.215626664827442 0.830605995101725 0.999964989463104 -0.00340948870555617 0.00863383931266028 -0.394898327625422 0.695458888452992 0.961143261505254
"ACC_oligodendrocyte199" "cg00005166" -0.00366065036803388 0.00213585948887574 -1.71390036989781 0.0959270448531873 0.999964989463104 -0.010884981113014 0.0116826328172377 -0.931723292454533 0.358246418509875 0.880065422132551
"ACC_oligodendrocyte200" "cg00005215" 0.00110200560414192 0.00131366719140781 0.83887731333302 0.407573980670922 0.999964989463104 -0.00320838087974666 0.00718544057846595 -0.44651136485101 0.658144384389107 0.955072050129987
"ACC_oligodendrocyte201" "cg00005249" 0.000167311838718568 0.00155497275824929 0.107597922748782 0.914966171832792 0.999964989463104 -0.0136817003032118 0.00850532344007138 -1.60860435227575 0.117229532573785 0.730722629165126
"ACC_oligodendrocyte202" "cg00005297" -0.00013988859650766 0.000967049163519488 -0.144655103157887 0.88586305484783 0.999964989463104 0.00308513668336383 0.00528952412481113 0.583254109550732 0.563687406897389 0.936582323551345
"ACC_oligodendrocyte203" "cg00005306" -0.000347083762617627 0.000348912322057958 -0.994759258057881 0.327091940173431 0.999964989463104 -0.00221146299025304 0.00190846568570788 -1.15876486898048 0.254868934278348 0.833967202508594
"ACC_oligodendrocyte204" "cg00005325" 0.000799489948349072 0.000905368115427541 0.883055118383013 0.383594406494559 0.999964989463104 0.00293185718377324 0.00495214376791327 0.592037978131775 0.55785997100364 0.935148328352074
"ACC_oligodendrocyte205" "cg00005347" -0.00213777098077659 0.000825588600033522 -2.58939014018579 0.0141960535858012 0.999964989463104 -0.000669774997169596 0.00451576918918284 -0.148319138802308 0.882993525900946 0.987686418457037
"ACC_oligodendrocyte206" "cg00005354" 0.00123708550816284 0.00142290869046436 0.869406109087099 0.390904875871275 0.999964989463104 -0.00284387184125481 0.00778296505445766 -0.365396969067206 0.717146817409941 0.964785169048068
"ACC_oligodendrocyte207" "cg00005390" -0.000727973663348584 0.000544482723669348 -1.33700048082823 0.190366657874582 0.999964989463104 0.00469820281217009 0.00297818829800772 1.57753719444569 0.124211222656932 0.738060157661081
"ACC_oligodendrocyte208" "cg00005423" 0.00199895052817409 0.00144493853689055 1.38341561051846 0.175825493031675 0.999964989463104 0.00246819892087658 0.00790346296555985 0.312293349337121 0.756782451480529 0.970784505181728
"ACC_oligodendrocyte209" "cg00005434" 0.000955260353957214 0.000754854728380999 1.26548899813616 0.214558540191709 0.999964989463104 -3.53660275390876e-05 0.00412887208543518 -0.0085655420674918 0.993217343306997 0.999334303898856
"ACC_oligodendrocyte210" "cg00005437" 0.000130362577838008 0.000922763356677628 0.14127411637516 0.888512301513239 0.999964989463104 -0.00447800936209578 0.00504729151398481 -0.88721036811294 0.381386328733918 0.888269790808694
"ACC_oligodendrocyte211" "cg00005440" 0.000213273788266745 0.000486106841239023 0.438738503912305 0.663710190781534 0.999964989463104 -0.00476355432259437 0.00265888639478434 -1.79155992972792 0.0823786418128936 0.684352661362992
"ACC_oligodendrocyte212" "cg00005461" -0.00227765667819452 0.00148281964335735 -1.5360308237066 0.134064371728607 0.999964989463104 0.00444564565181063 0.00811066342039654 0.548123553078384 0.587296093216858 0.941326310647401
"ACC_oligodendrocyte213" "cg00005502" -8.72714723876755e-05 0.00209006084532532 -0.0417554697428398 0.966945254189417 0.999964989463104 -0.0150541296100153 0.0114321253569325 -1.31682684890141 0.196968615817126 0.799623059322805
"ACC_oligodendrocyte214" "cg00005541" -0.00214808466631964 0.00138681932939304 -1.54892899225725 0.130936894098573 0.999964989463104 -0.00809634122269051 0.00758556501189826 -1.06733528880065 0.293566808255443 0.852691544480379
"ACC_oligodendrocyte215" "cg00005543" -0.000339911505474459 0.000203357868040016 -1.67149424190252 0.104082037472299 0.999964989463104 -0.00171977874994504 0.00111231816286675 -1.54612125141668 0.131612613969717 0.746088097939195
"ACC_oligodendrocyte216" "cg00005549" -0.000234250399801169 0.00152766374545412 -0.153338979535405 0.879064797357744 0.999964989463104 0.00186931440200026 0.00835594977071303 0.223710583870676 0.824361701283332 0.979982643571073
"ACC_oligodendrocyte217" "cg00005579" 0.0003098785793422 0.00132243629521721 0.234324012780746 0.8161812126821 0.999964989463104 0.00560220237731209 0.00723340544716404 0.774490303112833 0.444154882239821 0.907294269554679
"ACC_oligodendrocyte218" "cg00005597" 4.94938104226023e-05 0.000710415764144572 0.0696687952613199 0.944877752053705 0.999964989463104 0.000192947798564133 0.0038858017408472 0.0496545658868499 0.960696990437976 0.996105736436669
"ACC_oligodendrocyte219" "cg00005599" 0.00131605820940327 0.00102968399806708 1.27811854109976 0.210124972724034 0.999964989463104 -0.00407463013712019 0.00563212146204197 -0.723462759917629 0.474492915000207 0.915624555995987
"ACC_oligodendrocyte220" "cg00005619" 0.000310881975985399 0.000954909737917695 0.325561635451867 0.746811399286151 0.999964989463104 0.00775465302244158 0.00522312441422316 1.48467706442619 0.147119774640935 0.761295396524098
"ACC_oligodendrocyte221" "cg00005622" -8.3623054896156e-05 0.000763838438713567 -0.109477411266434 0.913486876345819 0.999964989463104 -0.00527258974856669 0.00417801079970854 -1.26198566766139 0.2158007882845 0.811707576601965
"ACC_oligodendrocyte222" "cg00005631" 0.000112848558261003 0.00157061352101139 0.0718499852136344 0.943154996094416 0.999964989463104 0.00289328766648976 0.00859087461480118 0.336786159293365 0.738410622635696 0.96787740411471
"ACC_oligodendrocyte223" "cg00005644" 0.000260017308396411 0.00111013996743621 0.234220292957205 0.816261056903502 0.999964989463104 0.00588051995428473 0.00607219607977308 0.968433805007246 0.3398723621641 0.872729334598688
"ACC_oligodendrocyte224" "cg00005734" 0.00176521296130578 0.00124246850445821 1.42073054968546 0.164775693579153 0.999964989463104 -0.0207275423223286 0.00679600104790049 -3.04996161363631 0.00448963065696282 0.37203756755485
"ACC_oligodendrocyte225" "cg00005740" 0.000154513341960645 0.001030722121092 0.149907854696031 0.881749802570452 0.999964989463104 -0.00817458246186046 0.00563779974293184 -1.44995970672939 0.156508225320072 0.770204043996011
"ACC_oligodendrocyte226" "cg00005817" 0.00140047222284201 0.00127337968194681 1.09980726306305 0.279374782485244 0.999964989463104 -0.00193519832855965 0.00696507768352594 -0.277843035855416 0.782866225034363 0.97433790900613
"ACC_oligodendrocyte227" "cg00005849" -0.00208254147554956 0.00180989683423001 -1.15064098470317 0.258149728232213 0.999964989463104 0.0114652128450048 0.00989969624009296 1.15813784250991 0.255121071134377 0.834190972912174
"ACC_oligodendrocyte228" "cg00005854" -0.000413675675767925 0.00104833318648884 -0.394603243605634 0.695674571075458 0.999964989463104 0.00209166815257373 0.00573412799468397 0.364775281352785 0.717606504847699 0.964877396245284
"ACC_oligodendrocyte229" "cg00005861" -0.00541949649808523 0.00245429270935123 -2.20817039362751 0.0342904508555609 0.999964989463104 0.0138616180736192 0.0134243852176185 1.03257004688951 0.309313599761243 0.85970970838531
"ACC_oligodendrocyte230" "cg00005876" 0.00107319944045537 0.00123488831406893 0.86906599425109 0.391088166449268 0.999964989463104 -0.00538011383325054 0.00675453924694217 -0.7965182578051 0.431424171631498 0.904136598723439
"ACC_oligodendrocyte231" "cg00005888" 0.00135691900460757 0.00110258092404992 1.23067520488514 0.227144553689533 0.999964989463104 -0.00136632540762034 0.00603084994778656 -0.226556027666019 0.8221665250307 0.979666635453785
"ACC_oligodendrocyte232" "cg00005893" 0.000715330915789175 0.00169226177680431 0.422707009987554 0.675250846714859 0.999964989463104 0.00129915013521675 0.00925626103777894 0.140353662230822 0.889233770617001 0.988423199706105
"ACC_oligodendrocyte233" "cg00005986" 0.000660484909556608 0.000639863596167698 1.03222767088551 0.309471529678587 0.999964989463104 -0.00230262266978413 0.0034998985120876 -0.65791126852152 0.515158759210116 0.925537170044665
"ACC_oligodendrocyte234" "cg00006032" 0.00037127607481189 0.00042854737763989 0.8663594603159 0.392548683918735 0.999964989463104 -0.00190022437994282 0.00234405010434101 -0.810658601718343 0.423369799608461 0.901767423775721
"ACC_oligodendrocyte235" "cg00006040" -0.000714150701112369 0.00119885252846948 -0.595695203666205 0.555442746172452 0.999964989463104 0.000165994092468325 0.00655743224920573 0.0253138860090291 0.97995705708313 0.997911864868331
"ACC_oligodendrocyte236" "cg00006081" 0.000569546022854884 0.000647357669579901 0.879801151076941 0.385329251926299 0.999964989463104 -0.00469403295366005 0.00354088927409057 -1.32566499269189 0.194054992137577 0.797802071605583
"ACC_oligodendrocyte237" "cg00006090" -0.000861217678950608 0.00104020343407486 -0.827931970553973 0.413656718400488 0.999964989463104 -0.00510489313646004 0.00568966022288434 -0.897222845738254 0.376099350006998 0.8866382104923
"ACC_oligodendrocyte238" "cg00006122" -9.13717455625316e-05 0.000254248547289515 -0.359379617058286 0.721600636097912 0.999964989463104 0.000850573639946944 0.00139067782209914 0.611625227950394 0.544976682986412 0.932440244986672
"ACC_oligodendrocyte239" "cg00006166" -0.000501755801555518 0.000479953001423845 -1.04542694819491 0.303423323767813 0.999964989463104 -0.00320962714579975 0.00262522638514831 -1.22260966290662 0.230137518731183 0.820397918780131
"ACC_oligodendrocyte240" "cg00006183" -0.000311695141735985 0.0014659651738312 -0.212621109491565 0.832930467820321 0.999964989463104 -0.00806226722362864 0.0080184735643555 -1.00546159551711 0.32199068972617 0.865063170790278
"ACC_oligodendrocyte241" "cg00006198" 0.000222698083667425 0.00126527766802771 0.176007282270746 0.861363879386313 0.999964989463104 0.00239959808033137 0.00692076163455831 0.346724566895811 0.730999548546413 0.966747830395851
"ACC_oligodendrocyte242" "cg00006299" -0.00125759199569543 0.0015874418861045 -0.792212934976467 0.433894832296239 0.999964989463104 0.00236610468693096 0.00868292168593168 0.27250098210198 0.786934750751606 0.974793970851917
"ACC_oligodendrocyte243" "cg00006301" 0.00124782803212978 0.000886437667313846 1.40768841187791 0.168573956812357 0.999964989463104 -0.00974010435631696 0.00484859881304617 -2.00884930510422 0.0527923462264395 0.626636216876373
"ACC_oligodendrocyte244" "cg00006378" 0.00188556121767746 0.00141844516268667 1.32931555429752 0.192861230741023 0.999964989463104 -0.00995537259430201 0.0077585506412587 -1.28314849700935 0.208378655341869 0.807082535417995
"ACC_oligodendrocyte245" "cg00006387" -0.0009693940259552 0.000787442014947 -1.23106718660478 0.226999839893371 0.999964989463104 0.00215772065842268 0.00430711663075457 0.500966387354287 0.619720082663027 0.947914918705376
"ACC_oligodendrocyte246" "cg00006397" 0.000916422875955102 0.00088778460384035 1.03225813107241 0.309457476860032 0.999964989463104 -0.00738791708251356 0.00485596622880985 -1.52141030938023 0.13768224647932 0.752448812358515
"ACC_oligodendrocyte247" "cg00006414" 0.000141642018884555 0.000727857960836258 0.194601181145038 0.846898279840686 0.999964989463104 -0.00339340694757564 0.00398120632178349 -0.852356465176986 0.400160186029698 0.89468523272129
"ACC_oligodendrocyte248" "cg00006459" -0.000392002288024499 0.00122937140865741 -0.318864002582103 0.751839221167529 0.999964989463104 0.0100166319813379 0.00672436311384634 1.4896030764181 0.145824897574038 0.760184002594136
"ACC_oligodendrocyte249" "cg00006468" 0.000277040329726511 0.00155478139525035 0.178186033466076 0.859666243586493 0.999964989463104 -0.00917751960643264 0.00850427673093008 -1.07916521261049 0.288338942147034 0.849959822227408
"ACC_oligodendrocyte250" "cg00006480" -0.00140115497200752 0.00120614988123909 -1.16167567049636 0.253700830587809 0.999964989463104 -0.00634015502357132 0.00659734699705747 -0.9610158487039 0.343533322884343 0.874164622234497
"ACC_oligodendrocyte251" "cg00006600" -0.000157503718641455 0.00125386713229875 -0.12561436103098 0.900799362804494 0.999964989463104 -0.00432314490872005 0.00685834877460019 -0.630347777694066 0.532808180494049 0.929802071417065
"ACC_oligodendrocyte252" "cg00006609" -0.00162021021882873 0.000996527261267983 -1.62585639329843 0.113493709897113 0.999964989463104 0.0036129013158018 0.00545076216221012 0.662824979018508 0.51204607990499 0.924876128390183
"ACC_oligodendrocyte253" "cg00006626" 0.00234547867115499 0.00355630202957754 0.659527411240043 0.514133850969885 0.999964989463104 -0.00764158608714516 0.0194521086312756 -0.392841014411097 0.69696315413398 0.961443264224909
"ACC_oligodendrocyte254" "cg00006713" 0.00309632116675667 0.00251192872434358 1.23264690464726 0.226417328528463 0.999964989463104 -0.0141762201791635 0.0137396402255961 -1.03177521000543 0.309680324603103 0.859857183051286
"ACC_oligodendrocyte255" "cg00006735" 0.000767751561528573 0.00148722438789369 0.516231153670037 0.609135080229924 0.999964989463104 0.00353606281374108 0.0081347563035378 0.434685770759138 0.666619918207974 0.95641924802729
"ACC_oligodendrocyte256" "cg00006771" 0.00111586751931099 0.00152995810425694 0.729345147560715 0.470935905218807 0.999964989463104 -0.00242980940376894 0.0083684993562939 -0.29035186600588 0.773363915042269 0.973034177202972
"ACC_oligodendrocyte257" "cg00006775" 2.00861094705734e-05 0.00187220098618541 0.0107286074619043 0.991504572723272 0.999964989463104 0.0041108348900292 0.0102404848238343 0.401429713607056 0.690691598867983 0.960472880749145
"ACC_oligodendrocyte258" "cg00006787" 0.000106611713530969 0.00113611202393396 0.093839085657953 0.925804430277455 0.999964989463104 0.00614317024422517 0.00621425692279771 0.988560711368119 0.330071441265432 0.868645626494175
"ACC_oligodendrocyte259" "cg00006867" -0.000511639704176842 0.00257386650694531 -0.198782533125256 0.843652519554617 0.999964989463104 0.0212084313845798 0.0140784248579274 1.50644916591202 0.141465490424111 0.756365014861433
"ACC_oligodendrocyte260" "cg00006884" 1.87149492226512e-05 0.000247341201717434 0.075664503498416 0.940142871863733 0.999964989463104 0.00165261800242477 0.0013528963189241 1.22154076355165 0.230536357770416 0.82067613736741
"ACC_oligodendrocyte261" "cg00006899" -0.000491587692835616 0.000663212765387675 -0.74122169911531 0.463801406595025 0.999964989463104 0.00234751175822816 0.00362761279854012 0.647123022383447 0.522028669494475 0.927112513693998
"ACC_oligodendrocyte262" "cg00006926" 2.95856436098585e-06 0.00100944940664101 0.00293086938436135 0.997679154241967 0.999964989463104 -0.00549412216744911 0.00552144315990226 -0.995051838502737 0.326951756212994 0.867293067101153
"ACC_oligodendrocyte263" "cg00006948" -0.000247565877943835 0.00030719846933684 -0.805882524344162 0.426079917640711 0.999964989463104 0.00301706877460532 0.00168030103945125 1.79555252527286 0.0817282678951698 0.683052588254112
"ACC_oligodendrocyte264" "cg00007021" 0.00248739499935845 0.0014718620296394 1.68996478560417 0.10046174994993 0.999964989463104 -0.00026392362761977 0.00805072793386907 -0.0327825793875674 0.974045453997373 0.997385249869827
"ACC_oligodendrocyte265" "cg00007032" 0.00010020796207149 0.000202976453779916 0.493692545146855 0.62479330583147 0.999964989463104 -0.00186053149668285 0.00111023191947144 -1.67580436488317 0.103227681297593 0.713939732426438
"ACC_oligodendrocyte266" "cg00007036" 0.000350579525485991 0.000441440626835052 0.794171410999259 0.432769878480283 0.999964989463104 -0.00136298442335714 0.00241457304695624 -0.564482580088139 0.576242852146753 0.939252535922381
"ACC_oligodendrocyte267" "cg00007064" -0.000525444894043999 0.000818987605904922 -0.641578566336692 0.525578434679274 0.999964989463104 -0.00194856041737692 0.0044796633540215 -0.434979207896872 0.666409063147154 0.95641924802729
"ACC_oligodendrocyte268" "cg00007076" 0.00207583462146122 0.00111494846689003 1.86182113622833 0.0715542746128226 0.999964989463104 -0.00825384941059014 0.00609849740428122 -1.35342345227463 0.185119057215943 0.791617342670715
"ACC_oligodendrocyte269" "cg00007127" 7.12547699016653e-05 0.00108079613692074 0.0659280390330362 0.947832913982985 0.999964989463104 -0.00166883488720606 0.00591169245153867 -0.282293928665336 0.779481142498028 0.973983278033665
"ACC_oligodendrocyte270" "cg00007205" -0.00277528383187756 0.00144663329385486 -1.91844321824105 0.0637405189035365 0.999964989463104 0.00488200821991742 0.00791273287466739 0.61698130055005 0.541480871671002 0.93159770168337
"ACC_oligodendrocyte271" "cg00007215" 0.00201738389845966 0.00284389588298205 0.709373332030805 0.483075078983445 0.999964989463104 0.00453095126785844 0.0155554199816869 0.291277977270473 0.772661786807144 0.972940454141674
"ACC_oligodendrocyte272" "cg00007221" -0.000564655981337 0.00114820854173823 -0.491771277439016 0.626136440351178 0.999964989463104 -0.00506533509007413 0.00628042193815124 -0.806527832040089 0.425713129406493 0.90248703080223
"ACC_oligodendrocyte273" "cg00007226" -0.000275824605432617 0.000340489923068513 -0.810081552331626 0.423696676674063 0.999964989463104 -0.0022668391997776 0.00186239720819498 -1.21716204781825 0.232175555252778 0.82160177522139
"ACC_oligodendrocyte274" "cg00007239" 0.00133872248485286 0.00106975509686807 1.25142893805531 0.21957685729845 0.999964989463104 -0.00819523983559642 0.00585130064321633 -1.40058430343987 0.170671614503547 0.780975655206703
"ACC_oligodendrocyte275" "cg00007266" 0.00193829952664776 0.000960851446139089 2.01727284112052 0.05186122866134 0.999964989463104 -0.000127600598206319 0.00525562411554677 -0.0242788668673737 0.980776391610357 0.998007996997693
"ACC_oligodendrocyte276" "cg00007269" -8.79097819287503e-05 0.000520958705232218 -0.168746161731887 0.867026381323607 0.999964989463104 0.000123123334158698 0.00284951762879081 0.0432084830480397 0.965795734928331 0.99652722426691
"ACC_oligodendrocyte277" "cg00007300" 0.000312516707009696 0.00028033312251109 1.11480478728422 0.272987349198837 0.999964989463104 0.00179217439257084 0.00153335411522349 1.16879354532506 0.250860863272809 0.831767478430027
"ACC_oligodendrocyte278" "cg00007317" 0.000351407686513685 0.00164521087093576 0.213594313483847 0.832177631184277 0.999964989463104 -0.00741636902566181 0.00899890400664299 -0.82414136434693 0.415776340500534 0.899407963592027
"ACC_oligodendrocyte279" "cg00007324" -0.000250290452139601 0.000884302627258212 -0.283037101128636 0.778916353949459 0.999964989463104 0.00604904141548135 0.00483692066232981 1.25059760905148 0.219876312268228 0.814215958235455
"ACC_oligodendrocyte280" "cg00007326" -0.000132968326978919 0.00102074783099037 -0.13026559836028 0.897147139252292 0.999964989463104 -0.00581001442120887 0.00558324279783462 -1.04061647175047 0.305618010928428 0.858171533639134
"ACC_oligodendrocyte281" "cg00007420" 0.000695606496013041 0.000837256393167918 0.830816583413692 0.41204819880397 0.999964989463104 0.00089560075562773 0.00457958918468659 0.195563558107455 0.846150995060692 0.982957879915383
"ACC_oligodendrocyte282" "cg00007426" 0.000341859125579507 0.000921900193560902 0.370820103919333 0.713141411612362 0.999964989463104 0.00127148683972696 0.00504257022131241 0.252150547027194 0.802488578804431 0.976836442834124
"ACC_oligodendrocyte283" "cg00007466" -0.000741762969648164 0.000934071951968521 -0.794117592424146 0.432800768400453 0.999964989463104 -0.000421127787172082 0.00510914678449781 -0.082426245503431 0.934805709075973 0.993395435356992
"ACC_oligodendrocyte284" "cg00007540" -0.00195762171581676 0.000749272630371549 -2.61269614885842 0.0134210519155218 0.999964989463104 0.010240301924484 0.00409833936465747 2.49864665010235 0.0176230292058667 0.498043681335497
"ACC_oligodendrocyte285" "cg00007644" -3.69963898878908e-05 0.000737240956637413 -0.0501822227248916 0.960279694125614 0.999964989463104 -0.00289474093548848 0.00403252903062343 -0.71784751293928 0.477902742417916 0.916645901040258
"ACC_oligodendrocyte286" "cg00007675" 0.000759701359767381 0.00118696392082509 0.640037448854631 0.526567403884837 0.999964989463104 0.00139110798787619 0.00649240445194614 0.214266994327379 0.831657362822265 0.981127592850041
"ACC_oligodendrocyte287" "cg00007800" -0.00124324658272869 0.000979915797847155 -1.26872797179111 0.213414834842886 0.999964989463104 0.0071986532030129 0.00535990149056331 1.34305699753753 0.188418245130064 0.79397828069651
"ACC_oligodendrocyte288" "cg00007809" 0.00335068491936198 0.00136919076634323 2.44720093191311 0.0198878099407368 0.999964989463104 -0.0212115173990542 0.00748914105223272 -2.83230309739332 0.00781759437268726 0.421299680571791
"ACC_oligodendrocyte289" "cg00007810" -0.000766809432557465 0.0042491765323224 -0.180460714381843 0.857894585245117 0.999964989463104 -0.00782862371293327 0.0232419639312864 -0.336831419929838 0.738376813430976 0.967869800001355
"ACC_oligodendrocyte290" "cg00007898" -7.38190596135537e-05 0.000303997744235926 -0.242827655840316 0.809641917095865 0.999964989463104 0.000367855347053994 0.00166279385028566 0.221227271793673 0.826278679277822 0.980304746358803
"ACC_oligodendrocyte291" "cg00007932" 0.00125502443739982 0.00159174362116916 0.788458908023135 0.436056091236294 0.999964989463104 0.00425842466696199 0.0087064511322736 0.489111418908286 0.627998057177738 0.949609513447884
"ACC_oligodendrocyte292" "cg00007981" -0.000346935604403198 0.000217800189724122 -1.59290772355454 0.120715701439386 0.999964989463104 0.00126960484389446 0.00119131415588156 1.06571791968254 0.294286691403735 0.853106967117948
"ACC_oligodendrocyte293" "cg00007987" 0.00107381117677715 0.000934559417044357 1.14900257510987 0.258815088047682 0.999964989463104 -0.00731099885179252 0.0051118131001061 -1.43021638479716 0.162055710338214 0.774280113834061
"ACC_oligodendrocyte294" "cg00008004" 0.00101046761507604 0.0011991340719713 0.842664418178771 0.405482394141449 0.999964989463104 0.00427167119123322 0.00655897222380193 0.651271425686436 0.519381164540626 0.92648901241145
"ACC_oligodendrocyte295" "cg00008033" -2.0788376835715e-06 0.000504460896215649 -0.0041209094682392 0.996736810747133 0.999964989463104 -0.00474754191668847 0.00275927861913996 -1.72057358896516 0.0946937457431506 0.702676160854326
"ACC_oligodendrocyte296" "cg00008034" -0.00158240001253206 0.00158273261060294 -0.999789858331945 0.32468731270689 0.999964989463104 0.00302421410279562 0.0086571630923507 0.349330845513094 0.729060350381996 0.966439308374626
"ACC_oligodendrocyte297" "cg00008036" 0.000137303685677495 0.00038276284044766 0.358717386246041 0.722091401582089 0.999964989463104 -0.00149589322525911 0.00209361980239005 -0.714500896271339 0.479941604830899 0.917222436451974
"ACC_oligodendrocyte298" "cg00008075" -0.000413686120502021 0.00157122466689448 -0.263288967655829 0.79396490145284 0.999964989463104 0.00440055158818632 0.0085942174343954 0.51203633393945 0.612035497327627 0.946314325977013
"ACC_oligodendrocyte299" "cg00008103" 0.000298448891787177 0.00112477175540111 0.265341737427204 0.792396789864121 0.999964989463104 -0.00463723724915802 0.0061522284073414 -0.753749201447796 0.456344546518234 0.910631951476895
"ACC_oligodendrocyte300" "cg00008254" 0.00051358461433295 0.000840851116937902 0.610791380290073 0.545521973045898 0.999964989463104 -0.00860391054002837 0.0045992514509091 -1.87071975339111 0.070274360043198 0.662622461645559
"ACC_oligodendrocyte301" "cg00008282" 0.000285639625057801 0.00134182190910464 0.212874468004774 0.832734463056961 0.999964989463104 0.00622852888007248 0.00733944004829914 0.848638157554798 0.402196813372589 0.895406962592933
"ACC_oligodendrocyte302" "cg00008345" -0.00166826323572515 0.000913243027476524 -1.82674620613847 0.076795459926699 0.999964989463104 0.00352683519967891 0.00499521762479169 0.706042351823656 0.485116865152391 0.918487153897388
"ACC_oligodendrocyte303" "cg00008364" 0.00137327870150917 0.00123541344056321 1.11159443180665 0.274345776432013 0.999964989463104 -0.00730226853268985 0.00675741156136507 -1.0806310177169 0.287695774089839 0.849770611076883
"ACC_oligodendrocyte304" "cg00008369" -0.000710866217705146 0.00091478785694226 -0.777083137156263 0.442644840364906 0.999964989463104 -0.00289123734822506 0.00500366746688453 -0.577823639832175 0.567305403086973 0.937258512254032
"ACC_oligodendrocyte305" "cg00008387" 1.9207050840293e-05 0.000253131625388388 0.0758777209715421 0.939974531260171 0.999964989463104 0.000432112224127773 0.00138456853048873 0.312091611655542 0.756934388712965 0.970799590718235
"ACC_oligodendrocyte306" "cg00008404" -0.0001980125611159 0.000741998454207854 -0.266863845865144 0.791234617124809 0.999964989463104 0.000284610099464232 0.00405855138721282 0.0701260307707194 0.944516593896076 0.994500432604452
"ACC_oligodendrocyte307" "cg00008446" -0.000699938124729671 0.000520189810772715 -1.34554370392213 0.187622728014407 0.999964989463104 3.22118991181611e-05 0.00284531196278499 0.0113210430137271 0.99103547387423 0.999130719205773
"ACC_oligodendrocyte308" "cg00008452" 0.000554299473180466 0.00119582480618645 0.46352899715148 0.646028117007854 0.999964989463104 -0.00725482636100434 0.00654087134344886 -1.10915289111604 0.275382116472355 0.844002675800059
"ACC_oligodendrocyte309" "cg00008488" -0.000535478477103249 0.00103785827896256 -0.515945662290722 0.609332274117837 0.999964989463104 0.00358816687644935 0.00567683279382394 0.632071968079289 0.531694833236206 0.929561617736431
"ACC_oligodendrocyte310" "cg00008493" -0.00115839821361959 0.00116158218370207 -0.99725893688182 0.325895585278607 0.999964989463104 0.00517931923888456 0.00635357251257172 0.815182203183533 0.420812700214425 0.901055710636158
"ACC_oligodendrocyte311" "cg00008500" 0.00069245272998729 0.00104256928640914 0.66417909966662 0.511190094554773 0.999964989463104 0.00124914273599876 0.0057026008607236 0.219047898758297 0.827961926629821 0.980595409285994
"ACC_oligodendrocyte312" "cg00008564" 0.000247751911660471 0.00121628108588665 0.203696262759741 0.839841804465302 0.999964989463104 -0.0107594781423063 0.00665276222662209 -1.61729485825459 0.115335220567328 0.728716891541583
"ACC_oligodendrocyte313" "cg00008612" -0.00231418156511592 0.00154989234669064 -1.4931240676536 0.144904955307626 0.999964989463104 0.0118700090988472 0.00847753482237006 1.40017226087061 0.170793904689016 0.781088803487619
"ACC_oligodendrocyte314" "cg00008621" -0.000456154426224765 0.000787662739693026 -0.5791240377862 0.566437967194773 0.999964989463104 -0.00265457276488464 0.00430832394152329 -0.616149760536825 0.542022833968302 0.931709439882137
"ACC_oligodendrocyte315" "cg00008629" 0.000310222244449088 0.00181073184968089 0.171324232521651 0.865015068587186 0.999964989463104 -0.0013943003224121 0.00990426357186741 -0.140777788504391 0.888901320582649 0.9883657327426
"ACC_oligodendrocyte316" "cg00008647" 0.00010128637937259 0.000302026101051609 0.335356378206805 0.739478925667678 0.999964989463104 -0.00224283512928764 0.00165200944078262 -1.35764062475643 0.183789774491896 0.790787541708967
"ACC_oligodendrocyte317" "cg00008665" 0.00050135238216485 0.000736657947704282 0.680576899668649 0.500886835075234 0.999964989463104 -0.00095757073611591 0.00402934011331382 -0.237649518081605 0.813622278710448 0.978464142354023
"ACC_oligodendrocyte318" "cg00008671" 0.000787968341987735 0.0013480553246878 0.584522257771746 0.562844193726137 0.999964989463104 -0.00813033931965236 0.00737353531806502 -1.10263787571929 0.278161156433924 0.845351748820751
"ACC_oligodendrocyte319" "cg00008695" 0.001194148949895 0.00115686122073188 1.03223180835773 0.309469620828357 0.999964989463104 -0.00758825404176834 0.00632774999137518 -1.19920256838706 0.238989331529402 0.825551461518122
"ACC_oligodendrocyte320" "cg00008713" -0.000345126081977485 0.000261767919188652 -1.31844300496104 0.196433337476384 0.999964989463104 0.000728942815470695 0.00143180696068312 0.509106908603738 0.614064767607206 0.946753123428964
"ACC_oligodendrocyte321" "cg00008737" -0.000713010335501312 0.00114430381179138 -0.623095307517249 0.537504731609127 0.999964989463104 -0.00144610456515361 0.00625906401341084 -0.231041664065928 0.818708950428451 0.979064573510381
"ACC_oligodendrocyte322" "cg00008795" -0.00148791379881529 0.00118374659792366 -1.25695296732016 0.217594806850589 0.999964989463104 0.00734954147583139 0.0064748064768417 1.1350982461203 0.264511713771445 0.83872666440792
"ACC_oligodendrocyte323" "cg00008800" -6.49878329825513e-06 0.00143566361763288 -0.00452667548194216 0.996415502452204 0.999964989463104 -0.00489669382810977 0.00785273140917177 -0.623565683450038 0.537199467298627 0.930631695820016
"ACC_oligodendrocyte324" "cg00008810" -0.00121921949572005 0.00103333343679605 -1.17988971643109 0.246480000305906 0.999964989463104 0.00906312169005427 0.00565208300580527 1.60350116598527 0.118353754123961 0.731825145323613
"ACC_oligodendrocyte325" "cg00008819" 0.000381689261999118 0.000320655349678348 1.19034116343917 0.242405204867451 0.999964989463104 -0.00122931085889877 0.0017539069075873 -0.700898578813302 0.488279418104559 0.919177882194015
"ACC_oligodendrocyte326" "cg00008893" -0.000749088246623102 0.000834682619678188 -0.897452790992477 0.375978488248772 0.999964989463104 0.00203189437146648 0.00456551126861025 0.445052974775592 0.659187176994618 0.955210004372617
"ACC_oligodendrocyte327" "cg00008916" 0.00115025170007071 0.00131130748610197 0.877179236953781 0.386730762391998 0.999964989463104 3.2152273464329e-05 0.00717253356337971 0.00448269404112468 0.996450329396189 0.999653571629403
"ACC_oligodendrocyte328" "cg00008956" -0.00333403540437078 0.0014359280015207 -2.32186808867849 0.0265575230647788 0.999964989463104 0.00721686351359913 0.00785417752484566 0.91885668369088 0.364838309917665 0.882445304376128
"ACC_oligodendrocyte329" "cg00008971" -0.0012200137383943 0.00108216273212762 -1.12738472890824 0.267710678613865 0.999964989463104 -0.00478771093584185 0.00591916739551086 -0.808848714005434 0.424395551100233 0.902171000674755
"ACC_oligodendrocyte330" "cg00008985" -0.00200934367844553 0.001685138582627 -1.1923907618999 0.241611954384189 0.999964989463104 -0.000867423469013001 0.00921729889514138 -0.0941082066320142 0.925592290301047 0.992435740800359
"ACC_oligodendrocyte331" "cg00009001" 0.000204928859455426 0.00151713201129834 0.135076485058179 0.893371954171706 0.999964989463104 -0.00491285759162223 0.00829834374198713 -0.59202869203461 0.557866115410268 0.935154805097098
"ACC_oligodendrocyte332" "cg00009038" 0.00272964949945142 0.00140718300198803 1.93979709504381 0.0609911282162746 0.999964989463104 -0.00719116888678292 0.00769694935669093 -0.934288190493506 0.356941779803391 0.879634108897599
"ACC_oligodendrocyte333" "cg00009053" 0.000151164716922992 0.00118970347438865 0.127060835054441 0.899663329764807 0.999964989463104 0.00355108621611275 0.00650738914477493 0.545700608509648 0.588941887571802 0.941759139351077
"ACC_oligodendrocyte334" "cg00009085" -0.000477814196739785 0.00142436053366765 -0.335458744781028 0.739402421959884 0.999964989463104 -0.0074415125991145 0.00779090628427193 -0.955153653194009 0.346445043682883 0.875406033368053
"ACC_oligodendrocyte335" "cg00009088" -7.12757783861441e-05 0.000906704048353719 -0.0786097498026592 0.937817776206862 0.999964989463104 -0.00348287558544362 0.00495945099665481 -0.702270389967125 0.487434850007491 0.919043698718546
"ACC_oligodendrocyte336" "cg00009163" 3.58524595284871e-05 0.00208802841827781 0.0171704844697746 0.986404004333938 0.999964989463104 0.0092130252034898 0.0114210084744561 0.806673528357449 0.425630343353428 0.902481170360506
"ACC_oligodendrocyte337" "cg00009167" 0.00013536758939925 0.000251166378939876 0.538955850582433 0.593534978661152 0.999964989463104 0.00145804617928883 0.00137381910957742 1.06130870441693 0.296255495407876 0.853988917841466
"ACC_oligodendrocyte338" "cg00009196" 0.000583735152487146 0.00152916309336182 0.381735051690151 0.70510501072029 0.999964989463104 -0.0145797882218582 0.00836415083972635 -1.74312832243652 0.0906232999514012 0.69686314709182
"ACC_oligodendrocyte339" "cg00009200" -0.000311044703347167 0.000992141245027357 -0.313508489749956 0.755867485717381 0.999964989463104 -0.00446814144033119 0.00542677171829912 -0.823351648506712 0.416218774925892 0.899569248728763
"ACC_oligodendrocyte340" "cg00009214" 0.000196471026873803 0.000321304538376729 0.611479152664321 0.545072187654029 0.999964989463104 -8.06257153530998e-05 0.00175745781214438 -0.04587633045639 0.963685321991614 0.996409934164806
"ACC_oligodendrocyte341" "cg00009292" -0.00057259024972101 0.00058232609798237 -0.983281106075972 0.332623679673607 0.999964989463104 0.000744676224888481 0.00318518236712461 0.233793905358307 0.816589313910969 0.978755798768763
"ACC_oligodendrocyte342" "cg00009293" -9.80223893141888e-06 0.000927413387601142 -0.0105694386801699 0.991630605346437 0.999964989463104 0.00135995459854126 0.00507272605410841 0.268091472718073 0.79029764275706 0.975276766739484
"ACC_oligodendrocyte343" "cg00009306" 0.0044961336207275 0.00299840811182705 1.49950688933663 0.143249152357543 0.999964989463104 0.0302171125278707 0.0164005643578833 1.84244345916951 0.0744106713732024 0.66959271402367
"ACC_oligodendrocyte344" "cg00009349" -0.00223017689977 0.00115872245503125 -1.92468601094803 0.0629258673192263 0.999964989463104 0.00273537431491512 0.00633793049108475 0.431587932174838 0.668847609465696 0.956752682087237
"ACC_oligodendrocyte345" "cg00009364" -0.000358875247671997 0.000506865416273085 -0.708028672208018 0.483898725190231 0.999964989463104 0.000818792008611098 0.00277243076003642 0.295333618575326 0.769589315272802 0.972603861254831
"ACC_oligodendrocyte346" "cg00009407" 9.80644251974579e-05 0.000342233470091944 0.286542473975769 0.776254027780791 0.999964989463104 -0.00205410229469187 0.00187193398707975 -1.09731556180371 0.280446212447927 0.846159901060264
"ACC_oligodendrocyte347" "cg00009412" 0.000380233211355835 0.000260845547056055 1.45769485293964 0.154376293987735 0.999964989463104 -0.00239669208130638 0.00142676180906986 -1.67981233172259 0.102438458917446 0.71290101092424
"ACC_oligodendrocyte348" "cg00009421" 0.000322902282294989 0.000971785978146593 0.332277157271639 0.74178144022682 0.999964989463104 -0.0109439416336166 0.00531543335072227 -2.05889923013136 0.0474679480232366 0.613634348004371
"ACC_oligodendrocyte349" "cg00009436" -0.000517567979333439 0.0012510331897544 -0.41371242871266 0.681761187561037 0.999964989463104 -0.000689908969198987 0.00684284779696412 -0.100821907730444 0.920301913000774 0.991911759631432
"ACC_oligodendrocyte350" "cg00009523" -0.00250492591223211 0.00903995135219504 -0.27709506551978 0.783435510781333 0.999964989463104 -0.0222664304287875 0.0494463389953504 -0.450315046193437 0.655427913815763 0.954460374359214
"ACC_oligodendrocyte351" "cg00009528" 0.000277150555931148 0.000811662243958784 0.341460451060752 0.734921783412744 0.999964989463104 0.00796061303244662 0.0044395954027748 1.79309425977672 0.0821281897373561 0.683863493670548
"ACC_oligodendrocyte352" "cg00009553" -6.11107579218045e-06 0.000965534325985159 -0.00632921650501153 0.994988157445848 0.999964989463104 -0.000376889960858452 0.00528123833130101 -0.0713639372464388 0.943538864611801 0.994401370405556
"ACC_oligodendrocyte353" "cg00009556" -5.8337736843545e-05 0.000742440926395668 -0.0785755940566983 0.937844736985908 0.999964989463104 -0.00430188160100122 0.00406097160264782 -1.05932324131405 0.297145048743368 0.85428786417065
"ACC_oligodendrocyte354" "cg00009585" 0.00294630339011093 0.00157657976438937 1.86879437162639 0.0705496159263952 0.999964989463104 -0.0244536306142613 0.0086235085174744 -2.83569391329634 0.00775142021248641 0.420732213467156
"ACC_oligodendrocyte355" "cg00009602" 0.000143532125617858 0.00137000152128226 0.104767858566696 0.917194219814255 0.999964989463104 -0.00123852469452678 0.00749357568489793 -0.165278199167698 0.869733372428953 0.985996674969827
"ACC_oligodendrocyte356" "cg00009629" -0.00168910428660006 0.00082057857999104 -2.05843087766013 0.0475155003932027 0.999964989463104 0.00272941222221751 0.00448836559598389 0.608108266550242 0.547278499719009 0.933014077664929
"ACC_oligodendrocyte357" "cg00009644" 0.00159141108372889 0.000829310350846406 1.91895721801214 0.0636731021394228 0.999964989463104 -0.00371284649791768 0.00453612626248784 -0.818505985739773 0.418939891242614 0.90048720310286
"ACC_oligodendrocyte358" "cg00009733" -0.000842437503778151 0.00114342664351006 -0.736765675839128 0.466470830410516 0.999964989463104 0.00674639144596577 0.00625426611588851 1.07868634320293 0.288549280725168 0.85004133622097
"ACC_oligodendrocyte359" "cg00009737" 0.000966589797197001 0.001257836918156 0.768453988943199 0.447682267160348 0.999964989463104 -0.00589315887228977 0.0068800625393749 -0.856556003461155 0.397867787019706 0.893943375604141
"ACC_oligodendrocyte360" "cg00009750" -0.00117907288784484 0.000764951996562632 -1.54136846905831 0.132762873674911 0.999964989463104 0.0119346710516674 0.00418410169077091 2.85238551395447 0.00743325344775558 0.416945848313593
"ACC_oligodendrocyte361" "cg00009786" 0.000842307840251643 0.000905718543842763 0.929988511307185 0.359130593732263 0.999964989463104 0.00171452323487709 0.00495406052626047 0.346084434331948 0.731476114094339 0.966826937213724
"ACC_oligodendrocyte362" "cg00009796" -0.00118034675750025 0.00106449484699755 -1.10883275840129 0.2755182074409 0.999964989463104 -0.00197262930357613 0.00582252835361375 -0.338792562916729 0.736912369998332 0.967633691508968
"ACC_oligodendrocyte363" "cg00009817" 0.00100189612212654 0.00140897561555828 0.711081235944282 0.482030083401039 0.999964989463104 -0.00543662332474995 0.00770675451767341 -0.705436161523308 0.485488965878604 0.918574287482298
"ACC_oligodendrocyte364" "cg00009834" -7.39436100300479e-06 0.000942896515835845 -0.00784217661091891 0.993790130307653 0.999964989463104 -0.00228993529973202 0.00515741500624702 -0.444008344676216 0.659934545151597 0.95533894959363
"ACC_oligodendrocyte365" "cg00009871" -0.00202766161996576 0.00112502015097618 -1.80233360105272 0.0806336475165832 0.999964989463104 0.00966500687561639 0.00615358707082655 1.57062974235582 0.125808777333049 0.739630391641969
"ACC_oligodendrocyte366" "cg00009916" -0.000364270423536887 0.000215319993993205 -1.69176311396508 0.100114946614509 0.999964989463104 0.0014981837045631 0.00117774808742522 1.27207483549254 0.212237873232691 0.809407893450567
"ACC_oligodendrocyte367" "cg00009919" -0.000546920081232181 0.000999884886803328 -0.546983046199154 0.5880705094678 0.999964989463104 0.0129710554463178 0.0054691275586566 2.37168639919306 0.023695345405905 0.531405997250391
"ACC_oligodendrocyte368" "cg00009922" 0.00130774226937011 0.00109397424201577 1.1954049914013 0.240448839545618 0.999964989463104 0.00601813058530882 0.00598377348676316 1.00574171108276 0.321857906288567 0.865013692318783
"ACC_oligodendrocyte369" "cg00009927" -5.58611308317286e-05 0.000882883928902666 -0.0632712058777173 0.949932245498487 0.999964989463104 0.00396327980885246 0.00482916072678508 0.820697432344716 0.417707915187534 0.900020205437107
"ACC_oligodendrocyte370" "cg00009944" 0.000561513741871082 0.00165918550635419 0.338427342645322 0.737185015247897 0.999964989463104 -0.0140438447329415 0.00907534186933878 -1.54747280434569 0.131286992870979 0.745806029834101
"ACC_oligodendrocyte371" "cg00009945" 0.00104360025865616 0.000784117560244889 1.3309232079055 0.192337309084143 0.999964989463104 -0.00377138790092522 0.00428893267071194 -0.879330171508426 0.385580768518848 0.889703175142202
"ACC_oligodendrocyte372" "cg00010046" -1.19706394026854e-05 0.000208826065047999 -0.0573234926393596 0.954633204271023 0.999964989463104 0.00193659425976928 0.0011422278728216 1.69545351312903 0.0994063878931752 0.709132933500314
"ACC_oligodendrocyte373" "cg00010078" 4.38831885667087e-05 0.0010515624457646 0.0417314147566396 0.966964285369933 0.999964989463104 -0.00503160341038416 0.0057517912588579 -0.874788945554198 0.38801129317544 0.890538491486845
"ACC_oligodendrocyte374" "cg00010096" 0.000762819181642802 0.00139610908372083 0.546389383564341 0.588473807998644 0.999964989463104 0.00308250251575938 0.0076363777125179 0.403660299660977 0.689066406677545 0.960107816213971
"ACC_oligodendrocyte375" "cg00010108" -0.000822381061585596 0.000853021589353686 -0.964080009051933 0.342017895085038 0.999964989463104 0.00729491460767336 0.00466582098003141 1.56347931883667 0.127480121093253 0.741357469575456
"ACC_oligodendrocyte376" "cg00010168" -0.000332240381560367 0.00110299217609312 -0.301217351094174 0.765138649990933 0.999964989463104 0.00443893399629384 0.00603309939661087 0.735763445035804 0.467072452983946 0.913647856740221
"ACC_oligodendrocyte377" "cg00010187" 0.0013286694049459 0.000911472429358536 1.4577176030228 0.154370057900012 0.999964989463104 -0.00568795894385735 0.00498553288298768 -1.14089287491545 0.262126747453427 0.837480423127276
"ACC_oligodendrocyte378" "cg00010207" -0.000810329509703935 0.000894970981985297 -0.905425456260489 0.37180348507823 0.999964989463104 0.00546446765210624 0.00489527397240929 1.1162741213066 0.27236722405372 0.842680560229219
"ACC_oligodendrocyte379" "cg00010242" 0.000152970119949914 0.00116193446813178 0.131651245526667 0.896059544448105 0.999964989463104 -0.0027012913447321 0.00635549942286754 -0.425032112348663 0.673572021850098 0.957436163220966
"ACC_oligodendrocyte380" "cg00010266" 0.000212009224277386 0.000372264460166236 0.569512394985846 0.572865121906968 0.999964989463104 0.00247165508020076 0.00203619621125851 1.21385899184691 0.233417787355492 0.822285331217955
"ACC_oligodendrocyte381" "cg00010288" 0.000684113842688513 0.000883667867354204 0.774175307219016 0.44433854217029 0.999964989463104 -0.00349241365838355 0.00483344867977469 -0.722551099590108 0.475045563569104 0.915816112718543
"ACC_oligodendrocyte382" "cg00010312" -0.000238198760634 0.00103369465113697 -0.23043435541821 0.819176856041578 0.999964989463104 0.00342105039182652 0.00565405876054723 0.605060990115251 0.549276973087892 0.933335225344604
"ACC_oligodendrocyte383" "cg00010445" 0.000306549338274126 0.000691745525712299 0.443153337288981 0.660546514302678 0.999964989463104 -0.00376764158299036 0.00378368006975855 -0.995761140880706 0.326612077851525 0.867107143973445
"ACC_oligodendrocyte384" "cg00010506" -0.00130997519524648 0.00117227088593269 -1.11746799393062 0.271864099026073 0.999964989463104 0.00349229967455075 0.00641203711855517 0.544647451345022 0.589657942256936 0.94190876246804
"ACC_oligodendrocyte385" "cg00010529" -0.00146401015495186 0.00163025440299551 -0.898025579481226 0.375677533370854 0.999964989463104 -0.00701610656177614 0.00891709575844181 -0.786815208879415 0.43700443756889 0.905539194138834
"ACC_oligodendrocyte386" "cg00010533" -0.000148265051248326 0.00023640531119962 -0.627164637274716 0.534866840313033 0.999964989463104 0.00192415591222098 0.00129307965302704 1.48804128787938 0.14623444602261 0.76055518750656
"ACC_oligodendrocyte387" "cg00010572" -0.00279849713919055 0.0016407746243083 -1.705595087668 0.0974807233916181 0.999964989463104 -0.00591606784969509 0.00897463881471195 -0.659198433701532 0.514342388499728 0.925387487865356
"ACC_oligodendrocyte388" "cg00010583" 0.000229823103444567 0.00173101889628693 0.132767530116247 0.895183520876259 0.999964989463104 -0.00414395711174383 0.00946825307111612 -0.43766860482272 0.664477829886472 0.956164574508756
"ACC_oligodendrocyte389" "cg00010654" 9.72098034557401e-05 0.00053867396840131 0.180461297850055 0.857894130900591 0.999964989463104 -0.00414671135390981 0.00294641581705794 -1.40737479411524 0.168666131078871 0.779470958032221
"ACC_oligodendrocyte390" "cg00010659" 0.000224808065569168 0.000285851276932811 0.786451150337202 0.43721465219962 0.999964989463104 0.000746616666421235 0.00156353708010183 0.477517723067118 0.636141225925923 0.9509147586856
"ACC_oligodendrocyte391" "cg00010664" 0.000492628042811762 0.00166962183051521 0.295053666529832 0.769801280363691 0.999964989463104 -0.00222991506903467 0.00913242602855894 -0.244175541314135 0.808606656127256 0.977812577915383
"ACC_oligodendrocyte392" "cg00010672" 0.00151655639850957 0.0013110081004912 1.15678644391393 0.255665105661399 0.999964989463104 -0.0103877857697573 0.0071708959967797 -1.44860360189609 0.156884384769176 0.770538768831768
"ACC_oligodendrocyte393" "cg00010734" -0.00169158773631695 0.00189824304316622 -0.891133378524294 0.379309165266256 0.999964989463104 0.00204063530659602 0.0103829285525051 0.196537546827641 0.845394841118169 0.982863719941727
"ACC_oligodendrocyte394" "cg00010738" -6.33268352626778e-06 0.000728437033357236 -0.00869352220751542 0.993116004362921 0.999964989463104 0.00320994796627013 0.00398437370787437 0.805634260643339 0.42622108028885 0.90261046389694
"ACC_oligodendrocyte395" "cg00010742" -0.00228724166849504 0.00120923344064502 -1.89148066172814 0.0673644336351817 0.999964989463104 0.00642215838812448 0.00661421331831938 0.970963299646994 0.33862999098853 0.872152100151032
"ACC_oligodendrocyte396" "cg00010743" -0.00245852649409569 0.00161426017435354 -1.52300510980534 0.137283823086064 0.999964989463104 0.0039947356942426 0.00882961121117064 0.45242486885365 0.653923194858934 0.954138165288764
"ACC_oligodendrocyte397" "cg00010789" 0.00154485932367291 0.00189525976315798 0.815117459729522 0.420849231350386 0.999964989463104 0.00548541622547445 0.0103666107352007 0.529142683717086 0.60024808566112 0.944073887511439
"ACC_oligodendrocyte398" "cg00010810" -0.000466581314206516 0.000985755392916093 -0.473323623243146 0.639098512440006 0.999964989463104 0.00290058574957467 0.00539184265773609 0.537958158963148 0.594215847459131 0.942919285145375
"ACC_oligodendrocyte399" "cg00010848" 0.000211398198995203 0.00077753001206814 0.271884294771989 0.787404816218491 0.999964989463104 0.00121349364239358 0.0042529003816425 0.285333192291919 0.777172166856242 0.973657237099545
"ACC_oligodendrocyte400" "cg00010853" -0.000332087625319563 0.00142042688507065 -0.233794240879245 0.816589055594956 0.999964989463104 0.0174415987375609 0.00776939018153665 2.24491219130808 0.0315953668051863 0.564366517906604
"ACC_oligodendrocyte401" "cg00010890" -0.00173010049268089 0.00147074095399855 -1.17634617297982 0.247872887262631 0.999964989463104 0.00813349398546048 0.00804459592231093 1.01105065611848 0.319348371073051 0.864065884419299
"ACC_oligodendrocyte402" "cg00010900" 0.00195149652914403 0.00103970229249685 1.87697626832918 0.0693862716071227 0.999964989463104 -0.0169066654592356 0.0056869191001298 -2.97290416156082 0.00547472861876262 0.390012669832674
"ACC_oligodendrocyte403" "cg00010940" 0.000441917725325871 0.00120574123702716 0.366511247815866 0.716323167234497 0.999964989463104 -0.00474185788563744 0.00659511181243713 -0.718995829107127 0.477204295763102 0.916419476448611
"ACC_oligodendrocyte404" "cg00010946" 0.000168845618770669 0.00138584253043831 0.121836078098474 0.903767750751148 0.999964989463104 -0.00408348131438515 0.00758022215878272 -0.538702062927519 0.593708139127499 0.942881398235056
"ACC_oligodendrocyte405" "cg00010947" -4.52635203903271e-05 0.00023865685246786 -0.189659420721736 0.850737806024899 0.999964989463104 -0.00100838510279541 0.00130539503708986 -0.772475054787568 0.445330665322907 0.907654231954951
"ACC_oligodendrocyte406" "cg00010954" 0.000124977712979313 0.00156800431420174 0.0797049547934046 0.93695331774673 0.999964989463104 -0.0145539742320349 0.0085766028870682 -1.69693926880763 0.0991223057487303 0.708783357385982
"ACC_oligodendrocyte407" "cg00010992" 0.000451434084901007 0.000429679446774688 1.05062992491174 0.301061925417053 0.999964989463104 -0.000917910262488247 0.00235024224764184 -0.390559851185234 0.698632552391096 0.961760581917009
"ACC_oligodendrocyte408" "cg00011093" -0.00143597416788268 0.00124881676523916 -1.14986778513314 0.258463570648759 0.999964989463104 0.0117479752874334 0.00683072449301389 1.71987251124659 0.0948226864237303 0.702878412948264
"ACC_oligodendrocyte409" "cg00011113" 0.000481006912050725 0.00127485556879177 0.377303063833807 0.708364085375636 0.999964989463104 0.0055785410031428 0.00697315042622235 0.800002963103283 0.429430692053998 0.903587349864819
"ACC_oligodendrocyte410" "cg00011122" 2.68016385068822e-05 0.00025850787179147 0.103678229684635 0.918052243372699 0.999964989463104 0.00069465281266452 0.00141397529296039 0.491276485609696 0.6264825536369 0.949371714413566
"ACC_oligodendrocyte411" "cg00011173" 0.000622023488013977 0.00127723348463356 0.487008440897894 0.629471672419893 0.999964989463104 -0.0142508351913533 0.00698615704851877 -2.03986756844735 0.049434285311908 0.618164835467752
"ACC_oligodendrocyte412" "cg00011203" 0.000843070511837462 0.000548970323427732 1.53573057751717 0.134137887428243 0.999964989463104 0.000225816001352234 0.00300273437909638 0.0752034555318175 0.940506890483344 0.994062520745741
"ACC_oligodendrocyte413" "cg00011225" -0.000418477166705066 0.00113896149108012 -0.367419943503276 0.715651734925642 0.999964989463104 0.000593276856663451 0.00622984281623627 0.0952314326642796 0.924706944902146 0.992353179353499
"ACC_oligodendrocyte414" "cg00011239" 0.00016787326591466 0.00126496712209351 0.132709588243552 0.895228988479612 0.999964989463104 0.014927343533638 0.00691906302369882 2.15742268606452 0.038350293353189 0.587834029043094
"ACC_oligodendrocyte415" "cg00011247" -0.000167425998135354 0.000281121364084891 -0.595564832578131 0.55552882224337 0.999964989463104 0.000676534351313622 0.00153766560524705 0.439974952294603 0.662823514353311 0.955926965112577
"ACC_oligodendrocyte416" "cg00011274" 0.00152785348182155 0.0014278333338148 1.07005029623417 0.292361151605858 0.999964989463104 0.000238404456566482 0.0078099016578806 0.0305259229898137 0.975831495835304 0.997560861038522
"ACC_oligodendrocyte417" "cg00011284" 0.000311737605140698 0.000435247502185513 0.716230658591644 0.478887161096369 0.999964989463104 -0.00322186482769419 0.00238069815881462 -1.35332772689605 0.185149316657518 0.79165216515272
"ACC_oligodendrocyte418" "cg00011345" -0.00113285069916557 0.00253380489831797 -0.447094683539999 0.657727488586654 0.999964989463104 -0.00140912746463635 0.0138592975856986 -0.10167380099338 0.919630882095922 0.991854184616105
"ACC_oligodendrocyte419" "cg00011346" -5.458348883602e-05 0.000343640791256066 -0.158838793952569 0.874763998668198 0.999964989463104 3.23558348685024e-05 0.00187963169214976 0.0172139228145789 0.986369612320975 0.998548713662294
"ACC_oligodendrocyte420" "cg00011350" 4.06243175092273e-05 0.000419025607064537 0.0969494866765278 0.923352935305501 0.999964989463104 -0.00232196981566945 0.00229196833118075 -1.01308983378197 0.318388022003178 0.863633078190825
"ACC_oligodendrocyte421" "cg00011459" 6.94852536808891e-05 0.00127699830976333 0.0544129566575286 0.95693424863449 0.999964989463104 -0.00392017273604948 0.0069848706990791 -0.561237695719453 0.578427131515851 0.93966090046839
"ACC_oligodendrocyte422" "cg00011460" 0.000566665150746933 0.000729527135369729 0.776756782953307 0.442834736845754 0.999964989463104 -0.00444420512185569 0.00399033630120584 -1.11374199726291 0.273436523543693 0.843099749416533
"ACC_oligodendrocyte423" "cg00011461" 9.68681613183093e-05 0.000905514972995888 0.106975769818385 0.915455920023277 0.999964989463104 -0.00455232363886883 0.00495294704315509 -0.919114135322743 0.364705638343237 0.882339491052005
"ACC_oligodendrocyte424" "cg00011482" 0.000650161719348192 0.000599245490254745 1.08496722949355 0.285799054364897 0.999964989463104 0.0016574417262199 0.00327772733482425 0.505667969574648 0.616450937863246 0.947236976927725
"ACC_oligodendrocyte425" "cg00011513" 0.00449136857857167 0.00169740877948029 2.64601469773641 0.0123808337254421 0.999964989463104 0.00202588074188531 0.00928441389272376 0.218202329763972 0.828615228257801 0.980666276911089
"ACC_oligodendrocyte426" "cg00011564" 0.000844912645822977 0.00120361262482976 0.70198054456473 0.487613227222047 0.999964989463104 -0.00356527567966992 0.00658346882054457 -0.541549717459589 0.591766559881607 0.942382670597741
"ACC_oligodendrocyte427" "cg00011574" -0.0003034526600577 0.000873837589108211 -0.347264370221686 0.730597760428333 0.999964989463104 -0.00809573709715555 0.00477967944456171 -1.69378243688849 0.0997267154455667 0.709498201091826
"ACC_oligodendrocyte428" "cg00011578" -0.000240015526002831 0.000352029162072772 -0.681805804353261 0.500119336878964 0.999964989463104 0.00246976313991588 0.00192551404381981 1.28265132515803 0.20855077362754 0.807264812120377
"ACC_oligodendrocyte429" "cg00011605" -0.00157960963101452 0.000765414569959025 -2.063730810741 0.0469798293002755 0.999964989463104 0.00319762207587068 0.00418663185493632 0.763769585353073 0.450431091156275 0.909160527843386
"ACC_oligodendrocyte430" "cg00011616" 0.00172094481717359 0.00227321249543304 0.757054090029432 0.454389160702373 0.999964989463104 -0.0196238685511081 0.0124339204137814 -1.57825270695457 0.1240466892158 0.737796776498905
"ACC_oligodendrocyte431" "cg00011717" -0.000693898993756738 0.000556937679028266 -1.24591856483375 0.221567481027321 0.999964989463104 -0.000792193256769538 0.00304631387975647 -0.260049780829829 0.796441087829985 0.976088115836386
"ACC_oligodendrocyte432" "cg00011740" -0.000335486674335096 0.00107971986728169 -0.310716403857343 0.757970377757148 0.999964989463104 0.000408019469080757 0.00590580551793147 0.0690878607231325 0.945336633866363 0.994517057762262
"ACC_oligodendrocyte433" "cg00011754" 0.000702290138902869 0.000985197356961297 0.71284208584256 0.480954039883253 0.999964989463104 -0.00748222772019154 0.00538879033655454 -1.38848002109792 0.174292730794133 0.783795901268263
"ACC_oligodendrocyte434" "cg00011762" 0.000411237837292458 0.000726089188653467 0.566373723392162 0.574971717860167 0.999964989463104 -0.00437376456236434 0.00397153156740174 -1.10127906278377 0.278743278711492 0.845586751426227
"ACC_oligodendrocyte435" "cg00011777" -0.00267449805938787 0.000973831495540288 -2.74636635972021 0.00968202716083319 0.999964989463104 0.00887710938838616 0.00532662183421396 1.66655521354392 0.105068270563654 0.716256095679225
"ACC_oligodendrocyte436" "cg00011794" 0.000193027480933344 0.000929091393485061 0.207759411277388 0.836693694476121 0.999964989463104 -0.00908304252279427 0.00508190433887346 -1.78733048029152 0.0830723791474496 0.68526438673675
"ACC_oligodendrocyte437" "cg00011810" -0.00140753493349484 0.00120750032788824 -1.1656600838829 0.252108214011995 0.999964989463104 0.0172210520845117 0.00660473361233972 2.60738026622866 0.0135943012667404 0.472921234142095
"ACC_oligodendrocyte438" "cg00011855" 7.30320364531232e-05 0.00104400805310298 0.0699535183048241 0.944652855503576 0.999964989463104 0.00981381923416838 0.00571047056520621 1.71856576828603 0.0950634124088807 0.703074501433831
"ACC_oligodendrocyte439" "cg00011861" 0.00070983674794445 0.000756897435807982 0.93782422077663 0.355148312649597 0.999964989463104 0.00201846130169973 0.00414004519909119 0.487545716202039 0.62909504155088 0.949741326213425
"ACC_oligodendrocyte440" "cg00011905" -0.000416804146494296 0.00238216293115391 -0.174968781960014 0.862173292725135 0.999964989463104 -0.00285753600437765 0.0130298528439971 -0.21930685162681 0.827761879919633 0.980575546847916
"ACC_oligodendrocyte441" "cg00011918" -0.000529284743564672 0.000940796527277134 -0.562592152733105 0.577514889882621 0.999964989463104 0.0120483219675928 0.00514592857870832 2.3413309732754 0.0254040648772897 0.539197336012637
"ACC_oligodendrocyte442" "cg00011924" 0.00124315742026639 0.00153790431840405 0.808345100140216 0.424681243637561 0.999964989463104 -0.00899484765729044 0.00841196321833695 -1.06929231902523 0.29269739695541 0.852338840353623
"ACC_oligodendrocyte443" "cg00011943" -0.00339697907621389 0.0020342338532858 -1.66990588163053 0.10439836146377 0.999964989463104 0.00747755882634826 0.0111267652652759 0.672033483952789 0.506240529451843 0.923756770288124
"ACC_oligodendrocyte444" "cg00011994" 0.000110348915181005 0.000867406611675987 0.127217055641057 0.899540649924029 0.999964989463104 -8.85734130190034e-05 0.00474450355944944 -0.018668636646419 0.98521786829467 0.998456599191855
"ACC_oligodendrocyte445" "cg00012036" 9.78936314637385e-05 0.000339511783962234 0.288336476340473 0.774892546027793 0.999964989463104 -0.000219522089919043 0.00185704702477592 -0.118210302157282 0.906617646404889 0.990343009109306
"ACC_oligodendrocyte446" "cg00012100" -0.00150979330776034 0.00100066229338274 -1.50879404344945 0.140867074570551 0.999964989463104 0.00626716665950891 0.00547337978389158 1.14502682199278 0.260434810534342 0.836734244021281
"ACC_oligodendrocyte447" "cg00012126" -0.000103384539631921 0.000180693185073498 -0.572155167832525 0.571094336561862 0.999964989463104 -0.00114540544121264 0.000988347850027349 -1.15890922531065 0.254810912084442 0.833949580438941
"ACC_oligodendrocyte448" "cg00012148" 5.06684779866314e-05 0.00114845187807084 0.0441189386809521 0.965075485871811 0.999964989463104 0.00298104406160374 0.00628175292880851 0.474556082575691 0.638228871748626 0.951284331104762
"ACC_oligodendrocyte449" "cg00012168" -0.00249473777199225 0.00158132115791902 -1.57762878179362 0.124190152042115 0.999964989463104 0.0182916227218567 0.00864944278887056 2.11477469339331 0.0420869061888345 0.599212252290368
"ACC_oligodendrocyte450" "cg00012194" -0.000665275787002232 0.000656837708793837 -1.01284651915599 0.318502506771045 0.999964989463104 0.000443277226373445 0.00359274278683621 0.123381286296812 0.902553593576705 0.989942060641004
"ACC_oligodendrocyte451" "cg00012199" -9.43124937991666e-05 0.000219755310146482 -0.429170488468747 0.670588143031158 0.999964989463104 0.00055955889375966 0.00120200818988842 0.465520034278305 0.644616846320195 0.952441133235974
"ACC_oligodendrocyte452" "cg00012203" 0.000126605828757483 0.00029632266982314 0.42725664166379 0.671967405526167 0.999964989463104 -0.00349586759988938 0.00162081305675662 -2.15686046291168 0.0383975706141747 0.588087447093449
"ACC_oligodendrocyte453" "cg00012238" -2.37863624862597e-07 0.0016407119483095 -0.000144975859478367 0.99988519887465 0.999998126550217 0.0160991464116087 0.0089742959922162 1.7939174755961 0.0819940807876217 0.683570499968469
"ACC_oligodendrocyte454" "cg00012317" -0.000963734565108917 0.00466966802283756 -0.206381815665624 0.837760745923371 0.999964989463104 -0.00861217525540294 0.0255419502890255 -0.337177668813462 0.738118186784079 0.967799909122998
"ACC_oligodendrocyte455" "cg00012362" 0.000730596809819772 0.00133450534468655 0.547466379755395 0.587742260577091 0.999964989463104 -0.00186025260049037 0.00729942021739484 -0.25484936407104 0.800421007345452 0.97661825293251
"ACC_oligodendrocyte456" "cg00012386" 9.17170818965871e-06 0.000252660148612829 0.0363005730821177 0.97126139552682 0.999964989463104 0.000904313335000824 0.00138198966700104 0.654356075587174 0.517417254240424 0.926001507989959
"ACC_oligodendrocyte457" "cg00012397" 0.000338372174531575 0.00035675029322865 0.948484643051728 0.34977743563203 0.999964989463104 -0.000949850058037228 0.00195133748495132 -0.486768724201967 0.629639746749344 0.949864414873644
"ACC_oligodendrocyte458" "cg00012469" 0.000292159692825028 0.000250043722923122 1.16843442182652 0.251003592145221 0.999964989463104 -0.00083655807933843 0.00136767845374678 -0.611662834233197 0.544952097239415 0.932433867881176
"ACC_oligodendrocyte459" "cg00012521" -0.000101051725155286 0.000799153498201703 -0.126448454999794 0.900144255246779 0.999964989463104 0.00965077429136374 0.00437117560060838 2.20782123006464 0.0343170197567849 0.574426044958691
"ACC_oligodendrocyte460" "cg00012522" -0.000220301843396458 0.00038221743422698 -0.576378322045957 0.568270288694917 0.999964989463104 -0.00019547294924183 0.00209063656278762 -0.0934992493296824 0.926072320924416 0.992505444943934
"ACC_oligodendrocyte461" "cg00012525" -0.000329478317949528 0.00151376552975675 -0.217654789643989 0.829038333667943 0.999964989463104 -0.00220664394797548 0.00827992990533672 -0.266505148377308 0.791508449172001 0.975498898760673
"ACC_oligodendrocyte462" "cg00012529" 0.000228233796311942 0.00181466061092527 0.125772166397312 0.900675415112787 0.999964989463104 -0.00534351036230231 0.00992575294197057 -0.53834811258575 0.593949681425344 0.942906901828343
"ACC_oligodendrocyte463" "cg00012532" -0.000537825897702808 0.000948811563456987 -0.566841634753316 0.574657424822064 0.999964989463104 0.000186325418323263 0.00518976888056047 0.0359024501112545 0.971576443075982 0.99721759676275
"ACC_oligodendrocyte464" "cg00012536" -0.000987283007249154 0.000670741096700925 -1.47192860569474 0.15051360869138 0.999964989463104 0.00215249519604568 0.00366879094294396 0.586704238404613 0.561394849694765 0.936016122322457
"ACC_oligodendrocyte465" "cg00012576" 0.000440029477874306 0.00108549670847824 0.405371545060864 0.687820619246804 0.999964989463104 0.0116379349536204 0.00593740343665891 1.96010513312352 0.0584723035676405 0.63924879272732
"ACC_oligodendrocyte466" "cg00012587" -0.000815614756072415 0.00118614022143452 -0.687620857410944 0.496496479240484 0.999964989463104 0.000826982911619846 0.00648789901627407 0.127465441361751 0.899345598083959 0.989652421812433
"ACC_oligodendrocyte467" "cg00012667" -0.000188342212953128 0.00119491838675582 -0.157619311110003 0.875717292775266 0.999964989463104 -0.00337801097756381 0.00653591344924204 -0.51683838897156 0.608715750974371 0.945773072135191
"ACC_oligodendrocyte468" "cg00012668" 0.000882060306516889 0.00171900256040953 0.513123323275765 0.611283308692347 0.999964989463104 0.0175437103201969 0.00940252663143436 1.86585063865122 0.0709722447580071 0.663870470588789
"ACC_oligodendrocyte469" "cg00012692" 0.0010307883207154 0.0009853036550807 1.04616309439243 0.303088440096344 0.999964989463104 0.00616217901248294 0.00538937176145845 1.14339468220603 0.261101864267954 0.83701338698901
"ACC_oligodendrocyte470" "cg00012698" 0.000325265730006035 0.000866491231425508 0.375382598472374 0.709778045893359 0.999964989463104 -0.00796423896068889 0.00473949665173376 -1.68039763416132 0.102323626229171 0.712693346186533
"ACC_oligodendrocyte471" "cg00012701" -3.08247122558649e-05 0.000527180772055421 -0.0584708583654951 0.953726214502425 0.999964989463104 -7.61338064418588e-05 0.00288355082359524 -0.0264027967944516 0.979095085125208 0.997823524154544
"ACC_oligodendrocyte472" "cg00012708" -0.00239516181779437 0.00131723412579264 -1.81832657603909 0.0781012422281542 0.999964989463104 -0.00140583926781585 0.00720495084349892 -0.195121285120821 0.846494401675931 0.983019795657383
"ACC_oligodendrocyte473" "cg00012722" 0.000959281753574508 0.00107192422023853 0.894915643720637 0.377313429026812 0.999964989463104 0.0110875643599145 0.0058631652213893 1.89105439489683 0.067423122161861 0.657181619184432
"ACC_oligodendrocyte474" "cg00012761" -0.000451605218529006 0.000897838344598137 -0.502991681348984 0.618310868118852 0.999964989463104 -0.000777556152138044 0.00491095774970563 -0.15833085759792 0.875161039649898 0.9867215798566
"ACC_oligodendrocyte475" "cg00012762" -0.000258134075852689 0.00028686406332516 -0.89984807738045 0.374720990995074 0.999964989463104 0.00386559461173734 0.00156907677576332 2.46361087707567 0.0191380464610225 0.507146740382942
"ACC_oligodendrocyte476" "cg00012824" 0.000310802296834759 0.00112707822671525 0.275759294668089 0.784452477379688 0.999964989463104 -0.00669557300050342 0.0061648442454183 -1.08608956430319 0.285309572549108 0.848640021125884
"ACC_oligodendrocyte477" "cg00012840" -0.000678401259450776 0.00126000459781665 -0.53841173327964 0.593906262014027 0.999964989463104 0.00522806943911248 0.00689191922080577 0.758579616448441 0.453488229330982 0.9099426115272
"ACC_oligodendrocyte478" "cg00012920" 0.000801626518940929 0.00110052364693799 0.728404629170224 0.471503589908392 0.999964989463104 -0.00280200170000894 0.00601959714149146 -0.465479937302696 0.644645254341745 0.952441133235974
"ACC_oligodendrocyte479" "cg00012960" 0.000618422842143183 0.000857984566864931 0.7207855083022 0.476116915310287 0.999964989463104 0.00490316079541174 0.00469296726200644 1.04478904745554 0.303713722078508 0.857458573181411
"ACC_oligodendrocyte480" "cg00012992" 0.00066272400636789 0.000311299064436719 2.12889816282313 0.040815228578254 0.999964989463104 -0.00144999561259196 0.00170273029902267 -0.851570923136933 0.400589909638404 0.894838584693519
"ACC_oligodendrocyte481" "cg00013006" 0.000122830104763827 0.000916908765883027 0.133961097694966 0.894246996063078 0.999964989463104 0.0052341182450925 0.0050152683238336 1.04363673229982 0.304238792157203 0.857657360732168
"ACC_oligodendrocyte482" "cg00013015" -0.00111315659085099 0.000959291281626989 -1.16039477494577 0.254214372437076 0.999964989463104 0.00278834093378413 0.00524709039447373 0.53140707023474 0.598695851575109 0.943807467650022
"ACC_oligodendrocyte483" "cg00013196" 0.00195321447922061 0.00102984382870111 1.89661230643494 0.0666613510010925 0.999964989463104 -0.00692191287113015 0.00563299569680322 -1.22881557943643 0.227832037095055 0.818906337914375
"ACC_oligodendrocyte484" "cg00013255" -0.0014508211602938 0.00139182758444159 -1.04238569238867 0.304809561161217 0.999964989463104 7.81807233927514e-05 0.00761295895100892 0.0102694266310723 0.991868160721504 0.999194737077771
"ACC_oligodendrocyte485" "cg00013301" 0.00150835534094033 0.00116438502046166 1.29540943453764 0.204167993424661 0.999964989463104 -0.00227422790670144 0.00636890334911762 -0.357083124368111 0.723303030715278 0.965697455500204
"ACC_oligodendrocyte486" "cg00013302" -0.00124048825657032 0.000807576510052307 -1.53606282640635 0.134056537745156 0.999964989463104 0.00427002730946457 0.004417247430323 0.966671524930251 0.340739717161771 0.873047047386168
"ACC_oligodendrocyte487" "cg00013349" 3.054708613077e-05 0.00115791874776147 0.0263810273301341 0.979112317390234 0.999964989463104 0.00376981410876583 0.00633353440745932 0.595214909439181 0.555759888811975 0.934786934098379
"ACC_oligodendrocyte488" "cg00013369" -0.000729995210487721 0.000879340958687934 -0.830161728821261 0.412413018421197 0.999964989463104 -0.000952386373817332 0.00480978153994403 -0.198010318329014 0.844251741406305 0.982735884264589
"ACC_oligodendrocyte489" "cg00013374" -0.000485358895827473 0.000980749222911139 -0.494885832676769 0.623959748652106 0.999964989463104 0.00547536869825172 0.00536446012330757 1.02067469463745 0.314833317578061 0.862135748365674
"ACC_oligodendrocyte490" "cg00013386" -0.000309958489297688 0.000183725198763755 -1.68707663065996 0.101020819046146 0.999964989463104 0.0021575484055123 0.0010049322287398 2.14695911207654 0.0392387047197053 0.590308916604275
"ACC_oligodendrocyte491" "cg00013409" -9.31292305301237e-05 0.000391132044157075 -0.238101766197207 0.813274439545302 0.999964989463104 -0.00220257184976545 0.00213939731463699 -1.02952912705659 0.310718254238824 0.860388669645074
"ACC_oligodendrocyte492" "cg00013410" 6.36054276522501e-05 0.000240444028654167 0.264533197219609 0.793014329583123 0.999964989463104 -0.00237895631736887 0.00131517045690238 -1.80885778332644 0.0795922734880278 0.67935737549336
"ACC_oligodendrocyte493" "cg00013423" -0.000945489583394772 0.00123495518755695 -0.765606390354283 0.449352057658237 0.999964989463104 -0.00166172956709066 0.00675490502868472 -0.246003394575367 0.807203309709266 0.977567488137151
"ACC_oligodendrocyte494" "cg00013441" -0.00010230332742344 0.000620870464741316 -0.164774028131721 0.870127047529449 0.999964989463104 0.00185479804335 0.00339601069471967 0.546169670853497 0.588623101417978 0.941714473559911
"ACC_oligodendrocyte495" "cg00013451" 2.12055296239194e-05 0.000760777915700474 0.0278734821112607 0.977930944614851 0.999964989463104 -0.00038521204531822 0.00416127048192219 -0.0925707778409736 0.926804273239431 0.992507280817878
"ACC_oligodendrocyte496" "cg00013475" 0.00176406919252569 0.00162543460495556 1.0852907813993 0.285657883407297 0.999964989463104 -0.00215190517089888 0.00889073263341076 -0.242039127665607 0.810247718127951 0.978013582529656
"ACC_oligodendrocyte497" "cg00013530" -0.00116923699772045 0.00100893941443856 -1.15887731313489 0.254823737950936 0.999964989463104 -0.000411412428493975 0.00551865362638104 -0.0745494202657119 0.941023303756332 0.994082204451054
"ACC_oligodendrocyte498" "cg00013540" -0.000193196119179105 0.000246033953322159 -0.785241697621029 0.437913451233533 0.999964989463104 0.000873394043946916 0.00134574598760199 0.649003639611983 0.52082756357345 0.926788608504706
"ACC_oligodendrocyte499" "cg00013543" -0.00103414996263472 0.000643025873929434 -1.60825559991106 0.117306081907896 0.999964989463104 0.00400384374037399 0.00351719540364296 1.1383626102283 0.263166241852016 0.83807005508238
"ACC_oligodendrocyte500" "cg00013569" -0.000377897351797857 0.00105052588958851 -0.359722074004172 0.721346895380019 0.999964989463104 0.00270655187694146 0.00574612154825062 0.471022385136537 0.640723687807071 0.951778822421313
"ACC_oligodendrocyte501" "cg00013618" -0.000203326537603771 0.000653059827867635 -0.311344426540017 0.75749721117615 0.999964989463104 -1.99535907218604e-05 0.00357207869543982 -0.0055859885582402 0.995576681929924 0.999571060774849
"ACC_oligodendrocyte502" "cg00013660" -0.000186800900313242 0.00111598920526409 -0.167385938351471 0.868087939769354 0.999964989463104 -0.00564403736062475 0.006104189990496 -0.924616922050641 0.361877449673894 0.881263684622324
"ACC_oligodendrocyte503" "cg00013677" -0.00167965250120245 0.000936564502160672 -1.7934189234457 0.0820752770287087 0.999964989463104 0.00653900640653798 0.00512278042885744 1.27645650586598 0.210704432570912 0.808384616119124
"ACC_oligodendrocyte504" "cg00013684" -0.000485779109568647 0.00145590276706479 -0.333661780551468 0.740745775318395 0.999964989463104 -0.000257428134444299 0.00796343464249664 -0.0323262695056906 0.974406592027185 0.997403484436319
"ACC_oligodendrocyte505" "cg00013688" 0.00268933731726801 0.00137522400958816 1.95556309264364 0.0590276779773069 0.999964989463104 -0.00975634987717057 0.00752214142791047 -1.29701760737577 0.203620549555001 0.80360462996886
"ACC_oligodendrocyte506" "cg00013702" -0.00093571995654098 0.00133944010876421 -0.698590366540756 0.489702351181134 0.999964989463104 0.0133512060916015 0.0073264121787384 1.82233892468503 0.0774766361232397 0.675631178929872
"ACC_oligodendrocyte507" "cg00013733" 0.000482817215349215 0.000717641918784573 0.672782905668238 0.50576965091264 0.999964989463104 -0.00292969531985898 0.0039253270522169 -0.746356999273317 0.460736120444723 0.911922748386007
"ACC_oligodendrocyte508" "cg00013759" -0.00059532557016314 0.0010396444539472 -0.572624196573046 0.570780349633811 0.999964989463104 -0.00440609555072211 0.00568660273730644 -0.774820354834411 0.443962492569784 0.907273581491395
"ACC_oligodendrocyte509" "cg00013804" -0.000346487852289148 0.000845704701917718 -0.409703116824883 0.684671198182543 0.999964989463104 0.00677017130458838 0.00462579938229772 1.46356786039984 0.152773061888322 0.766443589608769
"ACC_oligodendrocyte510" "cg00013809" -0.00052059827127811 0.000777410355026715 -0.669656980913536 0.507735333694357 0.999964989463104 0.00335698285796093 0.00425224588667866 0.789461133580635 0.435478458094577 0.905172469921171
"ACC_oligodendrocyte511" "cg00013831" -0.000466565025941056 0.000836572947776369 -0.557709913022166 0.580806452421442 0.999964989463104 0.00570848423690754 0.00457585090433543 1.24752409032798 0.220986093152169 0.8148992209003
"ACC_oligodendrocyte512" "cg00013899" 0.000612125258148939 0.00126406211304519 0.484252515625439 0.631405163743913 0.999964989463104 -0.00316025350704039 0.00691411284394076 -0.457072885324674 0.65061343793472 0.953535576614947
"ACC_oligodendrocyte513" "cg00013936" 0.000614797529164237 0.00171745423564612 0.357970254114482 0.722645229318509 0.999964989463104 0.00152326911531976 0.00939405767091196 0.162152412586997 0.872174640853584 0.986301589202234
"ACC_oligodendrocyte514" "cg00013949" -0.00026929922904845 0.00131522345597691 -0.204755494455824 0.83902085575891 0.999964989463104 -0.00841076155507116 0.00719395296779774 -1.16914325027147 0.250721934626988 0.831717715448338
"ACC_oligodendrocyte515" "cg00013991" 0.000210710897431428 0.000999043311277883 0.210912675209152 0.834252440211903 0.999964989463104 0.00363212763067381 0.00546452434486706 0.664674068857528 0.510877403038434 0.924606467906224
"ACC_oligodendrocyte516" "cg00013993" -4.11603869835708e-06 0.000256181482984601 -0.0160668860621925 0.98727777952209 0.999964989463104 -0.00177845905472758 0.00140125051103422 -1.26919422381866 0.213250577408937 0.810137925281811
"ACC_oligodendrocyte517" "cg00014020" 0.00152014453438276 0.00112267647028033 1.35403615789969 0.184925467429058 0.999964989463104 -0.00478802003322496 0.00614076770646619 -0.779710332990321 0.441117923162114 0.906576290785902
"ACC_oligodendrocyte518" "cg00014085" -0.000488159469048386 0.00038002468111746 -1.28454674999781 0.207895164888397 0.999964989463104 0.00265786087095264 0.00207864273567923 1.27865208644627 0.209939210957296 0.807929362307495
"ACC_oligodendrocyte519" "cg00014104" 0.000294888604143693 0.00145132898321169 0.20318522371897 0.84023794626352 0.999964989463104 0.000986923469821493 0.0079384171553354 0.12432244999347 0.901814184830454 0.989856794590308
"ACC_oligodendrocyte520" "cg00014112" 3.71551954183101e-05 0.000885325922121537 0.0419678160211031 0.966777256596721 0.999964989463104 -0.00524707013175366 0.0048425178367761 -1.08354172532008 0.286421612253376 0.849134295889343
"ACC_oligodendrocyte521" "cg00014118" 0.000985461445799083 0.000979311792409892 1.00627956636166 0.32160305108187 0.999964989463104 0.00100971995556686 0.00535659772747404 0.188500239692818 0.851638977639972 0.983634670315603
"ACC_oligodendrocyte522" "cg00014168" -3.80030269945651e-05 0.00159577875643574 -0.0238147217095726 0.98114382185833 0.999964989463104 0.00372786702678798 0.00872852234245057 0.427090277200501 0.672087354993653 0.957267088743984
"ACC_oligodendrocyte523" "cg00014176" -0.00382740686253098 0.00120171309920748 -3.18495892659831 0.00315575562921785 0.999964989463104 0.0118013060401533 0.00657307887659573 1.79540003424778 0.0817530276777218 0.683063343265849
"ACC_oligodendrocyte524" "cg00014194" 0.00435744677714423 0.00152259719615569 2.86185130784825 0.00725830469749027 0.999964989463104 -0.0129878854551387 0.00832823697620939 -1.5594999868808 0.128418049032797 0.742598295824007
"ACC_oligodendrocyte525" "cg00014260" -0.00021680416696945 0.00116597334989436 -0.185942643533914 0.853628021707318 0.999964989463104 -0.000343397419153442 0.00637759112546795 -0.0538443767243302 0.957383807435319 0.995761816281145
"ACC_oligodendrocyte526" "cg00014272" 8.44215038824854e-05 0.000191592899403282 0.440629606553358 0.662354251494129 0.999964989463104 -0.000815447702030774 0.00104796664095946 -0.778123720888858 0.442039678848548 0.906868566156285
"ACC_oligodendrocyte527" "cg00014278" -4.41465467143563e-05 0.000756620531187196 -0.0583470113414541 0.953824112272553 0.999964989463104 -0.00366313857862737 0.00413853059804799 -0.885130239306472 0.382490676541847 0.888604957922444
"ACC_oligodendrocyte528" "cg00014285" -0.000305751762218798 0.000263443616550558 -1.16059658693655 0.254133410979545 0.999964989463104 0.00121426551001033 0.00144097261839324 0.842670772859169 0.405478890150858 0.896555169800409
"ACC_oligodendrocyte529" "cg00014289" -0.000372188741703544 0.000512070995908764 -0.726830351020031 0.47245468643682 0.999964989463104 -8.52864428147428e-05 0.0028009040167283 -0.0304496128054987 0.97589189417558 0.997576529308822
"ACC_oligodendrocyte530" "cg00014301" 0.000840049535104404 0.000876053771357001 0.958901796408197 0.34458147128654 0.999964989463104 0.00328534790003662 0.00479180142337329 0.685618540870968 0.497742295303331 0.921571888218766
"ACC_oligodendrocyte531" "cg00014327" -1.71856645782956e-05 0.000250925355865253 -0.068489150962983 0.945809576227651 0.999964989463104 0.00045115709098038 0.00137250077187966 0.328711721132597 0.744450549029441 0.96879901815655
"ACC_oligodendrocyte532" "cg00014333" 4.73222569160976e-05 0.00124456715675169 0.0380230642110211 0.969898387441388 0.999964989463104 0.0129218086357945 0.00680748016639281 1.89817793367756 0.0664481075901461 0.65506819110338
"ACC_oligodendrocyte533" "cg00014340" -0.000661717693738729 0.00133942480628104 -0.49403123686802 0.62455666555449 0.999964989463104 0.00245335372797159 0.00732632847787088 0.33486810417823 0.73984387459132 0.968066737325175
"ACC_oligodendrocyte534" "cg00014377" 0.00304469492010176 0.00665667706238595 0.457389609194959 0.650388166447186 0.999964989463104 -0.0377290151481908 0.0364104072893475 -1.03621513619347 0.307635660277991 0.858930380353732
"ACC_oligodendrocyte535" "cg00014380" 0.000394992496268167 0.00151052494526529 0.261493527469549 0.795337153658927 0.999964989463104 0.00511031785731431 0.00826220469498263 0.61851745944005 0.540480413689138 0.931362690775011
"ACC_oligodendrocyte536" "cg00014434" -0.000798916478457255 0.00101644305303364 -0.7859923643266 0.437479651051399 0.999964989463104 0.00712293156712546 0.00555969670761186 1.28117268651964 0.209063307442727 0.807556238550131
"ACC_oligodendrocyte537" "cg00014445" 0.00126800725193982 0.00104200332781189 1.21689366827889 0.232276305418353 0.999964989463104 0.000895167943426632 0.00569950520461147 0.157060641457499 0.876154079106072 0.986851575830717
"ACC_oligodendrocyte538" "cg00014467" -0.000235250261064518 0.00120406463463388 -0.195380093640946 0.846293443897274 0.999964989463104 0.00525973599462406 0.00658594120442509 0.798630876189731 0.43021494657424 0.903792226050429
"ACC_oligodendrocyte539" "cg00014484" -1.70858638211118e-06 0.000550216293329356 -0.00310529950280558 0.997541030004967 0.999964989463104 -0.00486452828557389 0.00300954953193665 -1.61636425450142 0.115536857862511 0.72891055494288
"ACC_oligodendrocyte540" "cg00014502" -0.00150126353440739 0.00122614113005529 -1.22438069942218 0.229477820780412 0.999964989463104 0.0142075219289742 0.00670669427420474 2.11840906236313 0.0417563601824114 0.598127050225405
"ACC_oligodendrocyte541" "cg00014561" -0.000467638509093394 0.00139652371064975 -0.334858982720614 0.739850692793297 0.999964989463104 0.0201175077002213 0.0076386456211476 2.63364851545488 0.0127578786451889 0.466230538395267
"ACC_oligodendrocyte542" "cg00014665" -0.000685970053667097 0.000927414363308029 -0.739658647533003 0.464736753168462 0.999964989463104 0.00259322871765395 0.00507273139098819 0.511209547239358 0.612607914306338 0.94640139092995
"ACC_oligodendrocyte543" "cg00014667" -0.000268251174103839 0.00074510546875733 -0.36001772279463 0.721127862587696 0.999964989463104 -0.00105786615939295 0.00407554600241497 -0.259564278937376 0.796812413750727 0.976146175350281
"ACC_oligodendrocyte544" "cg00014733" -0.000777948621396064 0.000955568191566053 -0.814121512480556 0.421411434410969 0.999964989463104 -0.00148842839997263 0.00522672599580705 -0.284772609309665 0.777597896306077 0.973666748810069
"ACC_oligodendrocyte545" "cg00014748" 0.00109424907189978 0.000574769417849658 1.9038053137789 0.0656864854182696 0.999964989463104 0.00174052696515453 0.00314384916156141 0.553629285538016 0.583564605325172 0.940686003701045
"ACC_oligodendrocyte546" "cg00014786" -0.000217134057036182 0.00114661383554136 -0.189369821212444 0.850962927691668 0.999964989463104 -0.000152747600432293 0.00627169928244923 -0.0243550581035898 0.980716076908883 0.997995332365327
"ACC_oligodendrocyte547" "cg00014806" -0.000131550914112734 0.000621240751969404 -0.211755126648891 0.833600496719284 0.999964989463104 0.00360576695755438 0.00339803607595154 1.06113262983668 0.296334307266571 0.854012397345028
"ACC_oligodendrocyte548" "cg00014825" 0.00158194487689337 0.00152927910078864 1.03443830238547 0.308452799301382 0.999964989463104 0.000917565407639518 0.00836478537218437 0.109693837535954 0.913316553003343 0.991127516489201
"ACC_oligodendrocyte549" "cg00014830" -0.000870127051287358 0.00175439528476258 -0.495969784486233 0.623203002870908 0.999964989463104 -0.00285757385493504 0.00959611624028826 -0.297784414379833 0.767734471058369 0.972341334731261
"ACC_oligodendrocyte550" "cg00014837" -0.000568447085242494 0.00112268698692929 -0.506327312831226 0.615993110929988 0.999964989463104 0.00514996905880409 0.00614082522998256 0.838644459975735 0.407702802819272 0.897029015493006
"ACC_oligodendrocyte551" "cg00014848" 0.00185976950061368 0.00147481407216998 1.26101963339507 0.21614428609047 0.999964989463104 -0.00668619069629687 0.00806687488975514 -0.828845220444446 0.413147051292683 0.898585473465235
"ACC_oligodendrocyte552" "cg00014893" -0.000418912921419379 0.000830476237310907 -0.504424934271238 0.617314486338181 0.999964989463104 -0.00476249397420811 0.00454250337837126 -1.0484293741826 0.302059090188901 0.856746822625727
"ACC_oligodendrocyte553" "cg00014900" -0.000147141305368887 0.00116825064264747 -0.125950117207243 0.900535647289763 0.999964989463104 0.000769478151585651 0.00639004736390053 0.120418223491219 0.904882046220112 0.990204694768172
"ACC_oligodendrocyte554" "cg00014931" -0.000371377774480568 0.00103759439633558 -0.357921916109171 0.722681066142475 0.999964989463104 0.000631702722077114 0.00567538941992501 0.111305617172162 0.912048244740164 0.991010002136687
"ACC_oligodendrocyte555" "cg00014986" 0.000339078071902762 0.000388096354652074 0.873695585743762 0.388597929402958 0.999964989463104 -0.00180715439998381 0.00212279283011037 -0.851309828425345 0.400732803313369 0.894870042834237
"ACC_oligodendrocyte556" "cg00014991" 0.000797337372864881 0.0021976877673853 0.362807394525162 0.719062301472884 0.999964989463104 0.0115461132141146 0.0120208184887723 0.960509737743645 0.343784058892086 0.874312304296312
"ACC_oligodendrocyte557" "cg00014996" -0.000244717363442773 0.000457972751640216 -0.534349178125391 0.596681889615017 0.999964989463104 0.00216162330322591 0.00250499975563884 0.862923558519326 0.394407763031715 0.892737639982165
"ACC_oligodendrocyte558" "cg00014998" -0.000224882846274479 0.000773303726174894 -0.290807917591255 0.773018136733975 0.999964989463104 0.00609338365423281 0.00422978362394915 1.44058992042333 0.159121891073451 0.772291879100999
"ACC_oligodendrocyte559" "cg00015002" -0.000166693264169092 0.000695877057801506 -0.23954412967102 0.812165327198015 0.999964989463104 0.0029457212597915 0.00380627854715006 0.773911111155306 0.444492617957939 0.907411449303203
"ACC_oligodendrocyte560" "cg00015024" -0.000194462488490556 0.000247976962187023 -0.784195784864456 0.438518301447596 0.999964989463104 0.00566334807133328 0.00135637377433006 4.17535946102359 0.000203986579861684 0.191668490682328
"ACC_oligodendrocyte561" "cg00015058" 0.000158337879245764 0.000314053671690219 0.504174583897071 0.617488474158983 0.999964989463104 -0.00168244177622692 0.00171779733188038 -0.979418086757209 0.334499543582434 0.870327275146638
"ACC_oligodendrocyte562" "cg00015081" 0.000590910708255032 0.000817554291967934 0.722778553131501 0.474907646624569 0.999964989463104 0.00437076378039294 0.00447182347479495 0.977400786285143 0.33548196473436 0.870798752456634
"ACC_oligodendrocyte563" "cg00015121" -0.00135976734788067 0.000732206172386728 -1.85708260755071 0.0722439463331811 0.999964989463104 0.00125406384425725 0.00400498998321834 0.313125338518202 0.756155948984446 0.970644358713675
"ACC_oligodendrocyte564" "cg00015159" 0.00110825832860266 0.00108696980277655 1.01958520445713 0.315342231257288 0.999964989463104 0.00127005341080521 0.00594546090480321 0.213617317671565 0.832159837892684 0.981167121809162
"ACC_oligodendrocyte565" "cg00015189" 0.000628925091173379 0.00168750012263186 0.372696323240851 0.711757595120912 0.999964989463104 0.00529342246577182 0.00923021594558576 0.573488474915187 0.570201991862202 0.937992672986992
"ACC_oligodendrocyte566" "cg00015193" -0.00137317272389985 0.00135059711253589 -1.01671528182195 0.316685510311809 0.999964989463104 0.0086268889151062 0.00738743828044777 1.16777813737393 0.251264576821417 0.831997627733107
"ACC_oligodendrocyte567" "cg00015219" -0.000289106399268409 0.000240965616095767 -1.19978279039408 0.238766913919839 0.999964989463104 -4.38598699065633e-05 0.00131802341356645 -0.0332770036215687 0.973654157352325 0.997352819300192
"ACC_oligodendrocyte568" "cg00015286" 0.00143052436297011 0.00161096124807098 0.887994273408546 0.380970682164441 0.999964989463104 -0.00763399920082556 0.00881156688538476 -0.86636114780989 0.392547772225904 0.892086367503167
"ACC_oligodendrocyte569" "cg00015289" -0.000949024232863178 0.000727422711619384 -1.30463926641837 0.201041224476131 0.999964989463104 0.00474596483441093 0.00397882561424575 1.19280543922773 0.241451695626685 0.826753845924012
"ACC_oligodendrocyte570" "cg00015319" 0.000447554190514017 0.000750256902661885 0.596534585588098 0.554888716731517 0.999964989463104 -0.00207035175700714 0.0041037230951042 -0.504505715670021 0.617258349894882 0.947456159324832
"ACC_oligodendrocyte571" "cg00015343" -0.00049193058536097 0.00119268325532432 -0.412457023409121 0.68267184727866 0.999964989463104 8.22152469026309e-05 0.00652368782300192 0.0126025722157868 0.99002075224171 0.999024672856512
"ACC_oligodendrocyte572" "cg00015373" -0.00128405232411402 0.00106722710572575 -1.20316689599148 0.237472721687947 0.999964989463104 0.00492247340716769 0.00583747314546427 0.843254141732964 0.405157299352072 0.896399885343826
"ACC_oligodendrocyte573" "cg00015383" 0.00188613512451963 0.00142535953326351 1.32326972984923 0.194841338226347 0.999964989463104 -0.00270578589664681 0.00779637056950411 -0.347057117478565 0.73075201430801 0.966710394228562
"ACC_oligodendrocyte574" "cg00015530" 0.000268108120308609 0.000728572077824326 0.367991209749951 0.715229745849854 0.999964989463104 0.00207335346116512 0.00398511236832058 0.520274780115892 0.606345271743354 0.945220818156968
"ACC_oligodendrocyte575" "cg00015572" 0.000336638270714425 0.000530140610856201 0.634998081302882 0.529808204478925 0.999964989463104 -0.00148358090401428 0.00289974042318629 -0.51162541727928 0.612319960169629 0.946332663794515
"ACC_oligodendrocyte576" "cg00015603" 0.000860124611386632 0.00123887448356629 0.694279059578843 0.492366364308403 0.999964989463104 0.00160331497437346 0.00677634262625034 0.236604767911602 0.814425977949683 0.978515921553398
"ACC_oligodendrocyte577" "cg00015629" 0.000253890915382338 0.000877499500569857 0.289334541179179 0.774135420184052 0.999964989463104 0.00494815237218535 0.0047997092111444 1.03092753217138 0.31007176031375 0.860035092984329
"ACC_oligodendrocyte578" "cg00015639" -0.000998209962053854 0.000879198848482224 -1.13536313631106 0.264402349495822 0.999964989463104 0.00205136972413779 0.00480900423162322 0.426568500532464 0.672463614768011 0.95727852769122
"ACC_oligodendrocyte579" "cg00015664" 0.001360356660394 0.00109114233799233 1.24672704286868 0.221274574362174 0.999964989463104 0.00960675648140952 0.00596828365934155 1.60963470065184 0.117003615998015 0.730521857295693
"ACC_oligodendrocyte580" "cg00015699" -0.000722880002712493 0.00107477040483988 -0.672590163868706 0.505890731887553 0.999964989463104 0.00365864819593256 0.00587873316010477 0.622353166284444 0.537986551298722 0.930844745214055
"ACC_oligodendrocyte581" "cg00015770" -0.000401854177787132 0.000533361129336887 -0.753437316076532 0.456529333292688 0.999964989463104 0.00344869574249672 0.00291735587733344 1.18213063044229 0.245602113592961 0.82891729942733
"ACC_oligodendrocyte582" "cg00015791" 0.000190711139138565 0.000299537022695949 0.636686368256223 0.528721292645282 0.999964989463104 0.000478794910662878 0.00163839478652565 0.292234151744465 0.771937070448347 0.972872177771773
"ACC_oligodendrocyte583" "cg00015798" 0.0020557411519779 0.000713196936764956 2.88243126968925 0.00689118478738879 0.999964989463104 -0.00141389988928733 0.00390101407981167 -0.362444190243884 0.71933110828954 0.965111603566366
"ACC_oligodendrocyte584" "cg00015801" -0.00021442775280586 0.00138505457560094 -0.154815381706404 0.877909893692368 0.999964989463104 0.00471251806921212 0.00757591223713784 0.622039686007833 0.538190139923954 0.930898598824126
"ACC_oligodendrocyte585" "cg00015838" -0.000235746440447854 0.00135212512070603 -0.174352533532367 0.862653672061304 0.999964989463104 -0.0014834153705189 0.00739579611413789 -0.200575482020547 0.842261595885338 0.982473629646922
"ACC_oligodendrocyte586" "cg00015930" -0.000276071220649091 0.000225557099391046 -1.22395269931393 0.229637118553472 0.999964989463104 0.000407027796001092 0.0012337425683811 0.329913068116948 0.743550852223526 0.968665563577913
"ACC_oligodendrocyte587" "cg00015991" -0.000257822529493223 0.000521051830634821 -0.494811675796448 0.624011535424637 0.999964989463104 0.00174767906595374 0.00285002700213219 0.613214915032822 0.543937900833822 0.93217739788664
"ACC_oligodendrocyte588" "cg00016012" 0.000910310536135462 0.000927736600331068 0.981216582174954 0.333625317048847 0.999964989463104 -0.00153666788216258 0.00507449394926502 -0.302821896631711 0.76392631366056 0.971794464934485
"ACC_oligodendrocyte589" "cg00016048" 0.000409581225001331 0.00108415374053112 0.377788877803141 0.70800656664571 0.999964989463104 -0.00521673338642121 0.00593005772806097 -0.879710388270873 0.38537771370771 0.889659118306448
"ACC_oligodendrocyte590" "cg00016066" -0.000133491934587383 0.000280601230072238 -0.475735386309662 0.637397225537825 0.999964989463104 -0.000413500236275075 0.00153482059848643 -0.269412748749169 0.789289545761088 0.975115369363235
"ACC_oligodendrocyte591" "cg00016127" 0.00038899329472838 0.000836953059620214 0.464773131846718 0.645146102990936 0.999964989463104 0.00985025241862777 0.00457793002383006 2.15168260924764 0.0388354167338325 0.589110936461663
"ACC_oligodendrocyte592" "cg00016156" 0.000105811778252612 0.000260436752953938 0.406285891113556 0.687155337741282 0.999964989463104 0.000546333387140781 0.00142452580458654 0.383519473906163 0.703794423408515 0.962573320040033
"ACC_oligodendrocyte593" "cg00016223" 2.85955422878262e-05 0.000196201227713756 0.145745990588526 0.885008549103674 0.999964989463104 0.000407044162366977 0.00107317307791514 0.379290322077165 0.706902054153873 0.963237027985372
"ACC_oligodendrocyte594" "cg00016226" 0.000983753832757688 0.00137862990162791 0.713573549794657 0.480507449740174 0.999964989463104 -0.00616220155335785 0.00754077083041693 -0.817184567988939 0.41968383853976 0.900741756040972
"ACC_oligodendrocyte595" "cg00016238" -0.000598929467353309 0.000582840042614013 -1.02760521508978 0.311609213781502 0.999964989463104 -0.000500663816365511 0.00318799351947389 -0.157046685731072 0.876164990658277 0.986851575830717
"ACC_oligodendrocyte596" "cg00016255" 0.00129988746783206 0.000855357177185362 1.51970136277978 0.138110220885144 0.999964989463104 0.00686250957699573 0.00467859607838972 1.46678821210778 0.151899600472389 0.76549180381121
"ACC_oligodendrocyte597" "cg00016324" -0.000289652712860807 0.00136731921375226 -0.211839861495056 0.833534930021908 0.999964989463104 0.00278068290569787 0.00747890411397331 0.371803524062108 0.712415960852012 0.964053882686953
"ACC_oligodendrocyte598" "cg00016360" -0.000789871918460125 0.00110550264516338 -0.71449120625432 0.479947515484718 0.999964989463104 0.0139284767762093 0.00604683105288306 2.30343408876429 0.0276934080494506 0.549735565865027
"ACC_oligodendrocyte599" "cg00016406" 0.000188190331638534 0.000149585191039644 1.25808130023151 0.217191614944224 0.999964989463104 -0.000778719938837722 0.000818194675686366 -0.951753857582207 0.348141213805687 0.876147535292412
"ACC_oligodendrocyte600" "cg00016418" 0.000928603055269147 0.00192669500757996 0.481966814475492 0.633010761520004 0.999964989463104 -0.00448926840317925 0.0105385538897082 -0.425985239546329 0.672884313244897 0.957325243593818
"ACC_oligodendrocyte601" "cg00016439" -0.000648052060129165 0.00143876810284632 -0.450421481298565 0.655351969504913 0.999964989463104 0.00832843700436102 0.0078697121895199 1.05828990994766 0.297608753813198 0.854503475096412
"ACC_oligodendrocyte602" "cg00016481" 0.00143497628620366 0.00230214356125925 0.623321807706355 0.537357726265499 0.999964989463104 -0.00251955696894917 0.0125921663193849 -0.200089238423611 0.842638760494994 0.982510330664472
"ACC_oligodendrocyte603" "cg00016498" -0.000134707173730017 0.000199446523173648 -0.675404973656693 0.504124046041037 0.999964989463104 0.000393171216521626 0.00109092405612267 0.360402004442935 0.720843201488222 0.965329285505258
"ACC_oligodendrocyte604" "cg00016538" 0.00275011522947285 0.00161376959951846 1.70415605195034 0.0977520523239288 0.999964989463104 -0.0136240287382329 0.00882692788593442 -1.54346210984034 0.132255175117028 0.746685257842752
"ACC_oligodendrocyte605" "cg00016563" -0.001500157492412 0.000781727110265584 -1.91902963670063 0.0636636085784825 0.999964989463104 0.00589915459913688 0.00427585748972665 1.37964247248895 0.176974266162726 0.785880933563533
"ACC_oligodendrocyte606" "cg00016576" -0.000648910489970232 0.00143597192659932 -0.451896362282645 0.654299986315158 0.999964989463104 -0.00388565881893596 0.0078544177843607 -0.494709974133649 0.624082561001916 0.948752819316635
"ACC_oligodendrocyte607" "cg00016593" 5.93202555512602e-05 0.000770006502496771 0.0770386423477105 0.939058003812234 0.999964989463104 -0.00132924571157412 0.00421174861099605 -0.315604238131336 0.754290289340742 0.970327905900666
"ACC_oligodendrocyte608" "cg00016625" -0.00217024592385248 0.00271332336090526 -0.799847874795286 0.429519293517904 0.999964989463104 0.00709396462126071 0.0148412199889492 0.477990665628762 0.635808130202285 0.950885108322523
"ACC_oligodendrocyte609" "cg00016718" 0.00010449038977434 0.00104463495684663 0.100025744964306 0.920929099024441 0.999964989463104 -0.00815537155864725 0.00571389957647169 -1.42728647038686 0.162892030391666 0.774892086983881
"ACC_oligodendrocyte610" "cg00016778" 0.00117715222915848 0.000931117006246756 1.26423663327069 0.215001996351484 0.999964989463104 0.000161319675985227 0.00509298394886093 0.0316748840375409 0.974922128517762 0.997483096677821
"ACC_oligodendrocyte611" "cg00016783" 0.00214860490357161 0.00106565291422851 2.01623331094356 0.0519753533975465 0.999964989463104 -0.00322038879680607 0.00582886270018826 -0.552490076100448 0.584335751264999 0.940833416919713
"ACC_oligodendrocyte612" "cg00016802" 0.000315107003478072 0.00102262768245105 0.308134630897942 0.759916538957988 0.999964989463104 0.000438653683961206 0.00559352512889643 0.0784216882650797 0.937966223180703 0.993711858449821
"ACC_oligodendrocyte613" "cg00016841" -0.000154672062864719 0.000410824013256068 -0.376492264020389 0.708960916401377 0.999964989463104 0.000496312128803537 0.00224710760439627 0.220867095030315 0.826556805853933 0.980351191484753
"ACC_oligodendrocyte614" "cg00016892" 3.48578483564118e-05 0.000907734912251064 0.0384009118586934 0.96959940856518 0.999964989463104 0.000921818322221149 0.00496508957187942 0.185659958169137 0.853847926284045 0.983872994776792
"ACC_oligodendrocyte615" "cg00016913" 0.00111523629493763 0.000861514059010688 1.29450736557719 0.204475559892737 0.999964989463104 -0.00758805377293576 0.00471227272708266 -1.6102747469019 0.116863458084742 0.730352972700361
"ACC_oligodendrocyte616" "cg00016968" -0.000223813608374769 0.00106846183302279 -0.209472721867451 0.835367045123757 0.999964989463104 -0.000502652661556625 0.00584422680398715 -0.0860084111064437 0.9319794677192 0.993058580129122
"ACC_oligodendrocyte617" "cg00017002" 6.47265080821272e-05 0.000486922676462026 0.132929746777105 0.895056229654543 0.999964989463104 0.00174640403522789 0.00266334881536929 0.655717352961799 0.516551847352184 0.92577570853505
"ACC_oligodendrocyte618" "cg00017033" 3.79865898801821e-05 0.000366423993886837 0.103668401943988 0.918059982640513 0.999964989463104 0.00205663329606788 0.00200425027877604 1.02613596607497 0.312290805306927 0.86099237326228
"ACC_oligodendrocyte619" "cg00017059" 0.0014775410506456 0.0012421475121209 1.18950530128485 0.242729255713864 0.999964989463104 -0.00800055304850545 0.00679424529775238 -1.17754845430031 0.247399653148345 0.829957383801786
"ACC_oligodendrocyte620" "cg00017121" -0.000341929630312536 0.00102339759604092 -0.334112207841129 0.740408972338573 0.999964989463104 0.00677124881737662 0.00559773636929792 1.2096405351483 0.235011446633942 0.82320447655722
"ACC_oligodendrocyte621" "cg00017157" -0.000104932620464985 0.0119917188934604 -0.00875042363794976 0.993070947949371 0.999964989463104 -0.00272621756808755 0.0655917907565968 -0.0415633959164831 0.967097214569651 0.996655948506475
"ACC_oligodendrocyte622" "cg00017188" -0.000256059776003028 0.000546411193195341 -0.468621029715047 0.642421490970432 0.999964989463104 -0.000275273017219284 0.00298873655808229 -0.0921034731130374 0.927172693359196 0.992523318094808
"ACC_oligodendrocyte623" "cg00017203" -0.000631326789870728 0.00105209115063347 -0.600068529699735 0.552559259746476 0.999964989463104 0.00517007328674354 0.00575468314612103 0.898411459930413 0.375474871579925 0.886436207355463
"ACC_oligodendrocyte624" "cg00017221" 0.000128190371286418 0.000527478981560909 0.24302460527826 0.809490625731695 0.999964989463104 -0.00311818110101182 0.00288518195718496 -1.08075717486262 0.287640466025341 0.849770611076883
"ACC_oligodendrocyte625" "cg00017271" 0.000158920055161481 0.000824663879132528 0.192708883198147 0.848368066783462 0.999964989463104 -0.00357507285149283 0.00451071119037675 -0.792574097654482 0.433687246640349 0.90470776912343
"ACC_oligodendrocyte626" "cg00017362" 1.24528913764418e-05 0.00102815907184608 0.0121118333898299 0.990409319950605 0.999964989463104 0.00504859842606739 0.00562378048586527 0.897723237732423 0.375836370562207 0.8866382104923
"ACC_oligodendrocyte627" "cg00017363" 0.000214398035548155 0.000408466621159011 0.524885081037484 0.603171810588108 0.999964989463104 -0.0054424436799744 0.0022342132420004 -2.43595534108531 0.0204169973778078 0.514426369382637
"ACC_oligodendrocyte628" "cg00017389" 0.00051587459955625 0.00107293734455406 0.480805894374625 0.633826947173292 0.999964989463104 0.0089962724924355 0.00586870676540856 1.5329224737316 0.134827035156372 0.749491398477528
"ACC_oligodendrocyte629" "cg00017429" -0.000268791922279578 0.00107836661132173 -0.249258387136194 0.804705876989089 0.999964989463104 -0.00647877600912409 0.00589840353640116 -1.09839484008533 0.279981765595036 0.845964610681425
"ACC_oligodendrocyte630" "cg00017437" -0.001127313591302 0.000688703697770561 -1.63686298614526 0.111161944658007 0.999964989463104 0.00404103145436399 0.00376704200947339 1.07273331282252 0.291173122612512 0.851542015952606
"ACC_oligodendrocyte631" "cg00017441" 4.58511625741117e-05 0.00018882294934943 0.24282621753387 0.809643021992323 0.999964989463104 0.000625908010600856 0.00103281568670906 0.606021014838799 0.548646960939857 0.933222064050732
"ACC_oligodendrocyte632" "cg00017461" -0.0013642913718784 0.000765546671516082 -1.78211390975885 0.0839348414225645 0.999964989463104 -0.00789513070670285 0.00418735441837912 -1.88546989766369 0.068196070023584 0.65896970425413
"ACC_oligodendrocyte633" "cg00017475" -0.00220241978772628 0.000965205717146289 -2.28181386475613 0.0290813161849114 0.999964989463104 -0.000965781867075351 0.00527944092073873 -0.182932602443104 0.855970178939387 0.984253663871288
"ACC_oligodendrocyte634" "cg00017489" 0.000842163694831309 0.000945073266288343 0.891109424921945 0.379321826143676 0.999964989463104 -0.00467691287102219 0.00516932130270698 -0.904744084793697 0.372159115962753 0.88525398301174
"ACC_oligodendrocyte635" "cg00017507" -0.000509094630810684 0.000955585332133406 -0.532756849327204 0.597771486493027 0.999964989463104 -0.00227031059447611 0.00522681975054876 -0.4343579275405 0.666855529028069 0.95641924802729
"ACC_oligodendrocyte636" "cg00017546" -0.00106725973438952 0.00132898898058341 -0.803061387251691 0.427685694640266 0.999964989463104 0.00108385592370699 0.00726924704512445 0.149101539262439 0.882380987221793 0.987593204608305
"ACC_oligodendrocyte637" "cg00017557" 0.000269049850429028 0.00197056502825506 0.13653436784437 0.892228423163186 0.999964989463104 -0.00434791096433657 0.0107785122511553 -0.403386929756521 0.689265501929318 0.960139505021391
"ACC_oligodendrocyte638" "cg00017562" 0.00216042796624766 0.00103347193537439 2.09045634651416 0.0443588263835518 0.999964989463104 -0.0101778799136249 0.00565284055940134 -1.80048947191654 0.0809300925014102 0.681655357802233
"ACC_oligodendrocyte639" "cg00017578" 0.00166875048079547 0.0016102683543542 1.03631824862181 0.307588286478715 0.999964989463104 -0.016184858142144 0.0088077769249886 -1.83756449328614 0.0751450347263991 0.671069900025749
"ACC_oligodendrocyte640" "cg00017595" -0.00228021162192929 0.00144677303648383 -1.5760672644764 0.124549794472221 0.999964989463104 0.0121007010336063 0.00791349723291834 1.52912178742796 0.135764331502169 0.750426658445793
"ACC_oligodendrocyte641" "cg00017601" -0.000867493044187853 0.0011007124638246 -0.788119579543612 0.436251768004715 0.999964989463104 -0.00860970546190371 0.00602062992401649 -1.43003399487474 0.162107672930992 0.774327181461223
"ACC_oligodendrocyte642" "cg00017630" -0.00079827867325087 0.00123543032783426 -0.64615434417113 0.522647922245501 0.999964989463104 0.000267962994321703 0.00675750393063749 0.0396541381362428 0.968607802542233 0.996852873098945
"ACC_oligodendrocyte643" "cg00017639" 0.000473835958984541 0.0023568703908451 0.201044555027329 0.841897785857354 0.999964989463104 -0.0010001599552136 0.0128915087895394 -0.0775828470927437 0.938628392521758 0.993816395673799
"ACC_oligodendrocyte644" "cg00017709" 0.00104233154262182 0.00108346143084282 0.962038438055884 0.343027087545759 0.999964989463104 0.00386704958878235 0.00592627096215879 0.65252662483284 0.518581528995243 0.926278881323166
"ACC_oligodendrocyte645" "cg00017826" 0.00363424647542364 0.00141720139803274 2.56438250799671 0.0150734037175347 0.999964989463104 -0.0124582054320418 0.00775174755058778 -1.60714798188921 0.117549470480113 0.731081006146671
"ACC_oligodendrocyte646" "cg00017842" 0.000961647175306183 0.000881348171056136 1.09110928789223 0.283127586867374 0.999964989463104 0.00566530067339868 0.00482076050424674 1.17518816137163 0.248329322374909 0.83053731324155
"ACC_oligodendrocyte647" "cg00017851" 0.00107451033349915 0.00136726922324748 0.785880582426199 0.437544231910093 0.999964989463104 -0.00116176480046163 0.0074786306780499 -0.15534458786305 0.877495992482075 0.987032259669906
"ACC_oligodendrocyte648" "cg00017853" -1.39831494917039e-05 0.00221347985971536 -0.00631726980949447 0.994997617405943 0.999964989463104 0.0012278689814373 0.012107197399496 0.101416450142988 0.919833589436253 0.991859766904358
"ACC_oligodendrocyte649" "cg00017887" -0.00169381141510563 0.000897353684801805 -1.88756277908386 0.0679055070074432 0.999964989463104 0.0131762193848543 0.00490830677829509 2.68447348138886 0.011273186503953 0.455038629748784
"ACC_oligodendrocyte650" "cg00017931" -0.000540743246334858 0.00120602502436539 -0.448368180933392 0.656817711512508 0.999964989463104 0.00341364070299713 0.00659666406027358 0.517479846147502 0.608272935704237 0.945683276041434
"ACC_oligodendrocyte651" "cg00017970" -0.000730100604882431 0.00076313523266989 -0.956711960903857 0.345669441037485 0.999964989463104 -4.61440352684545e-05 0.00417416443338808 -0.011054675972839 0.991246386673626 0.999157288860795
"ACC_oligodendrocyte652" "cg00018010" -0.0017515420805296 0.00146508433952793 -1.19552303800747 0.240403372450238 0.999964989463104 -0.00206212494302844 0.00801365561458327 -0.257326374155109 0.798524648973224 0.97639477524763
"ACC_oligodendrocyte653" "cg00018024" 0.000218899409075526 0.000241229238852312 0.907433154110904 0.370756881606931 0.999964989463104 0.00120513911738108 0.00131946536603711 0.913354111749515 0.36768146734449 0.883547322868558
"ACC_oligodendrocyte654" "cg00018034" 0.00179077744192128 0.000823336690178016 2.17502446239107 0.0368960982244135 0.999964989463104 -0.00783987321508799 0.0045034517890372 -1.74085869736025 0.0910261271134502 0.697518857546914
"ACC_oligodendrocyte655" "cg00018044" 0.00180280962483208 0.00117639611079616 1.53248519634426 0.134934606202656 0.999964989463104 0.00532789950175676 0.00643460109695332 0.828007738394139 0.413614419030029 0.898753396168176
"ACC_oligodendrocyte656" "cg00018049" 0.00128606380212411 0.00214981476608544 0.598220750183926 0.553776627611445 0.999964989463104 -0.0212633419489813 0.0117589647952319 -1.80826648597531 0.0796861814352996 0.679477617972111
"ACC_oligodendrocyte657" "cg00018103" 0.00062207615401373 0.00114592957053177 0.542857231378588 0.590876097520864 0.999964989463104 -0.0113523359770134 0.00626795651898636 -1.81117018642772 0.0792259280064117 0.678834373269452
"ACC_oligodendrocyte658" "cg00018107" 0.00168238453292438 0.00109123314982769 1.54172784541052 0.132675614473597 0.999964989463104 -0.00626199888918105 0.0059687803780318 -1.04912536440919 0.301743458624086 0.856668494757325
"ACC_oligodendrocyte659" "cg00018128" 6.69215296723509e-05 0.0020585356633004 0.0325092884546179 0.97426174439614 0.999964989463104 0.020675171956292 0.0112596902655737 1.83621142932377 0.0753497856294216 0.671505199408248
"ACC_oligodendrocyte660" "cg00018179" 0.000759697884952445 0.00147972662745705 0.513404213221468 0.611089004592845 0.999964989463104 -0.00193353906583101 0.00809374537440647 -0.238892994082212 0.812665972388073 0.978373087037514
"ACC_oligodendrocyte661" "cg00018181" -0.000984361303160225 0.000670446410983254 -1.46821772334733 0.151513148351897 0.999964989463104 0.000896144669421805 0.00366717908361801 0.244368941082003 0.808458141619752 0.977787244215544
"ACC_oligodendrocyte662" "cg00018216" -0.000103523226717824 0.000732170208527603 -0.141392295824231 0.888419677243979 0.999964989463104 -0.00393126534628773 0.00400479326964094 -0.981640020245089 0.333419713426197 0.869905596754054
"ACC_oligodendrocyte663" "cg00018229" 0.000770281365252452 0.000893450343397303 0.86214233498808 0.394831239480845 0.999964989463104 -0.0108857125581461 0.00488695644854418 -2.22750349276982 0.0328477274259567 0.569192921763632
"ACC_oligodendrocyte664" "cg00018232" 0.00207388070904337 0.00222466425106753 0.932221888335818 0.357992561675057 0.999964989463104 -0.034785971575241 0.012168373304621 -2.85871995413148 0.0073157469453969 0.41523342770984
"ACC_oligodendrocyte665" "cg00018245" 0.00666692538840808 0.0124409733482003 0.535884548725646 0.595632164402202 0.999964989463104 -0.00472385202775433 0.0680491035449942 -0.06941828446911 0.945075628890504 0.994500432604452
"ACC_oligodendrocyte666" "cg00018276" 0.000557439676837683 0.0015887971771426 0.350856411917989 0.727926094469617 0.999964989463104 -0.000925980407051868 0.00869033479884524 -0.106552903712629 0.915788812195407 0.991408142074256
"ACC_oligodendrocyte667" "cg00018305" -0.000372789924177314 0.00110254200397109 -0.338118568575721 0.737415549117471 0.999964989463104 0.00578247119541189 0.00603063706440525 0.958849145398234 0.344607602899448 0.874662660678101
"ACC_oligodendrocyte668" "cg00018391" -0.000102296207933342 0.000909825676750773 -0.112434953801995 0.911159709951483 0.999964989463104 -0.00239430205110199 0.00497652554605496 -0.481119212379011 0.633606622768762 0.950491212715361
"ACC_oligodendrocyte669" "cg00018443" 0.000347309065088531 0.00106772431488412 0.325279718975233 0.747022804852276 0.999964989463104 -0.00988492880226744 0.00584019275883807 -1.69256892887797 0.0999598713210085 0.7097814710491
"ACC_oligodendrocyte670" "cg00018446" -0.000238871298272314 0.000927902222964523 -0.257431540048641 0.798444163103662 0.999964989463104 0.0126170895261837 0.00507539986485683 2.48593014582893 0.0181597372162512 0.501411133465455
"ACC_oligodendrocyte671" "cg00018524" -0.000323289796465716 0.000371231910866149 -0.870856699014438 0.390123754355961 0.999964989463104 -0.00108624026005022 0.00203054841729012 -0.534949204264664 0.596271549881078 0.943378889742059
"ACC_oligodendrocyte672" "cg00018539" -0.00118485010019531 0.000841634455120415 -1.40779657128675 0.168542177240925 0.999964989463104 -0.000657069178322762 0.0046035361205728 -0.142731404970709 0.887370249341111 0.988211425388156
"ACC_oligodendrocyte673" "cg00018557" 6.8335237346256e-05 0.000568598883409571 0.120181800105705 0.90506787107012 0.999964989463104 0.000727212629541126 0.00311009783638057 0.233823071748583 0.816566858920265 0.978755798768763
"ACC_oligodendrocyte674" "cg00018572" 0.000431707285189364 0.00108051884005355 0.399537027200717 0.692071770256718 0.999964989463104 0.000942244951881038 0.00591017570500287 0.159427570162329 0.874303808494094 0.986575685327907
"ACC_oligodendrocyte675" "cg00018606" 6.37946477005015e-06 0.00120299982447284 0.00530296400736854 0.995800795385178 0.999964989463104 -0.00386835376443636 0.00658011695138023 -0.587885259945865 0.560611164289833 0.935825469120859
"ACC_oligodendrocyte676" "cg00018635" -0.000209867881345844 0.000935337627636795 -0.224376604922965 0.823847756079777 0.999964989463104 0.000707096129825024 0.0051160697230971 0.13821080792405 0.890913750496777 0.988599523539394
"ACC_oligodendrocyte677" "cg00018667" 0.000826061651386902 0.00115760993409955 0.713592400215063 0.480495943874116 0.999964989463104 -0.0041457590793399 0.00633184527170857 -0.654747376387045 0.517168411630052 0.92593771355321
"ACC_oligodendrocyte678" "cg00018674" -0.00014081842909055 0.00186866112985781 -0.0753579270422698 0.940384926653888 0.999964989463104 0.0132746940619312 0.0102211226691998 1.29875107574367 0.203031705706561 0.80327451346109
"ACC_oligodendrocyte679" "cg00018682" 0.00112027001524683 0.0014561608639829 0.769331220853346 0.447168615205137 0.999964989463104 -0.0183596074630297 0.00796484636997284 -2.30507992373145 0.0275902402119637 0.549555832407978
"ACC_oligodendrocyte680" "cg00018696" 0.00147498067619539 0.000772051833858405 1.91046845756979 0.0647944221009912 0.999964989463104 -0.000126127220534658 0.00422293607693752 -0.0298671867716562 0.976352880183714 0.997645107183724
"ACC_oligodendrocyte681" "cg00018739" 0.00130256964780718 0.000844363157358649 1.5426651867212 0.132448239710949 0.999964989463104 -0.00287695055835496 0.00461846145928681 -0.622924015652437 0.537615919143658 0.930732057851977
"ACC_oligodendrocyte682" "cg00018758" 0.000248905819294782 0.00208821574814924 0.119195451674657 0.905843183081827 0.999964989463104 -0.00246339332885919 0.0114220331233691 -0.215670301622499 0.830572258110909 0.980977064687017
"ACC_oligodendrocyte683" "cg00018767" -0.00108038317512421 0.00111208054307622 -0.97149723718362 0.338368135680494 0.999964989463104 0.00618394260128273 0.00608281055735198 1.0166258743351 0.316727420831902 0.863044853428979
"ACC_oligodendrocyte684" "cg00018783" 3.39209685954937e-05 0.00139240162619548 0.0243614830357369 0.980710990792914 0.999964989463104 -0.00310134029983211 0.00761609882002531 -0.407208516212741 0.686484289140092 0.959594071229158
"ACC_oligodendrocyte685" "cg00018792" 0.000701068828703701 0.000866347128268683 0.8092239309487 0.424182772610289 0.999964989463104 -0.001034752084792 0.00473870844245416 -0.218361626877409 0.828492142982452 0.98065024516364
"ACC_oligodendrocyte686" "cg00018799" 0.000639502129497687 0.00105842776041554 0.604200072423095 0.549842263923442 0.999964989463104 0.000826612836622177 0.00578934286309945 0.142781807222181 0.88733075431943 0.988211425388156
"ACC_oligodendrocyte687" "cg00018828" 0.001164787719605 0.00131751425878005 0.884079782698928 0.3830491461018 0.999964989463104 -0.00442670177917591 0.00720648310292371 -0.614266586898673 0.543251251679967 0.932046987823454
"ACC_oligodendrocyte688" "cg00018845" -0.00013125023062319 0.0003894746285571 -0.336993018285778 0.73825610552957 0.999964989463104 -0.00108936907835637 0.00213033165372581 -0.511361259854135 0.612502859151724 0.946381079148782
"ACC_oligodendrocyte689" "cg00018850" 0.000407304961336321 0.00196756874121323 0.207009266210019 0.837274699433119 0.999964989463104 0.00610674497459784 0.0107621232885353 0.567429382741159 0.574262758809643 0.938720347995506
"ACC_oligodendrocyte690" "cg00018896" 0.00206938142180644 0.00154714986839199 1.33754425740101 0.190191090436337 0.999964989463104 -0.00883335637772631 0.0084625341319505 -1.04381929100596 0.30415556447469 0.857657360732168
"ACC_oligodendrocyte691" "cg00019082" 0.000657097129077805 0.000802405719808957 0.818908829855117 0.418713254833068 0.999964989463104 -0.00316099111705297 0.00438896446316027 -0.72021342245658 0.476464350982415 0.916202964023937
"ACC_oligodendrocyte692" "cg00019091" 0.000340645843477478 0.00125080758142037 0.272340724934409 0.787056897819269 0.999964989463104 0.00226528807467459 0.00684161377415471 0.331104348981534 0.742659055519498 0.968492700204308
"ACC_oligodendrocyte693" "cg00019093" 4.91310086397351e-05 0.00019731172007245 0.24900197829959 0.804902534550271 0.999964989463104 -0.00108117609623155 0.00107924720148954 -1.00178725943357 0.323735900895859 0.86589764255501
"ACC_oligodendrocyte694" "cg00019118" 0.000243410003723627 0.00127774457553261 0.190499735537648 0.850084655084354 0.999964989463104 0.000502587203512001 0.00698895259164361 0.0719116630026828 0.943106285506028 0.99436165724668
"ACC_oligodendrocyte695" "cg00019137" 7.22188338360154e-05 0.00027672340681388 0.260978406805279 0.795730982102845 0.999964989463104 0.00117367555480262 0.00151360984679911 0.775414851643993 0.443616081425193 0.907169886760908
"ACC_oligodendrocyte696" "cg00019141" -0.000345682724252069 0.000745308278538801 -0.46381173295135 0.64582762916405 0.999964989463104 -0.000433221428832304 0.0040766553226774 -0.106268839168817 0.916012444526176 0.991447466601156
"ACC_oligodendrocyte697" "cg00019151" -0.000594004868957689 0.00146174169054024 -0.406367877992283 0.687095696159346 0.999964989463104 0.00785408331643232 0.0079953721362161 0.982328674966385 0.333085514487023 0.869802052066878
"ACC_oligodendrocyte698" "cg00019196" 0.0050534936410495 0.00456996507478606 1.10580574651024 0.276807387234215 0.999964989463104 0.00341198724410245 0.0249965993710702 0.136498056933749 0.892256901802544 0.988739068398356
"ACC_oligodendrocyte699" "cg00019275" -0.000901311032850453 0.00108639461101236 -0.82963503658267 0.41270658404075 0.999964989463104 0.00552671236589953 0.00594231474550969 0.930060523986178 0.359093862127676 0.880247269305527
"ACC_oligodendrocyte700" "cg00019301" -0.000221426038603292 0.000371395107617774 -0.59620074164029 0.555109034755905 0.999964989463104 -1.42895395707862e-05 0.00203144106389732 -0.00703418859879285 0.994429928460423 0.999451059718494
"ACC_oligodendrocyte701" "cg00019308" 0.00136769667550804 0.000885357494925216 1.54479595343976 0.131932545041046 0.999964989463104 -0.00750134294315196 0.00484269053234635 -1.54900316116575 0.130919082589643 0.745468773268547
"ACC_oligodendrocyte702" "cg00019351" -0.00182708604088624 0.000832424257619804 -2.19489764283242 0.0353134429110388 0.999964989463104 0.00890646436764363 0.00455315857648142 1.95610678126795 0.0589609584982173 0.640462786634417
"ACC_oligodendrocyte703" "cg00019366" 0.0010347585084607 0.000941263285994038 1.09932951158074 0.279579989453674 0.999964989463104 0.00792766012004796 0.00514848163556077 1.5398054574559 0.133142925041518 0.747632009759735
"ACC_oligodendrocyte704" "cg00019377" -0.000356512198207038 0.000514696286778664 -0.692665184041535 0.493365686551966 0.999964989463104 0.000768633032249031 0.00281526372036575 0.273023456626356 0.786536561847128 0.974784069382516
"ACC_oligodendrocyte705" "cg00019458" -0.000293653334764324 0.00107875714808418 -0.272214497290553 0.787153111643237 0.999964989463104 -0.00278213664240927 0.00590053967766936 -0.471505454482119 0.640382385815881 0.951657953580747
"ACC_oligodendrocyte706" "cg00019463" 0.000117462943666342 0.000727961787511111 0.161358667009082 0.872794767345797 0.999964989463104 -0.00310184094110835 0.00398177422848582 -0.779009748698864 0.441524791423925 0.906741706597537
"ACC_oligodendrocyte707" "cg00019511" -0.00171573679712715 0.00103913830065891 -1.65111496327218 0.108201543206699 0.999964989463104 -0.00894106341788968 0.00568383420171352 -1.57306900598793 0.125242722833724 0.73897924757746
"ACC_oligodendrocyte708" "cg00019553" -0.000570549554963149 0.0011153427049889 -0.511546408481533 0.612374662130839 0.999964989463104 -0.0105338627921921 0.00610065379096109 -1.72667768949606 0.0935772907863287 0.700895041277235
"ACC_oligodendrocyte709" "cg00019576" -9.40512779642048e-05 0.00021115113164052 -0.445421614525492 0.658923522971019 0.999964989463104 -0.000230970342746494 0.00115494542255627 -0.199983772597047 0.84272057216782 0.982510330664472
"ACC_oligodendrocyte710" "cg00019607" 0.00267271206003011 0.00104238015933127 2.56404732582858 0.0150854950923193 0.999964989463104 -0.0172184385460578 0.00570156638152773 -3.01994879895516 0.00485150389736 0.37876659735911
"ACC_oligodendrocyte711" "cg00019654" -0.000539724474311852 0.00177079000173275 -0.304793043660581 0.762437815104249 0.999964989463104 -0.00494295999743214 0.0096857913614761 -0.510331041931388 0.613216409165821 0.946546190349009
"ACC_oligodendrocyte712" "cg00019678" 0.00111251939620068 0.000816036239375696 1.36332106653965 0.182010961150589 0.999964989463104 -0.0034917207024387 0.00446352009569875 -0.782279597173423 0.439627732848742 0.90614118699646
"ACC_oligodendrocyte713" "cg00019746" 0.000114164334960107 0.00111129688696271 0.102730725064955 0.91879843298837 0.999964989463104 -0.0105212453184846 0.00607852414868289 -1.73088813355532 0.0928136428011357 0.699772989448915
"ACC_oligodendrocyte714" "cg00019759" -0.000215562141680943 0.000757124392176952 -0.28471165888757 0.777644188741102 0.999964989463104 -0.00237442420979138 0.00414128659532443 -0.573354235486174 0.570291803030645 0.938007752648753
"ACC_oligodendrocyte715" "cg00019809" 0.000354483532275014 0.00022489893241332 1.57619037347648 0.124521409684014 0.999964989463104 -0.000756690948070587 0.00123014255481598 -0.615124600891303 0.542691378646747 0.931890448422317
"ACC_oligodendrocyte716" "cg00019826" 0.00144802482756053 0.00131350992447108 1.10240874513652 0.278259256411636 0.999964989463104 -0.00556101461934688 0.00718458036650646 -0.774020796715083 0.444428646862279 0.907392397082183
"ACC_oligodendrocyte717" "cg00019838" -0.00474277755403903 0.00167684247936887 -2.82839778476038 0.00789446483013124 0.999964989463104 0.000473690985549913 0.00917192122461416 0.0516457756177294 0.959122306310168 0.995929881063888
"ACC_oligodendrocyte718" "cg00019841" -5.50309130533971e-05 0.00106975963009301 -0.0514423161104073 0.959283198169223 0.999964989463104 0.00829324774220419 0.00585132543885601 1.41732806162728 0.165760044437337 0.777230062843911
"ACC_oligodendrocyte719" "cg00019877" 0.000727237836881592 0.00135479113594184 0.536789633168084 0.595013775703109 0.999964989463104 -0.00882423806824374 0.00741037857016899 -1.19079450323447 0.242229585193284 0.827261618073172
"ACC_oligodendrocyte720" "cg00019880" -0.000180336838761661 0.000414909468785403 -0.434641415366043 0.666651793050906 0.999964989463104 0.0039390518538652 0.00226945405419269 1.73568257378378 0.0919504530080172 0.698778750761792
"ACC_oligodendrocyte721" "cg00019891" -0.000604057660540886 0.00140128629830769 -0.431073693698707 0.66921770023442 0.999964989463104 0.0111738910956125 0.0076646958192798 1.45783881827452 0.154336834629434 0.76807371035393
"ACC_oligodendrocyte722" "cg00019997" -0.000444745594567864 0.00164842874023898 -0.269799709087447 0.788994375502338 0.999964989463104 -0.00311868088047934 0.00901650497043256 -0.345885782873331 0.731624028072674 0.966834089587163
"ACC_oligodendrocyte723" "cg00020049" -0.00141277548446537 0.00138297253950089 -1.02154991810267 0.314424899591902 0.999964989463104 0.00785412994173704 0.00756452400518917 1.03828475345563 0.306685765490595 0.858580573315056
"ACC_oligodendrocyte724" "cg00020052" -9.28816595235138e-05 0.00029807712072579 -0.311602780170969 0.757302589250112 0.999964989463104 0.00280450526292056 0.00163040947721325 1.72012325867617 0.0947765526148347 0.702811140159611
"ACC_oligodendrocyte725" "cg00020063" -0.00203385214040779 0.00122671439326622 -1.65796712875644 0.106801618818528 0.999964989463104 0.000212826031225558 0.00670982988478014 0.0317185435219914 0.974887574043765 0.997483096677821
"ACC_oligodendrocyte726" "cg00020133" 0.000678599492460068 0.00140558859029976 0.482786710950284 0.632434614136031 0.999964989463104 -0.0070434083021908 0.00768822831187947 -0.916128920275127 0.366245934718729 0.883015013099154
"ACC_oligodendrocyte727" "cg00020172" 0.00111708568729607 0.00150713618230796 0.741197577504519 0.463815832885724 0.999964989463104 -0.0024971648526877 0.0082436689843981 -0.302919107670846 0.76385288394094 0.971792983537578
"ACC_oligodendrocyte728" "cg00020175" -0.0011291293327643 0.000977807160299918 -1.1547566622625 0.25648382149451 0.999964989463104 0.000172379957107891 0.00534836775515731 0.0322303859792866 0.974482477973963 0.997422996474028
"ACC_oligodendrocyte729" "cg00020191" 0.000174537185559473 0.000582576272881618 0.299595424125589 0.766364731101622 0.999964989463104 0.000482095436016867 0.00318655076308101 0.151290681323005 0.880667507385345 0.987382592325695
"ACC_oligodendrocyte730" "cg00020229" -0.00168935617575606 0.00133484593030157 -1.2655813958802 0.214525849950314 0.999964989463104 0.00335300751908888 0.00730128313801475 0.45923537763262 0.649076019354413 0.953329248402788
"ACC_oligodendrocyte731" "cg00020297" -7.8561652191889e-06 0.000154966318818417 -0.0506959530244402 0.959873422522929 0.999964989463104 -0.000557101879673852 0.000847628138097937 -0.657247977779477 0.51557971890997 0.925630552142588
"ACC_oligodendrocyte732" "cg00020340" 5.9581824681274e-05 0.000447900432536581 0.133024708960083 0.894981714253398 0.999964989463104 0.000164025604300178 0.00244990661570205 0.0669517781816247 0.947024093350631 0.994684086491731
"ACC_oligodendrocyte733" "cg00020348" 0.000148295637567545 0.000924127932731728 0.160470896198519 0.873488449419765 0.999964989463104 -0.00847377395602161 0.00505475541368156 -1.6763964351442 0.103110777406184 0.713850178795016
"ACC_oligodendrocyte734" "cg00020383" -0.0014309092444288 0.00199282652528361 -0.718030007265762 0.477791703828322 0.999964989463104 0.000930807559393974 0.0109002772348076 0.0853930170162686 0.932464935889156 0.993129831485854
"ACC_oligodendrocyte735" "cg00020390" 0.000362999863885195 0.0013332072254757 0.272275649988077 0.787106499124146 0.999964989463104 -0.0052094422944185 0.00729231982049485 -0.714373810070358 0.480019127347146 0.917244618683662
"ACC_oligodendrocyte736" "cg00020405" 0.000868091335871098 0.000922985430662903 0.940525502388072 0.353782242915047 0.999964989463104 -0.0081172736050005 0.00504850620476466 -1.60785651750603 0.117393728767196 0.73094830121665
"ACC_oligodendrocyte737" "cg00020419" -0.000469725608972012 0.000717911120657132 -0.654294933531679 0.51745614258402 0.999964989463104 -0.00284996990844965 0.00392679952109755 -0.725774232460197 0.473093356972883 0.915322351155229
"ACC_oligodendrocyte738" "cg00020438" 0.0107721985313335 0.00456118526902443 2.36171036605087 0.0242450465040831 0.999964989463104 -0.0812619631066225 0.0249485759652916 -3.25717841449845 0.00260686582540545 0.331693239253617
"ACC_oligodendrocyte739" "cg00020446" 3.89786594207323e-05 0.00121027584346729 0.0322064260235612 0.974501440851255 0.999964989463104 -0.00415207114584706 0.00661991500866164 -0.627209131901906 0.534838035024799 0.930134242020403
"ACC_oligodendrocyte740" "cg00020450" -0.00129898328675196 0.000896593399921567 -1.44879862696468 0.156830244177531 0.999964989463104 0.0147090932583625 0.00490414820459746 2.99931662843576 0.00511609022166195 0.384375162836839
"ACC_oligodendrocyte741" "cg00020474" 0.000481614122929065 0.0010283157079353 0.468352393348217 0.642611543726678 0.999964989463104 -0.00990622288588248 0.0056246372472421 -1.76121987079962 0.087465628599909 0.692107626568351
"ACC_oligodendrocyte742" "cg00020617" -0.000494457319563515 0.00101460447347417 -0.48733997581384 0.629239253982964 0.999964989463104 -0.00611163937795036 0.00554964012382885 -1.10126769332455 0.278748153099154 0.845594441407973
"ACC_oligodendrocyte743" "cg00020622" -0.000220024834176152 0.000276516354587568 -0.795702787650029 0.431891482980847 0.999964989463104 -0.000216816321754219 0.00151247732139349 -0.143351783651512 0.886884143246005 0.988161730214834
"ACC_oligodendrocyte744" "cg00020649" -0.000745354462460452 0.000651918546657922 -1.14332452463813 0.261130565264445 0.999964989463104 0.000747789805458699 0.00356583616432589 0.209709524217602 0.835183722949495 0.981506055935996
"ACC_oligodendrocyte745" "cg00020720" 0.00026527705230256 0.000356273414152035 0.744588402516491 0.461790465053677 0.999964989463104 -0.000218254322766609 0.00194872907218852 -0.111998289491057 0.911503253172244 0.990949674109228
"ACC_oligodendrocyte746" "cg00020778" 0.000531354426921373 0.000943228886055713 0.563335617448413 0.577014459627643 0.999964989463104 -0.00135522351853919 0.00515923299065015 -0.262679262788713 0.794430823397901 0.975844353791882
"ACC_oligodendrocyte747" "cg00020794" -0.000388718673005865 0.00057833161466441 -0.672138031450049 0.506174825430763 0.999964989463104 -0.00285650355899954 0.00316333351323632 -0.903004234946169 0.373068202840172 0.885589596121634
"ACC_oligodendrocyte748" "cg00020799" 0.000333920550333767 0.00131679228821716 0.253586350194889 0.801388424795703 0.999964989463104 -0.00550742423300198 0.0072025340992393 -0.7646509071833 0.449913166017968 0.909025765766392
"ACC_oligodendrocyte749" "cg00020807" -5.45375130933793e-05 0.000203654872886784 -0.267793803901259 0.79052480655342 0.999964989463104 0.000345216913849388 0.00111394270726576 0.309905448096825 0.758581510591737 0.971121807200997
"ACC_oligodendrocyte750" "cg00020864" 0.000748383599768582 0.000849901265809093 0.880553577074782 0.384927652525418 0.999964989463104 0.00352437260410849 0.00464875356785738 0.758132809722776 0.453751991113462 0.90996360032541
"ACC_oligodendrocyte751" "cg00020893" -0.000484126707568281 0.000607945209125209 -0.796332794965037 0.431530425572948 0.999964989463104 -0.00377186454137547 0.00332531268475304 -1.13428868168396 0.264846157924853 0.838808668368844
"ACC_oligodendrocyte752" "cg00020967" 7.40176523907677e-05 0.00163570602711708 0.0452511949969538 0.964179814965558 0.999964989463104 -0.0136611219101586 0.0089469148187319 -1.52690868158896 0.13631253084714 0.751004823509447
"ACC_oligodendrocyte753" "cg00020991" 3.79255253075698e-05 0.000993791913131415 0.0381624410567674 0.969788102440307 0.999964989463104 -0.0068548125763782 0.0054358004720459 -1.26104933608761 0.216133718418884 0.811857129427214
"ACC_oligodendrocyte754" "cg00021022" 0.00152493762883923 0.00151414315770086 1.00712909547784 0.321200794391872 0.999964989463104 -0.00224534296771635 0.00828199543850294 -0.271111350445542 0.787994101859456 0.974911580861346
"ACC_oligodendrocyte755" "cg00021023" 0.000365015616563819 0.000633033468809482 0.57661345655276 0.568113258386518 0.999964989463104 -0.0109668707490917 0.0034625393737938 -3.16729127532653 0.003305924855737 0.34994625647607
"ACC_oligodendrocyte756" "cg00021028" 2.48542713659542e-05 0.000266574043143629 0.0932359020137711 0.926279921838907 0.999964989463104 -0.000512664660997432 0.00145809529178943 -0.351598872778933 0.727374301380471 0.966203887207463
"ACC_oligodendrocyte757" "cg00021030" 0.00046804103553959 0.000902447526582113 0.518635180166348 0.607475756296723 0.999964989463104 -0.012343587850088 0.00493616885604805 -2.50064132935081 0.0175401736998462 0.497556702237645
"ACC_oligodendrocyte758" "cg00021044" 5.50502653573335e-05 0.00145530245214339 0.0378273707133899 0.970053235250253 0.999964989463104 -0.00182618665570646 0.00796015106563313 -0.229416080253901 0.81996154504044 0.979276255718481
"ACC_oligodendrocyte759" "cg00021101" -0.000429791868267543 0.00152269837571812 -0.282256732601326 0.779509413582381 0.999964989463104 0.000260298573748413 0.00832879040384944 0.0312528663979955 0.975256138598254 0.997488491415591
"ACC_oligodendrocyte760" "cg00021108" 0.000512915467885553 0.000405456188194893 1.2650330240835 0.214719918424032 0.999964989463104 -0.000763809234423535 0.00221774690462015 -0.344407755831975 0.732724880149181 0.967005374050026
"ACC_oligodendrocyte761" "cg00021123" -0.00194242950709716 0.00162390662817486 -1.19614605507233 0.240163514759828 0.999964989463104 -0.0189767307980195 0.00888237497141317 -2.13644783732884 0.0401495183802915 0.592767044096147
"ACC_oligodendrocyte762" "cg00021152" 0.000616143055756774 0.000738813509338659 0.833962898578165 0.410298179195864 0.999964989463104 -0.00452857697828128 0.00404113051208327 -1.12062131246207 0.270538420605537 0.84180531606958
"ACC_oligodendrocyte763" "cg00021157" -0.000938530585975041 0.00112928909864218 -0.831080887173623 0.411901011849801 0.999964989463104 0.0126283106986665 0.00617693717805861 2.04442919437876 0.0489565788508517 0.617396106693379
"ACC_oligodendrocyte764" "cg00021166" -9.88522816422105e-05 0.000189450005521596 -0.521785583326057 0.605304462980137 0.999964989463104 0.000708896328103442 0.0010362455317215 0.684100733274828 0.498687814595163 0.921830869154521
"ACC_oligodendrocyte765" "cg00021237" 0.000637611892370875 0.000863545785417203 0.738364894066187 0.465511778437165 0.999964989463104 -0.000467700016371706 0.00472338577722292 -0.099017958394812 0.921723067764937 0.992058741520124
"ACC_oligodendrocyte766" "cg00021242" 0.000194425145237662 0.00120163979867167 0.161799855041906 0.872450071983969 0.999964989463104 0.00252480861734388 0.00657267794046227 0.384136974337481 0.703341107853533 0.96249844651925
"ACC_oligodendrocyte767" "cg00021256" -5.45478999052589e-05 0.000629983358391529 -0.0865862553012993 0.931523645762177 0.999964989463104 0.00560873736973131 0.00344585601037479 1.62767607028399 0.113105450579744 0.72561323872584
"ACC_oligodendrocyte768" "cg00021264" 0.00154339081522872 0.000948643956524447 1.62694423404461 0.113261468625664 0.999964989463104 -0.00521052829244007 0.00518885211133449 -1.00417745209162 0.322599892033115 0.865365106941607
"ACC_oligodendrocyte769" "cg00021275" -0.000131275729028766 0.00130813886019481 -0.100353053504746 0.920671251851367 0.999964989463104 -0.0078335500040932 0.00715520194901026 -1.09480487901208 0.281528753830456 0.84680123364017
"ACC_oligodendrocyte770" "cg00021325" -0.000424637922822792 0.000909010453334183 -0.467143057888115 0.643467417863395 0.999964989463104 0.00259974604983777 0.00497206647190256 0.522870332592914 0.60455768421236 0.944878074260951
"ACC_oligodendrocyte771" "cg00021340" 0.0012116552991182 0.000946694518899766 1.27987991366673 0.209512196950942 0.999964989463104 0.00588973874810149 0.00517818916085115 1.13741282234915 0.263557205051928 0.838320362437946
"ACC_oligodendrocyte772" "cg00021350" 0.000373099316861079 0.000195018755037162 1.91314582430794 0.0644389303852462 0.999964989463104 -0.000841437033579242 0.00106670523947867 -0.788818693710062 0.4358486754562 0.905263631932403
"ACC_oligodendrocyte773" "cg00021413" -0.000386501754180956 0.000804245317629887 -0.480576940528517 0.633987968398189 0.999964989463104 -0.0113326635712751 0.00439902661658621 -2.57617526762537 0.0146536304302298 0.480767654995268
"ACC_oligodendrocyte774" "cg00021476" -0.000282779293211319 0.00127427603837665 -0.221913686434504 0.825748696706872 0.999964989463104 -0.0147022182498207 0.00696998053556179 -2.10936288484709 0.0425834011122976 0.600505901998737
"ACC_oligodendrocyte775" "cg00021513" -0.0017003585344674 0.00115923969193368 -1.46678771120329 0.151899736023678 0.999964989463104 0.00296038092716552 0.00634075965135586 0.466881113611127 0.643652867028794 0.952314005054771
"ACC_oligodendrocyte776" "cg00021527" 6.22942978352645e-05 0.000158760869674246 0.392378159448756 0.697301756356598 0.999964989463104 -0.00129269566176926 0.000868383409961963 -1.48862316684042 0.146081752198314 0.760390435437835
"ACC_oligodendrocyte777" "cg00021532" 0.00089498625729594 0.00223525807461361 0.400395044966183 0.691445959708658 0.999964989463104 0.00753276593880537 0.0122263189472366 0.616110701128728 0.542048298182122 0.931709439882137
"ACC_oligodendrocyte778" "cg00021539" 0.000499766109652204 0.000406800545281456 1.22852861297526 0.227938263462354 0.999964989463104 -0.00345606771855066 0.00222510021147361 -1.553218907054 0.129909906444518 0.744411632239072
"ACC_oligodendrocyte779" "cg00021540" 7.31257915402012e-05 0.000168732404870804 0.433383211696607 0.667556230214987 0.999964989463104 0.00152532051458488 0.000922925286397322 1.6527020519061 0.10787595023339 0.720019051391502
"ACC_oligodendrocyte780" "cg00021550" 0.000122612368557644 0.00085522675756017 0.143368255814912 0.886871236865654 0.999964989463104 -0.00404669197006734 0.0046778827147058 -0.865069138511277 0.393246191780564 0.892336836635335
"ACC_oligodendrocyte781" "cg00021558" -0.000426737438127651 0.000352397834960245 -1.2109536319251 0.234514520150196 0.999964989463104 0.000224286506903469 0.00192753059500047 0.116359505517169 0.908072878273191 0.990505599731857
"ACC_oligodendrocyte782" "cg00021576" -0.000712373440322306 0.000447102510508232 -1.59331120622099 0.12062503802474 0.999964989463104 0.00265234085258421 0.0024455421759426 1.08456148443316 0.285976157221832 0.848923860309314
"ACC_oligodendrocyte783" "cg00021581" -0.000971073293325519 0.00132977558267672 -0.73025351493583 0.470388001162341 0.999964989463104 0.0151419456969401 0.0072735495675878 2.08178215549877 0.0451950179489959 0.607533575328942
"ACC_oligodendrocyte784" "cg00021600" -0.000970667742596343 0.00113215119715026 -0.857365822727224 0.397426685413324 0.999964989463104 0.0199213164919593 0.00619259216197998 3.21695922658497 0.00290016414208839 0.33989439604878
"ACC_oligodendrocyte785" "cg00021659" 0.000936648683052927 0.00217987106581586 0.429680772290249 0.67022058973131 0.999964989463104 -0.00961662201645831 0.0119233654570846 -0.80653587706182 0.42570855789113 0.90248703080223
"ACC_oligodendrocyte786" "cg00021663" 0.000757667763419841 0.00117236177262357 0.646274708978519 0.522570954440846 0.999964989463104 -0.0069903101756847 0.00641253424668699 -1.09010102820055 0.283564907995385 0.8477873222519
"ACC_oligodendrocyte787" "cg00021712" -0.00145807079413045 0.00122359543705699 -1.19162817216565 0.241906873895753 0.999964989463104 0.00598312411755697 0.00669276995159857 0.893968291279442 0.377812668975928 0.887182364340143
"ACC_oligodendrocyte788" "cg00021762" 0.00110050082907118 0.00137501050557471 0.800358124253902 0.429227831456801 0.999964989463104 -0.00763724478984182 0.00752097361279566 -1.01545959114234 0.317274474637142 0.863260176004601
"ACC_oligodendrocyte789" "cg00021764" 0.000873455671983986 0.00104320349216542 0.837282158796192 0.408456981259536 0.999964989463104 0.0166139138339975 0.00570606981222521 2.91162120000746 0.00640029326304965 0.403764111500697
"ACC_oligodendrocyte790" "cg00021766" 0.00216239188877636 0.00107430108957474 2.01283598216616 0.0523498624050203 0.999964989463104 -0.0133714536057453 0.00587616611955435 -2.27554043464644 0.0294955949742907 0.556805808009701
"ACC_oligodendrocyte791" "cg00021783" 0.00134529838336096 0.000703704092711922 1.91173875112262 0.0646255463783313 0.999964989463104 -0.0052068660835212 0.00384909052770514 -1.35275230500374 0.185331292068899 0.791811045414945
"ACC_oligodendrocyte792" "cg00021837" 0.000645034552751168 0.00101878349650363 0.633141933457761 0.531004553908407 0.999964989463104 -0.00640328585497349 0.00557249836513287 -1.14908707646087 0.258780741591037 0.835942576208016
"ACC_oligodendrocyte793" "cg00021853" -0.000481579991677914 0.00137189192875197 -0.351033475440019 0.727794488361979 0.999964989463104 -0.00600840680457614 0.00750391575476607 -0.800702859804887 0.429030981474663 0.903412801627563
"ACC_oligodendrocyte794" "cg00021855" 0.000660908694016368 0.00106549341899508 0.620284163406383 0.539331004567077 0.999964989463104 -0.00886616326200776 0.00582799029998687 -1.52130714116455 0.137708052707689 0.752456549184417
"ACC_oligodendrocyte795" "cg00021878" 0.00120120147308403 0.00209481355358272 0.573416890028059 0.570249883935243 0.999964989463104 -0.0222217309119288 0.0114581215171423 -1.93938691247805 0.0610429575914106 0.644173127335765
"ACC_oligodendrocyte796" "cg00021892" 0.000431160793117684 0.000945168491395245 0.456173472817751 0.651253331707679 0.999964989463104 0.00169329800880928 0.00516984216092106 0.32753379234843 0.745333062127472 0.968940172324482
"ACC_oligodendrocyte797" "cg00021895" -0.00163882424726448 0.000456079993959943 -3.59328247011076 0.00104975127107107 0.999964989463104 0.00431542496566974 0.00249464683068951 1.72987410986627 0.0929970763524219 0.700001850990506
"ACC_oligodendrocyte798" "cg00021933" 0.000635034919320712 0.00100028516620022 0.634853880451929 0.529901095395998 0.999964989463104 -0.00306219452534215 0.00547131698976974 -0.55968143155804 0.579476166488006 0.939867860366049
"ACC_oligodendrocyte799" "cg00021944" 4.14203944383035e-05 0.000256305523225865 0.161605547617491 0.872601879122051 0.999964989463104 5.47585558717812e-06 0.001401928981037 0.00390594363997502 0.996907032978264 0.999665618568834
"ACC_oligodendrocyte800" "cg00021945" 0.000180775718541369 0.00029473621314497 0.61334749677486 0.543851311759421 0.999964989463104 0.00260860720772105 0.00161213552391887 1.61810664737409 0.115159563697981 0.728498483168455
"ACC_oligodendrocyte801" "cg00022021" -0.000924861524966558 0.00110379704074431 -0.8378909263454 0.408119856401127 0.999964989463104 0.00976170975680568 0.00603750181083164 1.61684585158924 0.1154324723121 0.728815705723217
"ACC_oligodendrocyte802" "cg00022024" -0.00156945096170035 0.00179371262428453 -0.874973471475887 0.387912342494178 0.999964989463104 -0.003654477813722 0.00981117254121906 -0.37248125016339 0.711916173240684 0.964023855247977
"ACC_oligodendrocyte803" "cg00022054" 0.000743912118244015 0.00167134750759787 0.445097213393519 0.659155534850179 0.999964989463104 -0.00673936647455324 0.00914186506320652 -0.737198200581338 0.466211331994085 0.913410187024816
"ACC_oligodendrocyte804" "cg00022059" 0.00153364265194433 0.00100599039892772 1.52451022751214 0.136908658301273 0.999964989463104 -0.00709286993200676 0.00550252322755805 -1.28902135232866 0.206353647117619 0.805522047723737
"ACC_oligodendrocyte805" "cg00022076" -0.00137745068151225 0.00106152702500194 -1.29761244798241 0.203418341104914 0.999964989463104 -0.000367175592593662 0.00580629508788527 -0.0632375012010271 0.94995888005781 0.994934887992702
"ACC_oligodendrocyte806" "cg00022101" 0.00032121033920606 0.000990888753803088 0.324163876089255 0.747859756404906 0.999964989463104 0.000312736744744299 0.00541992089540737 0.0577013485582971 0.954334503254687 0.995479119525273
"ACC_oligodendrocyte807" "cg00022138" -3.53404757900912e-05 0.000164650100166375 -0.21463986814694 0.831369006007431 0.999964989463104 -0.000326432009530127 0.000900596070848119 -0.362462173771995 0.719317797858839 0.965111419623558
"ACC_oligodendrocyte808" "cg00022145" -0.000349357882816732 0.00104176784031375 -0.33535099596808 0.739482948160971 0.999964989463104 0.000955902902714391 0.00569821714517303 0.167754734219657 0.867800095926508 0.985776161434198
"ACC_oligodendrocyte809" "cg00022218" -1.47581178772286e-05 0.000210758293668281 -0.0700239009358129 0.9445972625021 0.999964989463104 -0.00136235849646914 0.00115279669422923 -1.18178556833912 0.24573714342109 0.82897541889423
"ACC_oligodendrocyte810" "cg00022235" 0.0010760816021706 0.00132281633431258 0.813477709836265 0.421775100197289 0.999964989463104 0.0139294834951997 0.00723548416874218 1.92516259732501 0.0628640467375502 0.647267994044435
"ACC_oligodendrocyte811" "cg00022259" -0.000668482842481665 0.00109584525875828 -0.610015727256178 0.546029461129182 0.999964989463104 -0.00271843174446834 0.00599400749406158 -0.453524915869985 0.653139227443211 0.954072075619368
"ACC_oligodendrocyte812" "cg00022262" 0.000224903978499845 0.000700513098274156 0.321056064553165 0.75019244456777 0.999964989463104 0.00109389874843195 0.00383163656290435 0.285491259537097 0.777052136823165 0.973641971256222
"ACC_oligodendrocyte813" "cg00022264" 0.00074951318030178 0.00177605431070628 0.422010281883624 0.675754244415983 0.999964989463104 0.0149760822166953 0.00971458585338651 1.54160789175327 0.132704734931434 0.747216908866504
"ACC_oligodendrocyte814" "cg00022308" 0.000621725089923637 0.00066318401434563 0.937485036543137 0.355320087834024 0.999964989463104 -0.00294820764526277 0.00362745553732089 -0.81274811363786 0.42218746091333 0.901388180658568
"ACC_oligodendrocyte815" "cg00022315" -0.00109175079446785 0.00139408528345898 -0.783130564120885 0.439134833423092 0.999964989463104 0.00663234212308796 0.00762530801646449 0.869780225109263 0.390703324825154 0.8914770867411
"ACC_oligodendrocyte816" "cg00022318" -0.000111260692998235 0.00106145249328542 -0.104819286498503 0.917153725596257 0.999964989463104 0.0113615805520097 0.00580588741749224 1.95690679736211 0.0588629024978274 0.640225387178999
"ACC_oligodendrocyte817" "cg00022401" -0.000948874319734673 0.00111908600649532 -0.847901157040013 0.402601261314819 0.999964989463104 0.0091915229717926 0.00612112874132721 1.50160589006002 0.14270796779552 0.757514117006705
"ACC_oligodendrocyte818" "cg00022492" 0.000578459320609451 0.000355654401532802 1.62646467502273 0.11336380056152 0.999964989463104 -0.00205840784951729 0.00194534322345764 -1.05812065690839 0.297684753909869 0.854533912493481
"ACC_oligodendrocyte819" "cg00022510" -0.00100250170553209 0.00115418994545815 -0.868576016865367 0.391352315090024 0.999964989463104 0.0179373323729678 0.00631313876421374 2.84127009446493 0.007643736976137 0.419421488860363
"ACC_oligodendrocyte820" "cg00022592" 0.00166678720397217 0.00239493175005272 0.695964385596993 0.491324012458371 0.999964989463104 -0.0102956809982834 0.013099695183103 -0.785948135004211 0.437505203407563 0.905621379931575
"ACC_oligodendrocyte821" "cg00022594" 0.00063839243876978 0.000898873625260562 0.710213784039692 0.482560680500084 0.999964989463104 -0.00414184972632632 0.00491662048356281 -0.842418026807908 0.405618269703805 0.896612483338302
"ACC_oligodendrocyte822" "cg00022606" -0.000210776856044259 0.000397588386766244 -0.530138361833446 0.599565315037506 0.999964989463104 0.00182521092590076 0.00217471194110847 0.839288593306954 0.407346509049328 0.896918966191266
"ACC_oligodendrocyte823" "cg00022633" 0.000209982184227397 0.000349703446669986 0.600457862874758 0.552302931648197 0.999964989463104 -0.00284396391611623 0.00191279294525052 -1.48681221518399 0.146557393089707 0.76087166840239
"ACC_oligodendrocyte824" "cg00022642" -2.97524729626284e-05 0.000239163724820663 -0.124402114011806 0.901751602272485 0.999964989463104 0.00186330322549548 0.00130816750579103 1.42436134305963 0.163730376390211 0.775629320447703
"ACC_oligodendrocyte825" "cg00022688" 0.000638740532414846 0.000739024786890275 0.864301906709499 0.393661305526897 0.999964989463104 -0.00322878806638762 0.00404228614899238 -0.79875296982438 0.430145125319549 0.903785219827636
"ACC_oligodendrocyte826" "cg00022826" -0.00186972326399668 0.00127454415203679 -1.46697410286554 0.151849302659927 0.999964989463104 0.00493649288018992 0.00697144705218461 0.70810160978602 0.483854028212687 0.918190792340811
"ACC_oligodendrocyte827" "cg00022866" -0.000223592967079159 0.00104971428596335 -0.213003643056988 0.832634534048132 0.999964989463104 -0.00637204115452393 0.0057416822734785 -1.10978644428953 0.275112929427501 0.843928765266589
"ACC_oligodendrocyte828" "cg00022871" 0.000107169310059096 0.000740234561068059 0.144777501207814 0.885767171992637 0.999964989463104 0.00801399100558105 0.00404890332001158 1.97929917614287 0.0561752017136541 0.634147476643706
"ACC_oligodendrocyte829" "cg00022900" -0.00158978563476276 0.00119765605429059 -1.32741418462118 0.193482287020312 0.999964989463104 -0.00212112779853956 0.00655088782595127 -0.323792416370913 0.748138443332927 0.969397272629681
"ACC_oligodendrocyte830" "cg00022908" -0.000366311545968341 0.00212186427899304 -0.172636652398041 0.863991518879969 0.999964989463104 0.0033815875708239 0.0116060824172178 0.29136339457725 0.772597037748678 0.972928296260624
"ACC_oligodendrocyte831" "cg00022911" 0.000364305276941173 0.000498040648659153 0.731476994743244 0.469650611583706 0.999964989463104 0.00078818412080476 0.00272416142384274 0.28933091626154 0.774138169618192 0.973071421023895
"ACC_oligodendrocyte832" "cg00022966" -0.00164370188697142 0.000964201107521116 -1.70472930818058 0.0976438898214968 0.999964989463104 -0.00293822474432913 0.00527394595000831 -0.557120754019957 0.581204278650533 0.940173244124235
"ACC_oligodendrocyte833" "cg00023001" 0.00168225040181489 0.00117607886663946 1.43038910870133 0.162006513700345 0.999964989463104 -0.00787892145551033 0.00643286584844307 -1.22479181769619 0.229324883720114 0.81972173038425
"ACC_oligodendrocyte834" "cg00023003" -0.00375510051697958 0.00282231194272105 -1.33050512954965 0.19247345213141 0.999964989463104 0.00467898913322964 0.0154373610690422 0.303095141216383 0.763719920191786 0.971762355896753
"ACC_oligodendrocyte835" "cg00023024" -0.000775635416544019 0.00141050653281894 -0.54989849284419 0.586091873459989 0.999964989463104 -0.00491471123738491 0.00771512826338238 -0.637022622256479 0.528504955644876 0.928816663949679
"ACC_oligodendrocyte836" "cg00023056" -0.000376448781164323 0.000348308103555426 -1.08079248608242 0.287624986714574 0.999964989463104 -0.00254467265522861 0.00190516075720334 -1.33567345726983 0.190795633789932 0.795417711791097
"ACC_oligodendrocyte837" "cg00023132" -6.95342435475021e-05 0.000175472499913401 -0.396268609507579 0.69445766085687 0.999964989463104 -3.04106361201488e-05 0.00095979196978453 -0.0316846119550009 0.974914429314224 0.997483096677821
"ACC_oligodendrocyte838" "cg00023154" 0.000293225410379003 0.000336923743024094 0.870302008837751 0.390422329662473 0.999964989463104 0.00118207987289855 0.00184289106922091 0.641426882272687 0.525675729595435 0.928155646875308
"ACC_oligodendrocyte839" "cg00023168" 0.000172462267587775 0.00030542338328509 0.564666220813859 0.576119357023423 0.999964989463104 -0.00260239426627683 0.00167059174973927 -1.55776793862594 0.128828041121223 0.74311413382595
"ACC_oligodendrocyte840" "cg00023174" -0.00171006235678578 0.00148099270047788 -1.15467304885027 0.256517587896001 0.999964989463104 -0.0112218680140262 0.00810067048642766 -1.38530113437252 0.175253608260371 0.784667044086563
"ACC_oligodendrocyte841" "cg00023185" -0.000934979058827379 0.000873584200802038 -1.07027926783586 0.292259631179347 0.999964989463104 0.00980961317544613 0.00477829347204962 2.05295326309004 0.0480747657230945 0.615153162612631
"ACC_oligodendrocyte842" "cg00023196" -0.000497198113813041 0.00127365145981108 -0.390372193258263 0.698769952033962 0.999964989463104 0.0101102618064088 0.0069665642424558 1.45125508852623 0.156149577751656 0.769888513263124
"ACC_oligodendrocyte843" "cg00023197" 0.000428686951169713 0.000461066586563541 0.929772322832668 0.359240880117001 0.999964989463104 -0.000764247696534497 0.00252192228148598 -0.303041732152104 0.763760260990733 0.971768666245401
"ACC_oligodendrocyte844" "cg00023231" 0.000854706057748942 0.000850410332859337 1.00505135547349 0.322185223669079 0.999964989463104 0.00705578388053521 0.00465153804102069 1.51687115494103 0.138821352337189 0.753570117056488
"ACC_oligodendrocyte845" "cg00023233" -6.6942194244139e-05 0.000272360839266811 -0.245784946265939 0.807370990794167 0.999964989463104 0.000668041247773103 0.00148974766154851 0.44842577371708 0.65677658021643 0.954849913993539
"ACC_oligodendrocyte846" "cg00023288" 0.000183292067747967 0.000294486156624657 0.622413188615808 0.537947574626899 0.999964989463104 -0.00282445716305817 0.0016107677754665 -1.75348501880737 0.0888041178334382 0.694191614657902
"ACC_oligodendrocyte847" "cg00023301" 0.000182702158678274 0.00129590175133401 0.140984575790718 0.888739238432125 0.999964989463104 2.27273291421554e-05 0.00708826793471306 0.00320633042535735 0.997461027691637 0.999743947641026
"ACC_oligodendrocyte848" "cg00023321" -0.000892688403206534 0.00153352398633751 -0.582115709411581 0.564444890353164 0.999964989463104 0.0145893169812001 0.00838800386547804 1.73930737457626 0.0913023310220111 0.69781972931573
"ACC_oligodendrocyte849" "cg00023345" 0.000461589421298058 0.000938405951099249 0.491886715719729 0.626055702169213 0.999964989463104 -0.0047183535104368 0.00513285270744749 -0.919245842295598 0.36463777848016 0.882325779370021
"ACC_oligodendrocyte850" "cg00023351" 0.000755933672112905 0.00109325286093989 0.69145364180709 0.494116627385003 0.999964989463104 -0.00122594081158146 0.00597982770742946 -0.205012731396647 0.838821514021816 0.982073119620441
"ACC_oligodendrocyte851" "cg00023363" 0.00193407022753675 0.00124789597205949 1.54986494935537 0.130712269999541 0.999964989463104 -0.0108924717501668 0.00682568797788977 -1.59580569540396 0.120065757791405 0.733191685230483
"ACC_oligodendrocyte852" "cg00023411" 0.000778653666802109 0.000970768961760816 0.802099879037911 0.428233821444475 0.999964989463104 -0.00337214815157844 0.00530987051802385 -0.635071635011062 0.529760826182755 0.929102004845289
"ACC_oligodendrocyte853" "cg00023464" 1.77705118322911e-06 0.00114471009141343 0.0015524028280688 0.998770709004994 0.999964989463104 0.01490314742573 0.00626128626429871 2.38020540774607 0.0232349061033889 0.529091271646458
"ACC_oligodendrocyte854" "cg00023507" 0.00892867494250987 0.00663378173687787 1.34594041478248 0.187496057236528 0.999964989463104 -0.0598736208285338 0.036285175417806 -1.65008492143468 0.108413292379617 0.720474799461875
"ACC_oligodendrocyte855" "cg00023523" 0.0002778799215557 0.00101325419621749 0.274245024193371 0.785605807337747 0.999964989463104 -0.0241462976086799 0.00554225443508234 -4.35676454257213 0.000120962593472883 0.172214402326442
"ACC_oligodendrocyte856" "cg00023526" -0.000622325161626365 0.000434160944611173 -1.43339738258518 0.161151562035177 0.999964989463104 0.00142424692566209 0.00237475495269927 0.599744796423402 0.552772444846083 0.934184041992744
"ACC_oligodendrocyte857" "cg00023648" -0.000899249195598603 0.00147252729297255 -0.610684229684678 0.545592064115994 0.999964989463104 -0.0231505306978558 0.00805436676277547 -2.87428315343791 0.0070344011314686 0.411587899096747
"ACC_oligodendrocyte858" "cg00023673" -0.00137744779443505 0.000910110534423928 -1.51349505618779 0.139673501357526 0.999964989463104 0.0103186970719147 0.00497808364836367 2.07282516743296 0.0460730236567226 0.609502301817919
"ACC_oligodendrocyte859" "cg00023695" 0.000114657100016963 0.000179218201374706 0.639762586263434 0.526743893702587 0.999964989463104 0.000730549970504936 0.000980280047321154 0.745246190107955 0.461398162094556 0.912032140415192
"ACC_oligodendrocyte860" "cg00023702" -0.00276041989690524 0.00125566792028918 -2.19836777885472 0.0350433864342752 0.999964989463104 0.00314269911480589 0.00686819864767628 0.45757254209139 0.650258069699893 0.953504168218426
"ACC_oligodendrocyte861" "cg00023726" 0.000758739751543023 0.00146488528882919 0.517951649408293 0.607947332985824 0.999964989463104 0.00737618485512668 0.00801256685559066 0.920577012094452 0.363952378277877 0.882085284664161
"ACC_oligodendrocyte862" "cg00023728" -0.00062616496833695 0.000791941316492555 -0.790670918787499 0.434781813262468 0.999964989463104 0.00248972688298252 0.00433172671777782 0.574765456178119 0.569347996743147 0.937774673021766
"ACC_oligodendrocyte863" "cg00023750" -0.00103920644833406 0.0014336503581988 -0.724867428373327 0.473642128305678 0.999964989463104 0.00771945733105788 0.00784171936888693 0.984408771587244 0.332077433000067 0.869439869740317
"ACC_oligodendrocyte864" "cg00023804" 0.000735498032222622 0.000819903060443423 0.897054868687583 0.376187656448503 0.999964989463104 -0.00279496343530581 0.00448467066807463 -0.62322601639459 0.537419895090627 0.930666972952801
"ACC_oligodendrocyte865" "cg00023808" -0.00125797162779845 0.00109017034163542 -1.15392207965527 0.256821003672481 0.999964989463104 0.000154458982210818 0.00596296707527006 0.0259030412647085 0.979490683989293 0.997870273150175
"ACC_oligodendrocyte866" "cg00023826" 6.61406592101807e-05 0.000541351491280576 0.122176922527218 0.903499909732022 0.999964989463104 0.000859600373819246 0.00296106121710468 0.290301453024251 0.773402141054142 0.973034177202972
"ACC_oligodendrocyte867" "cg00023916" 0.00305206499114314 0.00122875270612559 2.48387244717994 0.0182479774143112 0.999964989463104 0.00524692131496994 0.00672097896121833 0.780678134129855 0.44055623696952 0.906417144154082
"ACC_oligodendrocyte868" "cg00023919" 0.000317538249649581 0.000846484254827983 0.375125996542143 0.709967050783257 0.999964989463104 -0.00385386939134002 0.00463006334744134 -0.832357810713268 0.411190371134058 0.898112070653308
"ACC_oligodendrocyte869" "cg00024046" 0.0018198554439537 0.00128941137911845 1.41138466235493 0.16749058203336 0.999964989463104 -0.0142643471425123 0.00705276717455702 -2.02251779896707 0.0512887490655377 0.62254576395024
"ACC_oligodendrocyte870" "cg00024049" -7.83780983739276e-05 0.00144539993541985 -0.0542258903250613 0.957082154700255 0.999964989463104 0.00171634152111535 0.00790598670348748 0.217093904339383 0.829471805209202 0.980798381577344
"ACC_oligodendrocyte871" "cg00024086" -0.000239447892893217 0.000384360479640175 -0.62297740162407 0.537581264394716 0.999964989463104 -0.000220188575632289 0.00210235850086613 -0.104734076296491 0.9172208200071 0.991559649945623
"ACC_oligodendrocyte872" "cg00024102" -0.00279042174136019 0.00133112619204061 -2.09628640623658 0.043804508437198 0.999964989463104 0.0173524435247226 0.00728093707288013 2.38327063550056 0.0230712323647657 0.528267151530459
"ACC_oligodendrocyte873" "cg00024170" -0.00115334555772351 0.00111127478048653 -1.03785812291948 0.306881410160533 0.999964989463104 0.00320730164120891 0.00607840323162561 0.527655293502328 0.601268724720749 0.944298071648669
"ACC_oligodendrocyte874" "cg00024198" -0.00227615241630775 0.00254807556822693 -0.893282932692459 0.378174107519094 0.999964989463104 0.0118132110256152 0.0139373546851805 0.847593484736105 0.402770179814637 0.895679085288989
"ACC_oligodendrocyte875" "cg00024244" -0.000418676159816419 0.000394311573542833 -1.06179018803499 0.29604005585737 0.999964989463104 0.00314724658944337 0.00215678856838701 1.45922814854174 0.153956445851233 0.76760363960707
"ACC_oligodendrocyte876" "cg00024247" 0.00209302529455055 0.0014641983785744 1.42946838705586 0.16226889731231 0.999964989463104 -0.00970839267278308 0.00800880962327889 -1.21221419030415 0.234038208966526 0.822621127103809
"ACC_oligodendrocyte877" "cg00024269" 0.000684758706613472 0.00122252838475062 0.560116816226853 0.57918259155967 0.999964989463104 0.00789944208736997 0.00668693343456314 1.18132506696413 0.245917431793678 0.829023775492306
"ACC_oligodendrocyte878" "cg00024280" 0.000302154642821905 0.000275539819404672 1.09659156877847 0.280758075637105 0.999964989463104 -0.00281346763875156 0.0015071359110459 -1.86676438278159 0.0708408276691995 0.663601965316841
"ACC_oligodendrocyte879" "cg00024304" 0.000973502752764847 0.0010712331286655 0.908768340629645 0.370061915323917 0.999964989463104 -0.0147675281128923 0.0058593851182819 -2.52032044570958 0.0167416712026216 0.493264880082478
"ACC_oligodendrocyte880" "cg00024313" 0.000749510686005542 0.00115230579349812 0.65044425727498 0.519908483054464 0.999964989463104 -0.00033881699600608 0.00630283291046465 -0.0537563030496237 0.95745344587407 0.995761816281145
"ACC_oligodendrocyte881" "cg00024361" -0.000118032177544586 0.000627149334076927 -0.188204261937568 0.851869109477721 0.999964989463104 0.00598628256213287 0.00343035458547531 1.74509148047837 0.0902760770580848 0.696265302388788
"ACC_oligodendrocyte882" "cg00024367" -0.00179801759918972 0.000905808601668125 -1.98498622764071 0.0555098521694763 0.999964989463104 0.00965536472366125 0.00495455312069916 1.94878619492907 0.0598648290387419 0.641883507782394
"ACC_oligodendrocyte883" "cg00024377" -6.57935620733272e-05 0.000478358512266366 -0.137540276562887 0.891439547106896 0.999964989463104 -5.32839344032198e-05 0.00261650491659901 -0.0203645458738443 0.983875202925015 0.998259491848395
"ACC_oligodendrocyte884" "cg00024396" 2.86403077004783e-05 0.0002651590405549 0.108011809216622 0.914640386145305 0.999964989463104 -8.42281088724575e-05 0.00145035557119186 -0.0580741099255 0.954039836135058 0.995440826279891
"ACC_oligodendrocyte885" "cg00024404" -0.000565094819786646 0.000248841136508401 -2.27090595918239 0.0298050430347255 0.999964989463104 -0.00115083697181897 0.00136110059804636 -0.845519407948845 0.403910050100184 0.89609650787323
"ACC_oligodendrocyte886" "cg00024416" 0.000224731967391918 0.00120746057868757 0.186119506805089 0.853490443545416 0.999964989463104 -0.00905963071308216 0.0066045161938632 -1.3717326821759 0.179401460337199 0.78771020974119
"ACC_oligodendrocyte887" "cg00024437" 0.0015107139370005 0.00125533846696015 1.20343156587781 0.237371722249156 0.999964989463104 0.00933131254414056 0.00686639661795778 1.35898245664054 0.183368373621655 0.790530814893536
"ACC_oligodendrocyte888" "cg00024443" 0.000643695630320904 0.000728436462090128 0.883667504059208 0.383268474516651 0.999964989463104 -0.00894922605701049 0.00398437058318198 -2.24608275514962 0.0315127143852287 0.564133534325093
"ACC_oligodendrocyte889" "cg00024456" -0.00140835443849123 0.000977163849566528 -1.44126743853242 0.158931748518355 0.999964989463104 0.00243502130301533 0.00534484900164158 0.455582805476347 0.651673712703535 0.953754638347272
"ACC_oligodendrocyte890" "cg00024471" -0.00144049855794879 0.00137069395024102 -1.05092647245981 0.30092772244014 0.999964989463104 0.00486284703070438 0.0074973631031805 0.648607645618963 0.521080351810486 0.926848380375773
"ACC_oligodendrocyte891" "cg00024472" 0.000337054694621159 0.000290401409010771 1.16065103047987 0.254111572932039 0.999964989463104 -0.00350163069033802 0.00158842519779571 -2.20446684879923 0.0345732033310192 0.575694240675878
"ACC_oligodendrocyte892" "cg00024494" -0.000597446331201585 0.00130159391624044 -0.459011312012938 0.649235245800586 0.999964989463104 0.00474390283301541 0.00711940269469298 0.66633438737096 0.509829278441792 0.924318201178676
"ACC_oligodendrocyte893" "cg00024515" -0.000181751536244813 0.000859497382539842 -0.21146258259418 0.833826872720178 0.999964989463104 0.00557572558150427 0.00470124199643641 1.186011182945 0.244087320784492 0.828117820629218
"ACC_oligodendrocyte894" "cg00024516" -0.000289950458538062 0.00138929186960062 -0.208703775558274 0.835962394688271 0.999964989463104 -0.00674729094647588 0.00759908920650069 -0.88790784831212 0.381016492679489 0.888139903704904
"ACC_oligodendrocyte895" "cg00024674" -0.000524729707397756 0.00102005170722608 -0.514414812190946 0.610390165183024 0.999964989463104 0.00390078915148075 0.00557943516986288 0.69913692564271 0.48936520558129 0.919484621740647
"ACC_oligodendrocyte896" "cg00024701" 0.000222624268314342 0.00027393942077209 0.812677006058063 0.422227663443696 0.999964989463104 0.000572350080374759 0.00149838211910263 0.381978717630142 0.704925993670758 0.962859558246824
"ACC_oligodendrocyte897" "cg00024705" -0.0012021495398261 0.00103125937591136 -1.16571016749664 0.252088241503413 0.999964989463104 0.0050005850068066 0.00564073839634822 0.88651248390529 0.381756609584774 0.88833562013213
"ACC_oligodendrocyte898" "cg00024720" 0.00153430549034 0.00115446850373943 1.32901459448243 0.192959432947167 0.999964989463104 -0.0168945782560859 0.00631466241037835 -2.67545232953691 0.0115244230972911 0.456891437310594
"ACC_oligodendrocyte899" "cg00024722" 0.000160857558587524 0.000331068500932264 0.48587394492246 0.630267287079182 0.999964989463104 0.000933649493174073 0.001810864316632 0.515582246885594 0.609583334441977 0.945925001638117
"ACC_oligodendrocyte900" "cg00024740" 0.00120901759849293 0.00111045529971793 1.088758456824 0.284147975459502 0.999964989463104 0.00373859961180869 0.00607392087079138 0.615516680466992 0.542435638241666 0.931818140003051
"ACC_oligodendrocyte901" "cg00024790" 0.000245220888909358 0.000224928794727244 1.09021563560468 0.283515174251967 0.999964989463104 -0.000396414019922369 0.00123030589442258 -0.322207689745661 0.749327767700633 0.969547115700295
"ACC_oligodendrocyte902" "cg00024792" -0.000110975944387897 0.000791409710948474 -0.140225654111442 0.889334113381509 0.999964989463104 0.000534361268317721 0.00432881896452557 0.123442738700043 0.902505311868644 0.989939106207773
"ACC_oligodendrocyte903" "cg00024812" 0.000119122114687919 0.000167677534027281 0.710423822600692 0.482432175084351 0.999964989463104 -0.0001966395590574 0.000917155399006011 -0.21440157171894 0.831553286520685 0.981102154020406
"ACC_oligodendrocyte904" "cg00024870" -0.00092763649998432 0.00149674689692784 -0.619768447082369 0.539666394725278 0.999964989463104 0.00846535168208707 0.0081868421158884 1.0340191690833 0.30864577104062 0.85932374641562
"ACC_oligodendrocyte905" "cg00024937" -0.000127618986596309 0.00159715344810771 -0.0799040234659423 0.936796198768483 0.999964989463104 -0.0146142696018312 0.00873604157212103 -1.67287088565021 0.103808521654675 0.714649065148615
"ACC_oligodendrocyte906" "cg00024967" 0.000644853798639859 0.00120444668220602 0.535394225553239 0.595967300151289 0.999964989463104 -0.00253334773306982 0.0065880309118835 -0.384537924450257 0.703046823905432 0.962449536079571
"ACC_oligodendrocyte907" "cg00024989" 0.000694833468487427 0.00108210347886533 0.642113699898659 0.52523526019132 0.999964989463104 -0.00999688207895859 0.00591884329455279 -1.68899252463043 0.100649664864111 0.710537077836993
"ACC_oligodendrocyte908" "cg00024998" -0.000403534481868915 0.00163421646236728 -0.246928415642299 0.806493365643898 0.999964989463104 -0.00114492028857198 0.00893876726121695 -0.12808480801816 0.898859250805503 0.989609428816939
"ACC_oligodendrocyte909" "cg00025002" 0.000113646998430929 0.000973587074529441 0.116730184083285 0.907781397623635 0.999964989463104 0.00326114666888848 0.00532528491063007 0.612389144171186 0.544477372804684 0.932363329490404
"ACC_oligodendrocyte910" "cg00025063" 0.000617112810269891 0.00117160757457381 0.52672313124501 0.601908786818708 0.999964989463104 0.00528756312432429 0.00640840896647419 0.825097641549775 0.415240979896782 0.899195513699026
"ACC_oligodendrocyte911" "cg00025138" -3.02528488126747e-05 0.000232939014256424 -0.129874546388231 0.897454112713488 0.999964989463104 -0.00183397830874224 0.00127411985036503 -1.43940800248643 0.159454022180663 0.772587262333033
"ACC_oligodendrocyte912" "cg00025155" 0.000835681931814701 0.00045122846860359 1.85201508761376 0.0729877924218979 0.999964989463104 -0.0033343832775803 0.00246811016494115 -1.35098640447429 0.185890616570523 0.792087363189109
"ACC_oligodendrocyte913" "cg00025185" 7.29349794048502e-06 0.00102483853499997 0.00711672882254105 0.994364569536067 0.999964989463104 -0.00234205993799383 0.00560561795554375 -0.417805843453463 0.67879523414308 0.958361192047039
"ACC_oligodendrocyte914" "cg00025197" 0.000124410017536599 0.000915828298102708 0.135844260102396 0.892769699348475 0.999964989463104 -0.0212498147911581 0.00500935842741303 -4.24202322494461 0.000168434839556023 0.184630735725312
"ACC_oligodendrocyte915" "cg00025211" -0.00148953105171316 0.000653131740439396 -2.28059816953785 0.0291611857221452 0.999964989463104 0.00203019070318052 0.00357247203974698 0.568287359730969 0.57368687823316 0.938640536640754
"ACC_oligodendrocyte916" "cg00025216" -0.00235464913842158 0.00150440622066603 -1.56516844059521 0.127083683830706 0.999964989463104 0.0150660541437709 0.00822873675705173 1.83090729337767 0.0761570270202153 0.673041856878086
"ACC_oligodendrocyte917" "cg00025278" -0.000229269354111246 0.00103875651870358 -0.220715201284498 0.826674104220544 0.999964989463104 -0.00235181069430859 0.00568174594711462 -0.413923944540836 0.681607803556917 0.958738477304215
"ACC_oligodendrocyte918" "cg00025328" -0.000219907071932518 0.0012868002463086 -0.170894490083724 0.865350274147264 0.999964989463104 -0.0090959263901289 0.00703848491207043 -1.29231311905352 0.205225174315304 0.804658401931805
"ACC_oligodendrocyte919" "cg00025331" -0.000285780566548029 0.0017096184110157 -0.167160440427315 0.868263949098889 0.999964989463104 -0.00562903165972333 0.00935119761272258 -0.601958368633433 0.551315604228719 0.933792640817257
"ACC_oligodendrocyte920" "cg00025347" 0.00242565816003375 0.00178724619570473 1.35720426534594 0.183926974221889 0.999964989463104 -0.0113509243461641 0.00977580274693712 -1.16112452757095 0.253921704389565 0.833308133183535
"ACC_oligodendrocyte921" "cg00025354" 0.00119688693308363 0.000967853084052432 1.23664113159843 0.224949458703941 0.999964989463104 0.000387693022170812 0.00529392137493435 0.0732336192234476 0.942062312512476 0.994223468228836
"ACC_oligodendrocyte922" "cg00025357" 3.08515456279103e-05 0.00100841173091346 0.0305941954879519 0.975777459323183 0.999964989463104 -0.00110707897501383 0.00551576732562038 -0.200711688811006 0.842155951135981 0.982468578890858
"ACC_oligodendrocyte923" "cg00025405" 0.00100969810600104 0.000808423277752856 1.24897208403951 0.220462731873893 0.999964989463104 0.001806630781866 0.00442187904404972 0.408566304928012 0.685497205122576 0.959436711550424
"ACC_oligodendrocyte924" "cg00025436" 0.000100053954974898 0.000284080065448087 0.352203364981206 0.72692515505652 0.999964989463104 -0.00151541357792944 0.00155384898333073 -0.975264388101023 0.336524503060387 0.871155507900278
"ACC_oligodendrocyte925" "cg00025439" 0.000848212167307771 0.00195790383356792 0.433224631754288 0.667670258452022 0.999964989463104 0.0078773612321919 0.0107092585903561 0.735565507708036 0.467191324693837 0.913677007929271
"ACC_oligodendrocyte926" "cg00025496" 0.000997757420782951 0.000864542886018464 1.15408667044615 0.256754481396196 0.999964989463104 -0.00629209547693619 0.00472883967541568 -1.33057915024008 0.192449342635976 0.796658318573474
"ACC_oligodendrocyte927" "cg00025518" 0.0016358614183715 0.00183605696914781 0.890964412248477 0.379398479613956 0.999964989463104 -0.00282704939545327 0.0100427858264098 -0.281500516322762 0.780084246252261 0.974038446181157
"ACC_oligodendrocyte928" "cg00025526" -0.000985648494760586 0.000688057516951964 -1.43250886804773 0.16140370624994 0.999964989463104 0.00335664901332164 0.00376350755728844 0.891893788500868 0.378907385521729 0.887462944553342
"ACC_oligodendrocyte929" "cg00025590" -0.000568699910085581 0.000607897413559659 -0.935519542278442 0.356316564642689 0.999964989463104 0.00179238014576054 0.00332505125461422 0.539053388507388 0.593468434527259 0.942804931687519
"ACC_oligodendrocyte930" "cg00025591" 0.000845458741055643 0.000571159876228438 1.4802488344218 0.148291635194318 0.999964989463104 -0.0130335637988253 0.00312410584529043 -4.17193412907995 0.000206000034718317 0.192119487869097
"ACC_oligodendrocyte931" "cg00025626" -0.00108540114042696 0.00101995969828178 -1.06416081170209 0.294980921294677 0.999964989463104 -0.00197439324848735 0.00557893190327737 -0.353901657650183 0.725663825050447 0.966014503611608
"ACC_oligodendrocyte932" "cg00025643" -0.00186782129221495 0.00131121914859912 -1.42449207991699 0.163692834537114 0.999964989463104 0.0185907529356293 0.00717205037868751 2.59211131462122 0.0141034822640451 0.477383948969698
"ACC_oligodendrocyte933" "cg00025647" 0.00199777352871806 0.00160975002757858 1.24104581114569 0.223339005235814 0.999964989463104 -0.00256253841204388 0.00880494180337572 -0.291034111214844 0.772846654208789 0.972966870240389
"ACC_oligodendrocyte934" "cg00025663" 0.000213945711912383 0.000989837455286767 0.216142267368939 0.830207387303675 0.999964989463104 -0.00317357565076084 0.00541417054777847 -0.586161005227849 0.561755506631872 0.936090996220373
"ACC_oligodendrocyte935" "cg00025680" -0.00120989749288486 0.00138661156088365 -0.87255690563681 0.389209482166375 0.999964989463104 -0.00548847146118044 0.00758442856859812 -0.723649964073024 0.474379477553297 0.915583016496495
"ACC_oligodendrocyte936" "cg00025715" 0.000169399065934273 0.000641882670983343 0.26390970436195 0.793490628231917 0.999964989463104 -0.00195004155806747 0.00351094236109763 -0.555418277347576 0.582354615071459 0.940469440238175
"ACC_oligodendrocyte937" "cg00025751" -0.00206855971069354 0.00114478621374462 -1.80693974635424 0.0798972327741939 0.999964989463104 0.000334842239418057 0.00626170263496771 0.0534746312525561 0.957676161513451 0.995778544700234
"ACC_oligodendrocyte938" "cg00025795" 0.000191380213702765 0.000928509297243588 0.206115559931284 0.837967017086161 0.999964989463104 0.000522327500429317 0.0050787204137656 0.102846279746681 0.91870742603173 0.991701814849388
"ACC_oligodendrocyte939" "cg00025823" -0.000527347409867748 0.00132091278293401 -0.399229545418134 0.692296091143757 0.999964989463104 0.0104227436647607 0.00722507220488391 1.44257986206909 0.158563934112893 0.771905165405464
"ACC_oligodendrocyte940" "cg00025877" 0.000347365369960956 0.000645709490612674 0.53795921387397 0.594215127344175 0.999964989463104 0.00167900411581646 0.00353187413531786 0.475386169350385 0.637643443994464 0.951148634819478
"ACC_oligodendrocyte941" "cg00025972" -0.000398466269049502 0.000804050407747952 -0.49557374165826 0.623479446438636 0.999964989463104 0.00262518077520415 0.00439796050685619 0.596908674171045 0.554641892667013 0.934611969874016
"ACC_oligodendrocyte942" "cg00025981" 6.61651912078371e-05 0.000379507409884828 0.174344925776065 0.862659602808697 0.999964989463104 0.00179077557023786 0.00207581338763025 0.862686203350007 0.394536395318426 0.892782641916336
"ACC_oligodendrocyte943" "cg00025982" 0.000735529924456033 0.00118914333107707 0.618537652471066 0.540467268964841 0.999964989463104 -0.00654753551515216 0.00650432529686345 -1.00664330523406 0.321430776635053 0.864850724440891
"ACC_oligodendrocyte944" "cg00025991" 0.000211276170380487 0.000807005355747068 0.261802686780068 0.795100816328057 0.999964989463104 -0.000657269137001627 0.00441412335494965 -0.148901397661354 0.882537670418138 0.987607786448634
"ACC_oligodendrocyte945" "cg00026030" 3.46221456974153e-05 0.000230839190046989 0.14998382939382 0.881690333532179 0.999964989463104 0.000755557069105301 0.00126263432177697 0.598397379252267 0.553660200171169 0.934424870607904
"ACC_oligodendrocyte946" "cg00026104" 0.000180729537675601 0.000306611791034323 0.58944092484483 0.559579724906457 0.999964989463104 -0.00175580114412207 0.00167709205158205 -1.04693188573983 0.30273898011287 0.85704790010788
"ACC_oligodendrocyte947" "cg00026119" -0.000148705854535564 0.000344148287241231 -0.432098197342847 0.668480461404535 0.999964989463104 -0.000300429862760816 0.00188240757196853 -0.159598732620185 0.874170035471268 0.986552655554626
"ACC_oligodendrocyte948" "cg00026141" 5.80364574342121e-05 0.00115104112193707 0.0504208375601243 0.960090989810374 0.999964989463104 0.0108521311425334 0.0062959154640881 1.72367802656086 0.0941245490805402 0.701689474887272
"ACC_oligodendrocyte949" "cg00026183" 0.00173702824846098 0.00119808061866635 1.44984254097572 0.156540696765012 0.999964989463104 -0.00475513051800867 0.00655321009000242 -0.725618506457332 0.473187571764542 0.915323317844143
"ACC_oligodendrocyte950" "cg00026222" -3.17538672065044e-05 0.000371818980254227 -0.0854014154543512 0.932458310405516 0.999964989463104 -0.00102205366449622 0.00203375954430239 -0.502544003965225 0.618622239203201 0.947767676943722
"ACC_oligodendrocyte951" "cg00026230" -3.63508860333734e-05 0.000305403946438753 -0.119025593667839 0.905976708229704 0.999964989463104 -0.00377279154310415 0.00167048543490908 -2.25850011275883 0.0306478043311273 0.560606046152438
"ACC_oligodendrocyte952" "cg00026239" 0.00123890827732583 0.001174419797394 1.05491092714456 0.299128594716405 0.999964989463104 -0.000172852409566152 0.00642379114249262 -0.0269081615096036 0.978695051584605 0.997776717398379
"ACC_oligodendrocyte953" "cg00026290" 0.000835181694350316 0.00091615733271102 0.911613829339676 0.368583661283542 0.999964989463104 0.00525962725280075 0.00501115816683078 1.04958316574691 0.301535970959181 0.856599810482861
"ACC_oligodendrocyte954" "cg00026302" 0.000353943328053742 0.00122370216266171 0.289239766712407 0.774207305868469 0.999964989463104 0.00762044076568421 0.00669335371474344 1.13850859979186 0.263106184998496 0.838016688245167
"ACC_oligodendrocyte955" "cg00026327" 0.000446830200764047 0.00091947080554076 0.48596453315476 0.630203741643768 0.999964989463104 -0.00161178781002763 0.00502928205869791 -0.32048069510043 0.750624573374213 0.969825836434667
"ACC_oligodendrocyte956" "cg00026341" 0.00536179801693267 0.00244020979600584 2.19726927812064 0.0351286749902998 0.999964989463104 -0.012634636125454 0.0133473551009521 -0.946602231670059 0.350721883192865 0.877106084591018
"ACC_oligodendrocyte957" "cg00026346" -0.00175996238212206 0.00148174748410894 -1.18776134327667 0.243406386803482 0.999964989463104 0.00891644245231989 0.00810479896962809 1.10014356750036 0.279230395036677 0.845724057436124
"ACC_oligodendrocyte958" "cg00026362" -0.00139494643243798 0.0012633686805114 -1.10414834082583 0.277515082003993 0.999964989463104 0.0090356194862399 0.00691031993634644 1.30755443589738 0.20006128915516 0.801352090539834
"ACC_oligodendrocyte959" "cg00026363" -0.000698454286751864 0.00121001997669582 -0.577225417929975 0.567704672915979 0.999964989463104 0.00461328546103668 0.00661851547954623 0.697027222387485 0.49066729980308 0.919817235124667
"ACC_oligodendrocyte960" "cg00026374" 0.000364152255668773 0.000197237284195631 1.84626480309669 0.0738397877968495 0.999964989463104 -0.00389824055546191 0.00107884005531638 -3.61336283006168 0.000993270026674664 0.26644817750886
"ACC_oligodendrocyte961" "cg00026375" -0.000802380500924803 0.000443725900202272 -1.80827961712183 0.079684094966581 0.999964989463104 -0.00102789775083832 0.00242707293741034 -0.423513333692838 0.674668453997767 0.95759560975127
"ACC_oligodendrocyte962" "cg00026401" 0.000972239948150128 0.00102454865586259 0.948944632923831 0.349546905402807 0.999964989463104 -0.0061001350730533 0.005604032387045 -1.08852602050537 0.284249006735438 0.848124589665277
"ACC_oligodendrocyte963" "cg00026412" 0.00126489084083126 0.00131613015139817 0.961068203997545 0.34350739215258 0.999964989463104 -0.016749500654447 0.00719891237160633 -2.3266710010959 0.0262685653755562 0.542927493738562
"ACC_oligodendrocyte964" "cg00026455" -0.00105880728532352 0.000781333276022381 -1.35512887754341 0.184580601843368 0.999964989463104 0.00240492084141202 0.00427370331203932 0.562725267951378 0.577425273577505 0.939468207055041
"ACC_oligodendrocyte965" "cg00026457" -0.00177625519386998 0.00130497024238583 -1.36114612898952 0.182690452143704 0.999964989463104 0.00828101180478773 0.00713787037893587 1.16015160897644 0.254311948915374 0.833666305155952
"ACC_oligodendrocyte966" "cg00026458" -0.000323288871600753 0.000861252788937112 -0.375370478625363 0.709786972570317 0.999964989463104 0.00221140699111382 0.00471084364321662 0.469429078653065 0.64184996646853 0.951963287285457
"ACC_oligodendrocyte967" "cg00026472" 0.000224595200956604 0.00078469933434855 0.286218161689994 0.776500227698448 0.999964989463104 -0.000697979628123317 0.00429211483380416 -0.162619047986815 0.871810112770981 0.986267413137997
"ACC_oligodendrocyte968" "cg00026474" 0.00189217471775121 0.0011474716174102 1.64899478910142 0.108637767970141 0.999964989463104 0.00509091931077224 0.00627639114100223 0.811122059859276 0.423107379590854 0.90166373103671
"ACC_oligodendrocyte969" "cg00026546" -0.000281246133557669 0.00117792231869301 -0.238764584976818 0.812764713055273 0.999964989463104 -0.00436210753137843 0.00644294908358562 -0.677035853424878 0.503102001222408 0.922996221251425
"ACC_oligodendrocyte970" "cg00026553" -0.00214961047563734 0.00128195425080081 -1.67682308030456 0.103026604861852 0.999964989463104 0.00819565548000819 0.00701197849325104 1.16880784615874 0.250855180823018 0.831767478430027
"ACC_oligodendrocyte971" "cg00026554" 0.000228255842977759 0.00109890679238056 0.207711740941459 0.836730613501189 0.999964989463104 -0.0121282746140536 0.00601075333963479 -2.01776282085641 0.0518075123381512 0.624232122497807
"ACC_oligodendrocyte972" "cg00026570" -0.000835707696053783 0.000928810616822907 -0.899761136357817 0.374766586399002 0.999964989463104 0.00329271449450014 0.00508036855870406 0.648125122508842 0.5213884663941 0.926931393071681
"ACC_oligodendrocyte973" "cg00026603" -0.00123291314003095 0.00138625407029618 -0.889384685281771 0.380234166293748 0.999964989463104 -0.00575711702010277 0.00758247318188345 -0.759266387365281 0.453082986856618 0.909884061356083
"ACC_oligodendrocyte974" "cg00026703" 5.83759439596322e-05 0.000641422422394272 0.091010139217973 0.928034734621626 0.999964989463104 -0.00331140352655688 0.00350842491306381 -0.943843350965469 0.352109127559413 0.877717455424213
"ACC_oligodendrocyte975" "cg00026729" 2.05521297895121e-05 0.000437513402263459 0.0469748576459291 0.96281640347758 0.999964989463104 -0.000132057057846328 0.0023930920820802 -0.0551826061500889 0.956325733122445 0.995691268695258
"ACC_oligodendrocyte976" "cg00026731" -0.000887170959956249 0.000400269753586508 -2.21643267323348 0.0336670900036002 0.999964989463104 0.00338169138112616 0.00218937836657916 1.54458974873765 0.13198238011378 0.746426498785819
"ACC_oligodendrocyte977" "cg00026776" -0.000256464332162468 0.000756158117545841 -0.339167597637964 0.736632434082463 0.999964989463104 0.00248335005053735 0.00413600130770383 0.600422936499511 0.552325923885517 0.934052207985165
"ACC_oligodendrocyte978" "cg00026803" -0.00116455538229723 0.00129781892490875 -0.897317306710644 0.376049697244047 0.999964989463104 -0.00729160534965062 0.00709875440867692 -1.0271668703932 0.311812456486608 0.860845543147294
"ACC_oligodendrocyte979" "cg00026853" 0.000329451984840395 0.000239660816232598 1.37465936242432 0.178500380525665 0.999964989463104 -0.000807174562688221 0.00131088647512046 -0.615747113123617 0.542285364046506 0.93176828402642
"ACC_oligodendrocyte980" "cg00026857" 0.000689710647933008 0.00111524314753818 0.618439709273711 0.540531026993712 0.999964989463104 -0.00710676432012967 0.00610010923587824 -1.16502246850445 0.252362585234927 0.832406419013331
"ACC_oligodendrocyte981" "cg00026891" -0.000366610668769309 0.00118958399976443 -0.308183927189595 0.75987936407788 0.999964989463104 0.00369938855704799 0.00650673564758891 0.568547541718374 0.573512298721393 0.93863252174155
"ACC_oligodendrocyte982" "cg00026909" -0.000274186648116006 0.00152928654726036 -0.17929056435316 0.858805875586254 0.999964989463104 -0.00164826479789633 0.00836482610257672 -0.197047108652814 0.844999303246744 0.982838828650202
"ACC_oligodendrocyte983" "cg00026919" 0.000877818949636109 0.000798357447361765 1.09953123445761 0.279493331044172 0.999964989463104 0.00176125259156802 0.00436682139579514 0.403325996630856 0.689309882582074 0.960147184054573
"ACC_oligodendrocyte984" "cg00026920" 0.000981221431730082 0.00106107208269803 0.924745309701388 0.361811636155681 0.999964989463104 -0.00953838312776197 0.00580380666394294 -1.64347017053836 0.109781294813708 0.72192095256249
"ACC_oligodendrocyte985" "cg00026958" -0.000285001002791995 0.00140451707760663 -0.202917434993138 0.840445544782994 0.999964989463104 -0.0112795975688628 0.00768236739761137 -1.46824500639867 0.151505780312744 0.765078057597882
"ACC_oligodendrocyte986" "cg00026974" -0.000109713191628495 0.000593383291319794 -0.184894305642602 0.854443596829395 0.999964989463104 0.000410477959364463 0.0032456625299926 0.126469697810943 0.900127571811425 0.989741328278115
"ACC_oligodendrocyte987" "cg00027029" 0.000171918264857282 0.000943596454537362 0.182194691417713 0.856544561818612 0.999964989463104 0.00240841704524255 0.00516124350099914 0.466635035680126 0.643827104417146 0.952331634536496
"ACC_oligodendrocyte988" "cg00027038" -0.00115303441818733 0.00142489305298625 -0.809207691602421 0.424191980287909 0.999964989463104 0.00406849688721707 0.00779381903564891 0.522015826722147 0.605145919352264 0.944974563493322
"ACC_oligodendrocyte989" "cg00027081" 0.000351770713887544 0.00165136585538493 0.213018037608357 0.832623398688782 0.999964989463104 -0.00543389425223842 0.009032570277149 -0.601588926020906 0.551558611901069 0.933871286202837
"ACC_oligodendrocyte990" "cg00027083" 6.27796147846174e-05 0.000224687008292108 0.279409189084042 0.781674608456775 0.999964989463104 -0.000539385306833929 0.00122898338132815 -0.438887388575604 0.66360339714526 0.955978766316291
"ACC_oligodendrocyte991" "cg00027114" 0.00162362362658842 0.00167034617587912 0.972028223870352 0.338107862430743 0.999964989463104 0.000191425969600892 0.00913638802182842 0.0209520402530564 0.983410089702814 0.99823396485814
"ACC_oligodendrocyte992" "cg00027155" -0.00197342473782966 0.00610411559663147 -0.32329412944255 0.74851233618772 0.999964989463104 -0.027271547869711 0.0333880302336535 -0.816806133181903 0.419897043750677 0.90079247883033
"ACC_oligodendrocyte993" "cg00027162" 0.000208940906241806 0.0011416800230208 0.1830117914203 0.855908543733267 0.999964989463104 0.00573140299066201 0.00624471252589194 0.917800934294152 0.365382695035869 0.882691991076407
"ACC_oligodendrocyte994" "cg00027232" 0.000289360576590411 0.00111841636119973 0.25872348315793 0.797455592507006 0.999964989463104 -0.00335525044618627 0.00611746594415023 -0.548470637485884 0.587060517265516 0.941284947500617
"ACC_oligodendrocyte995" "cg00027294" -0.000202242541902436 0.000668753909144869 -0.302416986483177 0.764232192095477 0.999964989463104 0.00202975271703969 0.00365792150950167 0.554892364903753 0.582710190434719 0.940501876421881
"ACC_oligodendrocyte996" "cg00027400" 0.000590559207699478 0.000484573691659674 1.21871908827077 0.231591679498396 0.999964989463104 -0.00265721251872594 0.00265050043883418 -1.00253238210921 0.323381467470272 0.865852562856756
"ACC_oligodendrocyte997" "cg00027420" 6.28932868972238e-05 0.00213602670656995 0.0294440545634462 0.976687791467578 0.999964989463104 -0.00985877451149018 0.0116835474574246 -0.843816875603582 0.404847235058513 0.89627245703844
"ACC_oligodendrocyte998" "cg00027466" 0.000408954333400897 0.00104887883833883 0.389896638632333 0.69911819050175 0.999964989463104 -0.00530441401640821 0.00573711257781917 -0.924579035962471 0.361896872174742 0.881263684622324
"ACC_oligodendrocyte999" "cg00027499" -0.000252275084665438 0.00020344851978404 -1.23999469218664 0.223722533003209 0.999964989463104 -0.00292721406324557 0.00111281400589631 -2.63046119812974 0.0128567676946111 0.467382090820709
"ACC_oligodendrocyte1000" "cg00027570" -0.000758670567798116 0.000940866942309226 -0.806352666548221 0.42581267314177 0.999964989463104 -0.00440542662163019 0.00514631373183711 -0.85603537817302 0.39815153006799 0.894080259479844
"ACC_oligodendrocyte1001" "cg00027586" -0.000917871743956182 0.0011530894977273 -0.796010843707515 0.431714913079808 0.999964989463104 0.00178468723127912 0.0063071195823148 0.282963912129301 0.778971969955734 0.973884532383394
"ACC_oligodendrocyte1002" "cg00027619" -0.000368712768079378 0.0011660496915213 -0.316206736951606 0.753837065053964 0.999964989463104 0.0130013560940823 0.00637800869563153 2.03846634812325 0.049581843811228 0.618454560877579
"ACC_oligodendrocyte1003" "cg00027637" -0.000651952757992 0.00160385968781269 -0.406489896183576 0.687006937460156 0.999964989463104 -0.00364572095790665 0.00877272307503145 -0.41557460855945 0.68041127205572 0.958628013643339
"ACC_oligodendrocyte1004" "cg00027650" 0.0018216180526776 0.00201436226282236 0.904315021333503 0.372383171871952 0.999964989463104 -0.00835484503128583 0.0110180724902652 -0.758285538479404 0.453661821123735 0.909947847269376
"ACC_oligodendrocyte1005" "cg00027662" 0.00108402752129101 0.000988910044464019 1.09618415482729 0.280933679256816 0.999964989463104 -0.00552440253758278 0.0054090978357535 -1.02131680833486 0.314533643304906 0.861982564509366
"ACC_oligodendrocyte1006" "cg00027669" 0.000245366746499135 0.00100370339494201 0.244461409352223 0.808387136434354 0.999964989463104 -0.00180226709248888 0.00549001387104101 -0.328280972475418 0.744773228528627 0.968838690500748
"ACC_oligodendrocyte1007" "cg00027674" 0.000451140317518162 0.000879361808581544 0.513031511165892 0.611346825430826 0.999964989463104 -0.00292337546931714 0.00480989558379975 -0.60778356169797 0.547491269323784 0.93301932016126
"ACC_oligodendrocyte1008" "cg00027712" 0.000367699920466923 0.000645568675477288 0.569575220165495 0.572822994394977 0.999964989463104 0.00169746161603833 0.00353110391071722 0.480716982269024 0.633889476121199 0.950546665005576
"ACC_oligodendrocyte1009" "cg00027729" -0.00126088028545861 0.000938830454684683 -1.34303300363439 0.188425933626749 0.999964989463104 -0.0025837076327464 0.00513517463899023 -0.503139194746931 0.618208284471933 0.947641964418801
"ACC_oligodendrocyte1010" "cg00027745" 0.000152568130481595 0.000300251715391591 0.50813408437189 0.614739347460868 0.999964989463104 0.00369287521947303 0.00164230398204335 2.24859420658432 0.0313360371973577 0.563466153015386
"ACC_oligodendrocyte1011" "cg00027808" -0.000259964720012742 0.000198745838890357 -1.30802597661508 0.199903123875343 0.999964989463104 -0.000332022443447058 0.00108709148321929 -0.30542272529246 0.761962508530723 0.971481058235293
"ACC_oligodendrocyte1012" "cg00027842" -0.00098526825668781 0.00123698424323788 -0.796508332320231 0.431429857662004 0.999964989463104 -0.00451137619774165 0.00676600347060448 -0.666771191788732 0.509553728575881 0.924273060782424
"ACC_oligodendrocyte1013" "cg00027940" -0.00114408766828487 0.00141731563152239 -0.807221512865107 0.425319061290482 0.999964989463104 0.0178430283505487 0.00775237238004037 2.30162168118862 0.0278074197047019 0.550073788109357
"ACC_oligodendrocyte1014" "cg00027948" 0.000531294436121452 0.00121924918908405 0.435755414789805 0.665851437282641 0.999964989463104 -0.0021332633537573 0.00666899703045606 -0.319877688356298 0.751077546891565 0.969920964816601
"ACC_oligodendrocyte1015" "cg00027990" -0.000697126895449396 0.000658593776685795 -1.0585081732134 0.297510766561526 0.999964989463104 -0.000467865439307492 0.0036023480518318 -0.129877910900248 0.897451471523119 0.98939951019657
"ACC_oligodendrocyte1016" "cg00027995" -0.000930750852880859 0.00108274304542743 -0.859623025806117 0.396198835077599 0.999964989463104 0.00273929041519815 0.0059223415683607 0.462535026657773 0.646733154506033 0.952817256142653
"ACC_oligodendrocyte1017" "cg00028013" 0.00137687646886965 0.000530427020615258 2.59578870486758 0.0139792663845609 0.999964989463104 -0.00439640248251204 0.00290130701502806 -1.51531791007975 0.13921287980757 0.754122897952794
"ACC_oligodendrocyte1018" "cg00028014" 0.000888224105531658 0.00232934948397946 0.381318523321891 0.705411066285266 0.999964989463104 0.00712291579851929 0.0127409761110635 0.559055737678856 0.579898192615927 0.939898179734468
"ACC_oligodendrocyte1019" "cg00028022" -0.00842664559725058 0.00594659572968477 -1.4170537195232 0.165839613658173 0.999964989463104 0.0426743987142918 0.0325264348072958 1.31199127623787 0.198576850564002 0.800643072609808
"ACC_oligodendrocyte1020" "cg00028034" -0.000136237509627138 0.00131565537605837 -0.103551060639677 0.918152388614156 0.999964989463104 -0.00478475904825208 0.00719631546577309 -0.664890119257447 0.510740948280817 0.924583236411575
"ACC_oligodendrocyte1021" "cg00028056" 0.000198544447933786 0.00138109395591177 0.143758827619162 0.88656522261841 0.999964989463104 0.00591323231024211 0.00755424860907697 0.782769090116645 0.439344166823012 0.906023118903013
"ACC_oligodendrocyte1022" "cg00028060" 0.000100024214219864 0.00214319137415157 0.0466706871939801 0.963056993159829 0.999964989463104 -0.00585532584222504 0.0117227364495139 -0.499484558698567 0.620752076899421 0.947999668752633
"ACC_oligodendrocyte1023" "cg00028135" -0.000865096188473545 0.000756755386175876 -1.14316489089711 0.261195878873196 0.999964989463104 0.00841104737612248 0.00413926822209322 2.03201313005733 0.050266411006101 0.620564856785309
"ACC_oligodendrocyte1024" "cg00028184" -0.000494165940407258 0.000401826440374225 -1.22979946254168 0.227468113208187 0.999964989463104 0.000190973211219726 0.00219789306534426 0.0868892186935461 0.931284667939051 0.993023805044784
"ACC_oligodendrocyte1025" "cg00028211" 0.000996010890779019 0.00209671236430863 0.475034586399954 0.637891372870985 0.999964989463104 0.00862460839202318 0.0114685075507816 0.752025348881197 0.457366450055539 0.910820919775004
"ACC_oligodendrocyte1026" "cg00028232" -0.000880565807156118 0.00183279562064288 -0.480449536892305 0.634077578105129 0.999964989463104 -0.00172429299226242 0.0100249470419436 -0.172000209581968 0.864487847752927 0.985378770727765
"ACC_oligodendrocyte1027" "cg00028250" 0.000723714050161576 0.00123156523284433 0.587637610141156 0.56077545027897 0.999964989463104 -0.00630107618528688 0.00673636279948805 -0.935382545869671 0.356386088440186 0.879437795532809
"ACC_oligodendrocyte1028" "cg00028251" -0.0011700585645743 0.00088244814802273 -1.32592330461116 0.193970336094764 0.999964989463104 0.00622034545449398 0.00482677711117948 1.28871611661678 0.206458525354556 0.805599535279641
"ACC_oligodendrocyte1029" "cg00028302" 0.00114114078533963 0.00119310096441836 0.95644947022228 0.345800007067968 0.999964989463104 -0.00660464619073582 0.00652597259032655 -1.01205545982922 0.318874912062749 0.863862601990956
"ACC_oligodendrocyte1030" "cg00028318" -1.40600938662906e-05 0.000866579698371548 -0.0162248133584389 0.987152739416554 0.999964989463104 -0.00769230405912843 0.00473998054444879 -1.62285561870865 0.114136374327865 0.727169699754805
"ACC_oligodendrocyte1031" "cg00028336" 5.82339769936039e-05 0.00121467216142854 0.0479421352055329 0.962051339659209 0.999964989463104 -0.0108630935872352 0.00664396180048321 -1.63503251726179 0.111546968812239 0.723983544862282
"ACC_oligodendrocyte1032" "cg00028338" 0.000312263003455842 0.00132283877185815 0.236055224641788 0.814848809425468 0.999964989463104 0.00684450788489332 0.00723560689666859 0.945948001686583 0.351050520548481 0.877202168409015
"ACC_oligodendrocyte1033" "cg00028429" -0.000130055848112768 0.000882946684174045 -0.14729751008061 0.883793465702484 0.999964989463104 0.00203456030813933 0.00482950398288255 0.421277281342043 0.67628401330977 0.957932586262321
"ACC_oligodendrocyte1034" "cg00028431" 0.00180217922562119 0.00121552531696151 1.48263405169228 0.147659502128982 0.999964989463104 -0.000496283188302199 0.00664862835410233 -0.0746444472258677 0.940948270737575 0.99407623456729
"ACC_oligodendrocyte1035" "cg00028455" 0.000148494484120647 0.000211452753132555 0.702258456893014 0.487442193155522 0.999964989463104 0.000691563866048731 0.00115659521888397 0.597930766751777 0.553967801306379 0.934519876040651
"ACC_oligodendrocyte1036" "cg00028467" -0.000572383442690905 0.00110346342258392 -0.518715374679649 0.607420440260377 0.999964989463104 -0.00537802508417046 0.00603567700049686 -0.891039246090827 0.379358921318691 0.887623851092132
"ACC_oligodendrocyte1037" "cg00028480" -0.000121903481093365 0.000655289229864916 -0.186030039160715 0.8535600379332 0.999964989463104 0.00402754037982182 0.0035842729830659 1.12367009958509 0.269261101155234 0.841190220894147
"ACC_oligodendrocyte1038" "cg00028487" 0.000122608530515524 0.000221735682427397 0.552949030004089 0.584025019639652 0.999964989463104 0.00201088700227503 0.00121284034543043 1.65799811150031 0.106795323171328 0.718628702033902
"ACC_oligodendrocyte1039" "cg00028507" -0.00037999286469172 0.00196206880133231 -0.19366949030212 0.847621874110248 0.999964989463104 -0.0106228546097956 0.0107320399527727 -0.989826226564799 0.329461648113278 0.868345730823435
"ACC_oligodendrocyte1040" "cg00028515" -0.000195835356290928 0.000845626367274589 -0.231586151839252 0.818289503047966 0.999964989463104 -0.00447859856190411 0.00462537091081945 -0.96826798288284 0.339953912968446 0.872779199094028
"ACC_oligodendrocyte1041" "cg00028550" 0.000532234597376142 0.000857447217521944 0.620719953951593 0.539047678377155 0.999964989463104 -0.00841722761169861 0.00469002809156876 -1.79470729116318 0.0818655876663487 0.683289253042093
"ACC_oligodendrocyte1042" "cg00028595" -0.00041825895822073 0.00111262088828063 -0.375922259438323 0.709380609600505 0.999964989463104 -0.00752005513172276 0.00608576611442424 -1.23567928677033 0.225302283078276 0.817402051233086
"ACC_oligodendrocyte1043" "cg00028598" 0.000740005874213342 0.000757698450666472 0.976649580796202 0.335848296354261 0.999964989463104 0.0024890744376057 0.00414442655588067 0.600583555781406 0.552220191338523 0.934044950571443
"ACC_oligodendrocyte1044" "cg00028636" 0.000718880850573961 0.000331908576255472 2.16590019662714 0.0376436676630415 0.999964989463104 -0.000748119525588628 0.00181545932467957 -0.412082780053841 0.682943413641437 0.958973151101276
"ACC_oligodendrocyte1045" "cg00028677" 0.000198751829195768 0.000825861668530774 0.240659951622832 0.811307580757144 0.999964989463104 -0.00171695363709622 0.00451726280756174 -0.380087170093823 0.706316128054415 0.963108583094989
"ACC_oligodendrocyte1046" "cg00028678" 0.00116563245423162 0.00114676546556782 1.01645235161878 0.316808771942416 0.999964989463104 -0.00275444439474128 0.00627252866187819 -0.439128227740377 0.663430660502039 0.955971560658781
"ACC_oligodendrocyte1047" "cg00028749" 0.000178321736157305 0.000262733516763323 0.678717121264517 0.502049578858752 0.999964989463104 0.00137847489413766 0.00143708854496937 0.959213612107003 0.344426738833304 0.87459394763534
"ACC_oligodendrocyte1048" "cg00028757" 6.0887802861516e-05 0.000295151448596415 0.206293423769615 0.83782922277731 0.999964989463104 -0.000695917971906464 0.00161440676101906 -0.431067305161173 0.669222298510929 0.956767372226979
"ACC_oligodendrocyte1049" "cg00028813" -0.000731700499656815 0.00106115464835391 -0.689532388885868 0.495308772921188 0.999964989463104 0.00633292930151793 0.00580425827803364 1.09108330438793 0.283138850912668 0.847596203167466
"ACC_oligodendrocyte1050" "cg00028829" -5.1651357289064e-05 0.000323489522196636 -0.159669336237936 0.874114855895479 0.999964989463104 -0.000204237663469155 0.00176940914312497 -0.115427041994623 0.908806171986895 0.990585081732745
"ACC_oligodendrocyte1051" "cg00028844" -0.000218575989152105 0.00101986028969254 -0.214319540981442 0.831616725157829 0.999964989463104 -0.00123645116788353 0.00557838816243064 -0.221650256647751 0.825952081739764 0.980223723976067
"ACC_oligodendrocyte1052" "cg00028870" 0.000408938532707773 0.000266814335113967 1.5326707709805 0.134888946028936 0.999964989463104 -0.00108318439313373 0.00145940963052426 -0.74220723947438 0.463212212973718 0.912470171962417
"ACC_oligodendrocyte1053" "cg00028881" 0.000165429921145339 0.000370659424993448 0.446312463653833 0.658286563803599 0.999964989463104 -0.00114186811053699 0.00202741705856608 -0.56321323020957 0.577096824463652 0.939428995041252
"ACC_oligodendrocyte1054" "cg00028899" -0.000443075103093107 0.00134518643352509 -0.329378212603602 0.743951363956887 0.999964989463104 -0.0074343151769719 0.00735784317997214 -1.01039326268979 0.319658392160005 0.864211198807835
"ACC_oligodendrocyte1055" "cg00028918" 0.000921285329565738 0.000279727135451951 3.29351433166193 0.00236644420913982 0.999964989463104 -0.0038941000736021 0.00153003951314372 -2.54509771816352 0.0157837858639589 0.487544077870666
"ACC_oligodendrocyte1056" "cg00028929" -0.00150787591429996 0.00133425395930343 -1.1301266177896 0.266570385224028 0.999964989463104 0.0138769445103661 0.00729804520038552 1.90146047733892 0.0660029215289746 0.6542333694127
"ACC_oligodendrocyte1057" "cg00028935" 0.00029896924188336 0.00101814758053241 0.293640379449728 0.770871622015046 0.999964989463104 -0.00054793254401782 0.00556902005917071 -0.0983894003246621 0.922218308694192 0.992138851905001
"ACC_oligodendrocyte1058" "cg00028993" -0.0034008206548326 0.00173395077936397 -1.96131325946868 0.0583253471873582 0.999964989463104 0.0114819432789136 0.00948428975968598 1.21062763473538 0.234637817368178 0.822962617088845
"ACC_oligodendrocyte1059" "cg00029031" 0.00183949249340191 0.00198374887839279 0.927280924232833 0.360513448398196 0.999964989463104 0.0027186627862633 0.0108506247103684 0.250553572612778 0.803712708011436 0.977062799335421
"ACC_oligodendrocyte1060" "cg00029052" 0.000263135749261735 0.000748809463334907 0.351405480494104 0.727518015303125 0.999964989463104 0.00589640847950128 0.00409580595342406 1.43962105298762 0.159394112307105 0.772551825885492
"ACC_oligodendrocyte1061" "cg00029150" 0.000260782571583804 0.000360025391919518 0.724344941875934 0.473958488047013 0.999964989463104 -0.00321939031511235 0.00196925147959605 -1.63482945092048 0.111589749892139 0.723988337439292
"ACC_oligodendrocyte1062" "cg00029161" -0.000150953280038005 0.00022275825170326 -0.677655166009708 0.502714188659323 0.999964989463104 0.000512501286482787 0.00121843355108946 0.420623091037286 0.676756964491777 0.957995233183777
"ACC_oligodendrocyte1063" "cg00029229" 0.00135523042826304 0.00121765907459191 1.11298019005627 0.273758816451826 0.999964989463104 -0.0057326963832238 0.00666029949026403 -0.86072651711891 0.395599441950483 0.893142506665408
"ACC_oligodendrocyte1064" "cg00029233" 0.000153910284820603 0.000231027631196585 0.66619860154147 0.50991495299918 0.999964989463104 -0.00123943055443901 0.00126366504911172 -0.980822058274267 0.333816958148091 0.870057654378957
"ACC_oligodendrocyte1065" "cg00029246" -0.000639987841604031 0.00153959721397955 -0.41568524273293 0.680331105719976 0.999964989463104 0.00478489008553057 0.0084212229460997 0.568194206014543 0.573749389849157 0.938640536640754
"ACC_oligodendrocyte1066" "cg00029256" -0.00128616453075548 0.00121138396593215 -1.06173151282037 0.296066304176389 0.999964989463104 0.00805499101101734 0.00662597616949221 1.21566857546284 0.232736619692125 0.822019761226701
"ACC_oligodendrocyte1067" "cg00029284" -0.00154802541544103 0.00157633878849897 -0.98203852289589 0.333226295517342 0.999964989463104 0.00658011613235744 0.00862219043786272 0.763160612118019 0.45078917186576 0.909233710319953
"ACC_oligodendrocyte1068" "cg00029336" 0.000170841196577748 0.00145838910731604 0.117143768916484 0.907456193246256 0.999964989463104 -0.0125427529975697 0.00797703431998733 -1.57235790826955 0.125407525073584 0.739171891428206
"ACC_oligodendrocyte1069" "cg00029353" 0.000695476424954596 0.000282383390376913 2.46288007246568 0.0191708792975402 0.999964989463104 -0.000614888227597692 0.00154456858264429 -0.398097070280303 0.693122522740037 0.96083345339408
"ACC_oligodendrocyte1070" "cg00029397" 0.000200033914276045 0.000315237309016753 0.634550253267814 0.530096713440878 0.999964989463104 0.000420073746869224 0.00172427154066925 0.243623893894449 0.809030313852626 0.977915182902987
"ACC_oligodendrocyte1071" "cg00029451" 0.000184045567752399 0.000754221121714726 0.244020702223203 0.808725564526963 0.999964989463104 0.000857811595328293 0.00412540641081043 0.20793383970133 0.836558608907183 0.981631309599694
"ACC_oligodendrocyte1072" "cg00029458" -0.000978580854738937 0.000899084951809519 -1.08841867808979 0.284295673006017 0.999964989463104 0.00286956388095795 0.00491777638847545 0.583508409955893 0.563518267232491 0.936552467598134
"ACC_oligodendrocyte1073" "cg00029465" -0.00020372947103842 0.000720586225466115 -0.282727401438511 0.77915170150653 0.999964989463104 -0.0064756645430016 0.00394143169488694 -1.6429726668617 0.109884758401036 0.722096570364575
"ACC_oligodendrocyte1074" "cg00029521" -0.000473049751685388 0.000952914045586703 -0.496424366789698 0.622885766356766 0.999964989463104 0.0124864814625016 0.00521220846172695 2.39562203894747 0.0224222626147888 0.525454625930165
"ACC_oligodendrocyte1075" "cg00029583" -0.000836896127039084 0.00141788653123428 -0.590241961259452 0.559048996316104 0.999964989463104 0.00544571031521605 0.00775549506284989 0.702174428722404 0.487493902580516 0.919043698718546
"ACC_oligodendrocyte1076" "cg00029587" 6.05762428400675e-05 0.00141777416193097 0.0427262990584934 0.966177195981115 0.999964989463104 -0.00841233367719239 0.0077548804300441 -1.08477928874328 0.285881078609546 0.848877035355246
"ACC_oligodendrocyte1077" "cg00029597" -0.000191094408205031 0.00101225454396499 -0.188780983344877 0.851420702998485 0.999964989463104 -0.00113542231134479 0.00553678657997677 -0.205068823756171 0.838778047562718 0.982071363267024
"ACC_oligodendrocyte1078" "cg00029640" -0.00163504581596712 0.00129732030913394 -1.2603254604552 0.216391370865374 0.999964989463104 0.0159026106467366 0.00709602710145269 2.24105833015788 0.0318688597061839 0.565499935444964
"ACC_oligodendrocyte1079" "cg00029647" -0.000388444751073254 0.00052571206165942 -0.738892598064271 0.465195565747532 0.999964989463104 0.00253442345504253 0.00287551733433214 0.881379995447382 0.384486869032211 0.88934406538729
"ACC_oligodendrocyte1080" "cg00029648" -0.00169311539966457 0.00103599367976271 -1.63429124398941 0.111703202346002 0.999964989463104 0.00373346243083802 0.00566663388892564 0.658850122315888 0.514563231804371 0.925458328180202
"ACC_oligodendrocyte1081" "cg00029678" -0.000430212091527536 0.001044398790853 -0.411923199543505 0.683059224877961 0.999964989463104 -0.00273089400943859 0.00571260780582767 -0.478046822442928 0.635768583803437 0.950870128415873
"ACC_oligodendrocyte1082" "cg00029694" 0.00530843853932503 0.00188160691529 2.82122609998321 0.00803747563998234 0.999964989463104 -0.00948496541195517 0.0102919329722757 -0.921592225435753 0.36343022624771 0.881883150971878
"ACC_oligodendrocyte1083" "cg00029701" -0.000908235354302077 0.00180904520527174 -0.50205232663915 0.61896429591364 0.999964989463104 0.0114111717284083 0.00989503803646684 1.15322161333326 0.257104249469605 0.83509506540958
"ACC_oligodendrocyte1084" "cg00029751" -0.00105406638454496 0.000979563860492751 -1.07605683208314 0.289706194906012 0.999964989463104 -0.00339590106009641 0.00535797647868512 -0.633802905556947 0.53057837096084 0.929300728624865
"ACC_oligodendrocyte1085" "cg00029812" 0.000361674831982129 0.00040260806852506 0.898329815661946 0.375517744702875 0.999964989463104 1.29587780720036e-05 0.00220216838154993 0.00588455368834376 0.995340263037529 0.99953893562918
"ACC_oligodendrocyte1086" "cg00029821" 0.000158395318037619 0.000997016830226015 0.158869251988166 0.874740191440316 0.999964989463104 -0.00136684024890779 0.00545343998554318 -0.250638175634319 0.803647844571474 0.9770446047072
"ACC_oligodendrocyte1087" "cg00029822" -0.000116767443349574 0.000213276143373012 -0.547494161807644 0.587723395498491 0.999964989463104 0.0020996049762339 0.00116656872077992 1.79981250897091 0.0810391467005261 0.681828889515161
"ACC_oligodendrocyte1088" "cg00029825" 0.00230195453957883 0.00154896990653198 1.4861196010791 0.146739633308836 0.999964989463104 -0.0187444211959928 0.00847248929867076 -2.21238652953313 0.0339710804660795 0.573250803376104
"ACC_oligodendrocyte1089" "cg00029826" -0.000551484706916457 0.00042787968948674 -1.2888779731003 0.206402906825889 0.999964989463104 0.00175157994093891 0.00234039801225804 0.748411138517832 0.459513319276126 0.911435269103302
"ACC_oligodendrocyte1090" "cg00029831" -0.000244328975945993 0.000586665866277064 -0.416470413553265 0.679762273784794 0.999964989463104 -0.000965688090854137 0.00320891984600038 -0.300938676314329 0.765349267990385 0.971972099991581
"ACC_oligodendrocyte1091" "cg00029855" 0.00120748403028946 0.00148977298228452 0.810515457487906 0.423450871101969 0.999964989463104 -0.028155890491681 0.00814869649605669 -3.45526312156874 0.00153094943231312 0.29415255842842
"ACC_oligodendrocyte1092" "cg00029928" -0.00188709730932109 0.00123136717817951 -1.53252201517262 0.134925546029032 0.999964989463104 -0.000458257039462963 0.00673527948855915 -0.068038310843875 0.946165724239733 0.994517057762262
"ACC_oligodendrocyte1093" "cg00029943" 0.000859957237010398 0.00104187952992717 0.825390280074428 0.415077234814131 0.999964989463104 0.00848687027274376 0.00569882806024015 1.48923080026845 0.145922436254219 0.760258685582922
"ACC_oligodendrocyte1094" "cg00029973" 6.87270058087499e-05 0.00121103832254165 0.0567504797573293 0.955086192624149 0.999964989463104 -0.0061453663059118 0.00662408558406844 -0.92773051131646 0.360283587628073 0.880699206597614
"ACC_oligodendrocyte1095" "cg00029979" -0.000691365314034133 0.000589516029233994 -1.17276762589896 0.249285372100439 0.999964989463104 0.00769875586987335 0.00322450954535491 2.38757422224531 0.0228432007701104 0.527566274067489
"ACC_oligodendrocyte1096" "cg00030005" -0.000108811569664572 0.0014114806805518 -0.0770903712419451 0.939017166696054 0.999964989463104 0.000111041678785075 0.00772045661495796 0.0143827864494359 0.988611197539246 0.998838125618593
"ACC_oligodendrocyte1097" "cg00030047" 0.000615920054123962 0.000586519219703828 1.0501276572573 0.301289322402523 0.999964989463104 -0.00542536324522439 0.00320811772485057 -1.69113595900758 0.100235778418337 0.710192230632347
"ACC_oligodendrocyte1098" "cg00030074" 0.000549222071471132 0.000875121766410705 0.627595030259339 0.534588243389857 0.999964989463104 0.00395538503251897 0.00478670358260796 0.826327547603008 0.414553058044339 0.899103636671769
"ACC_oligodendrocyte1099" "cg00030176" -0.00127752059807352 0.000450162741459469 -2.83790833939673 0.00770848776454365 0.999964989463104 0.00348715040324202 0.00246228089622146 1.41622769708903 0.166079371769366 0.777505828866122
"ACC_oligodendrocyte1100" "cg00030290" 0.000950622878721452 0.00126787748543243 0.749775029246796 0.458702464793521 0.999964989463104 -0.00624888509500257 0.00693498200452615 -0.901067240105916 0.37408199038838 0.88602404117703
"ACC_oligodendrocyte1101" "cg00030291" -0.000251979343030191 0.000675323448785583 -0.37312393562421 0.711442345832734 0.999964989463104 0.00593642733968465 0.00369385529625146 1.60710879652188 0.117558088679315 0.731081006146671
"ACC_oligodendrocyte1102" "cg00030296" -0.000410655757405752 0.000735660327482237 -0.558213814262897 0.580466301841282 0.999964989463104 0.0107281236665772 0.00402388337292156 2.66611197997718 0.011790015674043 0.458666760652697
"ACC_oligodendrocyte1103" "cg00030420" 0.00108741371849565 0.00171995701274029 0.632233079339084 0.531590863224376 0.999964989463104 0.00955495526494114 0.00940774725394251 1.01564753038374 0.317186276564959 0.863223163560327
"ACC_oligodendrocyte1104" "cg00030422" 0.00159545255107723 0.00172664523115864 0.924018740089775 0.362184190549986 0.999964989463104 -0.00901321813539373 0.00944433018479073 -0.954352289578855 0.346844350254457 0.875529844494057
"ACC_oligodendrocyte1105" "cg00030423" -5.59662674403356e-05 0.000195195380134995 -0.286719221539106 0.776119860721507 0.999964989463104 0.00145996335877713 0.00106767133587922 1.36742769962524 0.180733320736738 0.788623280332038
"ACC_oligodendrocyte1106" "cg00030427" -0.00135935354927598 0.00144784383140034 -0.93888133498571 0.354613303434186 0.999964989463104 -0.00381904632410389 0.00791935422112253 -0.482242139632764 0.632817262476626 0.950409409808803
"ACC_oligodendrocyte1107" "cg00030432" -0.000922578321574579 0.00107232307922498 -0.860354812321458 0.395801280093888 0.999964989463104 -0.00249299420777555 0.00586534688320217 -0.425037812327053 0.673567908303034 0.957435808283721
"ACC_oligodendrocyte1108" "cg00030466" 0.000125309519896569 0.000240037893156631 0.522040575546968 0.60512887868259 0.999964989463104 0.000606317580188857 0.00131294899434062 0.461798274573003 0.647255957507709 0.95294540520942
"ACC_oligodendrocyte1109" "cg00030476" -0.000164219599643675 0.00134846678777843 -0.121782457775044 0.903809887504914 0.999964989463104 0.000398074350994582 0.00737578592126753 0.0539704317944972 0.957284138309827 0.995761816281145
"ACC_oligodendrocyte1110" "cg00030501" -0.000690933149181101 0.00118317468747686 -0.583965458773062 0.563214340376489 0.999964989463104 0.00272179362164141 0.00647167826555763 0.420569983543039 0.676795364759963 0.957997515284309
"ACC_oligodendrocyte1111" "cg00030508" 0.000341723509006613 0.00048138359613309 0.709877760172234 0.482766306476936 0.999964989463104 -0.00369263335002522 0.00263305139085929 -1.402415981262 0.170128820686227 0.780595548735664
"ACC_oligodendrocyte1112" "cg00030523" -0.0010567493292608 0.00103933209080032 -1.01675810707151 0.316665436959802 0.999964989463104 -0.011876039167773 0.00568489418673476 -2.08905192914316 0.0444932790713979 0.605475013947522
"ACC_oligodendrocyte1113" "cg00030584" -1.83204575080277e-05 0.00098338329070306 -0.0186300272551201 0.985248436194255 0.999964989463104 -0.0101779805536684 0.00537886783457743 -1.89221614411873 0.0672632755947612 0.656583157798545
"ACC_oligodendrocyte1114" "cg00030588" 0.000793670196155548 0.00122636133709909 0.647174835137042 0.521995557964242 0.999964989463104 0.00602787100981913 0.00670789875326807 0.898622837275588 0.375363887582485 0.88636938142063
"ACC_oligodendrocyte1115" "cg00030591" 0.00254010817875571 0.00126351791781205 2.01034598951652 0.0526258464738577 0.999964989463104 -0.00341121749920414 0.00691113622814615 -0.493582731781742 0.624870039942564 0.948953567074951
"ACC_oligodendrocyte1116" "cg00030604" -0.000432045806190742 0.00098955093522925 -0.436607950949639 0.665239199206289 0.999964989463104 0.0133369098742407 0.00541260335263094 2.46404715168311 0.0191184704720431 0.506905062998791
"ACC_oligodendrocyte1117" "cg00030627" 0.000505620993756861 0.00143896310748815 0.351378705350877 0.727537913272094 0.999964989463104 0.0044550139231902 0.00787077881756359 0.566019453278101 0.57520973535102 0.938960599520781
"ACC_oligodendrocyte1118" "cg00030682" -0.000905599386481614 0.000897888289593066 -1.00858803592599 0.320510780453633 0.999964989463104 0.00605997842133409 0.00491123093670121 1.23390215191234 0.225955259628956 0.817846925040403
"ACC_oligodendrocyte1119" "cg00030774" -3.12782136764578e-05 0.000569411254005109 -0.0549307964260523 0.956524820996981 0.999964989463104 0.000589424399298271 0.0031145413062945 0.189249183533717 0.851056709761315 0.983549782200054
"ACC_oligodendrocyte1120" "cg00030795" -0.000151337949375274 0.000183858892141071 -0.823120098315157 0.416348554868201 0.999964989463104 -0.000862123356714448 0.00100566349905295 -0.857268218968194 0.39747983299125 0.893807298152299
"ACC_oligodendrocyte1121" "cg00030807" 0.000982321673366744 0.00170301347056706 0.57681380114959 0.567979479020781 0.999964989463104 0.00398788189819349 0.00931507019214881 0.428110772751306 0.671351711089436 0.95713404115145
"ACC_oligodendrocyte1122" "cg00030816" -0.000401275109114388 0.000201348258367966 -1.99294055169354 0.0545907699879694 0.999964989463104 0.00215826087905967 0.00110132608589409 1.95969287089711 0.0585225246551352 0.639318593902999
"ACC_oligodendrocyte1123" "cg00030909" -0.000607394175161036 0.00104668616587524 -0.580302095282908 0.565652713975841 0.999964989463104 0.00533590442043963 0.0057251191918244 0.932016302483174 0.358097220021158 0.879991082815868
"ACC_oligodendrocyte1124" "cg00030959" -0.00108596365732585 0.000504722643858212 -2.15160478837349 0.038842031067109 0.999964989463104 0.00455216654527967 0.00276071031519244 1.64891134003763 0.10865496729465 0.720747831322223
"ACC_oligodendrocyte1125" "cg00031013" 0.000480745896391266 0.00130505374842932 0.368372488083239 0.71494814972047 0.999964989463104 0.00335992958759941 0.0071383271367185 0.470688653412426 0.640959525025324 0.951824241257242
"ACC_oligodendrocyte1126" "cg00031042" 0.00416107232910444 0.00150695438137297 2.76124637914607 0.00933201925074198 0.999964989463104 -0.00108722189792335 0.008242674577425 -0.131901591857215 0.895863069278339 0.989184141150272
"ACC_oligodendrocyte1127" "cg00031059" -0.000600145436348237 0.00280483224353197 -0.213968388923149 0.831888302278843 0.999964989463104 -0.00327205951751599 0.0153417513585509 -0.213278095899545 0.832422228445786 0.981202808167811
"ACC_oligodendrocyte1128" "cg00031063" 0.00110934068736654 0.000835527477887437 1.3277129917635 0.193384584157792 0.999964989463104 -0.00500453187948404 0.00457013243788316 -1.09505182782013 0.281422144572587 0.846710304873214
"ACC_oligodendrocyte1129" "cg00031105" -0.00125579895971693 0.00134123124450655 -0.936303090805902 0.355919096361291 0.999964989463104 0.00578356792594071 0.00733620925636105 0.788359181674913 0.43611359382473 0.90529776920638
"ACC_oligodendrocyte1130" "cg00031162" -0.00012692978857745 0.0012848605170645 -0.0987887688131666 0.921903642578781 0.999964989463104 0.00899388978971268 0.00702787506407165 1.27974525837715 0.209558995254973 0.807708414917902
"ACC_oligodendrocyte1131" "cg00031165" -0.00010188842498848 0.000599355518012125 -0.16999664126963 0.866050691427032 0.999964989463104 -0.00144828654125018 0.00327832915994237 -0.441775816457563 0.661532970471541 0.955673937141237
"ACC_oligodendrocyte1132" "cg00031187" 0.000870176649946009 0.00188111078920274 0.462586603054258 0.646696562461154 0.999964989463104 -0.0188171088701976 0.0102892192830379 -1.82881794551879 0.0764770261864034 0.673797627783301
"ACC_oligodendrocyte1133" "cg00031256" -0.00213536698462051 0.0019551235662337 -1.09219029502776 0.282659243522151 0.999964989463104 0.0267810572832029 0.0106940512030871 2.50429484342396 0.017389338421401 0.496869141526422
"ACC_oligodendrocyte1134" "cg00031277" 2.26870791695803e-05 0.000901528435072883 0.025165128782373 0.980074813886296 0.999964989463104 0.000577587262121092 0.00493114164864811 0.117130535538244 0.907466598484511 0.990450267878033
"ACC_oligodendrocyte1135" "cg00031303" -0.000564069171710036 0.000789927605491142 -0.714077046793829 0.48020018059772 0.999964989463104 -0.00212425153438987 0.00432071220752934 -0.491643838413517 0.626225577365927 0.949308378166378
"ACC_oligodendrocyte1136" "cg00031340" 0.000768847108442192 0.000755558202337639 1.01758819646645 0.316276524109171 0.999964989463104 -0.00743347146902416 0.00413271991717446 -1.79868745475169 0.0812206613567709 0.682211554561608
"ACC_oligodendrocyte1137" "cg00031346" 0.00112329394772824 0.00150278660810282 0.747474020377603 0.460070937038904 0.999964989463104 0.00733180520074364 0.00821987786957305 0.891960357207163 0.378872225490807 0.887446156780651
"ACC_oligodendrocyte1138" "cg00031362" -0.00125557661140383 0.00149256699821318 -0.841219598789831 0.406279563291603 0.999964989463104 0.012516227146818 0.00816397908479906 1.53310377412928 0.134782455256366 0.749393183571564
"ACC_oligodendrocyte1139" "cg00031393" -0.00262637514943228 0.0021838455559798 -1.20263776998367 0.237674734179815 0.999964989463104 -0.00726385020239614 0.0119451049532746 -0.608102668901609 0.547282167332113 0.933014077664929
"ACC_oligodendrocyte1140" "cg00031402" -4.5102403858876e-05 0.00110393508563442 -0.0408560289873892 0.967656862966425 0.999964989463104 -0.00419848887335796 0.00603825688286329 -0.695314716615214 0.491725677257717 0.920024300445884
"ACC_oligodendrocyte1141" "cg00031443" -0.000302332347726597 0.000438925952852127 -0.688800344937571 0.495763431710959 0.999964989463104 0.00226781397321889 0.00240081839083278 0.94460038371842 0.351728108506177 0.87754228853948
"ACC_oligodendrocyte1142" "cg00031456" -0.00062453838575829 0.000313652175599648 -1.99118142434141 0.0547928774321644 0.999964989463104 0.000439016897990652 0.00171560124574825 0.255896816978107 0.799618943646098 0.976488273209114
"ACC_oligodendrocyte1143" "cg00031476" 0.000307950866582214 0.000751142302718165 0.409976732062393 0.684472448326292 0.999964989463104 -0.00203990526592845 0.00410856601843681 -0.496500544660731 0.622832611741666 0.948453437691133
"ACC_oligodendrocyte1144" "cg00031491" 0.000357940870430571 0.00149582472080053 0.239293324580844 0.812358156740268 0.999964989463104 0.00215204633849983 0.00818179803637649 0.263028533450933 0.794163909674515 0.975797857250506
"ACC_oligodendrocyte1145" "cg00031550" -0.000111169323004049 0.00140548559603792 -0.0790967359021222 0.937433382697254 0.999964989463104 -0.002599227967338 0.0076876649582742 -0.338103700076116 0.737426650714746 0.967682751433522
"ACC_oligodendrocyte1146" "cg00031556" -0.000139935710407022 0.00102684191470307 -0.136277754543635 0.89242968803416 0.999964989463104 -0.000353754586441538 0.00561657595609896 -0.0629840296306153 0.950159183615658 0.994963739646523
"ACC_oligodendrocyte1147" "cg00031568" 0.000692103524235679 0.000793389559845442 0.872337574457756 0.389327349041002 0.999964989463104 -0.0114998987589563 0.0043396482572845 -2.6499610284434 0.012262699066219 0.461925512476716
"ACC_oligodendrocyte1148" "cg00031663" 0.000142031111103022 0.000223215455272332 0.636296043792031 0.528972476288239 0.999964989463104 -0.00098188121465616 0.00122093434360321 -0.804204763180335 0.427034447041367 0.902758687767865
"ACC_oligodendrocyte1149" "cg00031705" -0.00342443172212241 0.00156399086529775 -2.18954713745753 0.0357334754477723 0.999964989463104 0.00346809674932154 0.00855465029602912 0.405404853420059 0.687796379523277 0.959871391853826
"ACC_oligodendrocyte1150" "cg00031708" 0.00207280316639288 0.00130483308252366 1.58855810306702 0.121696616001168 0.999964989463104 -0.021228148757783 0.00713712014779223 -2.97432974620017 0.00545478063294789 0.389830693827192
"ACC_oligodendrocyte1151" "cg00031722" -0.00172344031976785 0.00121625710512521 -1.41700329026274 0.165854243253028 0.999964989463104 0.00705669385550848 0.00665263105767951 1.06073729240742 0.296511315723449 0.854048361726154
"ACC_oligodendrocyte1152" "cg00031779" 0.00150634827435133 0.000935203269109204 1.61071750292977 0.116766583673304 0.999964989463104 -0.0041846292432417 0.0051153348145735 -0.818055786166678 0.419193258702191 0.900553786528018
"ACC_oligodendrocyte1153" "cg00031803" 0.000190660695533531 0.00156475362368715 0.121847102730629 0.903759087238939 0.999964989463104 0.00191642493782732 0.0085588223992213 0.223912221616104 0.824206096146459 0.979946082738292
"ACC_oligodendrocyte1154" "cg00031823" 0.000134027272098666 0.00113630290478482 0.117950303157983 0.906822056982866 0.999964989463104 -0.00279801203149457 0.00621530099470599 -0.450181259745559 0.655523379332718 0.954510094285358
"ACC_oligodendrocyte1155" "cg00031896" -8.0577981531905e-05 0.000365381002107105 -0.220531393441975 0.826816053326492 0.999964989463104 -0.00221730010285789 0.00199854536697942 -1.10945697780636 0.275252891238172 0.84396998730705
"ACC_oligodendrocyte1156" "cg00031999" 0.0011071184221704 0.0010190604908166 1.08641089724049 0.285169539437568 0.999964989463104 0.0027989172598903 0.0055740134567705 0.502136796331301 0.618905524754934 0.947836229154916
"ACC_oligodendrocyte1157" "cg00032094" -0.000435159442831096 0.00167077532067968 -0.260453597467595 0.796132273874394 0.999964989463104 0.00455879239645066 0.00913873533969103 0.498842807784473 0.62119925592619 0.948053985974039
"ACC_oligodendrocyte1158" "cg00032173" 0.000384044121764366 0.000734378652877636 0.5229510964943 0.604502100859126 0.999964989463104 -0.000385846917256002 0.00401687292402511 -0.0960565406359342 0.92405664318471 0.992297851358735
"ACC_oligodendrocyte1159" "cg00032184" 0.00126728921605905 0.0018296816235906 0.692628269158706 0.4933885577717 0.999964989463104 -0.00454576152130466 0.0100079142341465 -0.454216674419009 0.652646438823856 0.953985040275646
"ACC_oligodendrocyte1160" "cg00032192" -0.00439656528613876 0.00165820193204123 -2.6514052367112 0.0122197278297226 0.999964989463104 -0.000879013739547718 0.00906996195665891 -0.0969148210045546 0.923380253265774 0.99220648701938
"ACC_oligodendrocyte1161" "cg00032195" -0.000799875493818571 0.00108468008432541 -0.737429870223935 0.466072373492926 0.999964989463104 0.00258515051132737 0.00593293670081934 0.435728652046863 0.665870660383007 0.956396515206971
"ACC_oligodendrocyte1162" "cg00032227" -0.000310964329066393 0.000319235268210814 -0.974091399140275 0.337097834522142 0.999964989463104 0.0019985729695763 0.00174613940675584 1.14456667196433 0.260622748389181 0.836834572139043
"ACC_oligodendrocyte1163" "cg00032246" 0.000609916443469546 0.00130682880130619 0.466714877159064 0.643770569793673 0.999964989463104 0.0127046793232082 0.00714803624497197 1.77736638257044 0.0847263333543895 0.687980373715581
"ACC_oligodendrocyte1164" "cg00032308" 0.000307195940291553 0.00150824537343938 0.20367769442649 0.839856197325784 0.999964989463104 0.00820986925018446 0.00824973599057523 0.995167513186323 0.326896344303667 0.867267696814519
"ACC_oligodendrocyte1165" "cg00032336" 0.000192422165153472 0.000340657072206871 0.564855923603488 0.575991798991079 0.999964989463104 0.00201216350876298 0.00186331147339796 1.07988575044492 0.288022656921859 0.84984771232186
"ACC_oligodendrocyte1166" "cg00032355" 0.00102306136999577 0.00144045241483588 0.710236144879754 0.48254699880565 0.999964989463104 -0.000832321953274118 0.00787892496715167 -0.105639025215265 0.916508295916819 0.991468512613586
"ACC_oligodendrocyte1167" "cg00032366" -1.70584742183522e-05 0.000735231290111253 -0.0232015074001692 0.981629265805678 0.999964989463104 0.00356551535099194 0.00402153664267258 0.886605212832877 0.381707396523771 0.88833562013213
"ACC_oligodendrocyte1168" "cg00032376" 0.000420681855725217 0.00155265450633328 0.270943634922809 0.78812198340476 0.999964989463104 -0.0080282345709258 0.00849264316496261 -0.945316365586537 0.351368002014917 0.877323711063091
"ACC_oligodendrocyte1169" "cg00032391" -0.00179528318070496 0.00105355955687941 -1.70401679618616 0.09777834233753 0.999964989463104 0.0156730458694857 0.00576271497175716 2.71973296376772 0.010339216574604 0.446546393443682
"ACC_oligodendrocyte1170" "cg00032458" 9.24153851535439e-05 0.00122222920836952 0.075612155658453 0.940184202239305 0.999964989463104 0.00410706268627603 0.00668529701239859 0.614342590711983 0.543201645376614 0.9320368512819
"ACC_oligodendrocyte1171" "cg00032490" -0.000770185127563815 0.000711364019245477 -1.08268777549465 0.286795014784905 0.999964989463104 0.00215861289459609 0.00389098846601272 0.554772370427539 0.582791334905455 0.94053983681302
"ACC_oligodendrocyte1172" "cg00032544" 0.000564154459378401 0.00182265235759513 0.309523896330273 0.758869101003178 0.999964989463104 -0.00410845298838544 0.0099694658558577 -0.412103621978048 0.682928288755287 0.95897192326085
"ACC_oligodendrocyte1173" "cg00032576" 0.0017264758306506 0.00193592070708009 0.891811231904538 0.378950992898978 0.999964989463104 -0.0388373795734207 0.0105890162259729 -3.66770422715565 0.000854776865318258 0.26343512452522
"ACC_oligodendrocyte1174" "cg00032609" -0.000981143636995545 0.00147667827497225 -0.664426133725022 0.511034020349557 0.999964989463104 -0.000524251344378154 0.00807707162645489 -0.0649061155606284 0.94864035620244 0.994807480856556
"ACC_oligodendrocyte1175" "cg00032610" 0.00115511971643415 0.00101530315197206 1.13770917995331 0.263435169779774 0.999964989463104 -0.0107106239946592 0.00555346172557323 -1.92863920270445 0.0624146642489316 0.646399055502296
"ACC_oligodendrocyte1176" "cg00032637" -0.00414142391429929 0.0025202115696591 -1.64328422429213 0.109819955785535 0.999964989463104 -0.00586646487803935 0.0137849453783963 -0.425570411561678 0.673183588405467 0.957383458953177
"ACC_oligodendrocyte1177" "cg00032661" -0.00151823542647791 0.00125470498954395 -1.21003378414056 0.234862544316429 0.999964989463104 0.0047904188111757 0.00686293165029957 0.698013481012389 0.490058345474185 0.919653665335097
"ACC_oligodendrocyte1178" "cg00032664" -0.000725579464928359 0.000929352028872766 -0.780736946158532 0.440522117852862 0.999964989463104 -0.00237367444405381 0.0050833299511619 -0.46695266033464 0.643602211660122 0.952314005054771
"ACC_oligodendrocyte1179" "cg00032703" 0.000292258288592648 0.000900038405220443 0.324717575269542 0.747444408658772 0.999964989463104 -0.00773618916239368 0.00492299154713464 -1.57144067551699 0.125620361649218 0.73935686867284
"ACC_oligodendrocyte1180" "cg00032716" -0.000704282021624046 0.00114724630448948 -0.613889117679439 0.543497653908661 0.999964989463104 0.00535674969405654 0.00627515873403187 0.853643695896559 0.399456645105582 0.894404684450954
"ACC_oligodendrocyte1181" "cg00032756" 9.74554280453952e-05 0.000669013355930324 0.145670377402069 0.885067773356794 0.999964989463104 -0.000701803256709332 0.00365934062042441 -0.191784075194382 0.84908658530561 0.98328575767163
"ACC_oligodendrocyte1182" "cg00032789" 9.22639804305341e-05 0.000209602182563354 0.440186162673409 0.662672101458472 0.999964989463104 -0.00105248031027985 0.00114647304718918 -0.918015746519497 0.365271886598158 0.882635554487051
"ACC_oligodendrocyte1183" "cg00032805" -0.000161666982678876 0.000339082902918841 -0.47677715770167 0.63666296430756 0.999964989463104 0.00100337418801907 0.00185470114960092 0.540989683558975 0.59214815950263 0.942459370103459
"ACC_oligodendrocyte1184" "cg00032852" 0.000374167451736479 0.000658048300083357 0.5686018058083 0.573475891379978 0.999964989463104 -0.00142501414276537 0.00359936442725823 -0.395907158489882 0.694721709205258 0.961031619606147
"ACC_oligodendrocyte1185" "cg00032879" 0.000996411944716207 0.000963442364959009 1.03422060411325 0.308553018603961 0.999964989463104 -0.00801925020839079 0.00526979581241643 -1.52173831659592 0.137600225515574 0.752371698077529
"ACC_oligodendrocyte1186" "cg00032884" 0.000449515657043031 0.000909662759634574 0.494156380792821 0.624469239078838 0.999964989463104 -0.000886437065244544 0.00497563442898568 -0.178155585563237 0.859689963279389 0.984714516044586
"ACC_oligodendrocyte1187" "cg00032912" 0.000995440085332945 0.00152984100722368 0.650682051685517 0.519756859929907 0.999964989463104 -0.00913180857424935 0.0083678588639532 -1.0912957212492 0.283046775912977 0.847569376611727
"ACC_oligodendrocyte1188" "cg00032923" 0.00176012660173322 0.00119226696247328 1.47628564502194 0.149346742566697 0.999964989463104 -0.010013109844516 0.00652141080218264 -1.53542080820376 0.134213769048502 0.748661187838681
"ACC_oligodendrocyte1189" "cg00032956" 0.000904587961883004 0.000719967607377955 1.25642869569843 0.217782338442628 0.999964989463104 -0.0131152272158399 0.00393804800414518 -3.33038784749065 0.00214423684790035 0.31709270374706
"ACC_oligodendrocyte1190" "cg00032959" 8.2804511540733e-05 0.00110983375267209 0.0746098335371119 0.940975601544795 0.999964989463104 -0.000429243524567291 0.00607052115936233 -0.0707095014248134 0.944055743292222 0.994442449106212
"ACC_oligodendrocyte1191" "cg00033066" 0.000497661925496728 0.000883190405539618 0.563482033291183 0.57691593150294 0.999964989463104 0.0006268366671424 0.00483083707957667 0.129757360229033 0.89754610627683 0.989402347602004
"ACC_oligodendrocyte1192" "cg00033102" -0.00150880959208979 0.000890847167399989 -1.69367950789289 0.09974647395957 0.999964989463104 -0.000334479360293214 0.0048727177078903 -0.0686432870411511 0.945687816682227 0.994517057762262
"ACC_oligodendrocyte1193" "cg00033127" -0.00122551652348317 0.000510891236710966 -2.39878164944233 0.0222589367664066 0.999964989463104 0.00374266732992626 0.00279445102036199 1.33932114131005 0.189618263138889 0.794860721508555
"ACC_oligodendrocyte1194" "cg00033155" 0.000238544253894161 0.00122458033129233 0.19479673795056 0.846746418487386 0.999964989463104 0.00868806629560587 0.00669815708393345 1.29708309117526 0.203598281682196 0.803600704780772
"ACC_oligodendrocyte1195" "cg00033165" -0.00128525222688317 0.00117467655284125 -1.09413286897952 0.281819009641856 0.999964989463104 -0.00368636001323313 0.00642519553244883 -0.573735070725257 0.570037028477136 0.937934387686789
"ACC_oligodendrocyte1196" "cg00033191" 0.00202038218911314 0.00108391881108083 1.86396081372416 0.0712447077110076 0.999964989463104 -0.00322007565960701 0.00592877272100874 -0.543126851227844 0.590692557250714 0.942098576536805
"ACC_oligodendrocyte1197" "cg00033202" 0.000282869140037545 0.00115559878095427 0.244781445515161 0.808141397562595 0.999964989463104 -0.00104960480194499 0.00632084475231208 -0.166054513767493 0.869127263791496 0.985914090567065
"ACC_oligodendrocyte1198" "cg00033209" -0.00354332581554112 0.00364163234725417 -0.973004816977974 0.33762951791845 0.999964989463104 -0.00110073763965055 0.0199188447507564 -0.0552611184746923 0.956263659645017 0.995684746483773
"ACC_oligodendrocyte1199" "cg00033213" 0.0177818791269655 0.0109342064627284 1.62626151130206 0.113407176140026 0.999964989463104 -0.0525731722555411 0.0598074545246246 -0.879040458642077 0.385735535598882 0.889728263221967
"ACC_oligodendrocyte1200" "cg00033215" -0.000732935249822458 0.00104993834372283 -0.698074562382059 0.490020645456206 0.999964989463104 -0.00235168870405204 0.0057429078150216 -0.409494419865278 0.684822807765821 0.95932238602203
"ACC_oligodendrocyte1201" "cg00033220" 0.000305585621832834 0.000378407512183157 0.807556964368414 0.425128577023147 0.999964989463104 -0.00142034042054816 0.00206979721425738 -0.686222017676143 0.497366636510113 0.92147727586275
"ACC_oligodendrocyte1202" "cg00033304" -0.00348033989593975 0.00134598805314806 -2.58571380912317 0.0143220085573719 0.999964989463104 0.00782302796010447 0.00736222784467645 1.06258976564563 0.295682527692719 0.85363531315617
"ACC_oligodendrocyte1203" "cg00033334" 0.00056142047478659 0.000922605885779994 0.608516034245707 0.547011362086901 0.999964989463104 0.00761677347254975 0.0050464301864087 1.50933891705539 0.140728313928619 0.755592037639979
"ACC_oligodendrocyte1204" "cg00033371" -7.6428746269441e-05 0.000214591946418499 -0.356158502427621 0.723988859994222 0.999964989463104 0.000776601752405228 0.00117376584396166 0.661632604492959 0.512800467173744 0.925052818469039
"ACC_oligodendrocyte1205" "cg00033396" -0.00125851645760169 0.000982434475379599 -1.28101821458924 0.209116906363906 0.999964989463104 0.00565789810469719 0.00537367804513057 1.052891158938 0.300039653988084 0.85571894228776
"ACC_oligodendrocyte1206" "cg00033440" -0.000898335328209236 0.000966208922532078 -0.929752672801892 0.359250905486926 0.999964989463104 0.00258165680276015 0.0052849282106206 0.488494204627424 0.628430395967657 0.949671556277347
"ACC_oligodendrocyte1207" "cg00033450" -0.000292404311925151 0.00138655686224556 -0.21088519330653 0.834273709498372 0.999964989463104 0.0186201907619072 0.00758412938032857 2.45515204556024 0.0195212399409306 0.509287369093229
"ACC_oligodendrocyte1208" "cg00033457" -0.000552675909393441 0.000235850234925535 -2.34333414833332 0.0252879576340532 0.999964989463104 0.00130375101354042 0.00129004352058037 1.01062560506011 0.319548797975073 0.864187604405421
"ACC_oligodendrocyte1209" "cg00033490" 0.000272456543173316 0.00158994544927875 0.171362195663324 0.864985457986447 0.999964989463104 -0.00600618038498929 0.00869661556862942 -0.690634228636585 0.494624880264513 0.92072951465497
"ACC_oligodendrocyte1210" "cg00033533" -1.80520768394523e-05 0.000351580942131834 -0.0513454362173115 0.959359809532573 0.999964989463104 0.000715022386881528 0.00192306238957073 0.371814451137561 0.71240790167891 0.964053882686953
"ACC_oligodendrocyte1211" "cg00033551" -0.000188552343663333 0.00174056777442139 -0.108328067676659 0.914391457260822 0.999964989463104 0.000973670061468891 0.00952048311604298 0.102271076961227 0.919160447283177 0.991770023494503
"ACC_oligodendrocyte1212" "cg00033580" 0.000418780034154335 0.00091889865535723 0.4557412634275 0.651560925987263 0.999964989463104 0.000441052893816961 0.00502615253611215 0.087751593420228 0.930604461452207 0.992914444953488
"ACC_oligodendrocyte1213" "cg00033584" 2.39418620460047e-06 0.00109792404045882 0.00218064831115269 0.998273225090714 0.999964989463104 0.00174298823337684 0.00600537792523514 0.290237892614992 0.773450337018503 0.973034177202972
"ACC_oligodendrocyte1214" "cg00033623" 0.000974573898549339 0.00151361720004002 0.643870787490766 0.524109305787459 0.999964989463104 -6.55334838207225e-05 0.00827911857780068 -0.00791551458103783 0.99373205848572 0.999378591118282
"ACC_oligodendrocyte1215" "cg00033643" -0.00051201008918443 0.00029306685250096 -1.74707608456931 0.0899261996624995 0.999964989463104 0.000553980737105328 0.00160300452651708 0.345589003612476 0.731845026511245 0.966851663996187
"ACC_oligodendrocyte1216" "cg00033666" -0.00024669780954606 0.00076160341085366 -0.323918992523344 0.748043475953143 0.999964989463104 -0.0033091578365812 0.0041657857399798 -0.79436582751307 0.432658301536577 0.904465885436379
"ACC_oligodendrocyte1217" "cg00033668" 8.48311927408639e-05 0.000218505962786471 0.388232850303325 0.700337067796172 0.999964989463104 -0.000881991926803925 0.00119517456317083 -0.737960758187468 0.465754030651897 0.91331928181636
"ACC_oligodendrocyte1218" "cg00033678" -0.000728310391388063 0.00142916750444483 -0.509604639850094 0.61371976073384 0.999964989463104 0.0127976305959129 0.00781719924729008 1.63711198743582 0.111109654141436 0.723518548638784
"ACC_oligodendrocyte1219" "cg00033703" -0.00211654983904149 0.00178874256606015 -1.18326129159176 0.24516004421143 0.999964989463104 -0.00139112803666585 0.00978398752946239 -0.142184158808131 0.887799088262982 0.988244253949901
"ACC_oligodendrocyte1220" "cg00033706" 0.000695468750151182 0.00114151778897264 0.609249156578715 0.546531247300405 0.999964989463104 0.00102256724328741 0.00624382514503895 0.163772562417109 0.870909128185056 0.986188697756343
"ACC_oligodendrocyte1221" "cg00033748" -0.00047665560495035 0.000935881700949159 -0.509311812023819 0.613922726137717 0.999964989463104 -0.0045099118653778 0.00511904567201467 -0.88100637390931 0.384686106062447 0.889410056600892
"ACC_oligodendrocyte1222" "cg00033750" 0.00302250149671401 0.00245769194426221 1.22981299742241 0.227463109878443 0.999964989463104 -0.0281924884764369 0.013442978207247 -2.09719067023694 0.0437190817719556 0.604088703306172
"ACC_oligodendrocyte1223" "cg00033773" 0.000133113959159137 0.00090335678044961 0.147354801602181 0.883748602899556 0.999964989463104 1.39572934372763e-05 0.0049411422539363 0.00282470989904357 0.997763217729975 0.999774069817882
"ACC_oligodendrocyte1224" "cg00033806" 0.000431688344804931 0.000836000066855053 0.516373576893239 0.609036717122772 0.999964989463104 -0.000873509533428243 0.0045727173847914 -0.191026354773966 0.849675384914702 0.98337935019492
"ACC_oligodendrocyte1225" "cg00033818" -0.000725044908471513 0.00121193792564249 -0.598252512055961 0.553755690418965 0.999964989463104 0.00371393461151952 0.00662900619460631 0.560255112529742 0.579089355223322 0.939794073859932
"ACC_oligodendrocyte1226" "cg00033826" 0.000166905154643532 0.00117358414582656 0.142218310665726 0.887772324810576 0.999964989463104 0.010119992451372 0.006419220331315 1.57651426949834 0.124446755376349 0.738179470761658
"ACC_oligodendrocyte1227" "cg00033834" 0.000207493361197381 0.00141895530723083 0.146229666389081 0.884629724507213 0.999964989463104 0.00115189484881589 0.00776134100805208 0.148414410295958 0.882918934249052 0.98767746301866
"ACC_oligodendrocyte1228" "cg00033877" 3.53983322738398e-05 0.00082976072601761 0.0426608914641359 0.966228941273429 0.999964989463104 0.00734004428937881 0.00453858970532318 1.61725222281492 0.115344452212908 0.728732306486146
"ACC_oligodendrocyte1229" "cg00033909" -0.00117257388612007 0.00201262177765297 -0.582610155141752 0.564115826692267 0.999964989463104 0.0078879609583225 0.0110085524589786 0.716530260242259 0.478704661818588 0.916813769478315
"ACC_oligodendrocyte1230" "cg00033915" -0.000116119556897332 0.000702345788078828 -0.165331036176584 0.86969211732196 0.999964989463104 0.0014992124863609 0.00384166093115864 0.390251121383775 0.698858604086856 0.961769380030546
"ACC_oligodendrocyte1231" "cg00033950" -0.000245720481678082 0.00118416218502099 -0.207505766343761 0.836890138020117 0.999964989463104 0.00446896599549445 0.00647707963735947 0.689966195523932 0.495039453697671 0.92087424842106
"ACC_oligodendrocyte1232" "cg00033992" 0.00154101390394553 0.000982759052725224 1.56804854625582 0.126410036819758 0.999964989463104 -0.00579099197354359 0.00537545340440376 -1.07730298039592 0.289157516508977 0.850439919557799
"ACC_oligodendrocyte1233" "cg00034003" 0.0017980907619679 0.00126199583165869 1.42479928765264 0.163604644744172 0.999964989463104 -0.00360955740128165 0.00690281078644993 -0.522911247743764 0.60452952527681 0.944878074260951
"ACC_oligodendrocyte1234" "cg00034019" 5.72889407165863e-06 0.000100236044529947 0.0571540317509939 0.954767167922443 0.999964989463104 -0.000361758364803149 0.000548266826256464 -0.659821728177894 0.513947323644668 0.925253569295514
"ACC_oligodendrocyte1235" "cg00034039" -0.00026628517077224 0.000241155785505426 -1.10420394938544 0.277491316855994 0.999964989463104 -0.000129098127624906 0.00131906359406413 -0.0978710414007755 0.922626747456129 0.992148615305303
"ACC_oligodendrocyte1236" "cg00034076" 0.0015125954191831 0.00103106883452673 1.46701691345116 0.151837720968121 0.999964989463104 -0.00102412408793587 0.0056396961812378 -0.181592067200877 0.857013697718954 0.984427279623581
"ACC_oligodendrocyte1237" "cg00034078" 0.000378499394501237 0.00124792131243823 0.303303894827883 0.763562251380804 0.999964989463104 -0.00829583599039468 0.00682582658360882 -1.21535991118143 0.232852703367008 0.822099119301565
"ACC_oligodendrocyte1238" "cg00034101" 0.000177681924880687 0.0015323895041358 0.11595088872714 0.90839420639741 0.999964989463104 0.00807754305307552 0.00838179852328711 0.963700455294137 0.342205366195344 0.873690372090119
"ACC_oligodendrocyte1239" "cg00034130" -0.000487403429819975 0.000420124569591711 -1.16014026576367 0.254316501330897 0.999964989463104 0.0026930053536275 0.00229797938937617 1.17190143918504 0.249628146695502 0.831035338208084
"ACC_oligodendrocyte1240" "cg00034154" -0.00122952214972781 0.00101944784168934 -1.20606675442106 0.236367851236786 0.999964989463104 -0.00288014976192814 0.00557613217199555 -0.516513897642675 0.608939813297361 0.945816331705676
"ACC_oligodendrocyte1241" "cg00034221" -0.000200792730796883 0.00120490235317508 -0.16664647576442 0.868665142717412 0.999964989463104 -0.00667988024568586 0.0065905233214473 -1.01355839587848 0.318167632881468 0.86356618022898
"ACC_oligodendrocyte1242" "cg00034241" 0.000812386354028785 0.000948118140814482 0.856840850372195 0.397712598176338 0.999964989463104 -0.00941087430774015 0.00518597602706909 -1.81467755705358 0.0786730059245753 0.677888457904504
"ACC_oligodendrocyte1243" "cg00034257" -6.2906852585197e-05 0.000959823170384322 -0.0655400437561936 0.948139470275979 0.999964989463104 0.00730554968555674 0.00524999969683369 1.39153335379481 0.173373683239241 0.783279811515155
"ACC_oligodendrocyte1244" "cg00034300" -9.83690643661468e-05 0.000989673769414987 -0.0993954446466682 0.921425661576779 0.999964989463104 -0.0115321772079108 0.00541327522580281 -2.13035116946239 0.0406863511813679 0.594335668901952
"ACC_oligodendrocyte1245" "cg00034316" 0.000288665076880648 0.000760765135657625 0.379440465066947 0.706791639404663 0.999964989463104 -0.00157978610531642 0.00416120057819081 -0.379646709076272 0.706639978637257 0.96317671199558
"ACC_oligodendrocyte1246" "cg00034336" 0.000586626184046077 0.00104490820754227 0.561414083851329 0.578308292056364 0.999964989463104 0.00471646634043143 0.00571539419143152 0.825221530214368 0.415171653462252 0.899180029351074
"ACC_oligodendrocyte1247" "cg00034338" -0.000124617661352172 0.000959632501147756 -0.129859775698639 0.897465707931516 0.999964989463104 -0.00649502467643584 0.00524895678240423 -1.23739343753196 0.224673785333379 0.81710251644032
"ACC_oligodendrocyte1248" "cg00034360" -0.000236562709752233 0.000334640709047871 -0.706915516720328 0.484581170174598 0.999964989463104 0.00211061330105636 0.00183040342769186 1.15308640113171 0.257158950987505 0.83510361265938
"ACC_oligodendrocyte1249" "cg00034376" -1.08345367425111e-05 0.00030184638775628 -0.0358942070602454 0.971582966117344 0.999964989463104 -0.00125551055936919 0.00165102645269158 -0.760442424966845 0.452389539948812 0.909734082447108
"ACC_oligodendrocyte1250" "cg00034407" 0.00262503462290356 0.00262432858214857 1.0002690367204 0.324458894732059 0.999964989463104 -0.0109805299573373 0.0143544401570918 -0.764957033305986 0.449733347965126 0.908938061144379
"ACC_oligodendrocyte1251" "cg00034409" 0.00186014421696727 0.00153098185026963 1.21500082880778 0.232987802526178 0.999964989463104 -0.0208120089143757 0.00837409899841765 -2.485283362223 0.0181874310200301 0.501587045020068
"ACC_oligodendrocyte1252" "cg00034416" 0.00010145104449209 0.000303676664945317 0.334075864901764 0.740436145517332 0.999964989463104 -0.000133052153878906 0.00166103762452411 -0.0801018302743293 0.936640078292022 0.993586652456325
"ACC_oligodendrocyte1253" "cg00034425" -0.00106507958856502 0.000791094272504603 -1.34633712514816 0.187369452658231 0.999964989463104 0.00302952824880658 0.0043270935928261 0.700130048915337 0.488752931091275 0.919276717777926
"ACC_oligodendrocyte1254" "cg00034433" 0.000202425407819072 0.000270253879600226 0.749019433573017 0.459151574618253 0.999964989463104 -0.000550873313084129 0.00147822310374233 -0.372659114642111 0.711785028908036 0.964023855247977
"ACC_oligodendrocyte1255" "cg00034468" -5.38019074814678e-05 0.000437333623588228 -0.123022572652966 0.902835433968101 0.999964989463104 -0.0038503877257418 0.00239210873637695 -1.60962069457324 0.117006684604665 0.730525808900662
"ACC_oligodendrocyte1256" "cg00034555" -0.000304767311610093 0.00029578737806467 -1.03035942102796 0.310334290533734 0.999964989463104 -0.00074596008522529 0.00161788514080667 -0.461071102274514 0.647772141227732 0.9530957775323
"ACC_oligodendrocyte1257" "cg00034556" 0.00166409481670638 0.00202664093049828 0.82110984322084 0.417476318036207 0.999964989463104 0.0070575774506671 0.0110852338211906 0.636664734773187 0.528735212674893 0.928862403654143
"ACC_oligodendrocyte1258" "cg00034559" 0.000380224716302465 0.00114089907155392 0.333267618304391 0.741040549264223 0.999964989463104 -0.00475547148881137 0.00624044091098316 -0.762040944966205 0.45144798406685 0.909418464247158
"ACC_oligodendrocyte1259" "cg00034574" -0.000304197962808858 0.00106633985772074 -0.285272993039077 0.777217881258255 0.999964989463104 0.00131100679146464 0.00583262011430079 0.224771503333506 0.823543064052156 0.979845903588109
"ACC_oligodendrocyte1260" "cg00034604" 0.000390327067182145 0.00102763780769701 0.379829414856668 0.706505636794207 0.999964989463104 -0.00311547053675481 0.00562092929753292 -0.554262537712797 0.583136163134153 0.940644712793534
"ACC_oligodendrocyte1261" "cg00034611" 0.00217960617275349 0.00119030441863574 1.83113339632195 0.0761224662574038 0.999964989463104 -0.00587486595211095 0.00651067616389716 -0.902343443940296 0.373413848558977 0.885799992260962
"ACC_oligodendrocyte1262" "cg00034635" -7.25099445142219e-05 0.00119829352299793 -0.0605110042928499 0.952113639798244 0.999964989463104 -0.00292695545833649 0.00655437462500295 -0.446565176053722 0.658105921054575 0.955072050129987
"ACC_oligodendrocyte1263" "cg00034650" 3.13294070554005e-05 0.000251969033983798 0.12433832269014 0.901801715486856 0.999964989463104 0.00237847384634938 0.00137820943778292 1.72577097583626 0.0937424293884057 0.701119617013914
"ACC_oligodendrocyte1264" "cg00034668" 0.000818678587870577 0.00108345487714372 0.755618535798033 0.455237920037586 0.999964989463104 0.00301961361514364 0.00592623511501596 0.509533212324383 0.613769265867795 0.946649342838864
"ACC_oligodendrocyte1265" "cg00034755" 0.00112418864858693 0.000994983468158316 1.12985661024878 0.266682520245797 0.999964989463104 -0.00088198666732799 0.00544231798873339 -0.162060847814087 0.872246173119361 0.98632252077719
"ACC_oligodendrocyte1266" "cg00034769" 0.000314199861230225 0.000742948323076898 0.422909442650029 0.67510461420286 0.999964989463104 0.00155426463744688 0.00406374693929822 0.382470823273088 0.704564504494194 0.96280074450182
"ACC_oligodendrocyte1267" "cg00034781" -0.00042984289891812 0.000742360688461664 -0.579021634091172 0.566506251861094 0.999964989463104 0.00748202910212245 0.00406053272063065 1.84262253671986 0.0743838343765367 0.669570452182888
"ACC_oligodendrocyte1268" "cg00034798" 0.000196860728533991 0.000725138837562434 0.271480050904102 0.78771299216615 0.999964989463104 -0.000486219300757903 0.00396633337767908 -0.122586594332727 0.903177998258792 0.990028727545885
"ACC_oligodendrocyte1269" "cg00034823" -1.84907998627753e-06 0.000851968774348508 -0.00217036121739497 0.998281371047352 0.999964989463104 -0.00219428111170731 0.00466006233757664 -0.470869476147049 0.640831738846203 0.951800323129995
"ACC_oligodendrocyte1270" "cg00034853" 0.0026129312055617 0.00232288032438127 1.1248669068897 0.268760871989138 0.999964989463104 -0.013528812252536 0.0127055913787741 -1.06479201551666 0.294699363590326 0.853275136691297
"ACC_oligodendrocyte1271" "cg00035000" 0.000319509816074073 0.000614201385297188 0.520203672154655 0.606394279413709 0.999964989463104 -0.00490097019036872 0.0033595324494135 -1.45882507883629 0.154066726658195 0.767713521293074
"ACC_oligodendrocyte1272" "cg00035008" 0.00035596663409424 0.00134032094759894 0.265583131213401 0.792212446627549 0.999964989463104 0.00957851298976482 0.0073312301532966 1.30653557308628 0.200403364802137 0.801619439779831
"ACC_oligodendrocyte1273" "cg00035074" -0.00126711162366447 0.000725143602520391 -1.74739405996323 0.0898702481622105 0.999964989463104 0.00972389069868335 0.00396635944084219 2.45159089681964 0.019684649775121 0.510128943985956
"ACC_oligodendrocyte1274" "cg00035083" -0.00108050436137903 0.000863820545521157 -1.25084355423283 0.219787687867977 0.999964989463104 0.0053323984273011 0.00472488864827976 1.12857652830454 0.267214604393257 0.840230537725873
"ACC_oligodendrocyte1275" "cg00035197" 0.00187448581113285 0.00149060282470618 1.25753539444844 0.217386615500122 0.999964989463104 -0.00875622045552873 0.00815323553261734 -1.07395651953131 0.290632619873626 0.85126260633549
"ACC_oligodendrocyte1276" "cg00035220" -0.000360629508354999 0.00204713988726131 -0.176162611357963 0.861242828038841 0.999964989463104 0.00572426532609246 0.0111973581375356 0.511215704256497 0.612603650646454 0.94640139092995
"ACC_oligodendrocyte1277" "cg00035237" 0.000224193979969562 0.000201601201107284 1.11206668778851 0.274145643966687 0.999964989463104 0.000899521633903101 0.00110270962126363 0.815737540108078 0.420499434411678 0.900968428134629
"ACC_oligodendrocyte1278" "cg00035249" 0.000291650205368605 0.000269381412357313 1.08266640528915 0.28680436363915 0.999964989463104 -0.000265020056689516 0.00147345091975873 -0.179863511662073 0.858359650572032 0.984534278768547
"ACC_oligodendrocyte1279" "cg00035268" -0.000221610624623104 0.00111613244173878 -0.198552265247183 0.843831192521583 0.999964989463104 0.00387059960782715 0.00610497345923474 0.634007606039998 0.530446420607106 0.929256756068069
"ACC_oligodendrocyte1280" "cg00035316" 0.00251101172753312 0.000991684754797312 2.53206648119375 0.0162811049826128 0.999964989463104 -0.0146106063826623 0.00542427482757662 -2.69355938758543 0.0110252939411857 0.45299596802352
"ACC_oligodendrocyte1281" "cg00035347" 0.00191388020196538 0.00231097084417906 0.828171504969921 0.413523001224184 0.999964989463104 -0.0107798339467102 0.012640449413691 -0.852804642771205 0.399915144469207 0.894563276737729
"ACC_oligodendrocyte1282" "cg00035348" -0.0027242904086329 0.00214661624242831 -1.26910919370996 0.213280525823154 0.999964989463104 0.0161088029161236 0.0117414696474294 1.37195797458374 0.179331970848174 0.787660428888818
"ACC_oligodendrocyte1283" "cg00035357" 0.00108271139739183 0.000892219019041008 1.21350405481781 0.233551566835293 0.999964989463104 -0.0053475402727251 0.00488022140328094 -1.09575771892849 0.281117565245186 0.846518685176992
"ACC_oligodendrocyte1284" "cg00035389" -2.05381354872443e-05 0.000315314295161413 -0.0651354404237543 0.948459157199173 0.999964989463104 -0.000411084086183706 0.0017246926361883 -0.238352085211098 0.813081927369609 0.978397998784463
"ACC_oligodendrocyte1285" "cg00035398" 0.00181797738078553 0.00142748669529145 1.27355119090225 0.211720258054 0.999964989463104 0.00445816942786219 0.00780800562932172 0.570974156463239 0.571885334323493 0.938244793100924
"ACC_oligodendrocyte1286" "cg00035449" -0.00528444316083636 0.0104072217527103 -0.507766941687408 0.614994021731367 0.999964989463104 0.117276963987401 0.0569249761127687 2.06020225208483 0.0473358707685557 0.613303653794651
"ACC_oligodendrocyte1287" "cg00035452" -0.00120412994260256 0.000532281570064087 -2.26220483729614 0.0303939185647134 0.999964989463104 0.00120510202202369 0.00291145095022833 0.413918023221095 0.681612097307109 0.958739270352058
"ACC_oligodendrocyte1288" "cg00035453" 0.000279826428937417 0.00036780588904161 0.76079920761073 0.45217928825045 0.999964989463104 -0.00343235174960042 0.00201180890974836 -1.70610227093076 0.0973852445869501 0.706537425242943
"ACC_oligodendrocyte1289" "cg00035505" 0.00127542127337654 0.000984303954149834 1.29575957507775 0.204048705545988 0.999964989463104 -0.0065925562946158 0.00538390364009408 -1.22449373824614 0.229435762482068 0.819779769803594
"ACC_oligodendrocyte1290" "cg00035526" 0.00227151794106434 0.00186652444128022 1.21697733543009 0.232244893137011 0.999964989463104 -0.00735428816737073 0.0102094355014686 -0.720342291825327 0.476386074151425 0.916179747032027
"ACC_oligodendrocyte1291" "cg00035583" -7.7310472549195e-05 0.00157643638283081 -0.0490412891958054 0.961182013178744 0.999964989463104 -0.00339109935548641 0.00862272425516194 -0.3932747070575 0.696645942935793 0.961340229371983
"ACC_oligodendrocyte1292" "cg00035608" 0.000106590801519768 0.000274750749420437 0.387954543325585 0.70054103207727 0.999964989463104 0.000281089004022092 0.00150281988981841 0.187041045920717 0.852773673456538 0.983795121686572
"ACC_oligodendrocyte1293" "cg00035623" -0.000214862819222264 0.000249411256080515 -0.861480041433664 0.395190472943177 0.999964989463104 -0.000261305508185485 0.00136421901368073 -0.19154219781798 0.849274530705217 0.983321182595504
"ACC_oligodendrocyte1294" "cg00035630" -0.00141859866044748 0.00107757950909746 -1.31646773947627 0.197087706050055 0.999964989463104 0.00885723574530347 0.00589409827834289 1.50272956558058 0.142418926171911 0.757460509588954
"ACC_oligodendrocyte1295" "cg00035636" -0.000475563612497751 0.00172725527321356 -0.275329084167717 0.784780092962584 0.999964989463104 -0.0172210057591184 0.0094476669667129 -1.82277866268925 0.0774084411405974 0.675503471621143
"ACC_oligodendrocyte1296" "cg00035673" -0.00123177857687937 0.00115233232568729 -1.06894387098331 0.292852062656665 0.999964989463104 -0.00365601766011035 0.00630297803509737 -0.580046073419939 0.565823322953497 0.937002437907442
"ACC_oligodendrocyte1297" "cg00035689" -0.00074497943048326 0.00336200405772526 -0.221587903432608 0.826000224290628 0.999964989463104 -0.0108663377946632 0.0183893459008119 -0.590903986105533 0.558610563207257 0.935445774102522
"ACC_oligodendrocyte1298" "cg00035812" 0.000144411455756239 0.000365229507904859 0.395399201408058 0.695092849115222 0.999964989463104 -0.000673247569515671 0.00199771673047594 -0.337008525405538 0.738244522648499 0.967823933377736
"ACC_oligodendrocyte1299" "cg00035847" -0.000996425586595093 0.00113926553700543 -0.874621020499051 0.388101355742516 0.999964989463104 -0.00509249286438082 0.00623150587362533 -0.817217052772854 0.41966554014072 0.900741756040972
"ACC_oligodendrocyte1300" "cg00035869" -0.000395778584380146 0.00183288236665182 -0.215932343275868 0.830369672267231 0.999964989463104 -0.0172367672610225 0.0100254215215506 -1.71930598867793 0.0949269874635611 0.70293547809539
"ACC_oligodendrocyte1301" "cg00035889" 0.000148176810856242 0.000687963161326504 0.215384804283028 0.830792991082639 0.999964989463104 -0.00648342974356727 0.00376299145492676 -1.72294564609726 0.0942585713764131 0.70191363943771
"ACC_oligodendrocyte1302" "cg00035923" -0.000848108491531411 0.000750319022060613 -1.13033052154567 0.266485725812295 0.999964989463104 -0.00538692794965675 0.00410406287313263 -1.31258416748984 0.198379125848664 0.800524690249818
"ACC_oligodendrocyte1303" "cg00035934" 0.00195067924671489 0.0014023469864402 1.3910104029721 0.173530821110911 0.999964989463104 0.00512304422426725 0.0076704975258294 0.667889430511655 0.508848680466976 0.924071752578462
"ACC_oligodendrocyte1304" "cg00035937" 0.000375817441141914 0.00144571809269054 0.259952090965745 0.796515799998934 0.999964989463104 0.00310218075387103 0.00790772694650951 0.392297404153584 0.697360839474213 0.961516332254468
"ACC_oligodendrocyte1305" "cg00035945" 0.000384641736859672 0.000331382904773154 1.16071689673605 0.254085154904577 0.999964989463104 -0.000602618174980276 0.00181258402930439 -0.332463579750034 0.741641972147164 0.968364055834502
"ACC_oligodendrocyte1306" "cg00035969" -0.0013413068745298 0.00101694213273512 -1.31896086449116 0.196262055978753 0.999964989463104 0.00601427204654486 0.00556242655240237 1.08123172322111 0.287432488316529 0.849633859996953
"ACC_oligodendrocyte1307" "cg00035980" -0.000266486617686782 0.00114672215869813 -0.23238987375052 0.817670453519731 0.999964989463104 -0.00512344673840613 0.0062722917838158 -0.816838073704735 0.419879046306552 0.90078442129241
"ACC_oligodendrocyte1308" "cg00036011" -0.000461539524289366 0.000519458927409673 -0.888500514546689 0.380702414872269 0.999964989463104 -0.000928476897007088 0.00284131420824771 -0.326777268882098 0.745900039701983 0.969073801248859
"ACC_oligodendrocyte1309" "cg00036110" 0.000297643822724755 0.00105370243311756 0.282474267278784 0.779344079414407 0.999964989463104 -0.00450883464585327 0.00576349647008947 -0.782308910789231 0.439610748212892 0.906134894502807
"ACC_oligodendrocyte1310" "cg00036114" -0.000382936868562923 0.00037810732036396 -1.01277295608642 0.31853712532935 0.999964989463104 -0.000818684623918407 0.00206815523789298 -0.395852597966715 0.694761570299143 0.961042989171325
"ACC_oligodendrocyte1311" "cg00036115" 0.000305102188460656 0.00022930608838889 1.33054551932882 0.192460296370567 0.999964989463104 -0.000686593367412663 0.00125424862794441 -0.547414086900713 0.58777777022494 0.941482416134511
"ACC_oligodendrocyte1312" "cg00036119" -0.0019574771443723 0.000982959277574191 -1.99141224772107 0.0547663208240327 0.999964989463104 0.0141187649115993 0.00537654858571295 2.62599038891175 0.012996673327618 0.468348165985059
"ACC_oligodendrocyte1313" "cg00036137" 4.32615947481566e-05 0.00114086472656856 0.0379200037836886 0.969979936663344 0.999964989463104 -0.000579375217646021 0.00624025305225222 -0.0928448274123938 0.926588221905351 0.992507280817878
"ACC_oligodendrocyte1314" "cg00036171" -0.0029345039867871 0.00145370099587218 -2.01864344533002 0.051711092113971 0.999964989463104 -0.00495595812447621 0.00795139148866336 -0.623281866015795 0.537383648073228 0.930659140021433
"ACC_oligodendrocyte1315" "cg00036258" -0.000550724188643973 0.00103940434468433 -0.529845955965512 0.599765789612595 0.999964989463104 0.00129986272503213 0.00568528939793711 0.228636157994663 0.820562685429145 0.979387682124933
"ACC_oligodendrocyte1316" "cg00036263" 2.8731992029545e-05 0.00041711559265025 0.0688825652548468 0.945498801874939 0.999964989463104 -0.000523964012716044 0.00228152101608629 -0.229655571446301 0.819776974688967 0.979275854708439
"ACC_oligodendrocyte1317" "cg00036272" -0.000346403524673286 0.00145294016630264 -0.238415547114231 0.813033122769885 0.999964989463104 -0.0109300770509275 0.0079472299356475 -1.37533167398371 0.17829388440741 0.786909136032145
"ACC_oligodendrocyte1318" "cg00036279" -5.92775250826135e-05 0.000706709201147926 -0.0838782415544151 0.933660013871687 0.999964989463104 0.00130139369395664 0.00386552774120942 0.336666499656129 0.738500009635991 0.967892063231709
"ACC_oligodendrocyte1319" "cg00036299" 0.000919914134589771 0.00105000883942397 0.876101324151172 0.387307889365136 0.999964989463104 -0.0082847637663184 0.00574329340939044 -1.4425109733681 0.158583223802032 0.771918851930556
"ACC_oligodendrocyte1320" "cg00036324" -0.000200376908422469 0.00117547013835725 -0.170465332877363 0.865685048508434 0.999964989463104 0.00483272532902972 0.00642953625253871 0.751644463801183 0.457592420722217 0.910847764071966
"ACC_oligodendrocyte1321" "cg00036328" -8.1493341662003e-05 0.000308129677241628 -0.264477418700887 0.793056936621105 0.999964989463104 -0.000265199271290091 0.00168539452059307 -0.157351449793946 0.875926710639833 0.986847688134642
"ACC_oligodendrocyte1322" "cg00036347" 0.000103079725139569 0.0020669445178617 0.0498705815510749 0.960526153530891 0.999964989463104 0.00795301191948117 0.0113056846583532 0.703452480748706 0.486707747152399 0.918886664712884
"ACC_oligodendrocyte1323" "cg00036352" -0.00429117806981032 0.00216225715231404 -1.98458266872556 0.0555568386907152 0.999964989463104 0.00923281647648235 0.0118270216268897 0.7806544003852 0.440570006275161 0.906417144154082
"ACC_oligodendrocyte1324" "cg00036386" 4.40089205782426e-06 0.000419003095583091 0.0105032447354593 0.991683018933232 0.999964989463104 9.26023359198267e-05 0.00229184519884303 0.0404051442770106 0.968013598712691 0.996771853891
"ACC_oligodendrocyte1325" "cg00036408" 0.000742761158119293 0.00102092640290439 0.727536437500536 0.472027969284763 0.999964989463104 -0.00148658608237842 0.005584219542847 -0.266211969456437 0.791732283899642 0.975509158655908
"ACC_oligodendrocyte1326" "cg00036440" 0.000355437719313333 0.000378699202021003 0.938575305721452 0.354768131148052 0.999964989463104 -0.00147986903063638 0.00207139268684808 -0.714431908557237 0.479983686414351 0.917229474079845
"ACC_oligodendrocyte1327" "cg00036534" -5.17621179847601e-05 0.000659627885108448 -0.0784716946528875 0.937926750258836 0.999964989463104 0.00113142447118058 0.00360800437382207 0.313587333593508 0.755808130926233 0.970576824445516
"ACC_oligodendrocyte1328" "cg00036558" 8.43074104495466e-05 0.00136447385665319 0.0617874868312518 0.9511047847264 0.999964989463104 0.0136291266375574 0.00746334070149446 1.82614290070241 0.0768884023682211 0.674570323622825
"ACC_oligodendrocyte1329" "cg00036570" -0.00133792489469025 0.0018509080143327 -0.722847858634732 0.474865627653987 0.999964989463104 0.00920408000752498 0.0101240174377358 0.909133164194102 0.369872171535876 0.884279797239405
"ACC_oligodendrocyte1330" "cg00036585" -0.000411380463181642 0.000865577134624922 -0.475267248550765 0.637727299688432 0.999964989463104 0.00199534275375989 0.00473449676417734 0.421447696164303 0.676160832713727 0.957910550561352
"ACC_oligodendrocyte1331" "cg00036588" 0.000776099019276095 0.00166864508154792 0.465107306435798 0.644909282892052 0.999964989463104 -0.0116682495834476 0.00912708344886264 -1.27842039013039 0.210019864204881 0.807986179911506
"ACC_oligodendrocyte1332" "cg00036599" 0.000250512976972507 0.00126569525697423 0.197925192175708 0.84431780322278 0.999964989463104 0.00678936823799792 0.00692304574470511 0.980690939849786 0.33388066573305 0.870076565109931
"ACC_oligodendrocyte1333" "cg00036614" -0.00193859699498839 0.00117402349851994 -1.65124207260956 0.108175436656097 0.999964989463104 -0.00786768034076989 0.00642162348387288 -1.22518555635169 0.229178483053462 0.819715357330517
"ACC_oligodendrocyte1334" "cg00036619" -0.00061148876505199 0.000862438915136263 -0.709022696355691 0.483289777523244 0.999964989463104 0.00624005189109141 0.0047173314655344 1.3227927561763 0.194998216437827 0.798448922402062
"ACC_oligodendrocyte1335" "cg00036656" -1.82140016426065e-05 0.0013726776017742 -0.0132689581436055 0.98949311088691 0.999964989463104 -0.00236857179904293 0.00750821319543613 -0.315464110753097 0.754395711588823 0.970327905900666
"ACC_oligodendrocyte1336" "cg00036664" 0.000580512489413651 0.000343258169285578 1.69118331727361 0.10022664982061 0.999964989463104 -0.00210962994856703 0.00187753884287185 -1.12361454282362 0.26928433841967 0.841190220894147
"ACC_oligodendrocyte1337" "cg00036723" 0.000430741791573637 0.000887700486515483 0.485233249408751 0.630716801013169 0.999964989463104 -0.00587575423667168 0.0048555061274665 -1.21012188686858 0.234829194117683 0.82310820838337
"ACC_oligodendrocyte1338" "cg00036732" -0.0027448162475915 0.00110584504160039 -2.48209843543646 0.0183243671625116 0.999964989463104 0.00193551417744588 0.00604870387825962 0.319988251433922 0.750994486127802 0.969893427402723
"ACC_oligodendrocyte1339" "cg00036871" 0.00105311729589675 0.000859021962792759 1.22594920911332 0.228894738545958 0.999964989463104 -0.000634889973465963 0.00469864156585183 -0.1351220272004 0.89333622840089 0.988868024336392
"ACC_oligodendrocyte1340" "cg00036976" 0.000148072037011536 0.000629800380482487 0.23510947531994 0.815576623160204 0.999964989463104 -0.0112780698216684 0.0034448551656394 -3.27388795156359 0.00249353912555545 0.328140155510756
"ACC_oligodendrocyte1341" "cg00036984" -0.000103054007271385 0.00111600433724012 -0.0923419415432006 0.926984684296899 0.999964989463104 -0.00793057875192567 0.00610427275873089 -1.29918486040497 0.202884555999294 0.803157011396542
"ACC_oligodendrocyte1342" "cg00037013" -0.000512366577974734 0.000921451788905866 -0.556042740535693 0.581932546100579 0.999964989463104 0.00806806656849704 0.00504011755672207 1.60076952128558 0.118959154316561 0.732317466959077
"ACC_oligodendrocyte1343" "cg00037026" 0.000611536263706776 0.000986969570976283 0.61961004846569 0.539769429359312 0.999964989463104 -0.00640252916547271 0.00539848391692271 -1.18598652214238 0.244096925537197 0.828118302176096
"ACC_oligodendrocyte1344" "cg00037035" 0.00127425439010719 0.00194349308342201 0.655651620773224 0.516593617336967 0.999964989463104 -0.0114028982521521 0.0106304352859896 -1.07266522445987 0.291203229819788 0.851553439150895
"ACC_oligodendrocyte1345" "cg00037058" -2.51259996299391e-05 0.000240901143919098 -0.104300042835734 0.917562586994195 0.999964989463104 0.00103261571171862 0.00131767076641393 0.783667466896078 0.438824017996492 0.905941218944313
"ACC_oligodendrocyte1346" "cg00037131" -0.000895679432985163 0.00055054981369902 -1.62688172931582 0.113274802042931 0.999964989463104 0.00252463249829265 0.00301137380737991 0.838365696117031 0.407857057549338 0.897075040293566
"ACC_oligodendrocyte1347" "cg00037153" 4.90925483474297e-05 0.000234316184317955 0.209514116535858 0.835334998480278 0.999964989463104 -0.00262083217304008 0.00128165263622457 -2.04488493915201 0.0489090753112052 0.617249964650694
"ACC_oligodendrocyte1348" "cg00037186" 0.00020557939062122 0.000364731669947583 0.563645571690455 0.576805890843331 0.999964989463104 0.000627535801353277 0.00199499367772476 0.314555283237272 0.755079567328596 0.970479475811639
"ACC_oligodendrocyte1349" "cg00037187" 0.000259615000090107 0.000946441594614999 0.274306414222755 0.785559040601067 0.999964989463104 -0.00556324096100226 0.00517680572642357 -1.07464742835649 0.290327637702116 0.851061021219943
"ACC_oligodendrocyte1350" "cg00037188" 0.000543520301545166 0.00162804155963267 0.333849156570548 0.740605660257208 0.999964989463104 -0.0139559191767723 0.00890499204252567 -1.56720175718586 0.126607795473761 0.74060096501928
"ACC_oligodendrocyte1351" "cg00037223" 0.000506718528369261 0.000975152594108702 0.519629985533091 0.60678973249589 0.999964989463104 -0.00837910581169045 0.00533384792262031 -1.57093076766503 0.125738808967678 0.739533639137105
"ACC_oligodendrocyte1352" "cg00037314" -0.000325321084844952 0.00163398108385997 -0.199097216031683 0.843408359601515 0.999964989463104 0.0122756958063869 0.00893747979793188 1.37350753052639 0.17885459068765 0.787259670005255
"ACC_oligodendrocyte1353" "cg00037317" 9.75005560046964e-05 0.00146939350629609 0.0663542853476103 0.947496144738063 0.999964989463104 0.0160198178429482 0.00803722571053894 1.99320243326525 0.0545607378929834 0.63095089321609
"ACC_oligodendrocyte1354" "cg00037376" -0.000384850611650036 0.00183768830897007 -0.209421048047982 0.835407050011878 0.999964989463104 -0.00714186406523324 0.0100517088591481 -0.710512427818022 0.482377970634323 0.917763971722764
"ACC_oligodendrocyte1355" "cg00037388" 6.69436487675093e-05 0.000286780697220407 0.233431501549281 0.81686833908557 0.999964989463104 -0.00166352353306606 0.00156862078341162 -1.06050076006773 0.296617256127067 0.854079300049887
"ACC_oligodendrocyte1356" "cg00037400" 3.23967061681224e-06 0.000344700924580696 0.00939849703261766 0.992557783908055 0.999964989463104 -0.00187457767285729 0.00188543036403502 -0.994243918319792 0.327338953977934 0.867490859392055
"ACC_oligodendrocyte1357" "cg00037406" -0.000868201958285267 0.00131905112651715 -0.658201900465895 0.514974367512463 0.999964989463104 0.00799608222683328 0.00721488939629402 1.1082750944097 0.275755389469795 0.844115691060953
"ACC_oligodendrocyte1358" "cg00037419" 0.0022494621420779 0.00168957698687192 1.33137593584448 0.192189966258972 0.999964989463104 0.0101933022263106 0.00924157588871607 1.10298312204054 0.278013389164771 0.845260022036913
"ACC_oligodendrocyte1359" "cg00037441" 0.000271078706636505 0.000403497980282561 0.671821718777067 0.506373629975906 0.999964989463104 0.00218617926291846 0.00220703598279279 0.990549895861717 0.329113288681137 0.868187672862177
"ACC_oligodendrocyte1360" "cg00037450" -0.000399767491681906 0.000246658556534419 -1.62073230825107 0.114592923324865 0.999964989463104 0.00150696127781555 0.00134916241551933 1.11696061236295 0.272077839759296 0.842548155009197
"ACC_oligodendrocyte1361" "cg00037457" -0.00152680309535668 0.000917510194926486 -1.66407207658222 0.105567030436916 0.999964989463104 -0.0060168906883107 0.00501855799467427 -1.19892819704303 0.23909456004432 0.825676775467574
"ACC_oligodendrocyte1362" "cg00037458" -0.000154938712942252 0.000831808047021154 -0.186267388849042 0.853375412839073 0.999964989463104 -0.000339665752259664 0.00454978805412281 -0.0746552912397478 0.94093970836975 0.99407623456729
"ACC_oligodendrocyte1363" "cg00037535" 0.000419414230500654 0.00143979558124648 0.29130123467774 0.772644156782372 0.999964989463104 -0.000558444014600523 0.00787533224689694 -0.0709105339423061 0.943896963559006 0.994415179507826
"ACC_oligodendrocyte1364" "cg00037614" 0.00117759954019076 0.00193490399232158 0.608608770700725 0.546950617809163 0.999964989463104 0.00220353042138274 0.0105834550431025 0.208205204482712 0.836348461291084 0.981600780917549
"ACC_oligodendrocyte1365" "cg00037635" 0.000414193221725008 0.000380111569558105 1.08966223313467 0.283755379703502 0.999964989463104 -0.000882618542137181 0.00207911799435304 -0.424515849766297 0.673944639357284 0.957490554449982
"ACC_oligodendrocyte1366" "cg00037671" 2.37550295689859e-05 0.00152878371482465 0.015538515578517 0.987696123120793 0.999964989463104 -0.00794834807199689 0.00836207573124114 -0.950523330266127 0.348756486997241 0.876449438028476
"ACC_oligodendrocyte1367" "cg00037681" -0.00152476108499556 0.00130524259522384 -1.16818213761563 0.251103894600585 0.999964989463104 0.00418499782231272 0.00713936008283253 0.586186685327171 0.561738454766482 0.936083338271932
"ACC_oligodendrocyte1368" "cg00037728" -0.000436692637945511 0.0011754899422764 -0.371498404401344 0.712641012868316 0.999964989463104 0.00121846977005111 0.00642964457516805 0.189508106677772 0.850855429188296 0.983502431024119
"ACC_oligodendrocyte1369" "cg00037755" 0.000595526404503973 0.00130588433074628 0.456033042500513 0.65135326618673 0.999964989463104 -0.00943183135033987 0.00714287022032682 -1.32045397150003 0.19576885304456 0.798962535526038
"ACC_oligodendrocyte1370" "cg00037763" 0.00122843604788932 0.00112051741839133 1.09631142517439 0.28087881479885 0.999964989463104 0.00550688012724568 0.00612895821685138 0.898501822398574 0.375427424034075 0.886407276530974
"ACC_oligodendrocyte1371" "cg00037791" -0.000386704771476098 0.000874012313167363 -0.442447738607601 0.661051723504042 0.999964989463104 -0.00265998197142268 0.00478063514274224 -0.556407651284778 0.581685975485014 0.940307180912122
"ACC_oligodendrocyte1372" "cg00037806" -0.00160914975866991 0.00126750709938602 -1.26953904987939 0.213129158927922 0.999964989463104 0.00621300614966298 0.00693295608278207 0.896155417036742 0.376660730733929 0.886816881625947
"ACC_oligodendrocyte1373" "cg00037856" -0.000150937406257293 0.00160397462024957 -0.0941021163001991 0.925597091065452 0.999964989463104 0.00692147510010835 0.00877335172755557 0.788920279848031 0.435790122011082 0.905245557226762
"ACC_oligodendrocyte1374" "cg00037930" 0.000437481379433902 0.000684330628399451 0.639283646352504 0.527051497440996 0.999964989463104 -0.00145066300991592 0.00374312238179513 -0.387554256032689 0.700834432309715 0.962087056329099
"ACC_oligodendrocyte1375" "cg00037940" -0.000412353124549976 0.00105233182587818 -0.391847052811371 0.697690365893938 0.999964989463104 0.00323465431497203 0.00575599958127363 0.561962222077906 0.577939066938858 0.939587037487592
"ACC_oligodendrocyte1376" "cg00037952" -0.000239485775299988 0.00122148365592015 -0.196061383334337 0.845764491005489 0.999964989463104 0.00368651717320219 0.00668121902152078 0.551773136208766 0.584821311520244 0.940911046541968
"ACC_oligodendrocyte1377" "cg00037986" 0.000810455934936099 0.00225878113919737 0.358802329660006 0.722028445090202 0.999964989463104 0.00119576680222447 0.0123549843991071 0.0967841612419101 0.92348321932544 0.992216397523082
"ACC_oligodendrocyte1378" "cg00038020" 0.00100006025662585 0.00164913697118492 0.606414308877753 0.548388971189681 0.999964989463104 0.0028294278461256 0.0090203788217483 0.313670623156513 0.755745430970254 0.970576824445516
"ACC_oligodendrocyte1379" "cg00038038" 0.00030820618844116 0.00173156664854397 0.177992680039386 0.859816873086762 0.999964989463104 -0.00934030222833906 0.00947124914296788 -0.986174271983328 0.331223434276041 0.869128722966536
"ACC_oligodendrocyte1380" "cg00038046" -0.000152045071154601 0.000625123018860783 -0.243224239977095 0.809337279221216 0.999964989463104 0.00802533296017571 0.00341927113323256 2.3470887939175 0.0250716251771166 0.53757152086262
"ACC_oligodendrocyte1381" "cg00038131" 0.000847383461504918 0.000902023087488759 0.93942546843678 0.354338123207473 0.999964989463104 -0.0136354881719841 0.00493384727726124 -2.76366239279971 0.00927631586283163 0.436810341638297
"ACC_oligodendrocyte1382" "cg00038167" -0.00140599549102352 0.000982085492146316 -1.43164266478549 0.161649818785685 0.999964989463104 0.00387388208375937 0.00537176919157768 0.721155720881154 0.475892157502683 0.916041092224321
"ACC_oligodendrocyte1383" "cg00038193" 0.000903565296631395 0.000836641252868691 1.07999132666867 0.287976334049 0.999964989463104 0.00720642840927959 0.00457622451660593 1.57475411949945 0.124852889969196 0.738601019844083
"ACC_oligodendrocyte1384" "cg00038233" -0.00136833749057555 0.00140292809571275 -0.975343992865421 0.336485617771478 0.999964989463104 0.00863834798041514 0.00767367605245685 1.12571183893662 0.268408118160798 0.840784131090637
"ACC_oligodendrocyte1385" "cg00038239" 0.000287202030335828 0.000206442149913895 1.39119860191156 0.173474257698508 0.999964989463104 -0.00206233599518924 0.00112918843585289 -1.82638781066823 0.0768506611179336 0.674570323622825
"ACC_oligodendrocyte1386" "cg00038298" -0.00107926188576336 0.000757873638567366 -1.42406574241522 0.163815284863276 0.999964989463104 0.0028780347221961 0.00414538479116287 0.694274444276319 0.492369220514126 0.920182788551879
"ACC_oligodendrocyte1387" "cg00038342" -0.000363775500691938 0.00109022529709148 -0.33367002367531 0.740739611129096 0.999964989463104 -0.00207681597417205 0.00596326766827155 -0.348268112334125 0.729850857534064 0.966537683815065
"ACC_oligodendrocyte1388" "cg00038358" -0.00103228919355363 0.00106935653357269 -0.965336780713143 0.341397634636999 0.999964989463104 0.00427390766951295 0.00584912059876176 0.730692348934936 0.470123439633353 0.914511667966835
"ACC_oligodendrocyte1389" "cg00038376" -0.000604943493867174 0.00133493375214018 -0.45316368164137 0.653396623111999 0.999964989463104 -0.00893668154672889 0.00730176350214879 -1.22390728542481 0.229654026019925 0.819965834457302
"ACC_oligodendrocyte1390" "cg00038436" 0.000345747877245516 0.000263650407658005 1.31138760723634 0.198778324376122 0.999964989463104 -0.00101390748945082 0.00144210371554207 -0.703075290995763 0.48693968956915 0.918961257777154
"ACC_oligodendrocyte1391" "cg00038446" -0.000373256485902012 0.000915157934643337 -0.407860186501558 0.686010468522771 0.999964989463104 0.00351454399695082 0.00500569170205453 0.702109559705468 0.487533823925377 0.919048009439019
"ACC_oligodendrocyte1392" "cg00038450" -0.000195405153521292 0.00126071296809963 -0.1549957511866 0.877768819700962 0.999964989463104 0.0122541731651436 0.00689579383426133 1.77705039617912 0.0847792369402961 0.688037378017792
"ACC_oligodendrocyte1393" "cg00038503" -9.46887361097494e-05 0.00157498556573292 -0.0601203834307433 0.952422379168715 0.999964989463104 0.0186191098077864 0.00861478863789506 2.16129618385342 0.0380259755260577 0.586847044882576
"ACC_oligodendrocyte1394" "cg00038584" -0.00034209036691796 0.000765134531641198 -0.447098324243951 0.657724886937904 0.999964989463104 0.00272784328143843 0.00418510011333113 0.651798811872913 0.519045107505919 0.926445256199116
"ACC_oligodendrocyte1395" "cg00038623" -0.000521363096641859 0.00150626198244646 -0.346130422673927 0.731441873102106 0.999964989463104 0.000304015159882947 0.00823888732341148 0.0369000264172885 0.970787037631248 0.997135804715459
"ACC_oligodendrocyte1396" "cg00038665" -0.000775113647459172 0.00066465369982614 -1.16619172910935 0.251896261657161 0.999964989463104 0.0019112902483696 0.0036354943600595 0.525730494693525 0.602590726218681 0.944537797023874
"ACC_oligodendrocyte1397" "cg00038675" -0.00123467739373311 0.000913112721376407 -1.35216317200354 0.185517746887468 0.999964989463104 -0.00229793076183144 0.00499450488206243 -0.460091804111429 0.648467576621585 0.95322301344749
"ACC_oligodendrocyte1398" "cg00038681" -0.000715348725677148 0.000891071414549625 -0.802796177721297 0.427836839894079 0.999964989463104 -0.0102725331009804 0.00487394428535156 -2.1076427015906 0.0427422969531002 0.601167311075791
"ACC_oligodendrocyte1399" "cg00038688" 0.000840937803002202 0.000935647101038534 0.898776688421085 0.375283121134142 0.999964989463104 0.0123994120723615 0.00511776246746445 2.42281898606848 0.0210514022203319 0.518026209818017
"ACC_oligodendrocyte1400" "cg00038736" -0.000412564864130993 0.00087344275464621 -0.472343335537889 0.639790588121232 0.999964989463104 0.00247476193244142 0.00477751979592041 0.518001397828776 0.607913005148358 0.945587990682152
"ACC_oligodendrocyte1401" "cg00038760" -0.000468004340585284 0.000725894694014133 -0.644727595399908 0.523560726829229 0.999964989463104 -0.000415575420189964 0.0039704677289479 -0.104666615764205 0.917273938786721 0.991562016961711
"ACC_oligodendrocyte1402" "cg00038791" -0.00109489468846683 0.00114245610756912 -0.958369149775488 0.344845894065104 0.999964989463104 -0.00112705403282784 0.00624895751993784 -0.180358728513016 0.857974002018147 0.984488810957934
"ACC_oligodendrocyte1403" "cg00038857" -0.000104409259523715 0.00102312646679326 -0.102049221589351 0.919335184653835 0.999964989463104 -0.000935920913147081 0.00559625335814345 -0.167240625692038 0.868201360801022 0.985828860321752
"ACC_oligodendrocyte1404" "cg00038877" -0.00049306629388391 0.000822434010785836 -0.599520797313313 0.552919977618165 0.999964989463104 0.00656118744736422 0.00449851435193264 1.45852317766763 0.154149368639711 0.767827498895406
"ACC_oligodendrocyte1405" "cg00038997" 0.000315553383899693 0.000959739393058442 0.328790696914196 0.744391392317931 0.999964989463104 0.000286399608886646 0.00524954145520226 0.0545570715710466 0.95682030364082 0.995761816281145
"ACC_oligodendrocyte1406" "cg00039016" -0.00121437330074639 0.0013065361964258 -0.929460128290715 0.359400182316789 0.999964989463104 -3.58607443600015e-05 0.0071464357673207 -0.00501799016007195 0.99602645274411 0.999589669019495
"ACC_oligodendrocyte1407" "cg00039044" -0.00016014382737004 0.000299831552410848 -0.534112657865312 0.596843675608709 0.999964989463104 -0.00207577760921714 0.00164000579255431 -1.26571358384297 0.214479088494641 0.810933119857574
"ACC_oligodendrocyte1408" "cg00039048" -0.000243546741289659 0.000839576134133538 -0.290082973286282 0.773567811556397 0.999964989463104 0.00247018514137259 0.00459227760453516 0.537899786139481 0.594255695215691 0.942925595440152
"ACC_oligodendrocyte1409" "cg00039057" 0.000663133330501007 0.000597433483143695 1.10997014598445 0.275034912534854 0.999964989463104 -0.00310386401318309 0.00326781609588233 -0.94982824066941 0.349104356343901 0.876563842619933
"ACC_oligodendrocyte1410" "cg00039070" -0.000388550753844822 0.00098803958582114 -0.393254237401738 0.696660913591273 0.999964989463104 0.00199476707998373 0.00540433663832435 0.369104889920814 0.714407342422214 0.964378416684145
"ACC_oligodendrocyte1411" "cg00039129" -0.000198513681279654 0.000946871069483017 -0.209652282847801 0.835228035893055 0.999964989463104 0.0103728538156928 0.00517915484967503 2.00280820264405 0.05346908099034 0.628086882227862
"ACC_oligodendrocyte1412" "cg00039142" -0.000887872355670899 0.00185577745667127 -0.478436868860067 0.63549393774617 0.999964989463104 -0.00329333614634134 0.0101506521050266 -0.324445770800328 0.747648288446997 0.969281711990724
"ACC_oligodendrocyte1413" "cg00039147" -0.00115557050683722 0.00106444163466016 -1.08561190131026 0.285517822319375 0.999964989463104 -0.013161289802779 0.00582223729504824 -2.26052102238646 0.0305090757389448 0.560241083574809
"ACC_oligodendrocyte1414" "cg00039170" 0.00130837000848074 0.00122913304444418 1.06446573411618 0.294844882658614 0.999964989463104 0.00117168452864206 0.00672305931947487 0.174278475462505 0.862711405551438 0.985154810938366
"ACC_oligodendrocyte1415" "cg00039173" 0.00113463087443921 0.00153354491162358 0.739874565028528 0.464607480557723 0.999964989463104 -0.0112014342364296 0.00838811832171222 -1.33539296977192 0.190886399867933 0.795471140486597
"ACC_oligodendrocyte1416" "cg00039176" -0.000260899915043016 0.00142459413362418 -0.183139821290212 0.855808896109557 0.999964989463104 -0.000858993730958603 0.00779218401931606 -0.110237865126034 0.912888432084918 0.991072022419182
"ACC_oligodendrocyte1417" "cg00039177" 8.83517774211637e-05 0.000475105117131276 0.185962588562798 0.853612506662214 0.999964989463104 0.000689548057905236 0.00259870963513476 0.26534247942998 0.792396223206268 0.975572913078877
"ACC_oligodendrocyte1418" "cg00039180" 0.000143486465024965 0.00139007371937427 0.103222198236762 0.918411373064073 0.999964989463104 -0.0140808968976002 0.00760336573492933 -1.85192944657568 0.0730004195247615 0.667364206178652
"ACC_oligodendrocyte1419" "cg00039279" 0.000277121945112233 0.000951817359717886 0.291150337071358 0.772758545257604 0.999964989463104 -0.00455032367951908 0.00520620985629999 -0.874018490440368 0.38842461789889 0.89069373206955
"ACC_oligodendrocyte1420" "cg00039326" -0.000860130271449242 0.00177690909627957 -0.484059805451024 0.63154046354419 0.999964989463104 -0.00536437286027027 0.00971926132293037 -0.551932156368124 0.584713595364415 0.940906260142114
"ACC_oligodendrocyte1421" "cg00039385" -0.000163188891219398 0.000746956107771905 -0.218471861360333 0.828406969870149 0.999964989463104 -0.00451998306133474 0.00408566854848937 -1.10630194488144 0.276595766193243 0.844504825834027
"ACC_oligodendrocyte1422" "cg00039441" 0.000425121830099255 0.000491348807754248 0.865213924182112 0.39316788605177 0.999964989463104 -0.00370190662493913 0.0026875586788726 -1.37742355321969 0.177652566490414 0.786457949191367
"ACC_oligodendrocyte1423" "cg00039452" -0.000374855384124854 0.00150003838136097 -0.249897195153602 0.804215987450653 0.999964989463104 0.0164677312890417 0.00820484573656484 2.00707384608748 0.0529904553106646 0.627034913713778
"ACC_oligodendrocyte1424" "cg00039463" -0.000912846970016424 0.00125533484342378 -0.727174088091702 0.472246924208874 0.999964989463104 0.00329575360623364 0.00686637679809364 0.479984379410792 0.63440479557498 0.950624732056048
"ACC_oligodendrocyte1425" "cg00039478" 0.000440685581362399 0.000816906027469671 0.539456885545822 0.593193191257739 0.999964989463104 -0.00337038246755276 0.00446827762538818 -0.754291194531574 0.456023529500117 0.910535006327044
"ACC_oligodendrocyte1426" "cg00039480" -0.00230611684002876 0.00102980604359769 -2.23937007785681 0.0319893352070313 0.999964989463104 -0.000149468285982602 0.00563278902146165 -0.0265353957716344 0.978990122693455 0.997803635278248
"ACC_oligodendrocyte1427" "cg00039490" 0.000623229084011305 0.000761390643689353 0.8185405076577 0.418920466570874 0.999964989463104 0.00606489687464589 0.00416462195525093 1.45628989613307 0.154761798614669 0.768613083917361
"ACC_oligodendrocyte1428" "cg00039505" 0.000110032974519129 0.00044723249941536 0.246030810960673 0.807182265525843 0.999964989463104 -0.00251264457430204 0.00244625318370327 -1.02714003237321 0.311824903159642 0.860862516617069
"ACC_oligodendrocyte1429" "cg00039564" 0.000759899896209129 0.000547494604440088 1.3879586941067 0.17445002889468 0.999964989463104 -0.000559303716317772 0.00299466255453869 -0.186766858078916 0.852986922597023 0.98381366931632
"ACC_oligodendrocyte1430" "cg00039593" -0.000130405171004811 0.00104406060935232 -0.124901916456466 0.901358981440374 0.999964989463104 0.00231934606076499 0.00571075803512945 0.406136286373481 0.687264173372478 0.959798942292319
"ACC_oligodendrocyte1431" "cg00039627" 0.00168311788582393 0.000810097584601777 2.0776730085565 0.045595968054178 0.999964989463104 -0.0014177559879154 0.00443103709599143 -0.319960306628437 0.751015479441554 0.969903075884868
"ACC_oligodendrocyte1432" "cg00039649" 0.000612082451047954 0.000202837426069545 3.0176011543259 0.00488094437537956 0.999964989463104 -0.000575612768649129 0.00110947147165164 -0.518817097470952 0.607350277975289 0.945424794998849
"ACC_oligodendrocyte1433" "cg00039662" -0.000923551359155409 0.00166696496127725 -0.554031656698873 0.583292353538957 0.999964989463104 -0.00698474216275555 0.00911789359891547 -0.766047781429074 0.449092990598445 0.908672340538992
"ACC_oligodendrocyte1434" "cg00039672" -0.000586934791458559 0.00100999465671564 -0.581126630280586 0.565103432428285 0.999964989463104 0.00534786540165167 0.00552442554542376 0.968040089902497 0.340066011430569 0.87279891566457
"ACC_oligodendrocyte1435" "cg00039734" 0.000762512462605765 0.00185804091265628 0.410385184422914 0.684175797403695 0.999964989463104 6.62764540413579e-05 0.0101630326596973 0.00652132648399184 0.994836035755639 0.99949232329888
"ACC_oligodendrocyte1436" "cg00039793" 0.000421883983126907 0.00018780901945389 2.2463456992303 0.0314941748431398 0.999964989463104 -0.00075714345192359 0.00102726973636275 -0.737044444241498 0.466303570352529 0.913410187024816
"ACC_oligodendrocyte1437" "cg00039794" 0.000631714240135564 0.000401769155745409 1.57233135272302 0.125413682943125 0.999964989463104 -0.00314249887065169 0.00219757973233335 -1.42998173145465 0.162122565118477 0.774327181461223
"ACC_oligodendrocyte1438" "cg00039795" 0.000636275876165563 0.0010141512651262 0.627397409090042 0.534716155689843 0.999964989463104 -0.00678662667116227 0.0055471611842045 -1.22344140467509 0.229827525637116 0.820126227515673
"ACC_oligodendrocyte1439" "cg00039840" 0.000347941110793177 0.00112080534446243 0.310438482928594 0.758179799998228 0.999964989463104 0.00355055152758043 0.00613053310255182 0.57915869112631 0.566414860645846 0.937131157396826
"ACC_oligodendrocyte1440" "cg00039845" 0.000461762414017693 0.000705362596677064 0.654645449295211 0.517233224583142 0.999964989463104 0.00180023941545938 0.00385816214170953 0.466605432674145 0.643848066435425 0.952345441745851
"ACC_oligodendrocyte1441" "cg00039864" -0.000338027130831623 0.000908707890792804 -0.371986569343764 0.712280961768308 0.999964989463104 0.00795353367653478 0.00497041152826342 1.6001760882994 0.119091008881789 0.732415629659234
"ACC_oligodendrocyte1442" "cg00039913" 0.00184382285942997 0.00124646975640384 1.47923593810213 0.148560727301795 0.999964989463104 0.00165213628658168 0.00681788692453863 0.242323802795172 0.810028997574854 0.977994012570389
"ACC_oligodendrocyte1443" "cg00039936" -0.000133141583571696 0.00115685466914183 -0.11508929092231 0.909071801112162 0.999964989463104 0.00379534084445549 0.00632771415576823 0.599796506451817 0.55273838988458 0.934167111506881
"ACC_oligodendrocyte1444" "cg00039945" -0.00064813239701529 0.000795523203587551 -0.814724691991916 0.421070890109455 0.999964989463104 0.00443291423166387 0.00435131877050487 1.01875189234861 0.315731862465183 0.862556235283647
"ACC_oligodendrocyte1445" "cg00039998" 0.000705136761529164 0.000936143139659328 0.753236050830614 0.45664860287755 0.999964989463104 -0.0191176395809194 0.00512047567828196 -3.7335671101818 0.000711879379982554 0.254928072908926
"ACC_oligodendrocyte1446" "cg00040007" 0.000159113238159932 0.000292402553938377 0.544158168308836 0.589990754655354 0.999964989463104 0.00121902907816844 0.00159937097467151 0.762192822974553 0.451358585654093 0.909387003867363
"ACC_oligodendrocyte1447" "cg00040008" 0.000220915971275768 0.000300111358894673 0.73611332836389 0.466862372683824 0.999964989463104 -0.000727412527522238 0.00164153626608378 -0.443129123950231 0.660563848392677 0.955499001750127
"ACC_oligodendrocyte1448" "cg00040013" -0.00186201197934826 0.00109323024033442 -1.70322033790308 0.0979288187865682 0.999964989463104 0.012102213867972 0.00597970397820984 2.02388176941078 0.0511407830351823 0.622368093499317
"ACC_oligodendrocyte1449" "cg00040027" 0.00285492237477696 0.00105332733837039 2.71038476908216 0.0105795650537076 0.999964989463104 -0.00150996558622518 0.0057614447928955 -0.262081064820258 0.7948880266152 0.97589358672565
"ACC_oligodendrocyte1450" "cg00040047" 0.000925734686404078 0.000838883507711422 1.10353187050917 0.277778636929884 0.999964989463104 -0.00162357850240728 0.00458848910617597 -0.353837279513639 0.725711624832841 0.966020812261959
"ACC_oligodendrocyte1451" "cg00040103" -0.000315023061362272 0.00137793323089566 -0.228619975408754 0.820575159643891 0.999964989463104 0.0103583279146275 0.00753696021066325 1.37433761425099 0.178599269205248 0.787100141360364
"ACC_oligodendrocyte1452" "cg00040278" -0.000908550168692789 0.000559715506851632 -1.62323565734909 0.114054817563911 0.999964989463104 -0.000396365135321877 0.00306150792349342 -0.129467290376826 0.897773823314875 0.98944547487323
"ACC_oligodendrocyte1453" "cg00040288" 0.000543728505748742 0.0012981138895713 0.418860402093309 0.678031975492782 0.999964989463104 0.00481448262559767 0.00710036779376358 0.678061019575118 0.502460133478556 0.922881961825609
"ACC_oligodendrocyte1454" "cg00040312" -9.14599277136796e-05 0.000774411738403727 -0.118102455293618 0.906702434561128 0.999964989463104 0.00411950361091559 0.00423584418181537 0.972534265684458 0.33785994157458 0.871717661516748
"ACC_oligodendrocyte1455" "cg00040322" -0.000258659454905215 0.00203267407720397 -0.127250825799388 0.89951413058881 0.999964989463104 0.0278591447128101 0.0111182336688221 2.50571678403677 0.0173309558023329 0.49651053196624
"ACC_oligodendrocyte1456" "cg00040367" -0.000518854232638041 0.000291629327648152 -1.77915656433578 0.0844271416806662 0.999964989463104 0.000799557796770505 0.00159514161460341 0.501245650825363 0.619525682034098 0.94790804580621
"ACC_oligodendrocyte1457" "cg00040380" 0.000365129234679326 0.00019935455690396 1.83155700250799 0.0760577523272302 0.999964989463104 -0.00085875433241839 0.00109042102295689 -0.787543815039173 0.436583908785955 0.905446357593649
"ACC_oligodendrocyte1458" "cg00040393" -0.000577843169853968 0.000887432277317454 -0.651140582355965 0.519464557721418 0.999964989463104 0.0048387748954808 0.0048540390882745 0.996855362613255 0.326088535643763 0.866842780100471
"ACC_oligodendrocyte1459" "cg00040423" -9.10714472570675e-05 0.000315849798899335 -0.28833783518125 0.774891515067135 0.999964989463104 -1.86942209626841e-06 0.00172762171161436 -0.00108207837612873 0.999143141546359 0.999888430602726
"ACC_oligodendrocyte1460" "cg00040426" -0.000489910687935008 0.00118975860933393 -0.411773181628227 0.683168103436217 0.999964989463104 0.00882980169549215 0.00650769071953885 1.35682565076139 0.184046082139083 0.791022922978182
"ACC_oligodendrocyte1461" "cg00040427" 0.00186308291745977 0.00106565939303361 1.74829117975128 0.0897125473775298 0.999964989463104 -0.000375985491408002 0.00582889813767913 -0.0645036990743685 0.948958328723683 0.99485152708354
"ACC_oligodendrocyte1462" "cg00040446" 0.000273999707770519 0.000553298842415569 0.495211062749205 0.623732650192133 0.999964989463104 0.00283658558676635 0.00302641032699497 0.937277262592112 0.355425339168954 0.87896493800178
"ACC_oligodendrocyte1463" "cg00040466" -0.000605980271105716 0.00152076340231625 -0.398471103514694 0.692849527083224 0.999964989463104 0.00132015321086575 0.00831820656915292 0.158706471147444 0.874867428880734 0.986680844127348
"ACC_oligodendrocyte1464" "cg00040486" -0.00173616843156037 0.00120307690878221 -1.44310676972246 0.158416454886925 0.999964989463104 0.0118457144265645 0.00658053858383641 1.80011320891892 0.0809906905605228 0.681732524590313
"ACC_oligodendrocyte1465" "cg00040504" 9.48152121619868e-05 0.00111450114386312 0.0850741272757561 0.932716509945405 0.999964989463104 -0.00152412281644327 0.0060960506559342 -0.250018069479068 0.804123300305317 0.977127003869275
"ACC_oligodendrocyte1466" "cg00040530" -2.15978606637312e-05 0.00138713761259801 -0.0155700923020031 0.987671121774751 0.999964989463104 0.00436828594192924 0.00758730594375022 0.575736101102852 0.568699294891131 0.937645324935512
"ACC_oligodendrocyte1467" "cg00040566" -0.000512689037674756 0.000513237698398853 -0.998930981247463 0.32509700193178 0.999964989463104 0.00523469708040036 0.00280728559607358 1.86468276961984 0.0711405150365447 0.66403723140424
"ACC_oligodendrocyte1468" "cg00040569" 0.000289876152311672 0.000197290860286052 1.46928322929598 0.151225610707365 0.999964989463104 0.000570331621148135 0.0010791331035227 0.528509059064502 0.600682775242574 0.944168044195192
"ACC_oligodendrocyte1469" "cg00040575" 0.000296488796306581 0.000726707947784288 0.407988927616062 0.685916877871063 0.999964989463104 -0.00481349120079631 0.00397491602961251 -1.21096676380999 0.234509554472548 0.822902497793257
"ACC_oligodendrocyte1470" "cg00040588" 0.00277874561841147 0.00166980986300831 1.66410899825763 0.105559600031205 0.999964989463104 -0.00055379842334471 0.0091334545206419 -0.0606340593357209 0.952016380965505 0.995220504684186
"ACC_oligodendrocyte1471" "cg00040590" -0.00244584669079636 0.00205750786687449 -1.18874232763532 0.243025326828592 0.999964989463104 0.00840551622781792 0.011254068468673 0.746886892612712 0.460420500122733 0.911788344373193
"ACC_oligodendrocyte1472" "cg00040592" 0.000775451987103183 0.00137825113204023 0.562634754346458 0.577486208726248 0.999964989463104 -0.00259513347607123 0.00753869905273762 -0.344241553869806 0.732848705374495 0.967026972160711
"ACC_oligodendrocyte1473" "cg00040646" -0.00272121095083316 0.000990750885486941 -2.74661470476074 0.00967608650134234 0.999964989463104 0.00783594737737045 0.00541916678919244 1.44596903586689 0.157617215521861 0.771192372486874
"ACC_oligodendrocyte1474" "cg00040659" -0.000465321691193798 0.00119232998005316 -0.390262510360641 0.698850264591432 0.999964989463104 0.00492311811028471 0.00652175549304393 0.754876216309502 0.455677176163753 0.910430662154345
"ACC_oligodendrocyte1475" "cg00040663" -0.000404812245319812 0.0012659547751534 -0.319768330800569 0.751159704972392 0.999964989463104 -0.000601268422030936 0.0069244652461341 -0.0868324701848452 0.931329430726246 0.993023805044784
"ACC_oligodendrocyte1476" "cg00040688" 0.000126840502013387 0.000994536991148276 0.127537239079403 0.899289218100636 0.999964989463104 0.0040870010347503 0.0054398758678931 0.751304098476281 0.457794407370978 0.910901798253037
"ACC_oligodendrocyte1477" "cg00040708" 0.00129872636453865 0.00115704295598706 1.12245302373473 0.269770487031 0.999964989463104 -0.010905087056643 0.0063287440390956 -1.72310445631505 0.0942294962510829 0.701858830299225
"ACC_oligodendrocyte1478" "cg00040738" 2.25205956364577e-05 0.00114157524679179 0.0197276488779414 0.984379434159193 0.999964989463104 -0.00158068414279788 0.00624413942535891 -0.253146836596625 0.801725149218616 0.976738014380869
"ACC_oligodendrocyte1479" "cg00040744" -6.43565588164158e-05 0.00133771700846371 -0.0481092476280359 0.961919166525411 0.999964989463104 0.00195227482628684 0.00731698723846357 0.266814026410244 0.791272648017266 0.975472206669198
"ACC_oligodendrocyte1480" "cg00040749" -0.00363106751215897 0.00281130829838908 -1.29159349554072 0.205471471758337 0.999964989463104 0.0120359956050546 0.0153771738062323 0.782718317209655 0.439373574747444 0.906035358792842
"ACC_oligodendrocyte1481" "cg00040761" 0.000114672784600541 0.0011086802814759 0.103431788691945 0.918246316149653 0.999964989463104 0.0113868274786111 0.00606421195198211 1.87770934933916 0.0692828470547199 0.661121599409692
"ACC_oligodendrocyte1482" "cg00040781" 0.000174817816209674 0.000976352882143261 0.179051877048715 0.858991784876493 0.999964989463104 0.000685152242802721 0.00534041320673931 0.128295735981271 0.898693632219943 0.989584980074143
"ACC_oligodendrocyte1483" "cg00040825" -0.00254691730665894 0.00133928731608441 -1.90169598119185 0.0659710810047295 0.999964989463104 0.0119917260236053 0.00732557643987793 1.63696688199531 0.11114012395771 0.723518548638784
"ACC_oligodendrocyte1484" "cg00040837" 0.00106993886847813 0.00199351496798198 0.536709724111685 0.595068360319211 0.999964989463104 0.00700289577431962 0.0109040428492138 0.642229297074394 0.525161144917657 0.928051614009984
"ACC_oligodendrocyte1485" "cg00040861" 5.69024423786277e-05 0.000234913521989909 0.242227190229909 0.810103224848585 0.999964989463104 -0.00141425515607567 0.00128491992825651 -1.10065625489571 0.279010382257713 0.845677276407399
"ACC_oligodendrocyte1486" "cg00040862" -0.00072461630087493 0.000925555431161436 -0.78289886967185 0.439269003221486 0.999964989463104 0.0100219268691729 0.00506256348349524 1.97961505111906 0.0561380649753044 0.634106202811715
"ACC_oligodendrocyte1487" "cg00040873" 0.00101235336286234 0.000561607190860372 1.80260042844437 0.0805908313009568 0.999964989463104 -0.00554426570942575 0.00307185497572016 -1.80485919851277 0.0802291528587818 0.680574447180116
"ACC_oligodendrocyte1488" "cg00040934" 0.00277108228435627 0.00160519556803996 1.72632066741869 0.0936422856101278 0.999964989463104 -0.0103617523501776 0.00878003001552276 -1.1801499917265 0.246377918555459 0.82942006108911
"ACC_oligodendrocyte1489" "cg00040945" 0.000358147350586016 0.000259126023543197 1.38213578740119 0.176214495632993 0.999964989463104 -0.000231326670651035 0.00141735643295502 -0.163209948656843 0.871348551525028 0.986245599960469
"ACC_oligodendrocyte1490" "cg00040986" -0.0021110058339408 0.00108449248382514 -1.94653800319114 0.0601448140706709 0.999964989463104 0.0156546573276311 0.00593191057163231 2.63905821549217 0.0125916479161414 0.465044827821503
"ACC_oligodendrocyte1491" "cg00041014" -0.000340285036930957 0.0017791781561551 -0.191259675571968 0.849494069636869 0.999964989463104 0.00921282599702071 0.00973167252952157 0.946684752191681 0.350680445404789 0.877106084591018
"ACC_oligodendrocyte1492" "cg00041030" 0.00136213510040034 0.000923350229625223 1.4752095756268 0.149634253091015 0.999964989463104 -0.00215335629329778 0.00505050156651536 -0.426364840192201 0.672610500113546 0.95727852769122
"ACC_oligodendrocyte1493" "cg00041047" -0.000223261287697805 0.000975688922468572 -0.228824251824993 0.820417698313465 0.999964989463104 0.00299522082111498 0.00533678150852823 0.561241043188406 0.578424876085662 0.93966090046839
"ACC_oligodendrocyte1494" "cg00041053" -0.00278746827147745 0.00257428165546688 -1.08281402136314 0.286739790216041 0.999964989463104 -0.0259612959026894 0.0140806956195422 -1.84375094840189 0.0742149180547129 0.669388848251798
"ACC_oligodendrocyte1495" "cg00041079" 0.00133169556027462 0.00190483289949983 0.699114111597032 0.489379275836141 0.999964989463104 -0.0118439110360778 0.0104189734666321 -1.13676371995852 0.26382463744375 0.838428076671182
"ACC_oligodendrocyte1496" "cg00041083" 0.00132369493059597 0.00183340374485179 0.721987687825397 0.475387288508247 0.999964989463104 0.00355166987128304 0.0100282733337137 0.354165642787459 0.725467831812112 0.965948969233942
"ACC_oligodendrocyte1497" "cg00041084" 0.000353504004453114 0.000229099012909669 1.54301845286647 0.132362628416792 0.999964989463104 0.000380143346966943 0.00125311597535102 0.303358471557636 0.763521031997708 0.971730353171638
"ACC_oligodendrocyte1498" "cg00041270" -0.00065088420440492 0.00145746424115842 -0.44658674019171 0.65809050764034 0.999964989463104 -0.0157548198739933 0.00797197552666271 -1.97627549423608 0.0565317731975729 0.635124826543689
"ACC_oligodendrocyte1499" "cg00041311" -0.00721773602143811 0.00261079858052354 -2.76457022586198 0.00925546524001781 0.999964989463104 0.0389689579121607 0.0142804343332888 2.72883562240968 0.0101100715416888 0.444205980156869
"ACC_oligodendrocyte1500" "cg00041328" 0.000436455377366466 0.000200624283217558 2.17548628893129 0.0368586137901116 0.999964989463104 -0.00191013544996053 0.00109736611760259 -1.74065466330743 0.0910624140012359 0.697535642773973
"ACC_oligodendrocyte1501" "cg00041368" 0.00123263689895438 0.00122995897352649 1.00217724776641 0.323550361656019 0.999964989463104 -0.00147140650210774 0.00672757695101943 -0.218712697427382 0.828220894266791 0.980616240181429
"ACC_oligodendrocyte1502" "cg00041401" -4.66240125712037e-05 0.00104642727866269 -0.044555425419326 0.96473019768738 0.999964989463104 -0.00531805074177355 0.00572370314162955 -0.929127631217348 0.359569895247839 0.880424624209528
"ACC_oligodendrocyte1503" "cg00041515" 0.00184237229905208 0.00124280209871055 1.48243417110705 0.14771239190075 0.999964989463104 -0.006041085850172 0.00679782572746404 -0.888679129528914 0.380607792194899 0.888014110533159
"ACC_oligodendrocyte1504" "cg00041564" 0.000714929545171836 0.00189593922812392 0.377084631493846 0.708524855350567 0.999964989463104 -0.00917444651238906 0.0103703272435902 -0.884682449925548 0.382728677470691 0.888689996950529
"ACC_oligodendrocyte1505" "cg00041575" -0.000500104042228651 0.00139027798528394 -0.359715141520072 0.721352031630301 0.999964989463104 -0.00564875790259924 0.00760448301985941 -0.742819451085272 0.462846429342647 0.912380882160158
"ACC_oligodendrocyte1506" "cg00041599" -0.000538479790157454 0.000581374644961082 -0.926218222319448 0.36105715951707 0.999964989463104 0.00412197497111762 0.00317997815011107 1.29622745079983 0.203889389776353 0.803817071739172
"ACC_oligodendrocyte1507" "cg00041636" -0.00146494361873373 0.000969227869661485 -1.51145428705572 0.140190643101362 0.999964989463104 -0.00223194406654387 0.00530144111841778 -0.421007046327431 0.676479365309895 0.957956897156778
"ACC_oligodendrocyte1508" "cg00041641" 0.00068290073158469 0.00155783334593514 0.438365716953347 0.66397761887209 0.999964989463104 -0.00308602286938301 0.008520970160162 -0.362168017417906 0.71953552759446 0.965151242783502
"ACC_oligodendrocyte1509" "cg00041666" 0.000326542600926279 0.000710795771422353 0.459404253732185 0.648956022999634 0.999964989463104 -0.00431269220581851 0.00388788028839086 -1.10926568873433 0.275334176739305 0.844002675800059
"ACC_oligodendrocyte1510" "cg00041759" 0.000311108326736256 0.000237307137335863 1.31099439413802 0.19890964281266 0.999964989463104 -0.00161990879242268 0.00129801242302882 -1.24799174775442 0.220816961803589 0.814731797844988
"ACC_oligodendrocyte1511" "cg00041829" 0.00112757334187005 0.00104885058564621 1.07505621611046 0.290147296007684 0.999964989463104 -0.00526129105247692 0.00573695804245022 -0.917087246158393 0.365751000532253 0.882836586929044
"ACC_oligodendrocyte1512" "cg00041865" 0.00158186986260673 0.000864124021573051 1.83060512509199 0.0762032355786839 0.999964989463104 -0.00015331778019459 0.00472654858859965 -0.0324375762399629 0.97431849985867 0.997403301489634
"ACC_oligodendrocyte1513" "cg00041872" 0.00076270107605916 0.000548865754627311 1.38959494125671 0.173956701780961 0.999964989463104 0.00196924733202455 0.00300216241314739 0.655942970773539 0.516408490844561 0.9257108553856
"ACC_oligodendrocyte1514" "cg00041873" 0.000322950438728591 0.000917984539013832 0.35180378862974 0.727222034995346 0.999964989463104 0.00575942217761652 0.00502115254166127 1.14703190748134 0.259617023641808 0.836414229160063
"ACC_oligodendrocyte1515" "cg00041898" 0.00111990217514753 0.000607346893902644 1.84392508859533 0.0741888795556543 0.999964989463104 -0.000289970520687734 0.00332204004575658 -0.0872868829676298 0.930970999805145 0.992975984566824
"ACC_oligodendrocyte1516" "cg00041901" 0.000175575868421289 0.000180730159751885 0.971480734938363 0.338376226725977 0.999964989463104 -0.00160115295686162 0.000988550092540666 -1.61969835311684 0.114815785345982 0.728206750122457
"ACC_oligodendrocyte1517" "cg00041903" 0.000521083985943146 0.000865211514452308 0.602261963969585 0.551115950033271 0.999964989463104 -0.00640660567649256 0.00473249691060578 -1.35374746090906 0.185016664282241 0.791579189155093
"ACC_oligodendrocyte1518" "cg00041935" -0.00157553570040689 0.00100382460566275 -1.56953285615735 0.126063998868971 0.999964989463104 -0.00151625746024287 0.00549067686425348 -0.27615128293459 0.784154003723786 0.974497232306631
"ACC_oligodendrocyte1519" "cg00041980" -0.000813322797995515 0.0011314679430633 -0.718820893673353 0.477310659960032 0.999964989463104 0.0100331264297741 0.00618885492801852 1.62116038370063 0.114500758827831 0.727721672752235
"ACC_oligodendrocyte1520" "cg00041989" 0.000321027713087308 0.00112277687825337 0.285922981943402 0.776724332225637 0.999964989463104 0.00643274765526328 0.00614131691369966 1.04745411214873 0.302501758016348 0.85684009330228
"ACC_oligodendrocyte1521" "cg00041995" -0.0026095454082693 0.00159808698354713 -1.63291825484814 0.111993055589303 0.999964989463104 0.000625806602992999 0.00874114778431207 0.0715931841486707 0.943357809432352 0.994396932112816
"ACC_oligodendrocyte1522" "cg00041996" 0.000215666912355781 0.000921233922802539 0.234106568394364 0.816348605133953 0.999964989463104 0.00314711238611836 0.00503892588203478 0.624560166153409 0.536554368633106 0.930438874342836
"ACC_oligodendrocyte1523" "cg00042059" -0.00199575561265677 0.000895414968321835 -2.22886112390679 0.0327484864433255 0.999964989463104 0.00522716736570535 0.00489770246987026 1.0672692753106 0.293596166331231 0.852691544480379
"ACC_oligodendrocyte1524" "cg00042073" -0.000636399517603022 0.00113897641005952 -0.558746881833807 0.580106569274837 0.999964989463104 0.0137917762121647 0.00622992441943125 2.21379510947964 0.0338649752549414 0.57287009993931
"ACC_oligodendrocyte1525" "cg00042079" 0.00135810175654393 0.00160395426516399 0.846720998248086 0.40324943465678 0.999964989463104 -0.00724327552522099 0.00877324039017971 -0.825610060033089 0.41495428379097 0.899135205445822
"ACC_oligodendrocyte1526" "cg00042080" 0.00101500024945687 0.00119520590037195 0.849226270671018 0.401874254124669 0.999964989463104 -0.0127607760464853 0.00653748607891402 -1.95193930701342 0.0594740520349756 0.641326506762256
"ACC_oligodendrocyte1527" "cg00042081" -0.00228809897542917 0.000861949025573885 -2.6545641418943 0.0121262230046305 0.999964989463104 0.00491647661153697 0.00471465188857341 1.04280797983255 0.30461681552106 0.857764725161987
"ACC_oligodendrocyte1528" "cg00042144" -9.46777778002482e-05 0.000501655770905436 -0.188730566438745 0.851459900629281 0.999964989463104 -0.00363173755469333 0.00274393526477783 -1.32355074163434 0.194748957863408 0.798415986474316
"ACC_oligodendrocyte1529" "cg00042156" 0.00446098929498506 0.00293662509250404 1.51908709980449 0.138264313535127 0.999964989463104 0.00048369258083738 0.0160626262431101 0.0301129201113581 0.976158382999534 0.997627038670366
"ACC_oligodendrocyte1530" "cg00042186" 0.000447429147051009 0.000623382158349832 0.71774455052645 0.477965396363021 0.999964989463104 0.00166778497514658 0.00340974904891878 0.489122498817157 0.627990297276513 0.949609513447884
"ACC_oligodendrocyte1531" "cg00042199" 0.00153830543184552 0.00175935340418886 0.874358402457947 0.388242231322134 0.999964989463104 -0.0114791559846991 0.00962323594971812 -1.19285820743441 0.241431308114492 0.826742107507501
"ACC_oligodendrocyte1532" "cg00042205" 0.0008582018796199 0.00104102906360318 0.824378405584098 0.415643596011064 0.999964989463104 -0.00819594345454166 0.00569417621594129 -1.43935542978043 0.159468808383585 0.772593010219219
"ACC_oligodendrocyte1533" "cg00042208" -0.000509052369728615 0.00232106812496164 -0.219318151093487 0.827753151102453 0.999964989463104 0.00983909733218134 0.0126956790879509 0.774995749657799 0.443860273842212 0.907250669679087
"ACC_oligodendrocyte1534" "cg00042244" -0.000257055647573843 0.00137778120609951 -0.186572183185431 0.853138337497498 0.999964989463104 -0.0120671557773094 0.00753612867193991 -1.60124067709198 0.118854553700475 0.732280685190879
"ACC_oligodendrocyte1535" "cg00042252" -0.0001767996088125 0.00141047010683265 -0.125348001319589 0.901008579877785 0.999964989463104 0.000565691524731247 0.0077149290220816 0.0733242681963929 0.94199072915443 0.994219608793563
"ACC_oligodendrocyte1536" "cg00042254" 0.000128006494916534 0.00109775488550867 0.116607538355176 0.907877837848494 0.999964989463104 -0.00139419951325224 0.00600445268872862 -0.232194270740011 0.81782110160013 0.978912276730766
"ACC_oligodendrocyte1537" "cg00042263" -0.00162991575832281 0.00191266766409607 -0.852168826251951 0.400262805835782 0.999964989463104 -0.00400932998978349 0.0104618277266918 -0.383234181877635 0.7040038974124 0.962647870627766
"ACC_oligodendrocyte1538" "cg00042325" 1.18980852100825e-06 0.00112183764527504 0.00106058887043012 0.999160158296571 0.999967910964808 -0.00772478228305134 0.00613617953735406 -1.25889117748701 0.216902564793421 0.812408857594678
"ACC_oligodendrocyte1539" "cg00042335" 3.72115802549899e-05 0.000353260861106126 0.105337398936507 0.916745777788303 0.999964989463104 -0.00123264402000099 0.0019322511384756 -0.637931579108013 0.527920392736725 0.928620904799884
"ACC_oligodendrocyte1540" "cg00042341" -0.000135825772753901 0.000262515878584114 -0.51740021779437 0.608327897151502 0.999964989463104 -0.00109207955685991 0.00143589811697167 -0.760555044924165 0.45232316686703 0.909727473847882
"ACC_oligodendrocyte1541" "cg00042356" -0.000229198833805351 0.000151777127605236 -1.510101274294 0.140534352162351 0.999964989463104 0.0005309451611991 0.000830184036497805 0.639551157161408 0.526879674244273 0.928408921119584
"ACC_oligodendrocyte1542" "cg00042409" 0.00110388050192685 0.000988077499231584 1.11720032364397 0.271976843440794 0.999964989463104 -0.013697894716847 0.00540454401547416 -2.53451441557837 0.0161865984059379 0.490087548484481
"ACC_oligodendrocyte1543" "cg00042419" 2.63641809395207e-05 0.00186444082353155 0.014140529753893 0.98880301173172 0.999964989463104 -0.00978313404257141 0.010198038618286 -0.959315257448561 0.344376309341022 0.874576094664745
"ACC_oligodendrocyte1544" "cg00042433" -0.000498161357369721 0.000808059301839048 -0.616491087022901 0.541800337686783 0.999964989463104 0.0101964120994789 0.00441988818417456 2.30693892573736 0.0274741271413934 0.548949962612947
"ACC_oligodendrocyte1545" "cg00042467" -0.000823798476959096 0.00109671561401802 -0.751150495560975 0.457885578734882 0.999964989463104 0.00128008308545761 0.00599876812601007 0.213390992711869 0.832334899755235 0.981194926690035
"ACC_oligodendrocyte1546" "cg00042478" -0.00136066256918797 0.000694304370387733 -1.95974939409946 0.0585156368787879 0.999964989463104 0.00827577357586864 0.0037976763288454 2.17916769604868 0.0365610208968908 0.58285263799164
"ACC_oligodendrocyte1547" "cg00042489" -5.45754982268689e-05 0.00117873549889584 -0.0463000378609038 0.963350170392282 0.999964989463104 0.0163314551971675 0.00644739698185491 2.53303080966313 0.0162438151226434 0.49040079649298
"ACC_oligodendrocyte1548" "cg00042568" 0.000282507326866546 0.00116770614732536 0.241933578506572 0.810328817211118 0.999964989463104 -0.00639034323025239 0.00638706910669207 -1.00051261752544 0.324342824957946 0.866142048363207
"ACC_oligodendrocyte1549" "cg00042637" -0.000509579412486945 0.000430515926270868 -1.18364822621296 0.245008893497043 0.999964989463104 0.00145799298158717 0.00235481758738865 0.619153258152787 0.540066618557923 0.931283680220844
"ACC_oligodendrocyte1550" "cg00042650" -0.00121445073304648 0.00179611632118021 -0.676153720516537 0.503654676805529 0.999964989463104 -0.00544977984353704 0.00982432017962061 -0.55472335427768 0.582824482930391 0.940551318662429
"ACC_oligodendrocyte1551" "cg00042654" -0.000156845907672011 0.000932479329723976 -0.168203093272254 0.867450177999768 0.999964989463104 -0.00207839564931374 0.00510043552750903 -0.407493759719927 0.686276876585265 0.959556222088197
"ACC_oligodendrocyte1552" "cg00042683" -0.000458703295824901 0.000699998019336775 -0.655292276768879 0.516821997390862 0.999964989463104 0.00770277091579864 0.0038288192061781 2.01178757758257 0.052465910124654 0.625950710171421
"ACC_oligodendrocyte1553" "cg00042733" 0.00114801476539782 0.000775655728321803 1.48005709682779 0.148342543454091 0.999964989463104 -0.00982927790004372 0.00424264850462639 -2.31677875018998 0.0268668431265468 0.546358467661722
"ACC_oligodendrocyte1554" "cg00042810" -0.000728069602196636 0.00141056469409899 -0.516154704029154 0.609187882422391 0.999964989463104 0.00799687873893784 0.00771544639146266 1.03647648278479 0.307515597466016 0.858866202815197
"ACC_oligodendrocyte1555" "cg00042837" -0.000594988202908952 0.00105067649850774 -0.566290579216346 0.575027574161117 0.999964989463104 0.0121416082862537 0.005746945342471 2.11270641405355 0.0422760482153469 0.5996617596234
"ACC_oligodendrocyte1556" "cg00042854" 0.000653603089327958 0.00111007794145197 0.588790268612178 0.560011006853154 0.999964989463104 -0.0057712117816161 0.0060718568126992 -0.950485487329956 0.348775420204072 0.876451439072523
"ACC_oligodendrocyte1557" "cg00042874" -0.000627611364731625 0.000246138299348416 -2.54983221381254 0.0156065871600173 0.999964989463104 0.00390961009334348 0.00134631673503038 2.90393039885614 0.00652633908035423 0.405149019870742
"ACC_oligodendrocyte1558" "cg00042882" 0.000822132988497907 0.00174224877199158 0.471880366176479 0.640117555050949 0.999964989463104 0.000934892940594504 0.00952967776460551 0.0981033109080373 0.922443729016395 0.992148030349495
"ACC_oligodendrocyte1559" "cg00042896" 0.000394937118261225 0.0012799002173283 0.308568678178388 0.759589239034131 0.999964989463104 -0.00774303079409971 0.007000743428876 -1.10602979137358 0.276711821227982 0.844575194536476
"ACC_oligodendrocyte1560" "cg00042914" -0.00524233251528758 0.00178680915058645 -2.93390735858219 0.00604785261562402 0.999964989463104 0.0208344400570958 0.00977341221625476 2.13174678363047 0.0405629040602925 0.594153395908536
"ACC_oligodendrocyte1561" "cg00042969" 0.0017803735703752 0.00100771524652308 1.76674271478775 0.0865203697839965 0.999964989463104 -0.00057964552637014 0.00551195772511146 -0.105161460823508 0.916884304163957 0.991524827434121
"ACC_oligodendrocyte1562" "cg00042994" -3.7978966938094e-05 0.00098784905134014 -0.0384461238147375 0.969563634074863 0.999964989463104 0.000381731147819034 0.00540329446097509 0.0706478520791454 0.944104435715172 0.994449557968059
"ACC_oligodendrocyte1563" "cg00043004" -0.000542571510552263 0.0014282543052419 -0.379884386527627 0.706465218512601 0.999964989463104 0.000332208931331424 0.00781220426937494 0.0425243529068659 0.96633696021167 0.99659867102992
"ACC_oligodendrocyte1564" "cg00043005" -0.000901314981078249 0.000953553809611024 -0.945216695684867 0.351418116823155 0.999964989463104 0.00752724273602065 0.00521570781560522 1.44318719570514 0.158393953552177 0.771696124646752
"ACC_oligodendrocyte1565" "cg00043043" -0.00185118703325244 0.00120801300599642 -1.53242309814827 0.134949888097291 0.999964989463104 0.00433674572869306 0.00660753783711321 0.656333090419011 0.516160661546898 0.925681177143967
"ACC_oligodendrocyte1566" "cg00043069" -0.00120146597260516 0.00121356509892536 -0.99003009700023 0.329363483831669 0.999964989463104 -0.0067866826158655 0.00663790643738574 -1.0224131177327 0.314022449511894 0.861821577709446
"ACC_oligodendrocyte1567" "cg00043076" -0.00145576764580701 0.00306745215334237 -0.474585282192836 0.638208274392757 0.999964989463104 0.0157032024838625 0.0167782185010714 0.935927880713897 0.356109391542306 0.879311674642574
"ACC_oligodendrocyte1568" "cg00043080" -0.000810003839617563 0.000938819836166807 -0.8627894388393 0.394480444604334 0.999964989463104 -0.00211440723767678 0.00513511655827565 -0.411754477952257 0.683181678493504 0.959042223767975
"ACC_oligodendrocyte1569" "cg00043088" 0.000698382818907747 0.000637943682811069 1.0947405511257 0.281556529263696 0.999964989463104 -0.00520974493074715 0.003489397052182 -1.49302153146756 0.144931679426841 0.759349063973366
"ACC_oligodendrocyte1570" "cg00043095" -0.000960255525148541 0.00061893806352012 -1.55145657012469 0.130331008451631 0.999964989463104 0.00180484990417528 0.00338544092922695 0.533121074006571 0.597522171862897 0.943609983792257
"ACC_oligodendrocyte1571" "cg00043234" 0.000986723684559292 0.00239624321523011 0.411779438033605 0.683163562584774 0.999964989463104 9.89922861224543e-05 0.0131068685791994 0.00755270303690654 0.994019346936229 0.999399222750265
"ACC_oligodendrocyte1572" "cg00043265" 3.37750042615931e-05 0.000205227799649843 0.164573241633051 0.87028383831771 0.999964989463104 -1.90539517017539e-05 0.00112254623475291 -0.0169738680794274 0.986559674348337 0.998590040681556
"ACC_oligodendrocyte1573" "cg00043284" 0.00256312636684049 0.00147416568160107 1.73869626652596 0.091411328506956 0.999964989463104 -0.0111311496271893 0.00806332835077248 -1.38046587500346 0.176723074629011 0.78573111984574
"ACC_oligodendrocyte1574" "cg00043324" -0.000856266076082323 0.000545733115645657 -1.56901982220609 0.126183515383774 0.999964989463104 0.00345524384904737 0.0029850276385228 1.15752491014028 0.255367715812945 0.834257151367515
"ACC_oligodendrocyte1575" "cg00043347" 0.00117519696377115 0.00110174455797202 1.06666917959126 0.293863140443142 0.999964989463104 0.00657606869176171 0.0060262752284103 1.09123271714499 0.283074083691565 0.847569376611727
"ACC_oligodendrocyte1576" "cg00043361" -0.000867174305766515 0.00140126602292572 -0.618850590522372 0.540263582221245 0.999964989463104 7.92540908481056e-05 0.00766458491786325 0.010340297837055 0.991812043453468 0.999189114222142
"ACC_oligodendrocyte1577" "cg00043364" 0.00114559264740163 0.00191982665773937 0.596716710221422 0.5547685436799 0.999964989463104 -0.0104004845980959 0.0105009856837164 -0.990429366475925 0.329171291699176 0.868217722546105
"ACC_oligodendrocyte1578" "cg00043371" -0.000419320042688838 0.000255434610921844 -1.64159446198596 0.110171798342157 0.999964989463104 0.000204128782636969 0.0013971653021916 0.14610209852533 0.884729635544158 0.98792775625869
"ACC_oligodendrocyte1579" "cg00043379" -6.195135796857e-05 0.000184370789238653 -0.336015039174015 0.738986722260676 0.999964989463104 9.31978555714817e-05 0.00100846345188806 0.0924156997430053 0.92692653402441 0.992510173130222
"ACC_oligodendrocyte1580" "cg00043405" -0.00280983722654475 0.00146018970334504 -1.92429601448901 0.0629764949519249 0.999964989463104 -0.00596313093532634 0.00798688314308102 -0.746615523039443 0.460582120152061 0.911847928450911
"ACC_oligodendrocyte1581" "cg00043430" 0.000658648711636004 0.00160632191692411 0.410035314027979 0.684429898266718 0.999964989463104 -0.00921778957832998 0.00878619087044145 -1.04912239151787 0.301744806341783 0.856668494757325
"ACC_oligodendrocyte1582" "cg00043444" 0.000240601262875147 0.00213684701455996 0.112596391428936 0.911032704189984 0.999964989463104 -0.0236523672831183 0.011688034342959 -2.02363944090965 0.0511670439434178 0.62239267850614
"ACC_oligodendrocyte1583" "cg00043510" -0.000214127248895614 0.000661554104992014 -0.323673071151449 0.748227989159878 0.999964989463104 -0.00160015456189621 0.00361854032889878 -0.442209956627229 0.661222011993887 0.955664845685936
"ACC_oligodendrocyte1584" "cg00043524" 0.00147228198469614 0.00105354137412702 1.39746005316222 0.171600574985556 0.999964989463104 0.000850495038302355 0.00576261551651629 0.147588371263837 0.883565707453302 0.987745594602323
"ACC_oligodendrocyte1585" "cg00043564" 0.00084228215000508 0.00112089917093478 0.751434358991143 0.457717099293595 0.999964989463104 -0.00967520070018066 0.00613104631057451 -1.5780668111238 0.124089419199436 0.737867974801049
"ACC_oligodendrocyte1586" "cg00043591" -0.000953832802058469 0.0017837948354956 -0.534721136690287 0.596427502557472 0.999964989463104 -7.14438296813503e-05 0.00975692464458383 -0.00732237178043693 0.994201732707708 0.999429609832788
"ACC_oligodendrocyte1587" "cg00043599" -3.42268331520067e-05 0.00100089813049989 -0.0341961205731421 0.972926768597444 0.999964989463104 -0.00240238820102243 0.00547466975566112 -0.438818834421607 0.663652569538507 0.955990266983103
"ACC_oligodendrocyte1588" "cg00043664" 0.00367212112573315 0.00201709672504783 1.8204982835645 0.0777626402193664 0.999964989463104 -0.00849596823756934 0.0110330293347108 -0.770048549661727 0.446748853136405 0.908038841815505
"ACC_oligodendrocyte1589" "cg00043673" 0.000650905683351837 0.000508538949226449 1.2799524684234 0.209486984442348 0.999964989463104 0.0014970118285384 0.00278158457895734 0.538186701157058 0.594059847196086 0.942918132264251
"ACC_oligodendrocyte1590" "cg00043771" -0.000570842037602587 0.00103927343192611 -0.549270307569232 0.586517932970258 0.999964989463104 0.00206177055643229 0.00568457333693525 0.362695744117863 0.719144929864913 0.965090327165278
"ACC_oligodendrocyte1591" "cg00043784" 0.000522874222178895 0.0009195383929054 0.568626852574156 0.573459087169702 0.999964989463104 0.00207301170859053 0.00502965174517228 0.412158100325795 0.682888754704075 0.958969217126824
"ACC_oligodendrocyte1592" "cg00043788" 0.000297095185496281 0.000400896874544524 0.741076332495292 0.463888349238735 0.999964989463104 0.0014282711843319 0.00219280856595447 0.651343307622575 0.519335353563797 0.926487346376203
"ACC_oligodendrocyte1593" "cg00043790" 0.00088457889818024 0.00124216045693363 0.712129333406647 0.481389433192822 0.999964989463104 0.00521994999709546 0.00679431610273498 0.768281887119475 0.447783080331377 0.908286263720296
"ACC_oligodendrocyte1594" "cg00043792" 0.00229377179866061 0.00163409072603421 1.40369917172676 0.169749370621228 0.999964989463104 -0.00215814686859775 0.00893807951400387 -0.241455322165846 0.810696313900963 0.978094724288087
"ACC_oligodendrocyte1595" "cg00043800" -0.00117568694407322 0.0010772592929906 -1.09136857924833 0.283015199502707 0.999964989463104 0.00172864983883936 0.00589234677398689 0.293372047699378 0.771074892548434 0.972778373398584
"ACC_oligodendrocyte1596" "cg00043819" -0.000590450012375015 0.000368457060755081 -1.60249341175605 0.118576802642814 0.999964989463104 0.00124655953966811 0.00201537066091648 0.618526191654114 0.540474729403274 0.931360660169001
"ACC_oligodendrocyte1597" "cg00043905" 0.000516738619026457 0.00114677749986038 0.45060059086385 0.655224178427584 0.999964989463104 -0.00597457183428674 0.00627259448653654 -0.952488136625208 0.347774412627346 0.875979033322032
"ACC_oligodendrocyte1598" "cg00043949" -0.00150621634617283 0.00114186108469846 -1.31908895605335 0.196219707487492 0.999964989463104 0.00704264334160009 0.00624570288930697 1.12759820094189 0.267621774439262 0.840423440533095
"ACC_oligodendrocyte1599" "cg00044050" -0.000970366602527958 0.00175186179070134 -0.553905911801113 0.58337742821446 0.999964989463104 0.0122174313340536 0.00958225864290593 1.27500538123113 0.21121134749784 0.808668205551771
"ACC_oligodendrocyte1600" "cg00044052" 6.08060996443405e-05 0.00111130755249713 0.0547158160742342 0.956694792775875 0.999964989463104 -0.00340048411387276 0.00607858248656657 -0.559420575666728 0.579652093630921 0.939882514606093
"ACC_oligodendrocyte1601" "cg00044095" -0.00226132784470955 0.000801662982172077 -2.82079613877464 0.00804612610425597 0.999964989463104 0.00318405177183353 0.00438490186862333 0.726139801352769 0.472872228907463 0.915260094823803
"ACC_oligodendrocyte1602" "cg00044097" 0.00200999175193171 0.00203300723266774 0.988679095496465 0.330014365052286 0.999964989463104 -0.00699309090997695 0.0111200559483187 -0.628871917774325 0.533762154489012 0.929959196670102
"ACC_oligodendrocyte1603" "cg00044103" -0.000996933662657767 0.000764176363268885 -1.30458583983575 0.201059217960697 0.999964989463104 0.00111817878874764 0.00417985916497797 0.267515900563491 0.790736903272222 0.975343516645102
"ACC_oligodendrocyte1604" "cg00044107" 4.54223634665532e-06 0.000908540002025826 0.00499948966091446 0.996041102429166 0.999964989463104 -0.00556054344822076 0.00496949321747146 -1.11893571535047 0.271246480422456 0.842148528965639
"ACC_oligodendrocyte1605" "cg00044143" 0.00108726844016647 0.00129651785609536 0.83860660696254 0.407723746751545 0.999964989463104 0.00186802016673408 0.00709163787816729 0.263411668619611 0.793871145586226 0.975737245377406
"ACC_oligodendrocyte1606" "cg00044170" 3.26029409220851e-05 0.000206422983231861 0.157942397748725 0.875464711064292 0.999964989463104 -0.000997214250332511 0.00112908359875584 -0.883206745214755 0.383513689133288 0.888979660798959
"ACC_oligodendrocyte1607" "cg00044179" -0.00148069941319251 0.00137568359352192 -1.07633718986336 0.289582689651614 0.999964989463104 0.0066371386628479 0.00752465524044108 0.882052193856904 0.384128579485278 0.889244339938521
"ACC_oligodendrocyte1608" "cg00044210" 0.00181098990869075 0.00184412922982907 0.982029827084631 0.333230515322218 0.999964989463104 -0.00878749864462954 0.0100869391323905 -0.871175936455462 0.389951982978528 0.891232650404046
"ACC_oligodendrocyte1609" "cg00044245" 0.000239079391006453 0.000303622856545263 0.7874222439206 0.4366540588945 0.999964989463104 -0.000136184383887296 0.00166074330564051 -0.0820020670411636 0.93514043319582 0.993430696230363
"ACC_oligodendrocyte1610" "cg00044249" 0.00145669949369832 0.000698210509453606 2.08633280933895 0.0447546178563847 0.999964989463104 -0.00138297968821907 0.00381904196112474 -0.362127387522019 0.719565603052206 0.965157989576197
"ACC_oligodendrocyte1611" "cg00044289" 0.000196265164943692 0.000349943114060544 0.560848769579551 0.578689208416811 0.999964989463104 0.000986931113247346 0.0019141038676856 0.515610009419536 0.609564153396645 0.945925001638117
"ACC_oligodendrocyte1612" "cg00044299" 0.00343463934772315 0.00174801979271449 1.96487440361846 0.0578940352831591 0.999964989463104 -0.0179428390470032 0.00956124384675548 -1.87662184278377 0.0694363222111301 0.661351495039501
"ACC_oligodendrocyte1613" "cg00044318" -0.000159779026087645 0.000605438055320692 -0.263906480082446 0.793493091533031 0.999964989463104 -0.00421250141168519 0.00331159916217948 -1.27204447319427 0.212248528382729 0.809409539426734
"ACC_oligodendrocyte1614" "cg00044323" 0.000691416597561873 0.000804774665159231 0.859143096192114 0.396459701571001 0.999964989463104 -0.00862587359811128 0.00440192201904611 -1.95956983353842 0.0585375201152626 0.6393409884431
"ACC_oligodendrocyte1615" "cg00044354" -0.00257223739461911 0.00160283043792021 -1.60480942572864 0.118064707517592 0.999964989463104 0.0124464184050195 0.00876709332802156 1.41967445073705 0.16508073259433 0.776622573809601
"ACC_oligodendrocyte1616" "cg00044372" 0.00168507997677992 0.00125898790699974 1.33844016087143 0.189902104958734 0.999964989463104 -0.00477028313909523 0.00688635816888997 -0.692714933220525 0.493334864573526 0.920349206152414
"ACC_oligodendrocyte1617" "cg00044430" 0.00020406916638928 0.000179969016684579 1.13391277092401 0.265001556315474 0.999964989463104 -0.00177225861290721 0.000984386824768122 -1.80036807514635 0.0809496395347817 0.681655357802233
"ACC_oligodendrocyte1618" "cg00044440" -0.00136368161874802 0.00183360887984155 -0.743714558617243 0.462311924665133 0.999964989463104 -0.00198118995644979 0.0100293953723009 -0.197538324386077 0.844618044873848 0.982789971004917
"ACC_oligodendrocyte1619" "cg00044448" -0.000200327819658885 0.000946494717562383 -0.211652337769842 0.833680035012051 0.999964989463104 0.0131516890439781 0.00517709629604745 2.54036013469926 0.0159629504621154 0.488320110083959
"ACC_oligodendrocyte1620" "cg00044463" -0.000122201953903153 0.000893621260733186 -0.136749156799258 0.89205996720705 0.999964989463104 0.00331115320276332 0.00488789132487273 0.677419562483735 0.502861703732548 0.922977485521488
"ACC_oligodendrocyte1621" "cg00044466" -0.000341387855447243 0.000789753829803965 -0.432271224986631 0.66835598267651 0.999964989463104 0.0121104445568151 0.00431976169671323 2.80349829622071 0.00840145861842731 0.427078139195384
"ACC_oligodendrocyte1622" "cg00044488" 0.00100793195923724 0.00107480636789635 0.93778004052023 0.355170684026515 0.999964989463104 -0.00666014283600956 0.00587892986929176 -1.13288353222215 0.26542737128878 0.839259783251088
"ACC_oligodendrocyte1623" "cg00044497" 0.00100095579379288 0.00181150038455511 0.552556213803239 0.584290968220145 0.999964989463104 0.00275192790207455 0.00990846727102909 0.277734974219554 0.78294846403598 0.974356288467064
"ACC_oligodendrocyte1624" "cg00044501" -0.000813326378765826 0.000823967165832749 -0.987085908870934 0.33078304407292 0.999964989463104 0.00202669619467878 0.00450690033778904 0.44968737774952 0.655875847918639 0.9546173604549
"ACC_oligodendrocyte1625" "cg00044505" 0.00138132397404268 0.00137069731716967 1.00775273777799 0.320905715225023 0.999964989463104 0.000114164996477482 0.00749738151946269 0.0152273158543577 0.987942520857885 0.998716111988084
"ACC_oligodendrocyte1626" "cg00044545" 3.06918834439168e-05 0.000816461290455264 0.0375913516081121 0.97023999336477 0.999964989463104 0.00545734039286789 0.00446584502190153 1.22201741576428 0.230358440810199 0.820601161338831
"ACC_oligodendrocyte1627" "cg00044551" -0.000557118262579801 0.00104415300351979 -0.533559986612862 0.597221798463234 0.999964989463104 0.00135369539819578 0.00571126340879219 0.23702205647035 0.81410494411261 0.9785140693981
"ACC_oligodendrocyte1628" "cg00044638" 0.000350011169832624 0.000993447825178699 0.352319629638995 0.726838780007249 0.999964989463104 0.00213311494369708 0.00543391839448917 0.392555572027065 0.69717196246857 0.961465195782422
"ACC_oligodendrocyte1629" "cg00044665" 0.00154386953875191 0.000716570702409039 2.1545250643957 0.0385945089060766 0.999964989463104 -0.00687769909358971 0.00391946775873416 -1.75475332799037 0.0885834652387072 0.693933013334267
"ACC_oligodendrocyte1630" "cg00044729" 0.000498704572049316 0.000913548843034586 0.54589809384766 0.58880766158354 0.999964989463104 0.00891065712787533 0.00499689036164226 1.78324047216973 0.0837479462990766 0.686331137396659
"ACC_oligodendrocyte1631" "cg00044757" -0.000846866477416738 0.00109130203231405 -0.776014753331856 0.443266684633867 0.999964989463104 -0.00499084525999671 0.00596915714850755 -0.836105523079512 0.409109073064615 0.897531579295694
"ACC_oligodendrocyte1632" "cg00044796" 0.000983712532869167 0.000592755083746429 1.65955984156516 0.106478380236826 0.999964989463104 0.00156526848520605 0.00324222638709515 0.482775814618066 0.63244226954132 0.950355062321088
"ACC_oligodendrocyte1633" "cg00044807" 0.000543519563944894 0.000728593550147201 0.745984594339443 0.460958011654473 0.999964989463104 -0.0015370799605999 0.00398522981671321 -0.385694183596065 0.702198429179741 0.962273172660044
"ACC_oligodendrocyte1634" "cg00044848" 0.00073057138715485 0.00169595762522612 0.430772194003046 0.669434724755402 0.999964989463104 0.0116053483257815 0.00927647643129385 1.25105134602954 0.21971283263603 0.814059224307637
"ACC_oligodendrocyte1635" "cg00044871" 0.00151395847087717 0.00127219653805935 1.19003505007694 0.242523843338172 0.999964989463104 -0.0130835742795039 0.00695860617372903 -1.88020042417382 0.0689323900441493 0.66024449894925
"ACC_oligodendrocyte1636" "cg00044950" 0.00118381274672195 0.00110007241709022 1.07612256096124 0.289677236212547 0.999964989463104 0.00277993375529995 0.00601712902378285 0.46200334816026 0.647110417953385 0.952897919714638
"ACC_oligodendrocyte1637" "cg00044968" 2.24004599299162e-06 0.000185149746067875 0.0120985636792093 0.990419826960054 0.999964989463104 3.46060155661772e-05 0.0010127241566131 0.0341712156663781 0.972946478022192 0.997316548991352
"ACC_oligodendrocyte1638" "cg00044995" 0.000773010215604902 0.000441989457814185 1.7489336044976 0.0895997615446318 0.999964989463104 -0.00420664774556092 0.00241757501915591 -1.74002780150734 0.0911739757298715 0.697637626929216
"ACC_oligodendrocyte1639" "cg00045008" 0.00076670415191527 0.00110455758248356 0.694127824636688 0.492459961733464 0.999964989463104 -0.00321747912720121 0.00604166178948574 -0.532548699233804 0.5979139890482 0.943659136122003
"ACC_oligodendrocyte1640" "cg00045016" -0.000445686938304715 0.000599179012635941 -0.743829354676534 0.462243401398396 0.999964989463104 0.00279559960447718 0.00327736371839016 0.853002548600366 0.399806969297824 0.894524352536548
"ACC_oligodendrocyte1641" "cg00045025" 0.00193063081094726 0.00120051240166178 1.6081723173162 0.117324368073929 0.999964989463104 -0.00538560653044223 0.00656651135255025 -0.820162524861943 0.418008420552633 0.900146860388645
"ACC_oligodendrocyte1642" "cg00045061" 9.17995241500091e-05 0.000337907387917013 0.271670663124282 0.78756767430566 0.999964989463104 0.00192408840614871 0.00184827136795609 1.041020512197 0.305433252710756 0.858090690216769
"ACC_oligodendrocyte1643" "cg00045070" -0.0234961638768329 0.0111356011513811 -2.11000408127214 0.0425243066373648 0.999964989463104 0.0824975197572839 0.0609090345729025 1.35443814428781 0.184798541391701 0.791405903676644
"ACC_oligodendrocyte1644" "cg00045114" 0.000746615234379046 0.000975576196661468 0.76530694058962 0.449527865123858 0.999964989463104 -0.00198921160242382 0.00533616492573321 -0.372779258158047 0.711696448862341 0.964015283097674
"ACC_oligodendrocyte1645" "cg00045118" -0.00127723662801768 0.00120134204768159 -1.06317483058431 0.295421109721551 0.999964989463104 0.00958762600308543 0.00657104931484049 1.45907077297869 0.153999496700983 0.76764755873508
"ACC_oligodendrocyte1646" "cg00045163" 0.000679540644988671 0.0013515240996326 0.50279580302963 0.618447097688386 0.999964989463104 0.00678352903826891 0.0073925086747942 0.917622059937286 0.365474982082953 0.88272492493246
"ACC_oligodendrocyte1647" "cg00045164" -0.00134466466807634 0.00182835258987296 -0.735451507288194 0.467259795866473 0.999964989463104 0.0120918149618031 0.0100006447424004 1.20910354014843 0.235214890752079 0.823345002136978
"ACC_oligodendrocyte1648" "cg00045190" 0.000178848135603216 0.000255168039904544 0.700903356353408 0.488276475336581 0.999964989463104 -0.0030261747714894 0.00139570722345046 -2.16820169778022 0.0374538407194845 0.585492821432367
"ACC_oligodendrocyte1649" "cg00045227" 0.00167083707310205 0.00472055294555768 0.353949440324445 0.725628347867846 0.999964989463104 -0.000775979181035077 0.0258202784614398 -0.0300530911079805 0.976205737335984 0.997627038670366
"ACC_oligodendrocyte1650" "cg00045248" 0.000430026180074776 0.000940969404404118 0.457003360642842 0.650662892193489 0.999964989463104 -0.0041049171978622 0.00514687417461836 -0.797555381887022 0.430830282959453 0.903993606457686
"ACC_oligodendrocyte1651" "cg00045273" -0.00231069133250305 0.00131443586337692 -1.75793387633737 0.0880321647947029 0.999964989463104 -0.000695143424945871 0.00718964502750337 -0.0966867518892324 0.923559983365489 0.992227103583462
"ACC_oligodendrocyte1652" "cg00045275" -0.000132917302774625 0.000157061040290094 -0.846277998217284 0.403492910281062 0.999964989463104 0.000403243044551458 0.000859085755949411 0.46938625365266 0.641880250575861 0.951963522757317
"ACC_oligodendrocyte1653" "cg00045303" -0.00030051027399144 0.00018904402344471 -1.58963117963542 0.121454014986986 0.999964989463104 0.000299590561301803 0.00103402490833343 0.289732441537278 0.773833638018714 0.973055161353905
"ACC_oligodendrocyte1654" "cg00045357" 0.00095024427348057 0.00154325184950249 0.615741541982866 0.542288996950267 0.999964989463104 -0.013667195379666 0.00844121291506426 -1.61910326361694 0.114944214468365 0.728325514219072
"ACC_oligodendrocyte1655" "cg00045416" -0.00164230631246821 0.00134924016108597 -1.21720829236684 0.232158198242625 0.999964989463104 0.0031215489264866 0.00738001608548468 0.422973187365566 0.675058569201064 0.957716525850147
"ACC_oligodendrocyte1656" "cg00045439" 6.08978131143756e-05 0.000371721255765375 0.16382655597401 0.870866959296171 0.999964989463104 0.000945784214718934 0.00203322501507589 0.465164557639298 0.644868714359556 0.95246973116233
"ACC_oligodendrocyte1657" "cg00045515" 0.00198210365808068 0.00067849953922651 2.92130435392819 0.00624485007330206 0.999964989463104 -0.00735441572553217 0.00371122773980818 -1.98166651069284 0.0558973991936669 0.633731751504891
"ACC_oligodendrocyte1658" "cg00045592" 0.000919938804512846 0.00133604103411377 0.688555801074676 0.495915365230165 0.999964989463104 0.00132275034567998 0.00730782006569618 0.181004777592861 0.85747094665149 0.984462963781803
"ACC_oligodendrocyte1659" "cg00045607" 0.000584689974876488 0.00157126866439876 0.372113304442571 0.712187497950353 0.999964989463104 0.00232382160562793 0.00859445809006121 0.270386053579718 0.788547176982988 0.974991808150857
"ACC_oligodendrocyte1660" "cg00045689" -0.00077804824775699 0.000994650534071374 -0.782232775336909 0.439654862760116 0.999964989463104 0.0155309577650818 0.00544049692011422 2.85469470769515 0.00739021342763598 0.416372511023745
"ACC_oligodendrocyte1661" "cg00045690" -0.00105853635998677 0.00168157999008932 -0.62948915081378 0.533363074406679 0.999964989463104 -0.000285109631910575 0.00919783425798689 -0.0309974743959972 0.975458273360228 0.997498384832509
"ACC_oligodendrocyte1662" "cg00045712" -0.00136491855041275 0.00157935623748077 -0.864224623945466 0.393703135047311 0.999964989463104 0.00955158293540329 0.00863869515115624 1.10567426773068 0.276863480267386 0.844650944407553
"ACC_oligodendrocyte1663" "cg00045748" 0.000235734675765763 0.00099734596964162 0.23636198765657 0.814612771804889 0.999964989463104 0.00454114663377593 0.00545524029823143 0.832437506968878 0.411146043375967 0.898096329895193
"ACC_oligodendrocyte1664" "cg00045753" 0.00113058375375425 0.00157909098846475 0.715971253090009 0.47904520739774 0.999964989463104 0.0175351409613176 0.00863724430344108 2.03017772165268 0.05046262100061 0.620986551631496
"ACC_oligodendrocyte1665" "cg00045762" 0.00241491158197543 0.00136941689133854 1.76345975958787 0.0870812165170842 0.999964989463104 -0.0181818586418078 0.00749037790105393 -2.4273619945463 0.0208299989382638 0.516905873526038
"ACC_oligodendrocyte1666" "cg00045763" 0.000433009448223142 0.000306975948326203 1.41056473832605 0.167730429297898 0.999964989463104 -0.0011784703057571 0.0016790839035512 -0.701853137454704 0.487691648009217 0.919088769914128
"ACC_oligodendrocyte1667" "cg00045785" -0.0025848075505394 0.00163082846959238 -1.58496592298605 0.12251162059969 0.999964989463104 0.00978626760075795 0.00892023576334324 1.09708620493794 0.280544982286029 0.846189248199336
"ACC_oligodendrocyte1668" "cg00045787" 0.000865445364848848 0.000910443117606259 0.950575986695666 0.348730143584942 0.999964989463104 -0.00530099310778432 0.00497990279761984 -1.06447722439842 0.294839757223166 0.853350688347132
"ACC_oligodendrocyte1669" "cg00045900" 0.000199566806400741 0.00149750869069609 0.133265875277143 0.894792479018565 0.999964989463104 -0.00135650301233352 0.00819100894283711 -0.165608781750844 0.869475259836478 0.985962940778284
"ACC_oligodendrocyte1670" "cg00045902" -0.000605653121533721 0.00108365112081897 -0.558900470730836 0.5800029424242 0.999964989463104 0.0181236122432719 0.00592730852027159 3.05764617807366 0.00440117228961459 0.370903563784276
"ACC_oligodendrocyte1671" "cg00045910" 0.000523374751989857 0.00188480991352778 0.277680390066636 0.782990005610185 0.999964989463104 -0.00232964491456944 0.0103094525949481 -0.225971737404469 0.822617169626857 0.979699131319791
"ACC_oligodendrocyte1672" "cg00045967" 0.001086094632805 0.000521674052737744 2.08194106474182 0.045179574991414 0.999964989463104 -0.00417860840209231 0.00285343040595959 -1.46441574091486 0.152542703087647 0.766087189890099
"ACC_oligodendrocyte1673" "cg00046018" 4.03186099235517e-05 0.000390216232351379 0.10332376405922 0.918331387371914 0.999964989463104 -0.00324920700012258 0.00213438804641904 -1.52231315461775 0.137456577467562 0.75230050536624
"ACC_oligodendrocyte1674" "cg00046026" -0.00048097358935297 0.00124186427607474 -0.387299641852345 0.701021082213745 0.999964989463104 -0.00365870513757456 0.00679269606534965 -0.538623412909352 0.593761807299399 0.94288337761469
"ACC_oligodendrocyte1675" "cg00046041" 0.000143593651604344 0.000491396260380689 0.292215597027744 0.771951131706103 0.999964989463104 0.0005156656673706 0.00268781823321772 0.191852879408914 0.849033124169944 0.983268505925291
"ACC_oligodendrocyte1676" "cg00046073" -0.000400626238727699 0.000634407687990617 -0.631496506602273 0.532066284080983 0.999964989463104 -0.00368255895506437 0.00347005601905409 -1.06123905056386 0.296286671065268 0.854012397345028
"ACC_oligodendrocyte1677" "cg00046105" -0.000415115554853753 0.00090264210206505 -0.459889422290472 0.648611335367014 0.999964989463104 -0.000830459799883343 0.00493723313669677 -0.168203480955926 0.867449875447159 0.985726101477049
"ACC_oligodendrocyte1678" "cg00046156" -0.00118272737263129 0.00170359858844144 -0.694252378850187 0.492382875954654 0.999964989463104 0.0061348163470905 0.00931827064485495 0.658364258874346 0.514871374689391 0.925477991168261
"ACC_oligodendrocyte1679" "cg00046227" 0.000368160599322811 0.00100555297017947 0.366127504210048 0.716606783097161 0.999964989463104 -0.00184794680572903 0.00550013059851288 -0.335982350351585 0.739011147290208 0.967964091633842
"ACC_oligodendrocyte1680" "cg00046336" -0.000801714257334802 0.00253334036751432 -0.316465275497676 0.753642608955682 0.999964989463104 0.00910711777323003 0.0138567567149908 0.657232999073844 0.515589227351635 0.925630552142588
"ACC_oligodendrocyte1681" "cg00046347" 0.000293461214793448 0.00117880006117596 0.248949100410373 0.804943091844524 0.999964989463104 0.00336990761447719 0.0064477501218514 0.522648606225696 0.604710293121114 0.944911667665583
"ACC_oligodendrocyte1682" "cg00046410" -0.00313422949568543 0.00127047239231774 -2.46697961690267 0.0189873626921741 0.999964989463104 0.00479395430000121 0.0069491755151451 0.689859435778132 0.495105725523532 0.92087424842106
"ACC_oligodendrocyte1683" "cg00046423" -0.00107000732865084 0.000999190178912133 -1.0708745454402 0.291995815504961 0.999964989463104 0.00297279823863597 0.00546532767516692 0.543937786593038 0.590140688797587 0.941999132746508
"ACC_oligodendrocyte1684" "cg00046432" 0.000166507262123016 0.00064861212751871 0.256713149598352 0.798994008363866 0.999964989463104 0.000156216732562599 0.00354775085443331 0.0440326107926629 0.965143777419534 0.99646039606271
"ACC_oligodendrocyte1685" "cg00046499" -0.000463371361498559 0.00049679657149192 -0.932718517172971 0.357739824069807 0.999964989463104 0.00186638433840327 0.00271735662380004 0.686838202264839 0.496983230257224 0.92136036424948
"ACC_oligodendrocyte1686" "cg00046501" -4.65502099067248e-05 0.00103769968818701 -0.044859038155879 0.964490025186363 0.999964989463104 0.0120426834868404 0.00567596534078752 2.12169785468942 0.0414592271749906 0.597192698415498
"ACC_oligodendrocyte1687" "cg00046537" -0.000479579228544528 0.000240640042567153 -1.99293194693771 0.0545917570100944 0.999964989463104 -0.000526925522292416 0.00131624260541422 -0.400325532789295 0.691496651454338 0.960595683077058
"ACC_oligodendrocyte1688" "cg00046539" -9.72072793574573e-05 0.00093043402499132 -0.104475198398257 0.917424663934576 0.999964989463104 0.00237505613081953 0.00508924820722164 0.466681135231196 0.643794461713135 0.952326690656715
"ACC_oligodendrocyte1689" "cg00046560" 0.000145634871869182 0.00022575958429699 0.645088324035879 0.523329859276086 0.999964989463104 -0.00186286281570309 0.0012348501116533 -1.5085740351183 0.14092313432519 0.755734823704446
"ACC_oligodendrocyte1690" "cg00046571" 0.000761514506990137 0.000594991150772386 1.27987534940911 0.209513783090357 0.999964989463104 0.00032599170705686 0.00325445713080984 0.100167768065127 0.920817214974364 0.991964965521727
"ACC_oligodendrocyte1691" "cg00046575" -0.00215849671529459 0.00128661497729123 -1.67765551730089 0.102862538427997 0.999964989463104 0.00550814903313708 0.00703747153552873 0.782688641130432 0.439390763829991 0.906041744351862
"ACC_oligodendrocyte1692" "cg00046625" 0.000404864660401547 0.000280863954561535 1.44149740052472 0.158867251564779 0.999964989463104 -0.000564316330233961 0.00153625763765335 -0.367331830548917 0.715716831241606 0.964542127533736
"ACC_oligodendrocyte1693" "cg00046710" -2.83200612076571e-05 0.000164508829171803 -0.172149187069354 0.864371662885583 0.999964989463104 0.00195834042771381 0.000899823352808425 2.17636097307507 0.0367877124524683 0.583729452294753
"ACC_oligodendrocyte1694" "cg00046726" 0.00250138486664623 0.00236921145617457 1.05578793320756 0.298733604370045 0.999964989463104 -0.022772126665876 0.0129590114204797 -1.75724258023944 0.0881517439073229 0.693307606889909
"ACC_oligodendrocyte1695" "cg00046744" 0.000354879815745399 0.000516262178641811 0.687402313063144 0.49663237017324 0.999964989463104 -0.00379107538853629 0.00282382876865844 -1.34253019539048 0.188587106889611 0.794067743517249
"ACC_oligodendrocyte1696" "cg00046774" 0.000225512885405185 0.00103628194939319 0.217617305345555 0.829067301132729 0.999964989463104 -0.0135787326395043 0.00566821065381241 -2.39559421285293 0.0224237058215399 0.525454625930165
"ACC_oligodendrocyte1697" "cg00046802" 0.000769849308789664 0.000812138011209179 0.947929167412626 0.350055954351698 0.999964989463104 -0.00205051161952516 0.00444219773411812 -0.461598456947625 0.647397780508252 0.952993938597631
"ACC_oligodendrocyte1698" "cg00046815" 0.000459288441324923 0.000314838922231052 1.45880451524308 0.154072354588026 0.999964989463104 4.92399458734192e-05 0.00172209246167982 0.0285930906551835 0.977361346660297 0.997746190029428
"ACC_oligodendrocyte1699" "cg00046819" 0.000551710892826126 0.000730531487203247 0.755218498436372 0.455474604998234 0.999964989463104 -0.00141817558702626 0.00399582986187843 -0.354913906759679 0.724912392634554 0.965841201092755
"ACC_oligodendrocyte1700" "cg00046877" -0.000193831727154258 0.000666693993135737 -0.2907356735623 0.773072909016637 0.999964989463104 -0.000399940799072497 0.00364665426907955 -0.109673352492899 0.913332674162854 0.991136917995285
"ACC_oligodendrocyte1701" "cg00046899" 0.0013175418184468 0.000908723388801861 1.44988214750801 0.156529719569594 0.999964989463104 -0.00659156472287323 0.00497049629861006 -1.32613814131931 0.193899949695385 0.797727618676876
"ACC_oligodendrocyte1702" "cg00046913" -0.000180387581210152 0.00034170027786774 -0.527911719404494 0.601092708212117 0.999964989463104 -0.0022358635939656 0.00186901755507248 -1.19627747096195 0.240112942996738 0.826248233607905
"ACC_oligodendrocyte1703" "cg00046914" -0.00266184136885952 0.00143006106678278 -1.86134804358242 0.0716228766908402 0.999964989463104 0.0194827641070112 0.00782208681632159 2.49073739073803 0.0179551088311159 0.499878840155022
"ACC_oligodendrocyte1704" "cg00046977" -0.000780691604300007 0.00127688917387202 -0.611401224377721 0.545123141067305 0.999964989463104 -0.0016251018544219 0.00698427375225177 -0.232680148583516 0.81744690477917 0.978845632841724
"ACC_oligodendrocyte1705" "cg00046981" -0.00134567826201278 0.000987428282881 -1.36281113812795 0.182170096071358 0.999964989463104 0.000845958500131693 0.00540099295966623 0.156630180125984 0.876490654872181 0.98688549045179
"ACC_oligodendrocyte1706" "cg00046991" 0.000747472679162384 0.000789870785596585 0.946322731252583 0.350862258816915 0.999964989463104 0.00996947435889161 0.00432040141650198 2.30753427698008 0.0274370348561255 0.54890188412836
"ACC_oligodendrocyte1707" "cg00047003" 0.00163674240998166 0.0016272293060526 1.00584619751726 0.321808386063286 0.999964989463104 -0.0038574035995215 0.00890054921265794 -0.43338939062723 0.667551787365605 0.956556779786266
"ACC_oligodendrocyte1708" "cg00047030" -0.00209849372239529 0.00191976495650015 -1.09309929597891 0.282265846701138 0.999964989463104 -0.0138759836260321 0.0105006481929188 -1.32144067405186 0.195443447322015 0.798762307537305
"ACC_oligodendrocyte1709" "cg00047050" 0.00059745128877522 0.000370076355685654 1.61440005446525 0.115963399827737 0.999964989463104 0.00102706419652331 0.00202422781102173 0.507385676123529 0.615258543935902 0.947019407273964
"ACC_oligodendrocyte1710" "cg00047052" 0.00068654938863804 0.00110658223750442 0.620423286556952 0.539240546140732 0.999964989463104 -0.0126745406445902 0.00605273616086342 -2.09401835925758 0.0440194217349204 0.604615159308963
"ACC_oligodendrocyte1711" "cg00047079" -0.000764282785995732 0.00140813121084115 -0.542763898784111 0.590939638885711 0.999964989463104 0.00364698722624018 0.00770213582889227 0.473503364165508 0.638971652339954 0.951348338152091
"ACC_oligodendrocyte1712" "cg00047081" -0.000178472481780906 0.00151487972016624 -0.117812971818858 0.906930029152643 0.999964989463104 -0.00929483620322731 0.00828602425635108 -1.12174861135641 0.270065622266518 0.841589273221308
"ACC_oligodendrocyte1713" "cg00047117" 0.000420663648129113 0.00142765445284629 0.294653686885116 0.77010415530731 0.999964989463104 -0.00514945603968205 0.00780892322241518 -0.659432279331516 0.514194149973797 0.925360158455026
"ACC_oligodendrocyte1714" "cg00047162" -0.00176515540504289 0.00120222454808988 -1.46824102689253 0.151506854997228 0.999964989463104 0.0175958518732479 0.00657587637780259 2.67581853160198 0.0115141241101397 0.456850276629592
"ACC_oligodendrocyte1715" "cg00047185" 0.000896438375324704 0.00180731410622909 0.496005853235495 0.623177829125455 0.999964989463104 0.00171961014098465 0.00988556934501455 0.173951553114326 0.862966273747933 0.985183958315548
"ACC_oligodendrocyte1716" "cg00047222" -0.000407947150613935 0.000613893197126202 -0.664524631521646 0.510971797466186 0.999964989463104 0.00616084936084373 0.00335784673494632 1.83476193142633 0.0755696575057296 0.671976027490524
"ACC_oligodendrocyte1717" "cg00047287" -0.00115947458104259 0.00180648227940114 -0.641841104263122 0.525410057389181 0.999964989463104 0.00885190634628512 0.00988101945423334 0.895849500882491 0.376821717396476 0.88687685288351
"ACC_oligodendrocyte1718" "cg00047338" 0.0018636485437261 0.00111943363959718 1.66481377529152 0.105417848387333 0.999964989463104 -0.00543510434942824 0.00612303020998897 -0.887649442029787 0.381153484699227 0.888199194587192
"ACC_oligodendrocyte1719" "cg00047443" -0.00077382185557979 0.00105946458061477 -0.730389547454969 0.470305981522131 0.999964989463104 0.00616421355621146 0.00579501401784917 1.06370986113668 0.295182189808254 0.85344176904886
"ACC_oligodendrocyte1720" "cg00047466" -0.000974759583810788 0.00084119244014293 -1.15878310038683 0.254861605865893 0.999964989463104 -0.00213959094324896 0.00460111840596726 -0.465015405922632 0.644974406436973 0.952475100082277
"ACC_oligodendrocyte1721" "cg00047469" -6.7991888417851e-05 0.000377534576351464 -0.180094467306629 0.858179790189983 0.999964989463104 0.000742986479775763 0.00206502246720694 0.359795833495552 0.721292248076135 0.965394793149041
"ACC_oligodendrocyte1722" "cg00047501" 0.000247941830734534 0.00171874328815705 0.144257628491102 0.886174436283614 0.999964989463104 -0.00723110096796297 0.00940110847516458 -0.769175357040689 0.447259853653285 0.90817582887196
"ACC_oligodendrocyte1723" "cg00047512" -0.00117088452535751 0.000808940517549606 -1.44742969347645 0.15721058470864 0.999964989463104 2.37111777111933e-06 0.00442470822015205 0.000535881159422045 0.999575655163796 0.999946458520716
"ACC_oligodendrocyte1724" "cg00047532" 0.00138355598785716 0.00100967225787674 1.37030207283963 0.179843208069383 0.999964989463104 0.00011112395519441 0.00552266210205344 0.0201214474362087 0.984067663129605 0.998266304439156
"ACC_oligodendrocyte1725" "cg00047553" -0.00390985532380002 0.00639161196518086 -0.611716628778384 0.544916929142072 0.999964989463104 0.0424648959672797 0.0349605655654696 1.21465128725555 0.23311936794304 0.822162144789627
"ACC_oligodendrocyte1726" "cg00047657" -0.000711062177755021 0.00147858096716684 -0.480908515356798 0.633754780625077 0.999964989463104 -0.0105526709186131 0.0080874788907854 -1.30481588404966 0.200981750348292 0.801965208962806
"ACC_oligodendrocyte1727" "cg00047683" 8.96723772934556e-05 0.00107829231665304 0.0831614729221049 0.934225561226684 0.999964989463104 -0.0142439239494981 0.00589799716260218 -2.41504421870792 0.0214352843649878 0.519925207207605
"ACC_oligodendrocyte1728" "cg00047694" -0.00108803422714056 0.00085469114725689 -1.2730145042833 0.211908311685103 0.999964989463104 -0.000838238703174705 0.00467495305639311 -0.179304196868543 0.858795257709934 0.984560606167822
"ACC_oligodendrocyte1729" "cg00047749" -0.000626486210111969 0.00213639471363768 -0.293244598534528 0.771171445436948 0.999964989463104 0.00350139422646662 0.0116855603667329 0.29963425942624 0.766335366738134 0.972146923042134
"ACC_oligodendrocyte1730" "cg00047753" -0.00168605979562389 0.00179338823806259 -0.940153258418463 0.353970284442668 0.999964989463104 -0.00696328334619577 0.00980939822734605 -0.709858360809937 0.482778179215704 0.917843882345937
"ACC_oligodendrocyte1731" "cg00047800" -0.00248407084522644 0.00304724122986268 -0.81518680598135 0.420810103185341 0.999964989463104 0.015787066946511 0.0166676696568519 0.947167016837362 0.350438340517967 0.877088740655548
"ACC_oligodendrocyte1732" "cg00047815" -0.000878812956095641 0.00138050941164613 -0.63658599404095 0.528785879919171 0.999964989463104 -0.00222948534778931 0.00755105129387135 -0.295254960007863 0.769648869620112 0.972608377436954
"ACC_oligodendrocyte1733" "cg00047843" 0.000272584900086247 0.00147227020863529 0.185145972857059 0.854247792483876 0.999964989463104 0.00248882217304832 0.00805296057387073 0.309056793488316 0.759221222092116 0.971195044500663
"ACC_oligodendrocyte1734" "cg00047844" 0.000301516962295311 0.000345255960599157 0.87331428477602 0.388802647140582 0.999964989463104 9.25566876882312e-05 0.00188846627629318 0.0490115650197938 0.961205521550472 0.996177687230003
"ACC_oligodendrocyte1735" "cg00047845" 0.00075259816275024 0.00125439493202636 0.599969071570214 0.552624750503927 0.999964989463104 -0.00280431287825083 0.00686123571096037 -0.408718341183225 0.68538671285095 0.959400997931246
"ACC_oligodendrocyte1736" "cg00047873" 0.000538366631921818 0.0010121268628477 0.531916157631745 0.598347135162806 0.999964989463104 -0.00198299036588153 0.00553608819526619 -0.358193420324689 0.722479786635995 0.965546958286505
"ACC_oligodendrocyte1737" "cg00047941" 0.000313714044795604 0.00136356643720874 0.230068763967076 0.819458561275283 0.999964989463104 0.0112057077249087 0.00745837733745483 1.50243239486361 0.14249532125926 0.757460509588954
"ACC_oligodendrocyte1738" "cg00048066" -0.000798795554537453 0.00109156497949086 -0.731789283776798 0.469462502534701 0.999964989463104 0.000405810669964447 0.00597059540572109 0.0679682079237181 0.946221104121115 0.994517057762262
"ACC_oligodendrocyte1739" "cg00048078" 0.00187545673471931 0.00101945422274344 1.83966743467137 0.0748277525049763 0.999964989463104 -0.0124405892387295 0.00557616707481215 -2.23102878228385 0.0325905900272791 0.568184231551766
"ACC_oligodendrocyte1740" "cg00048079" 0.000955886722782965 0.00136338365591141 0.701113526363905 0.48814702916473 0.999964989463104 -0.0161194371500961 0.0074573775681378 -2.16154231200088 0.0380054505103852 0.586847044882576
"ACC_oligodendrocyte1741" "cg00048134" 0.00180811834517464 0.00126516850225568 1.42915219747483 0.162359081093558 0.999964989463104 -0.00562342450298756 0.00692016452429076 -0.812614278641576 0.422263129977676 0.901388180658568
"ACC_oligodendrocyte1742" "cg00048149" 0.000739380393701615 0.0023003727518934 0.321417645506817 0.749920922653481 0.999964989463104 0.00642692425318813 0.0125824804221064 0.510783568706895 0.612902932586807 0.946468075471643
"ACC_oligodendrocyte1743" "cg00048178" 3.04419240530904e-05 0.000476387685100487 0.0639015763950093 0.949434116512184 0.999964989463104 -0.00220389156496194 0.00260572497051871 -0.845788250831102 0.403762185697973 0.896031064843874
"ACC_oligodendrocyte1744" "cg00048234" -0.00117553144300742 0.00235969879941927 -0.498170123787292 0.621668146630743 0.999964989463104 -0.0107411174270276 0.0129069794977022 -0.83219450599885 0.411281211921994 0.898116268028836
"ACC_oligodendrocyte1745" "cg00048370" 8.95458888582611e-05 0.00127123259732818 0.0704402082250447 0.944268440397897 0.999964989463104 -0.009059427175713 0.00695333365197435 -1.30288975463455 0.201631079692082 0.802470180554018
"ACC_oligodendrocyte1746" "cg00048381" -0.00200426206718664 0.00180847662482422 -1.10825986892778 0.275761867115493 0.999964989463104 -0.00684152252393209 0.00989192803947035 -0.691626798803362 0.494009261666103 0.920570706366416
"ACC_oligodendrocyte1747" "cg00048420" 0.00120684624590625 0.000869598333028924 1.38782033045378 0.174491795467996 0.999964989463104 -0.00376710985297956 0.00475649174309984 -0.791993354859586 0.434021069830302 0.904797816643937
"ACC_oligodendrocyte1748" "cg00048436" -0.00168220070615506 0.00117893174163276 -1.42688558357526 0.163006724560146 0.999964989463104 -0.00768364300541088 0.00644847038197807 -1.19154505646561 0.241939033582162 0.827127605138403
"ACC_oligodendrocyte1749" "cg00048458" 0.00321270040529411 0.00315517690498464 1.01823146595 0.315975365580072 0.999964989463104 -0.0241668971736032 0.0172580515929756 -1.40032593154604 0.170748288718463 0.781043223364335
"ACC_oligodendrocyte1750" "cg00048525" -0.00127621233427566 0.000840173542705216 -1.51898657766165 0.13828954348465 0.999964989463104 0.00132822117561307 0.00459554528437136 0.289023629063153 0.774371252142808 0.973117634862349
"ACC_oligodendrocyte1751" "cg00048584" 0.00147087436361065 0.00165471108722908 0.888901014178689 0.380490268120891 0.999964989463104 -0.0119522952365619 0.0090508678831139 -1.32056896542055 0.195730907704809 0.79893524640534
"ACC_oligodendrocyte1752" "cg00048586" -0.000203154793103609 0.0013297196070962 -0.152780174120507 0.879501988746229 0.999964989463104 -0.000330606056758857 0.00727324339475319 -0.0454551070018296 0.964018515445141 0.996438227040543
[truncated: 36,134,513 more chars]
