# Supplementary material for: Brain region and cell type-specific DNA methylation profiles in association with ADHD
Source: Sci Rep. 2025 Oct 8;15:35078. doi: 10.1038/s41598-025-18724-1 (PMC12508121; doi:10.1038/s41598-025-18724-1)
Supplement: Supplementary file 5 — Supplementary Information 5. [file 41598_2025_18724_MOESM5_ESM.txt]

"CpG" "Estimate" "STDE" "t" "p" "adjP"
"CN_bulk1" "cg00000029" 0.0821287077900664 0.0688037117270316 1.19366682012592 0.239818864067586 0.975702289274214
"CN_bulk2" "cg00000103" -0.127044913763476 0.125511817488334 -1.01221475639363 0.317674335702698 0.980580194888423
"CN_bulk3" "cg00000109" -0.000260109587825781 0.0821122944369604 -0.0031677301140997 0.997488669589923 0.999970998672402
"CN_bulk4" "cg00000155" -0.0196636820104404 0.113484923319065 -0.173271316006934 0.863334363327947 0.997946102326159
"CN_bulk5" "cg00000158" 0.0317230495693305 0.077082212859666 0.411548246896917 0.682923608339162 0.993607914691374
"CN_bulk6" "cg00000165" -0.00688548946534853 0.0877481049190578 -0.0784688110552355 0.937856372352145 0.999091754800302
"CN_bulk7" "cg00000221" -0.114431342399868 0.0807806241059747 -1.41656917938326 0.164547446846095 0.972416641437776
"CN_bulk8" "cg00000236" 0.0122803143013539 0.0496641948543265 0.247266956353045 0.805998739604147 0.996808745038366
"CN_bulk9" "cg00000292" -0.0303323658838375 0.0566194415965857 -0.535723508189219 0.5951918964001 0.991118041976071
"CN_bulk10" "cg00000321" -0.165492525115466 0.0938737849669088 -1.76292588153129 0.0857480508454973 0.963055210492883
"CN_bulk11" "cg00000363" 0.169102661887149 0.0729660682246912 2.31755206223275 0.0258116090815031 0.933197799120514
"CN_bulk12" "cg00000540" 0.00786537783417699 0.0721459083139675 0.10902042843439 0.913745303329586 0.998560728230223
"CN_bulk13" "cg00000579" -0.077169226360766 0.106285316088712 -0.726057269250212 0.472138749491343 0.987506810988046
"CN_bulk14" "cg00000596" -0.0102563971642467 0.0795672298543539 -0.128902277772153 0.898097451146409 0.99838283094284
"CN_bulk15" "cg00000622" 0.0485357284264706 0.195703793853722 0.248006068102841 0.805430908074118 0.996808745038366
"CN_bulk16" "cg00000658" 0.00374591779144913 0.0325700428508975 0.115011141022982 0.909026409804661 0.998549085761567
"CN_bulk17" "cg00000714" -0.0266472196900512 0.0420466659001771 -0.633753452730696 0.529941336264407 0.989287484986917
"CN_bulk18" "cg00000721" -0.0120238163881599 0.106387912477639 -0.113018632550828 0.910595550377943 0.998549085761567
"CN_bulk19" "cg00000734" -0.0190516562571868 0.0540931928445426 -0.352200623689176 0.726583964608844 0.99475400880955
"CN_bulk20" "cg00000765" 0.0213758858490907 0.0681988385199928 0.313434749227059 0.755620637630126 0.995593041630346
"CN_bulk21" "cg00000769" 0.593911569950241 0.591711068175376 1.00371887884682 0.321701358046226 0.980933310732557
"CN_bulk22" "cg00000776" -0.0196241122422021 0.0565638662779307 -0.346937250466182 0.73050361431408 0.99475400880955
"CN_bulk23" "cg00000807" 0.0327303308798953 0.0607349269953354 0.538904589156895 0.593015847896819 0.990966708456744
"CN_bulk24" "cg00000884" -0.0501890857410501 0.0610273570260138 -0.822403069489905 0.41584757227334 0.984740437466318
"CN_bulk25" "cg00000905" -0.0030903773087997 0.0921765904819865 -0.0335267044771377 0.973425576371427 0.999446518664402
"CN_bulk26" "cg00000924" 0.068054845617803 0.0382073433574864 1.7811980535011 0.0826696982652779 0.963055210492883
"CN_bulk27" "cg00000948" 0.0403921622552209 0.0526008804059148 0.767898977042198 0.447171908763045 0.986624022474026
"CN_bulk28" "cg00000957" 0.00147333335710623 0.0506538169809636 0.0290863244848839 0.976944079317631 0.999535857343563
"CN_bulk29" "cg00000974" 0.0742478351323199 0.110943176203855 0.66924201805699 0.507283854906472 0.988540856988436
"CN_bulk30" "cg00001099" -0.100044452567376 0.0519246775236571 -1.92672265555805 0.0613233743090825 0.958213361196488
"CN_bulk31" "cg00001136" 0.00354091243338578 0.0378736697271751 0.09349272090328 0.925990793414782 0.998884150928051
"CN_bulk32" "cg00001193" -0.0989799381062268 0.0678764831662913 -1.45823610017824 0.152782248540031 0.971117056226036
"CN_bulk33" "cg00001224" 0.106394691063017 0.0896189907061075 1.18718912392043 0.242334005959332 0.975952724217525
"CN_bulk34" "cg00001245" -0.0803785546742366 0.488662137566148 -0.164486970639006 0.870197377439356 0.997985792041098
"CN_bulk35" "cg00001249" 0.00138041106144432 0.0576640244398306 0.0239388609250592 0.981023445279175 0.99972030901138
"CN_bulk36" "cg00001269" 0.0711556845331849 0.0506371575609801 1.40520692630694 0.167875795464512 0.972922555400667
"CN_bulk37" "cg00001364" 0.0426555497606098 0.0416270040560406 1.02470861710789 0.311814875661194 0.980414575058944
"CN_bulk38" "cg00001446" 0.00652033466195269 0.0754345008779012 0.0864370359194998 0.931561269273358 0.998955718739769
"CN_bulk39" "cg00001503" 0.0601532973307961 0.0856183229872423 0.702575047396797 0.486493250886237 0.987948583171279
"CN_bulk40" "cg00001506" 0.010531935202638 0.0654477848449245 0.16092118667718 0.87298617746334 0.997985792041098
"CN_bulk41" "cg00001510" -0.106134101934142 0.0291872601966558 -3.63631602346503 0.000798440348912599 0.859376474057928
"CN_bulk42" "cg00001534" -0.0525810690893374 0.068645369330345 -0.765981297825048 0.448298872679709 0.986624022474026
"CN_bulk43" "cg00001582" -0.0497259998478636 0.0568634247627413 -0.874481269029116 0.387209760586878 0.983633155442167
"CN_bulk44" "cg00001583" 0.00559211100164894 0.123273973938303 0.0453632735523537 0.964049240600412 0.999297192479264
"CN_bulk45" "cg00001593" 0.00873219368600752 0.195410184569798 0.0446864819519604 0.964585234557911 0.999297192479264
"CN_bulk46" "cg00001594" 0.0517308244452186 0.175182328597131 0.295297047707276 0.769333421834501 0.996250476302861
"CN_bulk47" "cg00001610" -0.0690835086256023 0.0698164447141303 -0.98950195628653 0.32851727363114 0.981232427251178
"CN_bulk48" "cg00001636" 0.238904497061011 0.102350073112715 2.33418980363513 0.024829839678355 0.93027975987956
"CN_bulk49" "cg00001638" -0.00455285074434559 0.142371647820543 -0.0319786334852595 0.974652191577273 0.999481789796447
"CN_bulk50" "cg00001687" 0.0934837349612306 0.0688654813251348 1.35748321455659 0.18243146639078 0.973342253716941
"CN_bulk51" "cg00001747" 0.128340549719988 0.176555396716883 0.726913773843966 0.471619794710368 0.987506810988046
"CN_bulk52" "cg00001755" -0.0840948233272917 0.0852520024338031 -0.986426370366961 0.330004488796646 0.981338054666324
"CN_bulk53" "cg00001784" -0.00244909017747175 0.0946359133566998 -0.0258790779377876 0.979485756370359 0.999611429386295
"CN_bulk54" "cg00001791" 0.117964083971024 0.0681846778020754 1.7300673373195 0.0915258599949132 0.963055210492883
"CN_bulk55" "cg00001793" -0.0184718535350739 0.124076046549578 -0.148875258752647 0.882419224556994 0.998171088079521
"CN_bulk56" "cg00001801" -0.00658823188148637 0.0674574189679086 -0.0976650453320869 0.922698490080366 0.998731656970966
"CN_bulk57" "cg00001809" 0.0113278032663022 0.0477793302964321 0.237085852732182 0.81383118158324 0.997019549054013
"CN_bulk58" "cg00001810" -0.032888795780317 0.0735023693816056 -0.447452184970619 0.657024076480115 0.993130619602183
"CN_bulk59" "cg00001814" 0.040267807409585 0.0414952110203093 0.970420596002667 0.337817165989755 0.981523123772614
"CN_bulk60" "cg00001854" 0.0603226641514319 0.0784420425320207 0.769009350142912 0.446520140849792 0.986624022474026
"CN_bulk61" "cg00001874" -0.0259324886454649 0.0626974952709338 -0.413612833070974 0.68142336846747 0.993607914691374
"CN_bulk62" "cg00001930" 0.233983678116237 0.080152548982126 2.91922940801815 0.00580138009824972 0.902982680699193
"CN_bulk63" "cg00001997" -0.04043875538103 0.0399047280707218 -1.01338255730904 0.317123495792148 0.980580194888423
"CN_bulk64" "cg00002000" -0.135765008382267 0.0538670524605747 -2.52037195615323 0.0159258967117235 0.91609272169214
"CN_bulk65" "cg00002028" 0.042266052823437 0.073490503793595 0.575122643629511 0.568511774069759 0.990464661491418
"CN_bulk66" "cg00002033" -0.0868758184014233 0.0609573489074139 -1.4251902347882 0.162056695405127 0.972067712278297
"CN_bulk67" "cg00002080" 0.0203609873780279 0.0515084715541144 0.395293953862265 0.694779912460507 0.993865595418126
"CN_bulk68" "cg00002116" -0.623200099959509 0.810234551448973 -0.769160114000343 0.446431688660082 0.986624022474026
"CN_bulk69" "cg00002145" -0.00777506186017595 0.0663737278036085 -0.117140653651116 0.907349783386628 0.998549085761567
"CN_bulk70" "cg00002176" 0.0138759172553773 0.0680326244742673 0.203959752583493 0.839445541273233 0.997640873387196
"CN_bulk71" "cg00002186" 0.163573953124473 0.0972356355027565 1.68224285549958 0.100512995735334 0.963139133211657
"CN_bulk72" "cg00002190" -0.00613085153286981 0.040253245419643 -0.152307011992579 0.87973002475879 0.998041620231853
"CN_bulk73" "cg00002224" -0.0956293548554028 0.0802007899570653 -1.1923742260718 0.240319216341655 0.975782584075828
"CN_bulk74" "cg00002236" -0.0449647440167258 0.0460724425768769 -0.975957459639723 0.335100677083164 0.981513876040839
"CN_bulk75" "cg00002350" 0.00374329462387909 0.0566564070381207 0.066070102563342 0.947659550722416 0.999297192479264
"CN_bulk76" "cg00002366" -0.0303754572549652 0.0666461745267282 -0.455771954964695 0.651081680482316 0.992908249199353
"CN_bulk77" "cg00002398" 0.0585455590757212 0.0767714951969604 0.762595009065803 0.450292982131862 0.986691753999665
"CN_bulk78" "cg00002406" 0.140310470763999 0.0624236402381033 2.24771369033928 0.0303235828478823 0.937164056776802
"CN_bulk79" "cg00002426" -0.0113430305537259 0.0410498277661696 -0.276323462752115 0.783758750812893 0.996517356212039
"CN_bulk80" "cg00002449" -0.00776330304660546 0.0441164992720255 -0.175972780585703 0.861225895364797 0.997891192276197
"CN_bulk81" "cg00002464" -0.000306095742274441 0.05675406384051 -0.00539337135636013 0.995724227476234 0.999969168436366
"CN_bulk82" "cg00002473" 0.052024217542283 0.104830999243825 0.496267496423272 0.622491251084339 0.992149369916584
"CN_bulk83" "cg00002490" 0.01398302308814 0.0731227762873635 0.19122664370932 0.849340109950374 0.997820538966244
"CN_bulk84" "cg00002531" 0.0420295252092151 0.0657407958140889 0.639321819712559 0.526351209820516 0.989158006587119
"CN_bulk85" "cg00002559" 0.0226357804787299 0.157245972185693 0.14395141677778 0.886280111565417 0.998225760287976
"CN_bulk86" "cg00002590" -0.00207840767290177 0.0426454719013711 -0.0487368899964018 0.961377717654288 0.999297192479264
"CN_bulk87" "cg00002591" 0.0831412857994158 0.053312592360888 1.55950558991033 0.126955707758105 0.96742663495627
"CN_bulk88" "cg00002593" 0.091094731264043 0.0782338145418236 1.16439076628871 0.251339261612979 0.976720600413734
"CN_bulk89" "cg00002597" 0.149777039344064 0.083607667752952 1.79142707085949 0.080987380585928 0.963055210492883
"CN_bulk90" "cg00002646" 0.0130064170556324 0.0363240266537058 0.358066499059389 0.722224378786984 0.99475400880955
"CN_bulk91" "cg00002660" -0.195067392348677 0.0799867597967056 -2.43874602302256 0.0193930204413099 0.92131796051434
"CN_bulk92" "cg00002684" -0.00100973746781461 0.0361781015879451 -0.0279101838818172 0.977876119783814 0.999589923508598
"CN_bulk93" "cg00002719" -1.88408169010866 1.43244600870458 -1.31528984594157 0.196093397947622 0.973361562133929
"CN_bulk94" "cg00002743" -0.066012945824181 0.0496152198705346 -1.33049789956458 0.19108195293191 0.973361562133929
"CN_bulk95" "cg00002749" 0.153526272487751 0.141204372336895 1.0872628796611 0.283594783228969 0.979002907492534
"CN_bulk96" "cg00002769" -0.0077564935728692 0.0836784007336427 -0.0926940943524835 0.92662112669867 0.998892007563497
"CN_bulk97" "cg00002776" 0.0246483238143295 0.047292276407464 0.521191316779991 0.605180606321631 0.991360823433233
"CN_bulk98" "cg00002780" 0.0477826117223451 0.0531822119726864 0.898469806913739 0.374448893917878 0.983245516337995
"CN_bulk99" "cg00002808" -0.0228204702225539 0.0699183771783053 -0.326387298211418 0.745876455030032 0.99522378768733
"CN_bulk100" "cg00002809" -0.0450055235821841 0.053789685293904 -0.836694309257924 0.407862108800481 0.984615730654418
"CN_bulk101" "cg00002810" 0.0616100957468516 0.0761554944488602 0.809003948995747 0.423421012677703 0.985188119334784
"CN_bulk102" "cg00002837" -0.0286716657384501 0.0696559482754332 -0.411618339112644 0.68287265416151 0.993607914691374
"CN_bulk103" "cg00002907" -0.00658022315523508 0.0595345809914675 -0.110527747834123 0.912557681166398 0.998560728230223
"CN_bulk104" "cg00002926" 0.11975482776094 0.111156963004473 1.07734886348165 0.287943511455924 0.979093041743597
"CN_bulk105" "cg00002930" 0.15961245851831 0.143747104817697 1.11036990081111 0.273638992031391 0.978449864056943
"CN_bulk106" "cg00002934" 0.149284552580832 0.584307730334904 0.255489607326035 0.799687641881587 0.996808745038366
"CN_bulk107" "cg00003009" -0.0738286105335971 0.0622640267583644 -1.1857345947141 0.242901407071654 0.975952724217525
"CN_bulk108" "cg00003014" -0.066946315387853 0.087512150196889 -0.764994520614954 0.448879425135257 0.986641158311858
"CN_bulk109" "cg00003036" 0.100539162296519 0.0650384405486557 1.54584214271412 0.130219646247227 0.967785559207789
"CN_bulk110" "cg00003091" -0.128909305126359 0.119469751395525 -1.0790120814731 0.287210705833972 0.979086358799295
"CN_bulk111" "cg00003167" -0.106704232663576 0.0477839163690505 -2.23305749657406 0.0313554292640781 0.939341473251847
"CN_bulk112" "cg00003173" 0.0163899461059743 0.105390928399177 0.155515719947889 0.877216910696351 0.997985792041098
"CN_bulk113" "cg00003181" 0.0430217522365432 0.0711368340653731 0.604774626278802 0.548831543153745 0.989819281127691
"CN_bulk114" "cg00003202" 0.223591953236162 0.240951116000884 0.927955665643573 0.359138325044249 0.981827735463583
"CN_bulk115" "cg00003241" -0.0457944201270526 0.0798130214320887 -0.573771288260503 0.569416967824024 0.990464661491418
"CN_bulk116" "cg00003266" 0.104450168222327 0.0849103807356476 1.23012248110761 0.226019998867521 0.97450736232375
"CN_bulk117" "cg00003287" 0.00494584702124903 0.0662256473962718 0.0746817466600932 0.940849691335632 0.999186273030771
"CN_bulk118" "cg00003298" 0.264025625710694 0.203810985882948 1.29544354327558 0.202782926209481 0.973398508508449
"CN_bulk119" "cg00003305" -0.0121774670571586 0.15402525502726 -0.0790614958241969 0.937387992091308 0.999091754800302
"CN_bulk120" "cg00003345" 0.0203320063001165 0.0361328674989681 0.562701155691482 0.576858987476946 0.990507909998191
"CN_bulk121" "cg00003407" -0.0377978618487868 0.0524641336910173 -0.720451462543799 0.475543357317875 0.987658431404794
"CN_bulk122" "cg00003432" -0.0762257955847493 0.0606980192998224 -1.25582014807149 0.216652836960155 0.973796423492008
"CN_bulk123" "cg00003513" -0.0818857505400449 0.0799657320431819 -1.0240105161024 0.312140311608369 0.98046330460219
"CN_bulk124" "cg00003529" -0.0923128426676951 0.0918337066281799 -1.0052174311275 0.320988544359336 0.980933310732557
"CN_bulk125" "cg00003555" -0.218655906633182 0.139985743328875 -1.56198696691194 0.126370109353078 0.967416551652576
"CN_bulk126" "cg00003578" -0.0221777445633079 0.0255277338877469 -0.868770595182091 0.390287748367181 0.983633155442167
"CN_bulk127" "cg00003622" -0.00914906401143705 0.08990100720116 -0.10176820367502 0.919462105444365 0.998650478320264
"CN_bulk128" "cg00003625" -0.0374367938315441 0.0617559587516844 -0.606205370109698 0.547890849364983 0.989819281127691
"CN_bulk129" "cg00003722" 0.0831702901080724 0.0683805567743447 1.21628565240458 0.231186488006341 0.974792012843308
"CN_bulk130" "cg00003758" -0.023464843126042 0.071802479813754 -0.326797113232115 0.745568830206224 0.995201338699604
"CN_bulk131" "cg00003784" 0.100326164153608 0.0648529030889938 1.54698031044094 0.129945201367747 0.967760869950879
"CN_bulk132" "cg00003818" -0.0240013897546233 0.0592809623053743 -0.404875171070686 0.687781505732517 0.993732660913371
"CN_bulk133" "cg00003858" 0.0355139480120908 0.0568680393601705 0.62449749299717 0.53593746413263 0.989474480195935
"CN_bulk134" "cg00003900" -0.0193344720102576 0.0544799680153109 -0.354891397968955 0.724582997882069 0.99475400880955
"CN_bulk135" "cg00003911" 0.0231444290469798 0.0858325332087873 0.269646347156982 0.788853977367849 0.996596685151764
"CN_bulk136" "cg00003929" 0.0319423276550359 0.0588444407225402 0.542826599468393 0.590338184389776 0.990934206721087
"CN_bulk137" "cg00003937" -0.0528317383096631 0.051784653692522 -1.02021997913432 0.313911416137376 0.980580194888423
"CN_bulk138" "cg00003944" 0.0438709279858961 0.094000936087992 0.466707352199446 0.643306021880554 0.992898644929884
"CN_bulk139" "cg00003965" 0.0160619131185429 0.0843584986720288 0.190400651640196 0.849982837701335 0.997820538966244
"CN_bulk140" "cg00003969" -0.0544407157181933 0.075968045839078 -0.716626512066854 0.477874394308817 0.987658431404794
"CN_bulk141" "cg00003994" -0.105503416946115 0.133337492706865 -0.791250943784117 0.433583522909526 0.985967221846747
"CN_bulk142" "cg00003999" 0.0454039439486149 0.0810090946738076 0.560479587278924 0.578358181418826 0.990507909998191
"CN_bulk143" "cg00004055" 0.0683916069016806 0.0479285515702654 1.42694917040035 0.161552161537477 0.971750337253406
"CN_bulk144" "cg00004061" 0.0252237607560345 0.095508208542934 0.264100448965029 0.793093140944406 0.996728439011129
"CN_bulk145" "cg00004067" 0.0704009139488232 0.0793107373625089 0.887659304276025 0.380165842108795 0.983484651979664
"CN_bulk146" "cg00004072" 0.0369081460782589 0.0398890480120229 0.925270166064992 0.360515630699617 0.981939677065727
"CN_bulk147" "cg00004073" -0.607968446184917 0.613746581916765 -0.99058546979797 0.327994412239613 0.981232427251178
"CN_bulk148" "cg00004082" -0.0630154950061522 0.146941532845603 -0.428847404718207 0.670393879013537 0.993190826548373
"CN_bulk149" "cg00004089" 0.0383815120886305 0.0643130904960216 0.596791598609381 0.554095425513696 0.98994958699481
"CN_bulk150" "cg00004105" 0.0782783164630846 0.0533008702472569 1.46861235285578 0.149958242667795 0.970986181956412
"CN_bulk151" "cg00004121" 0.00524059691822035 0.0409820416374248 0.127875447606657 0.898904657614237 0.99844800413117
"CN_bulk152" "cg00004175" 0.0373788841498576 0.096943500554195 0.385573905792286 0.701907444273339 0.994134040346506
"CN_bulk153" "cg00004192" -0.105096627304758 0.0565400806930861 -1.85879867903354 0.0706138602751612 0.961124736109292
"CN_bulk154" "cg00004207" -0.0660545424056706 0.0526069399728231 -1.25562411422893 0.216723179101401 0.973796423492008
"CN_bulk155" "cg00004209" 0.0280817314950082 0.0459638019016389 0.610953192146774 0.544775167538146 0.989521013075468
"CN_bulk156" "cg00004219" 0.0456827191082352 0.0611313692494359 0.747287680107979 0.459372007672689 0.987026413037587
"CN_bulk157" "cg00004255" 0.0114845614524718 0.0802253116358473 0.14315384033161 0.886905774428793 0.998225760287976
"CN_bulk158" "cg00004257" 0.218216894859139 0.166196286744366 1.31300704205738 0.196854200197591 0.973361562133929
"CN_bulk159" "cg00004260" 0.00536769498833404 0.0583275929827198 0.0920266843503089 0.927147931202842 0.998892007563497
"CN_bulk160" "cg00004322" 0.0252634599441304 0.0737332086566437 0.342633399582211 0.733714153134218 0.99475400880955
"CN_bulk161" "cg00004429" -0.04268938598288 0.0435328285000456 -0.980625138631535 0.332822012675095 0.981361730917132
"CN_bulk162" "cg00004438" 0.00799140523734903 0.0651381604875869 0.12268392563637 0.902987436136061 0.998549085761567
"CN_bulk163" "cg00004454" -0.0299520965209748 0.0482474872822315 -0.620801169307847 0.538341869618894 0.989474480195935
"CN_bulk164" "cg00004533" -0.0544641010853008 0.0735012657215648 -0.740995417570359 0.463134733340531 0.987299203491811
"CN_bulk165" "cg00004562" -0.0812742827795829 0.0453773627995601 -1.7910755003235 0.0810447190387106 0.963055210492883
"CN_bulk166" "cg00004608" -0.0554454123387994 0.0768063216476963 -0.721886052467433 0.474670749571435 0.987658431404794
"CN_bulk167" "cg00004633" 0.08552523171191 0.0725195086855049 1.17934102508619 0.24540699662801 0.976050692568004
"CN_bulk168" "cg00004667" 0.0645502794172438 0.0952771289935628 0.677500257397606 0.502088199283673 0.988467524956872
"CN_bulk169" "cg00004693" -0.0705491061983869 0.0748134447496621 -0.943000371583686 0.351486023414294 0.981741266159092
"CN_bulk170" "cg00004700" 0.0416911986457602 0.0704033526086362 0.592176325430361 0.557150333054004 0.990098136375952
"CN_bulk171" "cg00004723" 0.0925739657406102 0.0806071379147085 1.14845866179449 0.257774773513761 0.976720600413734
"CN_bulk172" "cg00004747" 0.233374111987851 0.0873942845703475 2.67035897296005 0.0109919261504006 0.915771216013478
"CN_bulk173" "cg00004771" -0.0762864807162279 0.132883701709592 -0.574084554650251 0.569207065407657 0.990464661491418
"CN_bulk174" "cg00004778" -0.00681122389291421 0.0489128707198082 -0.139252180309177 0.889967499220172 0.99823181672533
"CN_bulk175" "cg00004786" -0.161208497029642 0.210329709444634 -0.7664561390557 0.448019666406127 0.986624022474026
"CN_bulk176" "cg00004806" -0.0280407588680443 0.0626426545413738 -0.447630437652098 0.656896521233599 0.993130619602183
"CN_bulk177" "cg00004818" 0.169147790806646 0.139503454614051 1.21249893971879 0.232615473597716 0.974816773843531
"CN_bulk178" "cg00004821" 0.0597258570977119 0.0570093410303248 1.04765036778696 0.301249269688145 0.979584794632531
"CN_bulk179" "cg00004836" 0.0987486292289669 0.0555634454024046 1.77722292982021 0.0833313602328331 0.963055210492883
"CN_bulk180" "cg00004859" 0.17266055073689 0.110247256132856 1.56612106997767 0.125399325989313 0.967416551652576
"CN_bulk181" "cg00004883" -0.00760984938234735 0.0930783518845921 -0.0817574573278093 0.935257744447281 0.999088540039666
"CN_bulk182" "cg00004905" -0.118956202707558 0.0463577689645655 -2.56604675687661 0.0142424869217895 0.915771216013478
"CN_bulk183" "cg00004915" 0.0156824914441785 0.0501408447634377 0.312768791953302 0.756122745250994 0.995593041630346
"CN_bulk184" "cg00004939" 0.0291120653684116 0.0755031167657114 0.385574352629008 0.701907115983264 0.994134040346506
"CN_bulk185" "cg00004963" 0.0215241546032054 0.0861376160850577 0.2498810111247 0.803990939225684 0.996808745038366
"CN_bulk186" "cg00004979" 0.00262106807170116 0.074733917750845 0.0350720014497235 0.972201224276849 0.99935835536652
"CN_bulk187" "cg00004996" -0.0760066594128682 0.0679905241835801 -1.1179007711081 0.270448523080285 0.978270534636441
"CN_bulk188" "cg00005010" -1.94379654285936 0.941918009687757 -2.06365790107753 0.0457497947613181 0.948729340818147
"CN_bulk189" "cg00005040" 0.0326826749969656 0.120868061677516 0.27039959558684 0.788278708173291 0.996580417423616
"CN_bulk190" "cg00005072" 0.0302088230008686 0.0409177275859667 0.738282030384042 0.464762810673968 0.987395261379142
"CN_bulk191" "cg00005077" -0.0783303175897356 0.130636323952051 -0.599605953536217 0.552236757456673 0.989936694916977
"CN_bulk192" "cg00005083" 0.140039827427878 0.143213654543478 0.977838515987064 0.334181131216251 0.981513876040839
"CN_bulk193" "cg00005112" -0.0307471462069979 0.0555171929262403 -0.553831067212788 0.582856175444477 0.990611842341461
"CN_bulk194" "cg00005164" -0.00798167356600298 0.0594973678477327 -0.134151708802142 0.893972524905719 0.998344113371764
"CN_bulk195" "cg00005166" -0.0725118874246828 0.100586932607559 -0.720887748984144 0.475277883804188 0.987658431404794
"CN_bulk196" "cg00005215" 0.0163395432821175 0.0955124763500504 0.171072344750372 0.865051387564953 0.997985792041098
"CN_bulk197" "cg00005249" -0.0489779090020139 0.0641885538880669 -0.763031818529865 0.4500354619295 0.986691753999665
"CN_bulk198" "cg00005297" -0.0394025587286259 0.0817134360677183 -0.482204159129618 0.632356266730691 0.992624880691235
"CN_bulk199" "cg00005306" -0.0451621062443619 0.475901052511686 -0.0948981012040375 0.924881684039844 0.998872353186348
"CN_bulk200" "cg00005325" -0.0475601112031737 0.0712310737103383 -0.66768769198366 0.508265026908266 0.988540856988436
"CN_bulk201" "cg00005347" -0.246322900205169 0.110944666166941 -2.22023201939714 0.0322839342179366 0.939613563748066
"CN_bulk202" "cg00005354" 0.0660988650848989 0.0727656623911928 0.90837989943041 0.369256890403024 0.982720724442919
"CN_bulk203" "cg00005390" -0.0318093324412568 0.0243887566801571 -1.30426215892904 0.199789435740661 0.973361562133929
"CN_bulk204" "cg00005423" -0.0280450148901908 0.0686676136631914 -0.40841691438047 0.685201487471826 0.993635968608525
"CN_bulk205" "cg00005434" 0.610275907850275 0.76782139423266 0.7948149301833 0.431531680955312 0.985802282693784
"CN_bulk206" "cg00005437" -0.00495543000660003 0.0400341726557118 -0.123780002879441 0.902125220197447 0.998549085761567
"CN_bulk207" "cg00005440" 0.153521009302173 0.100308793594367 1.53048405629309 0.133968791850423 0.968441912540463
"CN_bulk208" "cg00005461" 0.104901591763099 0.0494198399283175 2.12266150427149 0.0401848532275111 0.943475426725105
"CN_bulk209" "cg00005502" 0.0363864395649045 0.0889143401310107 0.409230271644494 0.684609526021461 0.993635968608525
"CN_bulk210" "cg00005541" -0.163971365126771 0.0676557328176841 -2.42361376187639 0.0201065057931851 0.922759316154028
"CN_bulk211" "cg00005543" 0.109118882349011 0.255120427504488 0.427715190886043 0.671211080483415 0.99322466464076
"CN_bulk212" "cg00005549" 0.0287688946796022 0.07736114094867 0.37187784883745 0.711996787182252 0.994372355299425
"CN_bulk213" "cg00005579" 0.0442652422815824 0.0563364030343453 0.785730715796609 0.436773146142922 0.986176335018589
"CN_bulk214" "cg00005597" -0.0390561224741387 0.0348703082506189 -1.12003949587814 0.269547296704489 0.978270534636441
"CN_bulk215" "cg00005599" 0.115237184671607 0.124667395853094 0.924357037243322 0.360984728376956 0.981949694136485
"CN_bulk216" "cg00005619" 0.0425084942525201 0.0476264587124734 0.892539470741441 0.377578181419574 0.983354433693104
"CN_bulk217" "cg00005622" -0.0334165663159919 0.0479015228641197 -0.697609685829474 0.489559645975179 0.987963273005788
"CN_bulk218" "cg00005631" -0.0379624059927089 0.0921723935777885 -0.411863080898194 0.682694748654738 0.993607914691374
"CN_bulk219" "cg00005644" 0.12875363973821 0.0805802014795538 1.59783218922429 0.118152122654753 0.965598432270946
"CN_bulk220" "cg00005734" 0.0158203705645711 0.0465928917086341 0.339544724193185 0.736021198026233 0.994818702614694
"CN_bulk221" "cg00005740" -0.141473409486544 0.0972937237540991 -1.45408566994624 0.153923534491276 0.971117056226036
"CN_bulk222" "cg00005817" -0.0734391043716018 0.0740361315528909 -0.991936002479242 0.327343483432042 0.981232427251178
"CN_bulk223" "cg00005849" -0.00306276008230418 0.0701669148887895 -0.0436496329809922 0.965406412816926 0.999297192479264
"CN_bulk224" "cg00005854" 0.000105622610259766 0.0371233479143275 0.00284518008730031 0.997744381816987 0.999970998672402
"CN_bulk225" "cg00005861" -0.0302358357830716 0.127259984452237 -0.237591069283995 0.813442048994535 0.997019549054013
"CN_bulk226" "cg00005876" -0.0794531285375513 0.0996126806809206 -0.797620624145791 0.429920520176463 0.985738418102528
"CN_bulk227" "cg00005888" -0.0151848452401091 0.0820182939296853 -0.185139735448864 0.8540789179212 0.997879724933504
"CN_bulk228" "cg00005893" 0.0281731392256587 0.0600329998307011 0.469294209936363 0.641472503687335 0.992898644929884
"CN_bulk229" "cg00005986" 0.0315422751398516 0.0379543592391419 0.831058033179028 0.41100007367551 0.984696697874863
"CN_bulk230" "cg00006032" 0.022537618195549 0.0464956206973101 0.48472561195108 0.630582463221995 0.992613291790201
"CN_bulk231" "cg00006040" -0.0696285884298282 0.0369215606082 -1.88585171598527 0.0667788022104183 0.959872194187886
"CN_bulk232" "cg00006081" -0.0376942235825528 0.0662789911739259 -0.568720538965923 0.572806482199565 0.990504281509769
"CN_bulk233" "cg00006090" 0.128213575279171 0.10207839072682 1.2560305307153 0.216577365076925 0.973796423492008
"CN_bulk234" "cg00006122" -0.101814252645306 0.0606605279078854 -1.67842674893819 0.101260574304987 0.963139133211657
"CN_bulk235" "cg00006166" -0.0259989109140309 0.0339125548380222 -0.766645598900187 0.447908292814806 0.986624022474026
"CN_bulk236" "cg00006183" -0.0907840325663835 0.0814298342101252 -1.11487433871129 0.271727479723932 0.978360638397434
"CN_bulk237" "cg00006198" 0.00547470165808224 0.109497637468033 0.0499983541624862 0.960378894640884 0.999297192479264
"CN_bulk238" "cg00006299" 0.0512696507968605 0.0791881695332762 0.647440786913455 0.521139841536041 0.988988468022379
"CN_bulk239" "cg00006301" 0.0976843600472379 0.103840513702731 0.940715300454732 0.352641336988909 0.981741266159092
"CN_bulk240" "cg00006378" 0.0301392090541156 0.059845024290101 0.503620967852142 0.617360754939089 0.991774145430344
"CN_bulk241" "cg00006387" 0.00606831701365103 0.0834269686593384 0.0727380739246334 0.942386322156491 0.999238780152635
"CN_bulk242" "cg00006397" 0.0514657854061396 0.039394381122522 1.30642451891994 0.199060563108105 0.973361562133929
"CN_bulk243" "cg00006414" 0.0986140968942769 0.198149681442409 0.497674768772912 0.621507915518104 0.992040584450248
"CN_bulk244" "cg00006459" -0.128420040790567 0.085553410866252 -1.50105109182999 0.141395850146439 0.969060821648932
"CN_bulk245" "cg00006480" 0.0064136715195017 0.0957848636807847 0.0669591339700193 0.946956335542396 0.999295487953409
"CN_bulk246" "cg00006600" -0.00165114326960251 0.0511001401923158 -0.0323119127146895 0.974388112167226 0.999481789796447
"CN_bulk247" "cg00006609" 0.0866634921688622 0.0523100882890805 1.65672616895492 0.105599649634905 0.964164043891156
"CN_bulk248" "cg00006626" 0.183260771032288 0.157946479269458 1.1602713265906 0.252991976357019 0.976720600413734
"CN_bulk249" "cg00006713" 0.338359924136876 0.155241625856275 2.17956957272616 0.0353914755050913 0.941205142433326
"CN_bulk250" "cg00006735" 0.0608205294707574 0.0676694548862915 0.89878852390576 0.37428118806906 0.983245516337995
"CN_bulk251" "cg00006771" -0.104073197346263 0.0617491317479681 -1.68541960672488 0.0998941578195342 0.963139133211657
"CN_bulk252" "cg00006787" 0.0355341120117678 0.052014569905403 0.683156893854787 0.498546283174479 0.988253982200318
"CN_bulk253" "cg00006867" 0.0168365701743486 0.116386413800554 0.144660958479231 0.885723569878634 0.998225760287976
"CN_bulk254" "cg00006884" 0.028963898812243 0.0659363679481407 0.439270462016094 0.662889930261261 0.993130619602183
"CN_bulk255" "cg00006899" 0.0365048614876103 0.0633698876471854 0.576060063272524 0.56788427167244 0.990464661491418
"CN_bulk256" "cg00006926" -0.0194117310588381 0.110615224233256 -0.175488782790914 0.861603576065765 0.997891192276197
"CN_bulk257" "cg00006948" -0.173397879901244 0.119522143639204 -1.4507594544545 0.154843028002498 0.97117343269622
"CN_bulk258" "cg00007021" 0.117894975235028 0.105807900644361 1.11423603074116 0.271997774315472 0.978360638397434
"CN_bulk259" "cg00007032" 0.0377531721600378 0.0376544923301839 1.00262066552348 0.322224424374513 0.980933310732557
"CN_bulk260" "cg00007036" -0.0240483061195953 0.0876042783935129 -0.274510635331894 0.78514115578014 0.996540528062522
"CN_bulk261" "cg00007064" -0.0499096450647054 0.0717997805064517 -0.695122529799665 0.491099661253183 0.987963273005788
"CN_bulk262" "cg00007076" -0.0623276850999111 0.0463279246246618 -1.34535888678104 0.186280040108871 0.973361562133929
"CN_bulk263" "cg00007127" -0.0422807860319703 0.0691293697949466 -0.61161827682481 0.544339447523182 0.98950385655596
"CN_bulk264" "cg00007215" -0.190986237806625 0.133621372292999 -1.42930905834314 0.160877186566655 0.971593070324745
"CN_bulk265" "cg00007221" 0.0203572140382516 0.0531804938071974 0.382794753882042 0.70395039749875 0.994134040346506
"CN_bulk266" "cg00007226" 0.00809736119563585 0.0486536866743653 0.166428522669428 0.868679591855541 0.997985792041098
"CN_bulk267" "cg00007239" -0.0312931768401643 0.100747776228742 -0.3106091073327 0.757751804259156 0.995593041630346
"CN_bulk268" "cg00007266" -0.015094319285359 0.0293180661900411 -0.514847029388532 0.609565703071063 0.991408133413572
"CN_bulk269" "cg00007269" -0.0331432089625964 0.0530476543439873 -0.624781799920491 0.535752759466924 0.989474480195935
"CN_bulk270" "cg00007300" -0.136316356638527 0.520918497191017 -0.261684615488976 0.794941747758988 0.996729528171917
"CN_bulk271" "cg00007324" 0.0528021269531415 0.107354608230969 0.491847791382553 0.625584078409307 0.992288064507736
"CN_bulk272" "cg00007326" -0.00267421466150346 0.0765219605540375 -0.0349470222945347 0.972300243848129 0.99935835536652
"CN_bulk273" "cg00007420" 0.0193305841016007 0.0475418419419148 0.406601496955423 0.686523472349864 0.993708535122181
"CN_bulk274" "cg00007426" -0.0331844789041676 0.065067656128116 -0.50999960470112 0.612926042586855 0.991581274943392
"CN_bulk275" "cg00007466" 0.0195157664809201 0.0483692662107836 0.403474520284726 0.688802868703833 0.993776186658686
"CN_bulk276" "cg00007540" -0.036607044266605 0.0416267829842948 -0.879410841823072 0.384565179758707 0.983484651979664
"CN_bulk277" "cg00007644" -0.00856447667969176 0.0604007389973433 -0.141794236657741 0.887972490991054 0.998230205814432
"CN_bulk278" "cg00007675" -0.0826572248695231 0.0561505235962853 -1.47206507750163 0.149027770562174 0.970678083783536
"CN_bulk279" "cg00007800" -0.0675223994307507 0.0462057930346473 -1.46134055918311 0.151932964162025 0.971096095147638
"CN_bulk280" "cg00007809" 0.0300459898005807 0.12676999396018 0.237011842171567 0.813888190696463 0.997019549054013
"CN_bulk281" "cg00007810" -0.10523147424871 0.184131727767655 -0.571501041805762 0.570939279872006 0.990464661491418
"CN_bulk282" "cg00007898" -0.1421662319043 0.13080248369682 -1.08687715925807 0.283763108938859 0.979002907492534
"CN_bulk283" "cg00007932" -0.000988585213983689 0.0857350084731238 -0.0115307064359082 0.99085881554718 0.999905462507976
"CN_bulk284" "cg00007981" 0.00428868190210268 0.102210309327609 0.0419593867811944 0.966745159129776 0.999297192479264
"CN_bulk285" "cg00007987" -0.0691439394370782 0.0965673300945396 -0.716017926242614 0.478245882038469 0.987658431404794
"CN_bulk286" "cg00008004" -1.11095696131274 0.991112830928676 -1.12091875581085 0.269177411402243 0.978270534636441
"CN_bulk287" "cg00008033" 0.113272237424573 0.0935391353009383 1.21096092090384 0.23319772868441 0.974873614218652
"CN_bulk288" "cg00008034" -0.0115451904761848 0.0560235533424836 -0.206077440422365 0.837802448708142 0.997526823981922
"CN_bulk289" "cg00008036" -0.00701612413383743 0.0522532595580232 -0.134271511350341 0.89387842012314 0.998334964052429
"CN_bulk290" "cg00008075" -0.111110408581527 0.0610369555961772 -1.82037926853098 0.0763815489832687 0.963055210492883
"CN_bulk291" "cg00008103" 0.0403141667683037 0.0441953765421261 0.912180637942458 0.367278037603218 0.982572073936589
"CN_bulk292" "cg00008254" -0.00818194017439107 0.0549154464386509 -0.148991598994494 0.882328034452669 0.998161274026482
"CN_bulk293" "cg00008282" -0.000714488992092952 0.0851521122168795 -0.00839073715838279 0.993348014137099 0.999944155188581
"CN_bulk294" "cg00008345" 0.0106334284709736 0.0668643338128126 0.159029902260628 0.874466019337077 0.997985792041098
"CN_bulk295" "cg00008364" -0.130785314056979 0.0948632935555412 -1.37867144556188 0.175853218142373 0.973342253716941
"CN_bulk296" "cg00008369" 0.015217762108654 0.054648974248328 0.278463819641035 0.782127494835206 0.996478480610899
"CN_bulk297" "cg00008387" -0.0161810011404237 0.0477852286978493 -0.33861930938403 0.736712907144212 0.994835245710329
"CN_bulk298" "cg00008404" 0.0453989767905336 0.0452205020264266 1.00394676653529 0.321592889954191 0.980933310732557
"CN_bulk299" "cg00008446" 0.0477507074327566 0.0338679064266018 1.40991022094151 0.16649174076877 0.972922555400667
"CN_bulk300" "cg00008452" 0.0518993296626879 0.0791434286090245 0.655762968256975 0.515826809485159 0.98865321408963
"CN_bulk301" "cg00008488" 0.135830665861963 0.0745730628373063 1.8214441072147 0.0762164676890693 0.963055210492883
"CN_bulk302" "cg00008493" 0.108745763011915 0.079409727119302 1.36942622719935 0.178700612601816 0.973342253716941
"CN_bulk303" "cg00008500" 0.0825543822383582 0.0686525794648155 1.20249498098855 0.236421945929999 0.975208982001718
"CN_bulk304" "cg00008564" -0.0373803346503397 0.0502333537125657 -0.744133765470434 0.461255797783525 0.987054207517615
"CN_bulk305" "cg00008612" -0.0934455796782004 0.0678390975352159 -1.37745906230094 0.176224600421129 0.973342253716941
"CN_bulk306" "cg00008621" 0.0442735336426801 0.0546649652773334 0.809906919689161 0.422908015043291 0.985175801617694
"CN_bulk307" "cg00008629" 0.0464267388443359 0.0821496493149856 0.565148350984704 0.575209738213747 0.990507909998191
"CN_bulk308" "cg00008647" -0.673439402929805 0.170225358565761 -3.95616380898762 0.000312137141539135 0.818252246737265
"CN_bulk309" "cg00008665" 0.0713473169451948 0.0323774435960799 2.20361180565327 0.0335235185705798 0.940481753429332
"CN_bulk310" "cg00008671" -0.120737631075915 0.0543381903322769 -2.22196636173577 0.0321569614191479 0.939613563748066
"CN_bulk311" "cg00008695" 0.0382219746357538 0.0591691679193498 0.645977896593917 0.522076793385167 0.988988468022379
"CN_bulk312" "cg00008713" 0.0477789389982888 0.0461156937103814 1.03606679535936 0.306552640193504 0.980050656904273
"CN_bulk313" "cg00008737" -0.0240705666286443 0.0693694731124116 -0.346990766235726 0.730463723935742 0.99475400880955
"CN_bulk314" "cg00008795" 0.0654406590310893 0.072656794390938 0.900681891895458 0.373285910962899 0.983117586197528
"CN_bulk315" "cg00008800" -0.132741422553289 0.115780926886266 -1.14648782077625 0.258579043305707 0.976720600413734
"CN_bulk316" "cg00008810" -0.0949209332723758 0.119678464974569 -0.79313294411443 0.432499296885602 0.985876295775881
"CN_bulk317" "cg00008819" 0.103326137994736 0.111137277090253 0.929716299516922 0.358237219864966 0.981827735463583
"CN_bulk318" "cg00008893" 0.0299419709016843 0.0443546214512244 0.675058650531166 0.503621280303974 0.988472920432132
"CN_bulk319" "cg00008916" 0.0148216910654248 0.0625568209854016 0.236931654005941 0.813949959472844 0.997019549054013
"CN_bulk320" "cg00008956" 0.0684371590325922 0.0721893198340791 0.948023325193936 0.348955224493818 0.981741266159092
"CN_bulk321" "cg00008971" -0.0549397155245785 0.0730106490210034 -0.752489071954061 0.456275086499273 0.986907181142173
"CN_bulk322" "cg00008985" -0.154721057024585 0.0893098881882159 -1.73240679350665 0.0911040074124301 0.963055210492883
"CN_bulk323" "cg00009001" -0.022781624446761 0.0669504068294215 -0.340276116690445 0.735474669722829 0.994796796636513
"CN_bulk324" "cg00009038" -0.0575773213330896 0.040840571373165 -1.40980694924659 0.166522034909295 0.972922555400667
"CN_bulk325" "cg00009053" -0.000690570002931623 0.0475763911349822 -0.0145149723730066 0.988493135468268 0.999818653131781
"CN_bulk326" "cg00009085" 0.0538847178612761 0.0558153976375777 0.965409549013017 0.340288314287086 0.981688020044773
"CN_bulk327" "cg00009088" 0.0488233655715572 0.082540417572552 0.591508584611194 0.557593023860289 0.990103073689451
"CN_bulk328" "cg00009167" 0.0673160798881904 0.0404648115758574 1.66357082281221 0.104214794429806 0.964164043891156
"CN_bulk329" "cg00009196" -0.10707542963544 0.0735816941347015 -1.45519114359372 0.153618895446136 0.971117056226036
"CN_bulk330" "cg00009200" 0.200820301552006 0.135101627074806 1.48643880832621 0.145203318912361 0.969722965137612
"CN_bulk331" "cg00009214" 0.121434829282621 0.0896048708032449 1.35522576165829 0.183143363147579 0.973342253716941
"CN_bulk332" "cg00009292" 0.0480544910423007 0.13350090220573 0.359956301780245 0.720821840907017 0.994748392134794
"CN_bulk333" "cg00009293" -0.0445965936828608 0.0373369432796576 -1.19443612051548 0.23952143672436 0.975702289274214
"CN_bulk334" "cg00009306" -0.209700159739184 0.117335089650449 -1.78719051874336 0.0816806118083009 0.963055210492883
"CN_bulk335" "cg00009349" 0.0596873325310458 0.0718649713095672 0.830548338688334 0.411284575681601 0.984696697874863
"CN_bulk336" "cg00009364" -0.0466130685566093 0.197700032782707 -0.235776736607029 0.814839723057728 0.997019549054013
"CN_bulk337" "cg00009407" 0.065007381788488 0.0737798157985704 0.881099811443926 0.383661739355854 0.983484651979664
"CN_bulk338" "cg00009412" 0.168372007320448 0.112475947880808 1.49696011007504 0.142453703356986 0.969366255333088
"CN_bulk339" "cg00009421" -0.0446535551149456 0.0395710970626289 -1.12843864410109 0.266028740178824 0.977552658823009
"CN_bulk340" "cg00009436" -0.0406410275325841 0.0732540500484126 -0.554795639363625 0.582202552755824 0.990611842341461
"CN_bulk341" "cg00009523" 0.646759176664292 0.460915866276031 1.40320441101276 0.168467799906687 0.972933934176426
"CN_bulk342" "cg00009528" 0.0318034895973573 0.0541588754381079 0.587225811837655 0.560436586531933 0.990222012951479
"CN_bulk343" "cg00009553" 0.0701191179743981 0.0602965773367959 1.16290378445093 0.251934932418951 0.976720600413734
"CN_bulk344" "cg00009556" -0.0310188174283383 0.0426250761584579 -0.727712891656227 0.471135905226041 0.987506810988046
"CN_bulk345" "cg00009585" -0.0638934050800337 0.0823060347437811 -0.776290648418844 0.442260097774545 0.986361707238171
"CN_bulk346" "cg00009602" -0.0420922422685844 0.0520304560609748 -0.808992375912605 0.423427590057025 0.985188119334784
"CN_bulk347" "cg00009629" -0.123221765223513 0.0575750682631294 -2.14019312422463 0.0386505031622448 0.94231369325329
"CN_bulk348" "cg00009644" 0.160645193706467 0.0903386534147002 1.77825534955701 0.0831590863566762 0.963055210492883
"CN_bulk349" "cg00009733" 0.167598188630961 0.133224486700452 1.25801339364734 0.215867005653029 0.973796423492008
"CN_bulk350" "cg00009737" 0.0601465225490342 0.0722319427757598 0.832685931427261 0.410092224400659 0.984630859414189
"CN_bulk351" "cg00009750" -0.0869466608917618 0.0704599248624907 -1.23398741996172 0.224592288709433 0.97450736232375
"CN_bulk352" "cg00009786" -0.0139615255533596 0.0467505957329512 -0.298638452290761 0.766801406881293 0.996189524928707
"CN_bulk353" "cg00009796" -0.000125828606090519 0.0434823027992889 -0.00289378892077852 0.997705845536674 0.999970998672402
"CN_bulk354" "cg00009817" -0.0234996521636718 0.0961048853252135 -0.244520890734642 0.808109366305354 0.996808745038366
"CN_bulk355" "cg00009834" 0.00753797189705908 0.0428258813750322 0.176014401923174 0.861193418292217 0.997891192276197
"CN_bulk356" "cg00009871" 0.154550202933077 0.0662945374658511 2.3312660264458 0.0249998972130643 0.930945981836253
"CN_bulk357" "cg00009916" -0.696110125552408 0.789497519081927 -0.881712872716667 0.383334143219673 0.983484651979664
"CN_bulk358" "cg00009919" 0.0174206796516449 0.0451308496401652 0.386003804283379 0.70159162541051 0.994134040346506
"CN_bulk359" "cg00009922" -0.0429105129984335 0.0741229858572198 -0.578909666174139 0.565978883610698 0.990427375302464
"CN_bulk360" "cg00009927" 0.0566607615957737 0.0488781845750296 1.15922393780394 0.253413438880208 0.976720600413734
"CN_bulk361" "cg00009944" -0.102922003222196 0.0604770033757088 -1.70183702031003 0.0967461227536432 0.963072838274048
"CN_bulk362" "cg00009945" -0.0498440842960332 0.0378162119643752 -1.31806126808758 0.195172761615554 0.973361562133929
"CN_bulk363" "cg00010046" -0.0720988919978406 0.0601658274248803 -1.19833624972347 0.238017723525841 0.975327541042793
"CN_bulk364" "cg00010078" -0.0373846803107423 0.0532033091099581 -0.702675847351476 0.486431113026343 0.987948583171279
"CN_bulk365" "cg00010096" 0.0349774842701686 0.0694888697391404 0.503353765883275 0.617546843895374 0.991784970897089
"CN_bulk366" "cg00010108" 0.066574508208032 0.0401028955062983 1.66009230424711 0.104916707256519 0.964164043891156
"CN_bulk367" "cg00010168" -0.0168375544179563 0.0922510850393189 -0.182518768324295 0.856121101979748 0.997879724933504
"CN_bulk368" "cg00010187" -0.0148216566151154 0.0713475179522617 -0.207738924079076 0.83651383417376 0.99749322233296
"CN_bulk369" "cg00010201" 0.156729989589831 0.0997940533543991 1.57053435872812 0.124369655164584 0.967020521524161
"CN_bulk370" "cg00010207" 0.159111875514127 0.129200549634624 1.23151082533389 0.225506371383664 0.97450736232375
"CN_bulk371" "cg00010242" -0.0653570685436677 0.0423515899953044 -1.54320223989026 0.130858001313628 0.967805049935063
"CN_bulk372" "cg00010266" -0.0125844523608222 0.0969755741213069 -0.129769299896903 0.897415957407264 0.998373726474667
"CN_bulk373" "cg00010288" 0.00666681868258914 0.0314845655404144 0.211748790817248 0.833405742547714 0.997447071575406
"CN_bulk374" "cg00010312" -0.138475388815769 0.0895358883697666 -1.5465908848069 0.130039050523796 0.967760869950879
"CN_bulk375" "cg00010445" 0.0283244204063531 0.0506480404292575 0.559240202904102 0.579195388588527 0.99051363272838
"CN_bulk376" "cg00010506" -0.0121219487802148 0.0441987437743679 -0.274260029698959 0.785332315240611 0.996540528062522
"CN_bulk377" "cg00010529" -0.0242421892495618 0.0575411619870315 -0.421301697991873 0.675847769368706 0.993342341350431
"CN_bulk378" "cg00010533" -0.0751277479868767 0.0454997988870488 -1.65116659467832 0.106735629379883 0.964653976471583
"CN_bulk379" "cg00010572" 0.156775574519358 0.104341481038285 1.50252395269177 0.141016533849384 0.969012825137328
"CN_bulk380" "cg00010583" 0.0341697875543899 0.0980742511337461 0.348407325667894 0.72940810352216 0.99475400880955
"CN_bulk381" "cg00010654" -0.0801783985055338 0.0535682869491076 -1.49675121367437 0.142507889082754 0.969366255333088
"CN_bulk382" "cg00010659" -0.0605400693454933 0.078193064177839 -0.774238354540033 0.443458375113421 0.986513102269502
"CN_bulk383" "cg00010664" -0.0606519106763185 0.106728759896856 -0.56828085264865 0.57310202202387 0.990507909998191
"CN_bulk384" "cg00010672" 0.0157684665425195 0.0904064138233852 0.174417564812649 0.862439602351438 0.997902916633912
"CN_bulk385" "cg00010734" -0.11220232627815 0.0665514206763791 -1.68594937775647 0.0997912649712307 0.963139133211657
"CN_bulk386" "cg00010738" 0.0836454922580402 0.0596369052657484 1.402579357284 0.168652917745565 0.972980931751483
"CN_bulk387" "cg00010743" 0.223485213587551 0.11390214567506 1.96208080421162 0.0569174391743387 0.955837354760209
"CN_bulk388" "cg00010789" 0.0225001133242051 0.0700051229316929 0.321406668282826 0.749618480901081 0.995425110932476
"CN_bulk389" "cg00010810" 0.0450592969078115 0.0796218890949922 0.565915948741858 0.574692905046341 0.990507909998191
"CN_bulk390" "cg00010848" 0.0224599493808363 0.0462900037261522 0.485200854890992 0.630248384216677 0.992579434622814
"CN_bulk391" "cg00010853" -0.006255067457939 0.0510291019136985 -0.122578435115666 0.903070425269207 0.998549085761567
"CN_bulk392" "cg00010890" -0.00300110904297891 0.0597212849535197 -0.0502519168051162 0.960178132353464 0.999297192479264
"CN_bulk393" "cg00010900" -0.0977130945602249 0.060894846188674 -1.60462010623157 0.116646017546606 0.965421703121343
"CN_bulk394" "cg00010940" -0.0648138881380425 0.0876434301601901 -0.739517931002689 0.464020839973792 0.987372195846302
"CN_bulk395" "cg00010946" 0.0947045375117296 0.0411555206865859 2.30113812027647 0.0268141964387138 0.933596665980874
"CN_bulk396" "cg00010947" 0.706275359937531 0.76328098408739 0.925315021154343 0.36049259773556 0.981939677065727
"CN_bulk397" "cg00010954" 0.0274888892223336 0.0662658732764749 0.414827238564326 0.680541526277733 0.993607914691374
"CN_bulk398" "cg00010992" 0.212062453419598 0.082513470694224 2.57003434270088 0.0141035404750542 0.915771216013478
"CN_bulk399" "cg00011093" -0.0944342570208799 0.0934529097988431 -1.01050098091273 0.318483885212848 0.980580194888423
"CN_bulk400" "cg00011113" -0.0219077747455336 0.0832660686026605 -0.263105669730559 0.793854204947742 0.996728439011129
"CN_bulk401" "cg00011122" -0.056107729278185 0.0776348236851206 -0.722713424400273 0.47416790555652 0.987616893303728
"CN_bulk402" "cg00011173" -0.0188721055487346 0.0607687365063341 -0.310556161502016 0.757791755591538 0.995593041630346
"CN_bulk403" "cg00011203" -0.0621721866554937 0.0457707813526362 -1.35833789195108 0.182162497388763 0.973342253716941
"CN_bulk404" "cg00011225" 0.225547617081328 0.206752899878908 1.09090424953376 0.282009176220672 0.978968195649733
"CN_bulk405" "cg00011239" -0.161203060190484 0.057576555901013 -2.79980380326375 0.00791167201083039 0.902982680699193
"CN_bulk406" "cg00011247" -0.144607457051993 0.145950626599133 -0.99079709639871 0.327892354995231 0.981232427251178
"CN_bulk407" "cg00011274" -0.00665895654858335 0.057384846805977 -0.11604032979469 0.90821604689269 0.998549085761567
"CN_bulk408" "cg00011284" -0.0139545000121027 0.125219349233184 -0.111440445087416 0.911838662273533 0.998549085761567
"CN_bulk409" "cg00011345" 0.0609591934122823 0.104661458889499 0.582441655783176 0.563621650976884 0.990405050551017
"CN_bulk410" "cg00011346" -0.0628948000736218 0.069002306547 -0.911488372215236 0.36763795329083 0.982572073936589
"CN_bulk411" "cg00011350" -0.0171699150552581 0.0889199962672997 -0.193093969590868 0.847887475007061 0.99777777679918
"CN_bulk412" "cg00011459" -0.0192281115533397 0.0844280887762256 -0.227745432024445 0.821033946765154 0.997191230896026
"CN_bulk413" "cg00011460" 0.0489656448222581 0.0816586869738468 0.599637915289288 0.552215667414384 0.989936694916977
"CN_bulk414" "cg00011461" 0.0367707921209349 0.0556417353444306 0.660849125091413 0.512594143162151 0.988651793708969
"CN_bulk415" "cg00011482" 0.00243210512371312 0.0457546209883273 0.0531553987592552 0.957879444263786 0.999297192479264
"CN_bulk416" "cg00011513" 0.062443513007611 0.0545268924224325 1.14518745216299 0.259110692030259 0.976720600413734
"CN_bulk417" "cg00011564" -0.0166244971444836 0.0568029364223064 -0.292669678568856 0.771326160174384 0.996413445602606
"CN_bulk418" "cg00011574" -0.0482415761887853 0.0440118451420557 -1.09610437901609 0.279755664848996 0.978566589708967
"CN_bulk419" "cg00011578" 0.0210654450388612 0.0387902094163488 0.543060874272641 0.590178421770645 0.990934206721087
"CN_bulk420" "cg00011605" -0.00509725625050058 0.0704316581863949 -0.0723716632797552 0.942676024605963 0.999240712648307
"CN_bulk421" "cg00011616" 0.0774009146111559 0.104767330206373 0.738788651564277 0.464458578678416 0.987395261379142
"CN_bulk422" "cg00011717" -0.0239088126818755 0.0419558220296836 -0.56985685240442 0.572043045292219 0.99047578894237
"CN_bulk423" "cg00011740" -0.101735224988795 0.15935964391011 -0.638400177689783 0.526944533028606 0.989189635997313
"CN_bulk424" "cg00011754" 0.0130080197048664 0.0643897319046173 0.202020094199734 0.840951140894512 0.997640873387196
"CN_bulk425" "cg00011762" -0.0982350299759352 0.0694252803295075 -1.41497491273626 0.16501131881083 0.972559046936452
"CN_bulk426" "cg00011777" 0.0630850895487382 0.0580513819218626 1.08671124545581 0.283835534183318 0.979007323766584
"CN_bulk427" "cg00011794" -0.0180234188253409 0.0530366173738057 -0.339829719876563 0.735808220327884 0.994796796636513
"CN_bulk428" "cg00011810" -0.0227870088580196 0.0631047048693511 -0.361098414218032 0.719974681973356 0.994748392134794
"CN_bulk429" "cg00011855" 0.00521040504654782 0.0655975983434929 0.079429814171919 0.937096932933565 0.999091754800302
"CN_bulk430" "cg00011861" -0.0105174620423816 0.0450222641692527 -0.233605800073564 0.816512911977183 0.997019549054013
"CN_bulk431" "cg00011918" 0.0723955380647967 0.0618931237114221 1.16968628699922 0.24922621818425 0.976469723084715
"CN_bulk432" "cg00011924" -0.021995935016788 0.0753484526813669 -0.291922849561414 0.77189288243606 0.996413445602606
"CN_bulk433" "cg00011943" -0.0193971771961446 0.0939177003627298 -0.206533775009701 0.837448479261047 0.997517388007442
"CN_bulk434" "cg00011994" -0.0218582476125519 0.110732502187994 -0.197396854407232 0.844542214885869 0.997664697504895
"CN_bulk435" "cg00012036" 0.0517819597760365 0.0497192228358769 1.04148771486169 0.304062800163742 0.979933983436828
"CN_bulk436" "cg00012100" 0.0576454474063973 0.0592442646128831 0.973013131027403 0.336543395074541 0.981513876040839
"CN_bulk437" "cg00012126" 0.12755234973594 0.119798503506814 1.06472406584516 0.293548643380397 0.979584794632531
"CN_bulk438" "cg00012148" 0.171296735510915 0.0944916782056318 1.81282350746424 0.077561634072362 0.963055210492883
"CN_bulk439" "cg00012168" -0.095011334917384 0.0663227151120397 -1.43256099749355 0.159950695854311 0.971423917585551
"CN_bulk440" "cg00012194" -0.0263947134436285 0.0456225656040973 -0.578545136472071 0.566222448603918 0.990450023593865
"CN_bulk441" "cg00012199" 0.0515304157538903 0.0560892931170414 0.918721076522784 0.363888863785408 0.982182249628006
"CN_bulk442" "cg00012203" -1.54745133374493 0.748689036899128 -2.06688125173312 0.0454292013709261 0.94818795953596
"CN_bulk443" "cg00012238" -0.0547787985473687 0.089994416099041 -0.608691082423195 0.546258499831709 0.989642303010332
"CN_bulk444" "cg00012362" -0.103987069927436 0.0710892650280668 -1.46276754846714 0.15154383850452 0.971096095147638
"CN_bulk445" "cg00012386" 0.0192732813997062 0.0629219189243323 0.306304730198766 0.761001942712797 0.995742213071384
"CN_bulk446" "cg00012397" -0.0119401104367527 0.0880852759131752 -0.135551717502956 0.89287291663087 0.99832780413504
"CN_bulk447" "cg00012469" 0.0469809882691857 0.0687735602344342 0.683125726064459 0.49856576107945 0.988253982200318
"CN_bulk448" "cg00012521" 0.027594112689594 0.0516523385983629 0.534227751121971 0.596216390297355 0.991121460012328
"CN_bulk449" "cg00012522" 0.122386801389781 0.0764800824152373 1.6002441096402 0.117615160065138 0.965598432270946
"CN_bulk450" "cg00012525" -0.0656258020908433 0.100900565975905 -0.650400733198211 0.519246809585381 0.988930538087251
"CN_bulk451" "cg00012529" 0.0680906356386345 0.155267716954848 0.438536979702197 0.663416855037877 0.993130619602183
"CN_bulk452" "cg00012532" -0.0565143898712148 0.0841678088706931 -0.671448985419566 0.50589247888941 0.988472920432132
"CN_bulk453" "cg00012536" -0.0188311428228647 0.0721812112958517 -0.260887043661276 0.79555231667359 0.996766530343194
"CN_bulk454" "cg00012576" 0.0353368165008933 0.0500451647253007 0.706098515108463 0.484323865984458 0.987903289610995
"CN_bulk455" "cg00012587" -0.0143868648900554 0.0549121650888211 -0.261997771655596 0.794702051491851 0.996728439011129
"CN_bulk456" "cg00012667" -0.00103912310190933 0.0600994717932494 -0.0172900538208398 0.986293373464486 0.999766902397425
"CN_bulk457" "cg00012668" 0.0135407920550735 0.075932099719307 0.178327638839553 0.859388787656074 0.997879724933504
"CN_bulk458" "cg00012692" 0.0555670265878822 0.0541523498801863 1.02612401328522 0.311155769289407 0.980414575058944
"CN_bulk459" "cg00012698" -0.0158961230981862 0.0637419722830135 -0.249382354025816 0.804373844011989 0.996808745038366
"CN_bulk460" "cg00012701" 0.174827154393241 0.183779637303151 0.951286861584441 0.347317361702222 0.981741266159092
"CN_bulk461" "cg00012708" 0.0387648354499332 0.0939467787805576 0.412625488101947 0.682140663853049 0.993607914691374
"CN_bulk462" "cg00012722" 0.0107195196283992 0.0597818516376985 0.179310599032022 0.858622179107493 0.997879724933504
"CN_bulk463" "cg00012761" -0.0548855962804919 0.0790645946567445 -0.694186778782276 0.49167976553079 0.987963273005788
"CN_bulk464" "cg00012762" 0.0743705881849577 0.198544758475303 0.374578451509253 0.710003140336304 0.994333484662156
"CN_bulk465" "cg00012824" 0.133508284528161 0.0738452674890709 1.80794638665125 0.0783315234709041 0.963055210492883
"CN_bulk466" "cg00012840" -0.00895163617790291 0.0960831419194122 -0.0931655230988483 0.926249035548662 0.998891458672604
"CN_bulk467" "cg00012920" -0.0516991348732943 0.0703040330840237 -0.735365136328753 0.466516678465208 0.987395261379142
"CN_bulk468" "cg00012960" 0.0592555436458454 0.114660125356467 0.516792943158099 0.608219150471688 0.991408133413572
"CN_bulk469" "cg00012992" -0.589712081962909 0.375586023125472 -1.57011189355655 0.124467923699249 0.967034011425735
"CN_bulk470" "cg00013006" -0.0199246708782132 0.0870871321296049 -0.228790067958156 0.820227595477997 0.997175712805622
"CN_bulk471" "cg00013015" -0.00658951891869572 0.0869367059925041 -0.0757967402084902 0.939968301429469 0.999159976064507
"CN_bulk472" "cg00013196" -0.0258773683375757 0.116427869723351 -0.222260944901457 0.825270610163337 0.997269694571448
"CN_bulk473" "cg00013255" -0.00281720083356921 0.0922429441104801 -0.0305410984085138 0.975791279401503 0.99949674480716
"CN_bulk474" "cg00013301" 0.0764675642147266 0.0690030490933208 1.10817659827337 0.274573195135505 0.978532753031351
"CN_bulk475" "cg00013302" -0.0214973572076716 0.0581818467365163 -0.36948564566926 0.713764476833257 0.994372355299425
"CN_bulk476" "cg00013349" -0.0701756843323075 0.106555214068933 -0.658585175258618 0.514031711426356 0.988651793708969
"CN_bulk477" "cg00013369" -0.0384874860397761 0.0485095300082196 -0.7934005139455 0.432345281607957 0.985876295775881
"CN_bulk478" "cg00013374" 0.0556795318397418 0.0708521254721304 0.785855490836944 0.43670089555983 0.986144044521834
"CN_bulk479" "cg00013386" -0.0499348336556485 0.0506279491537215 -0.986309627198832 0.330061029623767 0.981338054666324
"CN_bulk480" "cg00013409" -0.00746775895527151 0.0709696299509117 -0.105224713168672 0.916736840856441 0.998596707966054
"CN_bulk481" "cg00013410" 0.743073329235122 1.12115006191111 0.662777762299263 0.511371211828958 0.988651793708969
"CN_bulk482" "cg00013423" -0.010767175146308 0.0531953690391853 -0.202408129519255 0.840649891966639 0.997640873387196
"CN_bulk483" "cg00013441" 0.0909975959057121 0.0379711350151106 2.39649396494204 0.0214449704120088 0.923201226959167
"CN_bulk484" "cg00013451" -0.070778670091871 0.124413479310633 -0.568898727726698 0.572686732133918 0.990504281509769
"CN_bulk485" "cg00013475" -0.0613946530806286 0.190375417293076 -0.322492546325525 0.748802117898259 0.995342878694827
"CN_bulk486" "cg00013530" 0.0138846197938522 0.0476405857484122 0.291445194800422 0.772255411363733 0.996413445602606
"CN_bulk487" "cg00013540" -1.26901902955988 0.83473936486855 -1.52025779898342 0.136512933944744 0.968454748985865
"CN_bulk488" "cg00013543" -0.00589822599542988 0.0324169283639869 -0.181948947451247 0.856565223416657 0.997879724933504
"CN_bulk489" "cg00013569" 0.197650572353655 0.0896358906035526 2.2050383057813 0.033415490578664 0.940300396167843
"CN_bulk490" "cg00013618" -0.00284215664765032 0.0546294171953697 -0.0520261206061561 0.958773452189837 0.999297192479264
"CN_bulk491" "cg00013660" -0.0471485878599198 0.0529745334798027 -0.890023654061926 0.378910757674051 0.983407912111243
"CN_bulk492" "cg00013677" -0.0282353931252215 0.0539531602013537 -0.523331590213562 0.603704594094165 0.99123770156997
"CN_bulk493" "cg00013684" 0.0725409018594401 0.0458325971495662 1.58273600823266 0.121558491261047 0.966127954982676
"CN_bulk494" "cg00013688" -0.023752230126915 0.0592248072850374 -0.401052045853018 0.690570742604803 0.993865595418126
"CN_bulk495" "cg00013702" -0.0217165939780528 0.0611723804203208 -0.355006521388185 0.724497430995494 0.99475400880955
"CN_bulk496" "cg00013733" 0.0929522092803159 0.0707448102164768 1.31390852552838 0.196553490148172 0.973361562133929
"CN_bulk497" "cg00013759" -0.0792370863300403 0.08599594543783 -0.921404909575929 0.36250403214533 0.982139032183318
"CN_bulk498" "cg00013804" -0.0116898912453344 0.0755054002365077 -0.154821922785891 0.877760196303111 0.997985792041098
"CN_bulk499" "cg00013809" 0.164336638387533 0.0781640905027425 2.10245698927139 0.0420194650694154 0.944674439351704
"CN_bulk500" "cg00013831" -0.0868250382420084 0.0670773841305087 -1.29440107671876 0.203139024616805 0.973398508508449
"CN_bulk501" "cg00013899" -0.0410809110500757 0.0764002822004085 -0.537706273679916 0.59383512229424 0.99101803898311
"CN_bulk502" "cg00013936" 0.00660305376281057 0.0988677634721708 0.0667867212822023 0.947092708960755 0.999297192479264
"CN_bulk503" "cg00013949" -0.10212054085525 0.081911680214547 -1.24671524973936 0.219937957706375 0.974048938254343
"CN_bulk504" "cg00013991" 0.142842496345741 0.0780393225503201 1.83039129092434 0.0748412957238323 0.963055210492883
"CN_bulk505" "cg00013993" -0.0198257641379979 0.103871142679676 -0.1908688363922 0.849618517181917 0.997820538966244
"CN_bulk506" "cg00014020" 0.0286064479934592 0.0476288913776663 0.60061125014707 0.551573606778907 0.989870482252739
"CN_bulk507" "cg00014085" -0.0488395359814764 0.10019300600519 -0.487454543273676 0.628665190999042 0.992429690165689
"CN_bulk508" "cg00014104" -0.0305133831881894 0.0686851545033566 -0.444250048046383 0.659317248289517 0.993130619602183
"CN_bulk509" "cg00014112" -0.563612193890864 0.527820109456373 -1.06781114207898 0.292171073403401 0.979321902749185
"CN_bulk510" "cg00014118" -0.0856936645374821 0.0449408147208997 -1.90681154913799 0.0639313004238865 0.959066873354831
"CN_bulk511" "cg00014168" -0.190312127235256 0.050416949283006 -3.77476483487675 0.000533576336956613 0.859376474057928
"CN_bulk512" "cg00014176" 0.0631712691135957 0.0879889059840486 0.717945841093284 0.477069623951866 0.987658431404794
"CN_bulk513" "cg00014194" -0.0795829040459429 0.0819879018057458 -0.970666431182723 0.337696243716782 0.981523123772614
"CN_bulk514" "cg00014260" -0.0259474714728971 0.0455491827533892 -0.569658332035966 0.57217638580669 0.990497134928559
"CN_bulk515" "cg00014272" 0.101948344200422 0.0528391331212616 1.92940985550347 0.0609785128850289 0.958211084423041
"CN_bulk516" "cg00014278" -0.0296056338885405 0.0391974426504746 -0.755295036784295 0.454609484575646 0.986821718681559
"CN_bulk517" "cg00014285" -0.141699412631865 0.0660446903144917 -2.14550801823917 0.038195675335025 0.941334201153274
"CN_bulk518" "cg00014289" 0.0441173056111863 0.0660170103548174 0.668271788953662 0.507896193080163 0.988540856988436
"CN_bulk519" "cg00014301" 0.0508454240292398 0.0580346072844771 0.876122479471655 0.386328019320845 0.983633155442167
"CN_bulk520" "cg00014327" -0.0337505593689332 0.0712637163511747 -0.473600888320454 0.638425044876873 0.99282428670168
"CN_bulk521" "cg00014333" -0.00148711074414507 0.0377581399778164 -0.0393851695295048 0.968784233593944 0.999297192479264
"CN_bulk522" "cg00014340" -0.0102285327030958 0.141708047823052 -0.0721803232789425 0.942827310645052 0.999240712648307
"CN_bulk523" "cg00014377" 0.293221496488044 0.31701330597843 0.924950123412154 0.36067999955839 0.981939677065727
"CN_bulk524" "cg00014380" 0.0677121642262599 0.0600452675807226 1.12768527736562 0.266342992198329 0.97758947155456
"CN_bulk525" "cg00014434" 0.0316872537847448 0.0383760743552653 0.825703366410044 0.413995008308398 0.984716392979508
"CN_bulk526" "cg00014445" 0.0644598332331238 0.0709664961483442 0.908313594888224 0.369291472848298 0.982743087723073
"CN_bulk527" "cg00014467" 0.0252619855826272 0.0643494012543521 0.392575301249111 0.696770662253082 0.993865595418126
"CN_bulk528" "cg00014484" -0.204117608950754 0.166848290906637 -1.22337248911331 0.228529566946976 0.97452155024809
"CN_bulk529" "cg00014502" -0.0079184672843003 0.0777641561280359 -0.101826698553288 0.919415977230277 0.998650478320264
"CN_bulk530" "cg00014561" 0.0731898431604279 0.0787447763184252 0.92945648692258 0.358370100829152 0.981827735463583
"CN_bulk531" "cg00014665" -0.00298242515518914 0.0610373030027046 -0.0488623351372026 0.961278387773959 0.999297192479264
"CN_bulk532" "cg00014667" 0.0187463252408254 0.0366123698727904 0.512021628372035 0.611523298532856 0.991533760859232
"CN_bulk533" "cg00014733" -0.01844613249945 0.061378128629727 -0.30053266385375 0.765367176894247 0.996026867558664
"CN_bulk534" "cg00014748" -0.0237875537727231 0.022140791775478 -1.07437683412338 0.289256232579592 0.979093041743597
"CN_bulk535" "cg00014786" 0.0324651306941294 0.100953021140933 0.321586519424785 0.749483248665082 0.995425110932476
"CN_bulk536" "cg00014806" 0.171593867323315 0.0838483251367059 2.04647936668442 0.0474919632963577 0.950447026281991
"CN_bulk537" "cg00014825" 0.0475056473157609 0.0884324236278927 0.537197165551585 0.59418335639177 0.991069320473158
"CN_bulk538" "cg00014830" 0.0243514809892956 0.0602855837706508 0.403935393276406 0.688466732169724 0.993758283536172
"CN_bulk539" "cg00014837" 0.0177476598691937 0.0769975791446741 0.230496335941249 0.818910957290189 0.997126083749833
"CN_bulk540" "cg00014848" 0.0157234462136858 0.0440960841256037 0.356572392435097 0.723333933666789 0.99475400880955
"CN_bulk541" "cg00014893" -0.0116268255711273 0.064316639598513 -0.180774767520599 0.857480534181242 0.997879724933504
"CN_bulk542" "cg00014900" 0.00144535395557491 0.0492142175947307 0.0293686261046984 0.976720372332635 0.999531905987202
"CN_bulk543" "cg00014931" -0.077304292058743 0.0611523740157874 -1.26412577275881 0.213688218490407 0.973510398617205
"CN_bulk544" "cg00014986" -0.0217146117377443 0.430753749401413 -0.0504107318112019 0.960052389361633 0.999297192479264
"CN_bulk545" "cg00014991" 0.154190919382655 0.105733757063538 1.4582941499941 0.152766333543837 0.971117056226036
"CN_bulk546" "cg00014996" 0.971856509789614 0.753199466887917 1.2903042985481 0.204543034969374 0.973437575518477
"CN_bulk547" "cg00014998" 0.052975417172413 0.0866514795624509 0.611361946038474 0.544507357387726 0.98950385655596
"CN_bulk548" "cg00015002" 0.0106651234179125 0.0681345229473995 0.156530389537563 0.876422470614893 0.997985792041098
"CN_bulk549" "cg00015024" 0.0534808073629553 0.0431407472390724 1.2396819894329 0.222500927045391 0.97412388600158
"CN_bulk550" "cg00015058" 0.17951083575019 0.0889702237473644 2.01765071716489 0.0505459642063558 0.953463675043754
"CN_bulk551" "cg00015081" 0.0915078742998945 0.0538581063392372 1.69905480381193 0.0972737389724267 0.963139133211657
"CN_bulk552" "cg00015121" -0.027002401897927 0.0300892988181147 -0.897408811722483 0.375007527237861 0.983245516337995
"CN_bulk553" "cg00015159" 0.101078230093439 0.14825908941202 0.681767509124095 0.499414969204505 0.988316176611817
"CN_bulk554" "cg00015189" -0.036955241111609 0.0689983474616107 -0.535596031950912 0.595279176581243 0.991120292983582
"CN_bulk555" "cg00015193" 0.0339592208339657 0.0557231282982854 0.609427752372091 0.545775215308734 0.98959482314396
"CN_bulk556" "cg00015219" 0.321732692273169 0.345377285743336 0.931539813281935 0.357305491282998 0.981827735463583
"CN_bulk557" "cg00015286" -0.0836044894093773 0.0748388558941145 -1.11712677072008 0.270775203441135 0.978270534636441
"CN_bulk558" "cg00015289" 0.0448231754411295 0.055581658450065 0.806438251233525 0.424880705677538 0.985516762653045
"CN_bulk559" "cg00015319" 0.0339881732923305 0.0556939151215277 0.610267265610006 0.545224730224311 0.989548020555866
"CN_bulk560" "cg00015343" -0.00845976375900701 0.0524291345204266 -0.16135615886833 0.872645897096147 0.997985792041098
"CN_bulk561" "cg00015373" 0.131998186438202 0.139728410682479 0.944676789734307 0.350640025699908 0.981741266159092
"CN_bulk562" "cg00015383" 0.0375740960672064 0.120031241447783 0.313035969752526 0.755921290019425 0.995593041630346
"CN_bulk563" "cg00015530" -0.0434498645508815 0.065250992464071 -0.665888179015916 0.509402264052935 0.988651793708969
"CN_bulk564" "cg00015572" 0.0255191818409876 0.0862522219003177 0.295866950192661 0.768901385372031 0.996207321200308
"CN_bulk565" "cg00015603" 0.0236480618307035 0.0752108098706154 0.314423709455929 0.754875195385764 0.995593041630346
"CN_bulk566" "cg00015629" 0.0031355975865952 0.0466886741811674 0.0671597050374156 0.946797691697177 0.999293146510194
"CN_bulk567" "cg00015639" 0.0397109229158705 0.0535811835355856 0.741135605739218 0.463050707922548 0.987277299394895
"CN_bulk568" "cg00015664" 0.00811553007129893 0.0621303503702943 0.130621025359276 0.896746563631384 0.998373726474667
"CN_bulk569" "cg00015699" -0.0839238472203807 0.0790607377843062 -1.06151105558036 0.294987210502536 0.979584794632531
"CN_bulk570" "cg00015770" 0.0517500951816849 0.0624689629843569 0.828412906336286 0.412477853983594 0.984716392979508
"CN_bulk571" "cg00015791" 0.0991399140081455 0.0569992025129316 1.73932107182821 0.0898667018230077 0.963055210492883
"CN_bulk572" "cg00015798" -0.109817660494892 0.0624032951949408 -1.75980547424353 0.0862832572164805 0.963055210492883
"CN_bulk573" "cg00015801" -0.0259082486044276 0.0601051837330737 -0.431048488587703 0.668806355546225 0.993190607599017
"CN_bulk574" "cg00015838" -0.0565675701101737 0.0904258727554168 -0.625568417384007 0.53524189412674 0.989474480195935
"CN_bulk575" "cg00015930" 0.0392629246351563 0.111253048087195 0.352915495891708 0.726052167481123 0.99475400880955
"CN_bulk576" "cg00015991" 0.172834270168336 0.0941390329648877 1.835946947031 0.0739980352368833 0.962880822791643
"CN_bulk577" "cg00016012" -0.0330593002411255 0.0509322299840866 -0.649084091771646 0.520088411267016 0.988988468022379
"CN_bulk578" "cg00016048" 0.0802445475413878 0.0692731773183338 1.15837833123543 0.253754075908597 0.976720600413734
"CN_bulk579" "cg00016066" 0.188742861108823 0.295567251084705 0.638578396003463 0.526829774212748 0.989180087370714
"CN_bulk580" "cg00016127" -0.0419504727356183 0.0685503112734134 -0.611966188866722 0.544111589999774 0.98950385655596
"CN_bulk581" "cg00016156" -0.0873861539249792 0.0928355653883604 -0.941300390205148 0.352345282830112 0.981741266159092
"CN_bulk582" "cg00016223" 0.368625962741917 0.171472126413381 2.14977192184135 0.0378342107716532 0.941205142433326
"CN_bulk583" "cg00016226" 0.00718640510483692 0.0470770453922389 0.152651999397177 0.879459763944487 0.998037934155162
"CN_bulk584" "cg00016238" -0.0156550505847261 0.148237751639446 -0.105607717410632 0.916434925347984 0.998596707966054
"CN_bulk585" "cg00016255" -0.0631540273871532 0.0653779564194098 -0.965983503399988 0.340004665609922 0.981644925634312
"CN_bulk586" "cg00016324" -0.0432123457463095 0.0855894435145652 -0.504879386661228 0.616484690544021 0.991719465523006
"CN_bulk587" "cg00016360" 0.0646585218487443 0.142703834703651 0.453095896007412 0.652990568275497 0.992931716337036
"CN_bulk588" "cg00016406" 0.0705024230554449 0.121593468263215 0.579820808325226 0.565370321419615 0.990405050551017
"CN_bulk589" "cg00016418" 0.115318079669531 0.0694280389328982 1.6609727343874 0.104738682211972 0.964164043891156
"CN_bulk590" "cg00016439" -0.0250043919169374 0.0782436000667464 -0.319571081795919 0.750999137045473 0.995496370316801
"CN_bulk591" "cg00016481" -0.117087502747291 0.114586284873869 -1.02182824826003 0.31315912537511 0.980580194888423
"CN_bulk592" "cg00016498" 0.0207287189484815 0.0737387422919261 0.28111028618332 0.780111887763153 0.996445075708981
"CN_bulk593" "cg00016538" 0.0146163601071086 0.0967065555671623 0.151141357702039 0.88064329799137 0.99807302252178
"CN_bulk594" "cg00016563" -0.0728265324149491 0.0871503077221819 -0.835642860230693 0.408446369289708 0.984615730654418
"CN_bulk595" "cg00016576" -0.0731895444747633 0.0679677259726359 -1.07682791247466 0.288173309085716 0.979093041743597
"CN_bulk596" "cg00016593" -0.0259678293194699 0.0475601189580969 -0.546000091848992 0.588175795991599 0.990897379647396
"CN_bulk597" "cg00016625" 0.0158314910969981 0.0792414163383664 0.199788088458648 0.842684413871338 0.997664697504895
"CN_bulk598" "cg00016718" -0.0501518459135031 0.0839789409302883 -0.597195503514799 0.553828481559661 0.98994958699481
"CN_bulk599" "cg00016778" -0.000691227355025331 0.0877973040290381 -0.00787299066491511 0.993758462814966 0.999944155188581
"CN_bulk600" "cg00016783" 0.0393528828486001 0.055042740400904 0.714951373459484 0.478897313324076 0.987752071899136
"CN_bulk601" "cg00016802" -0.0319810433554219 0.0401049440153947 -0.797433935904404 0.430027612473155 0.985738418102528
"CN_bulk602" "cg00016841" -0.0270623550357032 0.0410476821389159 -0.659290698659117 0.513583482927311 0.988651793708969
"CN_bulk603" "cg00016892" 0.00472003833227118 0.0420149523928988 0.112341870297322 0.911128597041054 0.998549085761567
"CN_bulk604" "cg00016913" -0.103004090056646 0.0650956199650081 -1.58235055003724 0.121646501664034 0.966214164902509
"CN_bulk605" "cg00016968" 0.0055423228024472 0.0459765530846735 0.120546722853279 0.904668981851873 0.998549085761567
"CN_bulk606" "cg00017002" 0.0348884247740989 0.0713219142476103 0.489168373313366 0.627462428626965 0.992324403528467
"CN_bulk607" "cg00017033" 0.0539210212106504 0.119441620780208 0.451442477575499 0.654171167272272 0.992970728726737
"CN_bulk608" "cg00017059" -0.0218456039107822 0.0710208741258624 -0.30759412890452 0.760027883915314 0.995732288799697
"CN_bulk609" "cg00017121" -0.0666920394282146 0.0630126179074349 -1.05839182124102 0.296388477985877 0.979584794632531
"CN_bulk610" "cg00017157" 0.22398306097986 0.686665113447165 0.326189661588355 0.746024824647098 0.99522378768733
"CN_bulk611" "cg00017188" 0.136553628369311 0.0951965437989638 1.43443892939732 0.159417577274166 0.971423917585551
"CN_bulk612" "cg00017203" 0.034467300480002 0.050964866902211 0.676295310377957 0.502844462848835 0.988467524956872
"CN_bulk613" "cg00017221" 0.0282549085055356 0.119227612441502 0.236982926412274 0.813910464306823 0.997019549054013
"CN_bulk614" "cg00017271" -0.053119255784591 0.0570813020247236 -0.930589420710543 0.357790898616624 0.981827735463583
"CN_bulk615" "cg00017362" 0.0615350799268397 0.0520164409599495 1.18299289207847 0.243973561753675 0.976010385945964
"CN_bulk616" "cg00017363" -0.0562429019188574 0.149579552032405 -0.376006620922845 0.708949664856255 0.994289304213391
"CN_bulk617" "cg00017389" -0.0621159418135364 0.0977428630036565 -0.635503605119616 0.528811558575219 0.989216582568582
"CN_bulk618" "cg00017429" -0.179802576487106 0.0689658297017176 -2.60712554702474 0.0128693958026756 0.915771216013478
"CN_bulk619" "cg00017437" -0.0596471819496658 0.109127262088999 -0.54658369327566 0.587778549716608 0.990865513149773
"CN_bulk620" "cg00017441" 0.0119250328795652 0.184045456860506 0.0647939540751802 0.948669045643823 0.999297192479264
"CN_bulk621" "cg00017461" 0.0897776188351748 0.0279758445430938 3.20911201436232 0.00266348336114784 0.878864400940506
"CN_bulk622" "cg00017475" 0.00663351902011924 0.0641026349072473 0.103482782411636 0.918110130977279 0.998596707966054
"CN_bulk623" "cg00017489" -0.050495877476806 0.0877195891419307 -0.575651094251062 0.568157990437801 0.990464661491418
"CN_bulk624" "cg00017507" -0.146397428994554 0.0971290541894856 -1.50724652078823 0.139805774685202 0.968613949445723
"CN_bulk625" "cg00017546" -0.0307235472597184 0.0489082740125066 -0.628187109033164 0.533543036093119 0.989421343475611
"CN_bulk626" "cg00017557" 0.0584050654412406 0.0753619969677653 0.774993601433124 0.443017183516945 0.986451556585683
"CN_bulk627" "cg00017562" 0.00925343804669229 0.0777840568895826 0.118963170818255 0.905915203510422 0.998549085761567
"CN_bulk628" "cg00017578" -0.0575063944376304 0.0753199566889999 -0.763494788971765 0.449762613241097 0.986691753999665
"CN_bulk629" "cg00017595" -0.0219738204329404 0.0457106437678776 -0.480715619419521 0.633404465074411 0.992678592671534
"CN_bulk630" "cg00017601" 0.0251570212430789 0.0538481400846268 0.467184589914203 0.642967594149205 0.992898644929884
"CN_bulk631" "cg00017630" 0.0899605900664761 0.0616543781045786 1.45911114234068 0.152542485059083 0.971117056226036
"CN_bulk632" "cg00017639" -0.092622513316545 0.0979922571408327 -0.94520236617705 0.350375072030139 0.981741266159092
"CN_bulk633" "cg00017709" 0.0282286375708288 0.0534796408441275 0.527838951893944 0.600601659392027 0.991121460012328
"CN_bulk634" "cg00017826" -0.25882258982486 0.0832074404631757 -3.11057026131461 0.00348376365394169 0.894975700623133
"CN_bulk635" "cg00017842" -0.046181337426005 0.0601036237605729 -0.768361947858113 0.446900085393378 0.986624022474026
"CN_bulk636" "cg00017851" 0.0687607762492527 0.0490946109058362 1.40057686537401 0.169247049754293 0.972980931751483
"CN_bulk637" "cg00017853" -0.104661949265585 0.0873099053108965 -1.19874084037659 0.237862128967027 0.975327541042793
"CN_bulk638" "cg00017887" 0.113146328837875 0.10921520463534 1.03599429416134 0.306586034985793 0.980050656904273
"CN_bulk639" "cg00017931" 0.024241125952916 0.0576320556077182 0.420618797946704 0.676342235055319 0.993384325177624
"CN_bulk640" "cg00017970" 0.0549718977508414 0.0478809692752444 1.14809492336788 0.257923073768217 0.976720600413734
"CN_bulk641" "cg00018010" -0.030098047281777 0.0472420540977956 -0.637102849496576 0.52778031135301 0.989216582568582
"CN_bulk642" "cg00018024" 1.50756672366334 0.837371804813364 1.80035524840647 0.0795426896668857 0.963055210492883
"CN_bulk643" "cg00018034" -0.0949946087170355 0.107034867789376 -0.887510870793679 0.38024472454753 0.983484651979664
"CN_bulk644" "cg00018044" -0.0187123696398564 0.0748608928794128 -0.249961881566101 0.803928845685728 0.996808745038366
"CN_bulk645" "cg00018049" -0.082794920965704 0.0862935774015909 -0.959456351895055 0.343239676172953 0.981741266159092
"CN_bulk646" "cg00018103" -0.0188390418458941 0.062439241304549 -0.301717981389399 0.764470120935313 0.995948244594391
"CN_bulk647" "cg00018107" 0.0213155756663687 0.075354214973077 0.282871710281694 0.778771198064327 0.996445075708981
"CN_bulk648" "cg00018128" -0.00331907779629922 0.0930448546131963 -0.035671803777836 0.971726013897854 0.99935835536652
"CN_bulk649" "cg00018179" 0.117811225062739 0.0862953062495335 1.36521011608759 0.180010885865002 0.973342253716941
"CN_bulk650" "cg00018181" 0.0393181615836072 0.0766611541698429 0.512882463215955 0.610926557757361 0.991461817504339
"CN_bulk651" "cg00018216" 0.123381291229075 0.111786252836027 1.10372508335221 0.276476199740716 0.978563225317808
"CN_bulk652" "cg00018229" 0.073473280907191 0.044436531686966 1.65344319454936 0.106269244419865 0.96440300498686
"CN_bulk653" "cg00018232" -0.054567730706503 0.065647696225968 -0.831220802001546 0.4109092447181 0.984696697874863
"CN_bulk654" "cg00018276" 0.0566414563166359 0.0995932907626325 0.568727630977004 0.572801715844917 0.990504281509769
"CN_bulk655" "cg00018305" -0.0330119911556762 0.0706055310120667 -0.467555313053793 0.642704753127093 0.992898644929884
"CN_bulk656" "cg00018391" -0.133367248836955 0.070676105871898 -1.88702033299184 0.0666172303129703 0.959700251366324
"CN_bulk657" "cg00018443" -0.0866705472051852 0.108101456434108 -0.801751891825938 0.427554770111129 0.985725527805039
"CN_bulk658" "cg00018446" -0.0216082181641733 0.0815988278957179 -0.26481039889186 0.792550113058291 0.996728439011129
"CN_bulk659" "cg00018524" -0.207024625950762 0.341794538436739 -0.605699046268053 0.548223655441593 0.989819281127691
"CN_bulk660" "cg00018539" 0.0215502710932824 0.0520690328303512 0.413878843563245 0.681230165853727 0.993607914691374
"CN_bulk661" "cg00018557" 0.0411985564542503 0.080906300615454 0.50921320269068 0.613471993921859 0.991581685572546
"CN_bulk662" "cg00018572" -0.0581605374045169 0.0538164249553472 -1.0807209407309 0.286459153815863 0.979086358799295
"CN_bulk663" "cg00018606" 0.176880846455926 0.105962957262455 1.66927057365734 0.103073049243757 0.963932051749952
"CN_bulk664" "cg00018635" 0.0963053190510806 0.0616466683882683 1.56221449705152 0.126316522370311 0.967416551652576
"CN_bulk665" "cg00018667" -0.0773672577561571 0.0685372837065237 -1.12883460756109 0.265863678199415 0.97753144638317
"CN_bulk666" "cg00018674" 0.0743955250864328 0.0972927233547873 0.764656620980198 0.449078324083186 0.986665146191046
"CN_bulk667" "cg00018682" -0.0558028482288804 0.0986123879322773 -0.565880711328108 0.57471662583864 0.990507909998191
"CN_bulk668" "cg00018696" -0.021348478750742 0.0680893340536985 -0.313536312954766 0.75554407168172 0.995593041630346
"CN_bulk669" "cg00018739" 0.107383645663264 0.0683063440334487 1.57208890598331 0.124008597088219 0.96666215425917
"CN_bulk670" "cg00018758" -0.0154726387462695 0.084901997672907 -0.18224116240326 0.856337463616043 0.997879724933504
"CN_bulk671" "cg00018767" 0.149959506921459 0.083648780858425 1.79272794394056 0.0807755155679675 0.963055210492883
"CN_bulk672" "cg00018783" -0.141026050902648 0.0825703757103897 -1.70794973002531 0.0955952632470038 0.963055210492883
"CN_bulk673" "cg00018792" 0.0208737101087874 0.113696533029586 0.183591439005055 0.855285185240077 0.997879724933504
"CN_bulk674" "cg00018799" -0.0359045607937907 0.0639845806950573 -0.561143956930927 0.577909641562545 0.990507909998191
"CN_bulk675" "cg00018828" -0.085626124966245 0.0802515982719833 -1.06697096145109 0.29254554615851 0.979394904330699
"CN_bulk676" "cg00018845" -0.0289087416828124 0.0555097471897945 -0.520786765321952 0.605459788773211 0.991360823433233
"CN_bulk677" "cg00018850" 0.0661586736731805 0.0821801807980465 0.805044148488332 0.425675126507228 0.985590411906664
"CN_bulk678" "cg00018896" 0.0642448169613276 0.0635959461110403 1.0102030222045 0.318624777400277 0.980618317732882
"CN_bulk679" "cg00019082" -0.014533607841471 0.0681790345295323 -0.21316828467519 0.832306122453889 0.997436280569525
"CN_bulk680" "cg00019091" -0.0798516168327045 0.0595811922637268 -1.34021515513241 0.187931503604022 0.973361562133929
"CN_bulk681" "cg00019093" 0.0665259485305353 0.114007304104135 0.583523565032029 0.562900574612479 0.990373372691988
"CN_bulk682" "cg00019118" -0.0381376505015137 0.0501503874916828 -0.76046571938928 0.451549541981612 0.986734124479845
"CN_bulk683" "cg00019137" 0.0601659688891048 0.122942482417982 0.489383065200779 0.627311830665928 0.992313165549154
"CN_bulk684" "cg00019141" 0.0180903236759748 0.0654179327358364 0.276534627730062 0.783597769066639 0.996509872188657
"CN_bulk685" "cg00019151" 0.0829184974780926 0.100916283233544 0.821656276085789 0.416267476171226 0.984779326263506
"CN_bulk686" "cg00019196" 0.134384591257216 0.204781176782493 0.656235076722661 0.515526284157793 0.988651793708969
"CN_bulk687" "cg00019275" 0.132760786153512 0.0529054114695989 2.50939899087261 0.0163565154646499 0.91609272169214
"CN_bulk688" "cg00019301" -0.128196513709757 0.0661358502931339 -1.9383815758254 0.0598391889799905 0.957412961748053
"CN_bulk689" "cg00019308" -0.0359536079352947 0.0770123196294991 -0.466855278587439 0.643201113328778 0.992898644929884
"CN_bulk690" "cg00019351" -0.0796166906337245 0.0944568799642794 -0.842889270361598 0.404430259394385 0.984375700849369
"CN_bulk691" "cg00019366" 0.0368582292484937 0.0862626598904768 0.427279071794107 0.671525967357625 0.993228614287131
"CN_bulk692" "cg00019377" 0.0155937076872493 0.0374175502064403 0.41674849372061 0.679147330975661 0.993565667506029
"CN_bulk693" "cg00019458" -0.0593255162307923 0.0707862656713831 -0.83809360005236 0.407085365361175 0.984569412555057
"CN_bulk694" "cg00019463" 0.601327907875011 0.654275688958903 0.919074203768531 0.363706457465605 0.982182249628006
"CN_bulk695" "cg00019511" 0.0931911567149871 0.0729444080037802 1.27756409662215 0.208956088592533 0.973510398617205
"CN_bulk696" "cg00019553" 0.0238672745028288 0.0502424403799996 0.475042102300625 0.637406635959318 0.99282428670168
"CN_bulk697" "cg00019576" -0.0437438290452593 0.137706916061677 -0.317658911377168 0.752438277880983 0.995534740328171
"CN_bulk698" "cg00019607" -0.013558873145221 0.0378689944877149 -0.358046822437273 0.722238987121479 0.99475400880955
"CN_bulk699" "cg00019654" -0.0820140554965011 0.0972852203354179 -0.843026877194035 0.404354233011423 0.984375700849369
"CN_bulk700" "cg00019678" -0.00718173813724695 0.05587707725087 -0.128527447937251 0.898392097807194 0.99843545427837
"CN_bulk701" "cg00019746" 0.098649868175325 0.0574109131712987 1.7183121244036 0.0936703235991278 0.963055210492883
"CN_bulk702" "cg00019759" 0.0630520611589347 0.0621375038520305 1.01471828203917 0.316494246123587 0.980580194888423
"CN_bulk703" "cg00019809" -0.0808274406010144 0.161589096348541 -0.500203555979252 0.619742682430907 0.991904811404141
"CN_bulk704" "cg00019826" -0.00413026222176416 0.0566118553468712 -0.0729575491998502 0.942212797895412 0.999238780152635
"CN_bulk705" "cg00019838" 0.059824867958316 0.134236210143964 0.445668630648582 0.658300935302804 0.993130619602183
"CN_bulk706" "cg00019841" -0.0445231525849878 0.143874498201808 -0.309458264956285 0.758620346637251 0.995701190510063
"CN_bulk707" "cg00019877" -0.0920866679165731 0.0636864037825952 -1.44593920283091 0.156183213946341 0.971306620283992
"CN_bulk708" "cg00019880" -0.0517215491506155 0.0613703433766232 -0.842777574718881 0.404491976638576 0.984375700849369
"CN_bulk709" "cg00019891" 0.0361976246488355 0.108278492112316 0.334301151989521 0.739943472567312 0.994927388182935
"CN_bulk710" "cg00019997" -0.0222861574483314 0.114673610070365 -0.194344256142773 0.846915148497383 0.997733300574657
"CN_bulk711" "cg00020049" 0.124891688725439 0.108735320990729 1.1485843568355 0.257723540515812 0.976720600413734
"CN_bulk712" "cg00020052" 0.129960002203135 0.0671600205216226 1.93507984651811 0.0602563272506716 0.957596652275464
"CN_bulk713" "cg00020063" -0.0439210416421505 0.0540626445327466 -0.812410159024812 0.421487847709246 0.985171841917553
"CN_bulk714" "cg00020133" 0.0450686976646947 0.0754390533479311 0.597418653397387 0.553681028093419 0.98994958699481
"CN_bulk715" "cg00020172" 0.0277440887640351 0.103452099159637 0.26818294640134 0.789971944191562 0.996663006486847
"CN_bulk716" "cg00020175" -0.0694350277674235 0.0597845771385454 -1.16142040457214 0.252530178529078 0.976720600413734
"CN_bulk717" "cg00020191" -0.0980494157001865 0.129668095346858 -0.756156828230627 0.45409864619183 0.986788083289567
"CN_bulk718" "cg00020229" -0.0449549677723311 0.0629548203276116 -0.714083012839831 0.479428063948452 0.987845570518442
"CN_bulk719" "cg00020297" 1.73950104734847 1.12506146375578 1.54613868076285 0.130148097448605 0.967785559207789
"CN_bulk720" "cg00020340" -0.156932613648593 0.079132486000841 -1.98316294077916 0.0544227707760451 0.955553168012414
"CN_bulk721" "cg00020348" -0.0901573415692946 0.0534633356120158 -1.68633962952794 0.0997155259168069 0.963139133211657
"CN_bulk722" "cg00020383" 0.0204927687327893 0.0613988838094852 0.333764515921435 0.740345283425609 0.994938773476942
"CN_bulk723" "cg00020390" -0.0642023332439856 0.058574407013568 -1.09608165950556 0.279765482773482 0.978566710650598
"CN_bulk724" "cg00020405" 0.111261386137092 0.113655036142185 0.978939340601691 0.333643782777043 0.981462680437949
"CN_bulk725" "cg00020419" 0.0211809532284445 0.0770868462239112 0.274767411899574 0.78494530315531 0.996540528062522
"CN_bulk726" "cg00020438" 0.0710440061311245 0.229881514982367 0.309046189018608 0.75893141794928 0.995732288799697
"CN_bulk727" "cg00020446" 0.0257922618344872 0.0596532254495018 0.432369945466253 0.667853997597997 0.993174053505832
"CN_bulk728" "cg00020450" -0.0110410001750062 0.0406410812257885 -0.271670926117001 0.787308042687597 0.996548024718996
"CN_bulk729" "cg00020474" 0.0675946827859903 0.0533598516089709 1.2667704415922 0.212750638010048 0.973510398617205
"CN_bulk730" "cg00020617" -0.0185448046414568 0.0961132984920382 -0.192947333328624 0.848001527315222 0.997782542118208
"CN_bulk731" "cg00020622" 0.237239459975224 0.450569420470938 0.526532536822539 0.601500244132824 0.991121460012328
"CN_bulk732" "cg00020649" 0.207653656000987 0.125145051858611 1.65930376724438 0.105076363026397 0.964164043891156
"CN_bulk733" "cg00020720" -0.00109442593396148 0.0634876199418759 -0.0172384149061415 0.986334305859114 0.999766902397425
"CN_bulk734" "cg00020778" 0.083067569487965 0.0900245612979089 0.922721180646226 0.361826103887412 0.982017815049668
"CN_bulk735" "cg00020794" 0.0231344850792327 0.0281687850596434 0.821280897640732 0.41647864054347 0.984832879682303
"CN_bulk736" "cg00020799" -0.018588531992327 0.0502839464754036 -0.369671302578041 0.713627230604525 0.994372355299425
"CN_bulk737" "cg00020807" 0.0350250109664497 0.0651911566298215 0.537266291582064 0.594136067933909 0.991069320473158
"CN_bulk738" "cg00020864" 0.0645079762726002 0.0396172145757518 1.62828146711968 0.111518090587293 0.964653976471583
"CN_bulk739" "cg00020893" -0.0413091605045146 0.035924174142644 -1.14989868216562 0.257188264092956 0.976720600413734
"CN_bulk740" "cg00020967" 0.00401642837393761 0.0776293957074486 0.0517384985073667 0.959001160666907 0.999297192479264
"CN_bulk741" "cg00020991" -0.0407778499272783 0.0684084397191329 -0.596093845945054 0.554556729858219 0.98994958699481
"CN_bulk742" "cg00021022" 0.0274950903454738 0.125540074650457 0.219014449545524 0.827780968947471 0.997269694571448
"CN_bulk743" "cg00021023" -0.0799873042749073 0.0439943137443834 -1.81812824129161 0.076731521415656 0.963055210492883
"CN_bulk744" "cg00021028" -0.0723731659177438 0.0479493761878977 -1.50936616222362 0.139265055281504 0.968613949445723
"CN_bulk745" "cg00021030" -0.0593972427162214 0.0483733342536386 -1.22789225991288 0.226846899364591 0.97450736232375
"CN_bulk746" "cg00021044" -0.0131635878634127 0.0623513234799982 -0.211119622306582 0.833893240448232 0.997447071575406
"CN_bulk747" "cg00021101" -0.00268921971165037 0.0601984902721688 -0.0446725441035464 0.96459627299479 0.999297192479264
"CN_bulk748" "cg00021108" -0.018551309936376 0.112015041724352 -0.165614453655495 0.869315919925259 0.997985792041098
"CN_bulk749" "cg00021123" -0.00351410572432529 0.0588373533615129 -0.0597257613328331 0.952679058913982 0.999297192479264
"CN_bulk750" "cg00021152" -0.105353008778277 0.0973095592564753 -1.08265836967365 0.285608747694985 0.979086358799295
"CN_bulk751" "cg00021157" 0.0301447020639616 0.0451052742968461 0.668318783864915 0.507866524020399 0.988540856988436
"CN_bulk752" "cg00021166" 0.0262351658350113 0.0782642230201758 0.33521275523617 0.739261070843481 0.994921715758708
"CN_bulk753" "cg00021237" -0.0515553018151217 0.0704096886486866 -0.732218858009158 0.468412741084573 0.987506810988046
"CN_bulk754" "cg00021242" 0.0941965564634638 0.0641368204869743 1.46868141807239 0.149939585322988 0.970986181956412
"CN_bulk755" "cg00021256" -0.145782358098844 0.0861633904609825 -1.6919292209707 0.0986359295088066 0.963139133211657
"CN_bulk756" "cg00021264" 0.0109038174419159 0.0428521874128504 0.254451828488132 0.800483424682267 0.996808745038366
"CN_bulk757" "cg00021275" -0.0301048522258213 0.060927437238045 -0.49410993782983 0.624000210446642 0.99224404001735
"CN_bulk758" "cg00021325" -0.0938079054425962 0.138222377390554 -0.67867379518106 0.501352250496881 0.988467524956872
"CN_bulk759" "cg00021340" 0.14098577788583 0.0918415489036358 1.53509799833361 0.132833449536881 0.968218207113844
"CN_bulk760" "cg00021350" 0.101387876370508 0.135627469849889 0.747546765288204 0.459217458837401 0.987022198078823
"CN_bulk761" "cg00021413" 0.0186664500436971 0.060324582478936 0.309433555552829 0.758638998334004 0.995701190510063
"CN_bulk762" "cg00021476" -0.0177590539391078 0.100164837170759 -0.177298285912775 0.860191725413684 0.997879724933504
"CN_bulk763" "cg00021513" 0.0144828137061897 0.045854830514167 0.315840524188943 0.753807665305162 0.995586757590604
"CN_bulk764" "cg00021527" -0.00985949513512806 0.0663137980049663 -0.148679391495412 0.882572753385559 0.998189543102907
"CN_bulk765" "cg00021539" -0.00930044895289466 0.0936638310097901 -0.0992960553996829 0.921411861174234 0.998731656970966
"CN_bulk766" "cg00021540" 0.124044617993165 0.0597024518697925 2.07771396497583 0.0443661505342345 0.947532347612361
"CN_bulk767" "cg00021550" 0.0124538080445807 0.0843313405032596 0.147677102845286 0.883358460142215 0.998189543102907
"CN_bulk768" "cg00021558" 0.0552371798257089 0.0623016783849272 0.886608214379543 0.380724650823865 0.983484651979664
"CN_bulk769" "cg00021576" -0.134369392881736 0.113025455188207 -1.18884186449847 0.241690460131566 0.975952724217525
"CN_bulk770" "cg00021581" -0.00766277329066171 0.0938435412952003 -0.0816547754368859 0.935338871106206 0.999091754800302
"CN_bulk771" "cg00021600" -0.0760924290868399 0.0794352171853623 -0.957918059307096 0.3440050556057 0.981741266159092
"CN_bulk772" "cg00021659" 0.0180172525931106 0.0776923322325571 0.231905158145844 0.817824242030395 0.997050269786875
"CN_bulk773" "cg00021663" -0.0860846593263049 0.0889399906922823 -0.967895978583398 0.339060655622343 0.981601443247112
"CN_bulk774" "cg00021712" 0.00747215520875228 0.0433365810607372 0.172421428406636 0.863997902622996 0.997985792041098
"CN_bulk775" "cg00021762" 0.00595883148450983 0.056390677783273 0.105670506522576 0.916385430988663 0.998596707966054
"CN_bulk776" "cg00021764" 0.0518136254878172 0.0738565725976945 0.701543866245353 0.487129175693546 0.987963273005788
"CN_bulk777" "cg00021766" 0.092445995348485 0.0645233942359977 1.43275158480285 0.159896527019309 0.971423917585551
"CN_bulk778" "cg00021783" -0.0747814381819584 0.242619971479709 -0.308224577415765 0.759551763882115 0.995732288799697
"CN_bulk779" "cg00021837" -0.050647531219662 0.0357021174024015 -1.41861421407614 0.163953912554828 0.972269238169357
"CN_bulk780" "cg00021853" -0.127328904739933 0.0506471334696375 -2.514039709992 0.0161731164694548 0.91609272169214
"CN_bulk781" "cg00021855" -0.0173641867633556 0.0466884594307936 -0.371916036105122 0.711968582165088 0.994372355299425
"CN_bulk782" "cg00021878" -0.125317644729246 0.0783136049291095 -1.60020273415692 0.117624354635457 0.965598432270946
"CN_bulk783" "cg00021892" -0.0707010463747449 0.0541322048798387 -1.30608103866608 0.19917620589522 0.973361562133929
"CN_bulk784" "cg00021895" -0.0203741929828441 0.0267761905724138 -0.760907080032313 0.451288912225139 0.986691753999665
"CN_bulk785" "cg00021933" -0.0397536613445513 0.0978033772953213 -0.406465118525646 0.686622823272537 0.993719055150498
"CN_bulk786" "cg00021944" 0.0679605880507625 0.0457511249160551 1.48544080993544 0.14546631184956 0.969775787073628
"CN_bulk787" "cg00021945" 0.219855742263953 0.4285155230935 0.513063659110387 0.610800984821612 0.991461817504339
"CN_bulk788" "cg00022021" -0.0144575617100065 0.0824196439918594 -0.175414027648973 0.861661913096292 0.997891192276197
"CN_bulk789" "cg00022024" 0.127702881522619 0.0714820229079107 1.7865034637749 0.0817935052117221 0.963055210492883
"CN_bulk790" "cg00022054" 0.0468555375947671 0.0570009103254321 0.822013847274674 0.416066390099601 0.984779326263506
"CN_bulk791" "cg00022059" -0.0532371096032208 0.0785528997881628 -0.677723034372859 0.501948445783158 0.988467524956872
"CN_bulk792" "cg00022076" 0.00506468031023102 0.0409714312322397 0.123614922835444 0.902255070777254 0.998549085761567
"CN_bulk793" "cg00022101" -0.116824252688811 0.067354053081087 -1.73447992132214 0.090731537651271 0.963055210492883
"CN_bulk794" "cg00022138" -0.0707971287200338 0.0688074341319711 -1.02891685488877 0.309858031143954 0.980319717778371
"CN_bulk795" "cg00022145" 0.0495865623272451 0.0499977688860299 0.99177550182845 0.327420795778113 0.981232427251178
"CN_bulk796" "cg00022218" -0.1976610149958 0.78076725581167 -0.25316253150283 0.801472374648829 0.996808745038366
"CN_bulk797" "cg00022235" 0.0905582800914033 0.0730202986261426 1.24017953631022 0.222318890449535 0.97412388600158
"CN_bulk798" "cg00022259" -0.126493972514362 0.055593686884306 -2.2753298009827 0.0284613409575725 0.933899875646711
"CN_bulk799" "cg00022262" -0.026172506869282 0.0337074076421624 -0.77646157625437 0.442160384652994 0.986361707238171
"CN_bulk800" "cg00022264" -0.0154410305201226 0.0824767719858604 -0.187216717487074 0.852461312125626 0.997879724933504
"CN_bulk801" "cg00022308" -0.00475669597178247 0.0486654523120084 -0.097742767113021 0.922637174141784 0.998731656970966
"CN_bulk802" "cg00022315" -0.046663500238604 0.0666608859566999 -0.70001320217848 0.488073988766571 0.987963273005788
"CN_bulk803" "cg00022318" -0.0388168629924253 0.040593208557669 -0.956240326193479 0.34484110326784 0.981741266159092
"CN_bulk804" "cg00022401" 0.028800910185526 0.0642401264863156 0.448332090249871 0.656394528896978 0.993130619602183
"CN_bulk805" "cg00022492" -0.0437980510887157 0.0807071795302782 -0.542678499529084 0.590439191129113 0.990934206721087
"CN_bulk806" "cg00022510" -0.0257899173281846 0.065128872910993 -0.395982859452057 0.69427580356595 0.993865595418126
"CN_bulk807" "cg00022592" 0.0581688984051347 0.138733759433503 0.419284380691896 0.677308861561762 0.993437750633335
"CN_bulk808" "cg00022594" -0.0072498778343121 0.051239976790995 -0.141488702539502 0.888212235743191 0.998230205814432
"CN_bulk809" "cg00022606" 0.0373082902035807 0.0303609093521072 1.22882650749693 0.226500235416822 0.97450736232375
"CN_bulk810" "cg00022633" 0.11596759781733 0.11975287454212 0.968390932248906 0.338816628151131 0.981553287396944
"CN_bulk811" "cg00022642" 0.172860481021777 0.0890617697435234 1.94090552567699 0.0595219947357403 0.957198962211398
"CN_bulk812" "cg00022688" 0.0761512714716548 0.0376817589131887 2.02090543721943 0.0501928166943496 0.953463675043754
"CN_bulk813" "cg00022826" 0.0866175909078785 0.0483594098745217 1.79112175133289 0.0810371738996223 0.963055210492883
"CN_bulk814" "cg00022866" 0.00891140579780492 0.0428467981808275 0.207983004008745 0.83632456880622 0.997481638987065
"CN_bulk815" "cg00022871" 0.0365612450213387 0.0557616689922113 0.655669847802539 0.515886097381591 0.98865524101551
"CN_bulk816" "cg00022900" -0.00979728815124258 0.0541489787595707 -0.180932094670593 0.857357881062043 0.997879724933504
"CN_bulk817" "cg00022911" 0.0528836364981594 0.0493468840281012 1.07167124205946 0.290454907043916 0.979093041743597
"CN_bulk818" "cg00022966" 0.042031171191461 0.074040853271576 0.567675402622576 0.573509104625795 0.990507909998191
"CN_bulk819" "cg00023001" 0.0386935776476612 0.054292375263817 0.712688981825564 0.480280806464749 0.987866946108843
"CN_bulk820" "cg00023003" 0.0777246505804284 0.126051814503807 0.616608740511872 0.541075773205123 0.989474480195935
"CN_bulk821" "cg00023024" 0.0305394566830469 0.0474512566162242 0.643596373643877 0.52360403337676 0.988988468022379
"CN_bulk822" "cg00023056" -0.0411086911794447 0.0722229640614582 -0.569191415966578 0.572490060578797 0.990498173133363
"CN_bulk823" "cg00023132" 0.051356916660743 0.087126320941092 0.589453521117534 0.558956580179493 0.990177988181337
"CN_bulk824" "cg00023154" 0.0978154656209619 0.066268447235324 1.4760488543456 0.147959880395249 0.970643495380472
"CN_bulk825" "cg00023168" -0.139864225083537 0.17033984461097 -0.821089307689375 0.41658644233788 0.984832879682303
"CN_bulk826" "cg00023174" -0.082119661170934 0.062723416187895 -1.30923451179597 0.198116409507688 0.973361562133929
"CN_bulk827" "cg00023185" 0.192402132183484 0.968953414097111 0.198566958312199 0.843633023132604 0.997664697504895
"CN_bulk828" "cg00023196" 0.00631155147542791 0.0532207116509404 0.118592015770544 0.906207329551698 0.998549085761567
"CN_bulk829" "cg00023197" -0.0536186288835971 0.0527600444100922 -1.01627338420778 0.315762722388704 0.980580194888423
"CN_bulk830" "cg00023231" 0.0359325860434755 0.0476182305453889 0.75459725470532 0.455023350559169 0.986850590817515
"CN_bulk831" "cg00023233" 0.120253395036265 0.0699001140692988 1.72036049779613 0.093293661427105 0.963055210492883
"CN_bulk832" "cg00023288" -0.0328146438799749 0.0802835343860441 -0.408734420213556 0.684970382794908 0.993635968608525
"CN_bulk833" "cg00023301" 0.0321743333085556 0.111713305728902 0.288008067603281 0.774865629945629 0.996413445602606
"CN_bulk834" "cg00023321" -0.188173908922181 0.0775578155314458 -2.42624044569546 0.019980975840291 0.922759316154028
"CN_bulk835" "cg00023345" -0.0511072708875838 0.0438411666139545 -1.16573701921784 0.25080084645381 0.976720600413734
"CN_bulk836" "cg00023351" 0.0603080582912428 0.0659083513319341 0.915029083150835 0.365799504310314 0.982400625860853
"CN_bulk837" "cg00023363" 0.00577522597524885 0.0640769619822558 0.0901295223211132 0.928645592167267 0.998932810730903
"CN_bulk838" "cg00023411" -0.00867642086454695 0.0515789425424434 -0.168216338623214 0.86728243197768 0.997985792041098
"CN_bulk839" "cg00023464" 0.0998333356379256 0.0660552786835618 1.51136044881708 0.138757842102692 0.968577519330142
"CN_bulk840" "cg00023507" 0.252990447303036 0.289862440388578 0.872794857325727 0.388117113251037 0.983633155442167
"CN_bulk841" "cg00023523" 0.000909074356294697 0.053075650883063 0.0171278984085863 0.98642190861751 0.999766902397425
"CN_bulk842" "cg00023526" 0.0529746688124193 0.159790611577834 0.331525540138605 0.742022528804119 0.995078697725101
"CN_bulk843" "cg00023648" -0.0227723533260999 0.0817475130399722 -0.278569371461671 0.782047075038661 0.996478480610899
"CN_bulk844" "cg00023673" -0.0526920052366716 0.059455365284984 -0.886244748209116 0.380918008384919 0.983484651979664
"CN_bulk845" "cg00023695" 0.464296303248927 0.173639364896568 2.6739115495239 0.0108943410453273 0.915737298077811
"CN_bulk846" "cg00023702" -0.0716412775497983 0.0654733650938363 -1.09420490984574 0.28057733452058 0.978692027947653
"CN_bulk847" "cg00023726" -0.125240164573842 0.0724308489898456 -1.72909977337695 0.091700807973142 0.963055210492883
"CN_bulk848" "cg00023728" 0.110571385995831 0.0628308190475736 1.75982722606416 0.086279516706566 0.963055210492883
"CN_bulk849" "cg00023750" -0.0150951630497725 0.0813747326157129 -0.185501845161918 0.853796851698533 0.997879724933504
"CN_bulk850" "cg00023804" -0.0106248396299687 0.0688055770147128 -0.154418291233817 0.878076292033108 0.997990471561287
"CN_bulk851" "cg00023808" 0.0130019694256431 0.0649031220871745 0.200328874906503 0.84226439096368 0.997640873387196
"CN_bulk852" "cg00023826" -0.0216690331371617 0.0438791577566387 -0.493834299585738 0.624193105384009 0.99225031903984
"CN_bulk853" "cg00023916" -0.0785426466735663 0.0666853930645935 -1.17780885834305 0.246010228449877 0.97627870817571
"CN_bulk854" "cg00023919" 0.0123796814030508 0.0336765156042765 0.367605768616951 0.715154710760801 0.994418821790574
"CN_bulk855" "cg00024046" -0.023277198317342 0.0685206564428349 -0.339710673040058 0.735897181641744 0.99481063612542
"CN_bulk856" "cg00024049" -0.00539698201172708 0.0601480906694664 -0.0897282349557075 0.928962410974626 0.998945663885481
"CN_bulk857" "cg00024086" 0.0795530688516805 0.0605594662583587 1.31363556792742 0.196644504370924 0.973361562133929
"CN_bulk858" "cg00024102" -0.0879282038862229 0.0761914826716663 -1.15404243103043 0.25550591538683 0.976720600413734
"CN_bulk859" "cg00024170" 0.0252389897326873 0.0542003695628694 0.465660842098346 0.644048411777411 0.992898644929884
"CN_bulk860" "cg00024244" 0.0417165709663326 0.10879953604126 0.383426000553095 0.703486172859251 0.994134040346506
"CN_bulk861" "cg00024247" 0.0251494663368115 0.0793194045633918 0.317065747974849 0.752884887501676 0.995537434168171
"CN_bulk862" "cg00024269" 0.0914320151989134 0.0572350042433727 1.5974842040743 0.118229758747548 0.965598432270946
"CN_bulk863" "cg00024280" 0.208711793261172 0.200454089231892 1.04119498914152 0.30419689235257 0.979933983436828
"CN_bulk864" "cg00024304" 0.00903651971647708 0.0489741289492202 0.184516190698292 0.854564674983112 0.997879724933504
"CN_bulk865" "cg00024313" -0.106661985913789 0.0739878679819895 -1.44161453523371 0.157393375410775 0.971406307472564
"CN_bulk866" "cg00024361" -0.0822653453700267 0.0509510053873324 -1.61459709665474 0.114460787724726 0.964653976471583
"CN_bulk867" "cg00024367" -0.0748757272171063 0.0715585829484114 -1.04635564501167 0.301838870041305 0.979584794632531
"CN_bulk868" "cg00024377" 0.0598225513977049 0.0493251999244739 1.21281923822517 0.232494351591951 0.974816773843531
"CN_bulk869" "cg00024396" -0.125610570561829 0.0906381953090116 -1.38584589127781 0.17366791076278 0.973342253716941
"CN_bulk870" "cg00024404" 0.0341310170975987 0.0776812620346413 0.439372587463605 0.662816578315912 0.993130619602183
"CN_bulk871" "cg00024416" -0.0972386777790471 0.0740645953200159 -1.31289015161565 0.196893217244363 0.973361562133929
"CN_bulk872" "cg00024437" 0.0188917642021998 0.0622594115556078 0.303436279434257 0.763170284967225 0.995880528377094
"CN_bulk873" "cg00024443" -0.0390992550070358 0.0431557037057894 -0.906004343564686 0.370497213588834 0.982922991424456
"CN_bulk874" "cg00024456" 0.0296315989524651 0.0767721227930129 0.385968211825477 0.701617770875414 0.994134040346506
"CN_bulk875" "cg00024471" 0.045934138919873 0.0664793173691173 0.690953829517081 0.493686919499246 0.988118521048184
"CN_bulk876" "cg00024472" -0.467865495227611 0.476801201880478 -0.981259051743944 0.332513352767496 0.981361730917132
"CN_bulk877" "cg00024494" -0.197818875337843 0.0668894843222826 -2.95739872032389 0.00524672265754483 0.902982680699193
"CN_bulk878" "cg00024515" 0.189890593215807 0.103224123752025 1.8395951092981 0.0734487010695056 0.962566634001381
"CN_bulk879" "cg00024516" 0.101137734487373 0.0793503004881096 1.27457279764843 0.210002553456222 0.973510398617205
"CN_bulk880" "cg00024674" -0.0928827063787768 0.0694196154417215 -1.33798935340909 0.188649596649622 0.973361562133929
"CN_bulk881" "cg00024701" -0.124543621345167 0.0687061928930847 -1.81269862440162 0.0775812676257785 0.963055210492883
"CN_bulk882" "cg00024705" -0.101515326209456 0.0736515192932887 -1.3783195130736 0.175960961057846 0.973342253716941
"CN_bulk883" "cg00024720" 0.0754385820598283 0.0891500192011566 0.846198158293269 0.402604594397492 0.984342939711089
"CN_bulk884" "cg00024722" 0.0403853645953246 0.0399927757649251 1.00981649367644 0.318807613712487 0.980737940132515
"CN_bulk885" "cg00024740" 0.0676295257419565 0.067979429181198 0.994852804098886 0.325940619952981 0.981232427251178
"CN_bulk886" "cg00024790" 0.0428863598984196 0.0537196274035695 0.798336883021083 0.429509793009866 0.985738418102528
"CN_bulk887" "cg00024792" 0.0406259570956467 0.0318023940896038 1.27744964675245 0.208996054969918 0.973510398617205
"CN_bulk888" "cg00024812" 0.0618125211147413 0.0869306668544281 0.711055411759938 0.481281169383127 0.987900561607589
"CN_bulk889" "cg00024870" -0.0713975651533548 0.0607442600098509 -1.17537961844915 0.246968860431243 0.97627870817571
"CN_bulk890" "cg00024937" -0.09561104136899 0.0590959945482663 -1.61789376927907 0.113746125437111 0.964653976471583
"CN_bulk891" "cg00024967" -0.0410800780062858 0.0624260060394069 -0.658060327940148 0.514365291055976 0.988651793708969
"CN_bulk892" "cg00024989" 0.0920645270063688 0.0505497897439304 1.82126429155767 0.0762443231711804 0.963055210492883
"CN_bulk893" "cg00024998" 0.0871309262831394 0.0799406671324248 1.08994494803006 0.282426289598883 0.979002907492534
"CN_bulk894" "cg00025002" -0.0247574305009177 0.0322718604434905 -0.767152254648258 0.447610536544551 0.986624022474026
"CN_bulk895" "cg00025063" -0.0724578868012987 0.0628515240667537 -1.15284216058694 0.255992401926002 0.976720600413734
"CN_bulk896" "cg00025138" -0.411834442362528 0.502892801563726 -0.818930875689498 0.41780210704502 0.984893870474171
"CN_bulk897" "cg00025155" 0.148005463265833 0.0732334094116411 2.02101014352483 0.050181491476934 0.953463675043754
"CN_bulk898" "cg00025185" -0.045988923017795 0.126985786229157 -0.362158036607372 0.719189029114862 0.994673668970299
"CN_bulk899" "cg00025197" -0.0116023209800578 0.042030828368735 -0.276043119547181 0.783972485477101 0.996517356212039
"CN_bulk900" "cg00025211" 0.053571699835127 0.0400355495225002 1.33810327256828 0.1886127928308 0.973361562133929
"CN_bulk901" "cg00025216" 0.0303730037207838 0.0717157591846289 0.423519238534307 0.674243122920127 0.993275980002562
"CN_bulk902" "cg00025278" 0.0276699326042768 0.0858726574246445 0.322220523203884 0.749006597440172 0.995372706453557
"CN_bulk903" "cg00025328" 0.0426537903358359 0.076496747367085 0.557589594380439 0.580311295622633 0.990517127713395
"CN_bulk904" "cg00025331" 0.0424195961592051 0.0608153866575155 0.697514206365124 0.489618715754358 0.987963273005788
"CN_bulk905" "cg00025347" -0.0632433330438868 0.0986886241912759 -0.640837113316222 0.525376484211157 0.989103130867979
"CN_bulk906" "cg00025354" -0.0545847878140671 0.0749121572718783 -0.728650592933305 0.470568462352629 0.987506810988046
"CN_bulk907" "cg00025357" 0.0784968209744326 0.0566719693159265 1.38510840406551 0.173891569950246 0.973342253716941
"CN_bulk908" "cg00025405" 0.103459911180682 0.0430869645864532 2.40118820561361 0.0212076728790706 0.923160760846124
"CN_bulk909" "cg00025436" -0.090586021200085 0.0959212060541663 -0.944379506122259 0.350789950776309 0.981741266159092
"CN_bulk910" "cg00025439" 0.00487143408234055 0.171732959519745 0.0283663316346706 0.977514638656755 0.99958826130728
"CN_bulk911" "cg00025496" 0.0245007646513048 0.0880888475320875 0.278136964414026 0.782376540756041 0.996481661059794
"CN_bulk912" "cg00025518" 0.066134374852112 0.0719431610568658 0.919258674216964 0.363611193697992 0.982182249628006
"CN_bulk913" "cg00025526" -0.0343247581318887 0.057601872279327 -0.595896570261443 0.554687189859367 0.98994958699481
"CN_bulk914" "cg00025590" -0.0427615789751673 0.0802139009043048 -0.533094370091561 0.596993236164566 0.991121460012328
"CN_bulk915" "cg00025591" -0.0588862609974263 0.0622988920660259 -0.945221641101051 0.350365357660862 0.981741266159092
"CN_bulk916" "cg00025626" 0.0355675651682621 0.122017463731069 0.291495693162861 0.772217081830285 0.996413445602606
"CN_bulk917" "cg00025643" 0.0870109365375459 0.0590234461067656 1.47417581108624 0.148461209068433 0.970678083783536
"CN_bulk918" "cg00025647" 0.200912495588054 0.0963851829204289 2.0844749109821 0.0437137813340668 0.946882563614099
"CN_bulk919" "cg00025663" 0.0656196753469031 0.0535930552244183 1.22440631667898 0.228143870638044 0.97450736232375
"CN_bulk920" "cg00025680" 0.0312998488690238 0.0604614400655425 0.517682821234386 0.607603823051284 0.991408133413572
"CN_bulk921" "cg00025715" -0.00119449706103573 0.0427384590948267 -0.0279489969066367 0.977845361635454 0.99958826130728
"CN_bulk922" "cg00025751" -0.146275454387745 0.0659662014052501 -2.2174303093357 0.0324899926822772 0.939613563748066
"CN_bulk923" "cg00025795" 0.0696366773400927 0.0505436883925495 1.37775218933879 0.176134752901027 0.973342253716941
"CN_bulk924" "cg00025823" 0.0297194410439689 0.046558296349893 0.638327502806859 0.526991333839101 0.989203622594116
"CN_bulk925" "cg00025877" -0.0781275746170828 0.0797004757204759 -0.980264846738061 0.332997528751023 0.981361730917132
"CN_bulk926" "cg00025972" -0.0816667360644011 0.098459264285782 -0.829446945971078 0.411899767245869 0.984696697874863
"CN_bulk927" "cg00025981" 0.0882911552228981 0.0870751318707346 1.01396521975951 0.316848903252221 0.980580194888423
"CN_bulk928" "cg00025982" 0.0551434861066791 0.0559476512320644 0.98562647210962 0.330392024599521 0.981361730917132
"CN_bulk929" "cg00025991" 0.0108558133224595 0.0375788766856425 0.288880729811891 0.774202662223306 0.996413445602606
"CN_bulk930" "cg00026030" -0.00175318611587548 0.0431675634740416 -0.0406135064104265 0.967811223006178 0.999297192479264
"CN_bulk931" "cg00026104" -0.0632537578623814 0.0705893386146782 -0.896080896970305 0.375707452040975 0.983354433693104
"CN_bulk932" "cg00026119" -0.0727370378826746 0.0853184144393259 -0.852536212266362 0.399121959043087 0.984342939711089
"CN_bulk933" "cg00026141" -0.0259675182162642 0.0467602239262949 -0.555333487221855 0.581838245602224 0.990611842341461
"CN_bulk934" "cg00026183" 0.0557525885110886 0.0362387441390362 1.53848014978621 0.132006136335002 0.968043562578027
"CN_bulk935" "cg00026222" 0.190078512368626 0.0607720920612831 3.12772698654095 0.00332558438497221 0.894975700623133
"CN_bulk936" "cg00026230" -0.0627907731565621 0.147239542290025 -0.42645319443387 0.672122431745739 0.993252048007338
"CN_bulk937" "cg00026239" 0.00382533142870401 0.0746814610527321 0.0512219682740669 0.959410102882988 0.999297192479264
"CN_bulk938" "cg00026290" -0.00845506204633738 0.0475155900331278 -0.177942903380606 0.859688879559242 0.997879724933504
"CN_bulk939" "cg00026302" 0.00269852364850449 0.0647938568248349 0.0416478317658992 0.966991934593696 0.999297192479264
"CN_bulk940" "cg00026327" 0.0656247540435904 0.0338038033792757 1.94134231900732 0.0594672486028281 0.957198962211398
"CN_bulk941" "cg00026341" -0.240858595585296 0.105888016456607 -2.27465395655985 0.0285056659371227 0.933899875646711
"CN_bulk942" "cg00026346" 0.0655217137165201 0.0851058721469121 0.769884757228205 0.446006689730578 0.986594426257891
"CN_bulk943" "cg00026362" -0.0864660074528493 0.0340415368190986 -2.54001480345442 0.0151808099704151 0.915771216013478
"CN_bulk944" "cg00026363" -0.104813054019821 0.0650934832112139 -1.61019273895247 0.115421300662677 0.964723385254817
"CN_bulk945" "cg00026374" 0.0712358155835447 0.0757223586290177 0.940750088524662 0.35262372972941 0.981741266159092
"CN_bulk946" "cg00026375" 0.0839899584752433 0.0826211123914462 1.0165677518031 0.315624381104418 0.980580194888423
"CN_bulk947" "cg00026401" -0.192999322764161 0.0906440169104976 -2.12920090417804 0.0396063653641471 0.942454669364486
"CN_bulk948" "cg00026412" -0.021219354202142 0.0498456095215899 -0.4257015694221 0.672665456117744 0.993258537495807
"CN_bulk949" "cg00026455" 0.0494230882746061 0.0375276119607131 1.3169793038349 0.195531785855576 0.973361562133929
"CN_bulk950" "cg00026457" -0.0134995062849848 0.0796219113888585 -0.169545117035131 0.866244283934688 0.997985792041098
"CN_bulk951" "cg00026458" 0.00146411401554081 0.0725834643682696 0.0201714540396182 0.984009449082606 0.999766902397425
"CN_bulk952" "cg00026472" 0.0526214358716114 0.0587199044711767 0.896143076960237 0.375674659169998 0.983354433693104
"CN_bulk953" "cg00026474" 0.052724539895315 0.0599522413277105 0.879442348237033 0.38454831441796 0.983484651979664
"CN_bulk954" "cg00026546" -0.0451916785937874 0.0449409669182983 -1.00557868894866 0.320816865965093 0.980933310732557
"CN_bulk955" "cg00026553" -0.033017877482812 0.0427315485195679 -0.772681511125024 0.444368656697525 0.986541336261998
"CN_bulk956" "cg00026554" -0.0373740056867976 0.0343517564638851 -1.08797946696233 0.283282255999027 0.979002907492534
"CN_bulk957" "cg00026570" 0.0223465567281678 0.060346789366409 0.37030233029442 0.713160817536738 0.994372355299425
"CN_bulk958" "cg00026603" 0.00337916217050483 0.074222930080448 0.0455271998402954 0.963919419562558 0.999297192479264
"CN_bulk959" "cg00026703" -0.119757311847257 0.0791596843127304 -1.51285737035207 0.13837809724092 0.968577519330142
"CN_bulk960" "cg00026729" -0.0751303877283006 0.09575480548826 -0.784612190951732 0.437421143715315 0.986249199278997
"CN_bulk961" "cg00026731" 0.0516926075221026 0.0658978952349675 0.784434879714837 0.437523918599869 0.986273474466499
"CN_bulk962" "cg00026776" 0.0565067051795246 0.0902075416917581 0.626407771676228 0.534697060530872 0.989454409653953
"CN_bulk963" "cg00026803" -0.00477808670264548 0.0455839985191017 -0.104819385263959 0.917056367303056 0.998596707966054
"CN_bulk964" "cg00026853" 0.234096554412538 0.699531290898155 0.334647724066742 0.739684012921588 0.994923258178764
"CN_bulk965" "cg00026857" 0.293904308937356 0.108833738745573 2.7004889506225 0.0101892789640585 0.913691394100771
"CN_bulk966" "cg00026891" -0.0138183066436158 0.0480704950404811 -0.2874592123917 0.775282686575238 0.996413445602606
"CN_bulk967" "cg00026909" -0.0491329981909104 0.123853523978979 -0.396702464430882 0.693749380285712 0.993865595418126
"CN_bulk968" "cg00026919" -0.0662447973746477 0.0845991596603385 -0.783043208001324 0.438331074224008 0.986305956814925
"CN_bulk969" "cg00026920" -0.030202972783557 0.0714909156618741 -0.422472876503723 0.675000095355132 0.993285654593942
"CN_bulk970" "cg00026958" 0.000364650252093208 0.0619639450622513 0.00588487791935885 0.995334573904239 0.999969168436366
"CN_bulk971" "cg00026974" 0.0906882186392607 0.0601191471127406 1.50847480369597 0.139492236254764 0.968613949445723
"CN_bulk972" "cg00027029" 0.051240011484863 0.0442245537507482 1.15863264044798 0.253651597327735 0.976720600413734
"CN_bulk973" "cg00027038" 0.079763163760563 0.069165756972001 1.15321753498414 0.255840185599341 0.976720600413734
"CN_bulk974" "cg00027081" -0.0284838043725134 0.0823460465964157 -0.345903726406135 0.731274146227926 0.99475400880955
"CN_bulk975" "cg00027083" -0.039988769948039 0.208623149899286 -0.191679446731313 0.84898781524651 0.997820538966244
"CN_bulk976" "cg00027114" 0.0705093989507273 0.0579835025792152 1.21602517637495 0.231284575477156 0.974792012843308
"CN_bulk977" "cg00027155" 0.240014356372624 0.294009083578822 0.816350139427845 0.419258466906918 0.984893870474171
"CN_bulk978" "cg00027162" 0.0795314559550025 0.0672122470536874 1.1832881571639 0.243857931430706 0.975988634186589
"CN_bulk979" "cg00027232" -0.00452110404880874 0.0412157860439904 -0.109693505395803 0.913214958774261 0.998560728230223
"CN_bulk980" "cg00027294" 0.0252799343285779 0.0278288688835877 0.908406821503513 0.369242849260517 0.982720724442919
"CN_bulk981" "cg00027400" -0.0740465401217106 0.0553186301275472 -1.33854616339889 0.188469760524376 0.973361562133929
"CN_bulk982" "cg00027420" 0.038873877820396 0.0899659050792593 0.432095667643741 0.668051620679441 0.993174053505832
"CN_bulk983" "cg00027466" 0.0672695245401984 0.073867195085342 0.910681994388428 0.368057484617924 0.982572073936589
"CN_bulk984" "cg00027499" 0.0606989953219664 0.102798484117113 0.590465859913021 0.558284672496597 0.990153060029493
"CN_bulk985" "cg00027570" -0.00952791109461537 0.0448886796384207 -0.21225643461476 0.833012453986182 0.997447071575406
"CN_bulk986" "cg00027586" 0.0372942512298654 0.0498845548032573 0.747611187008733 0.459179034853815 0.987022198078823
"CN_bulk987" "cg00027637" 0.0226920658587528 0.0791229859535331 0.286794862267702 0.775787593996554 0.996413445602606
"CN_bulk988" "cg00027650" -0.276764596210457 0.120363777082033 -2.2994010566969 0.0269223168431905 0.933596665980874
"CN_bulk989" "cg00027662" -0.115459036007047 0.0751477290293973 -1.53642748088741 0.132507746688386 0.968189602378144
"CN_bulk990" "cg00027669" -0.00859681392155805 0.0365218260725544 -0.23538839225836 0.81513896447439 0.997019549054013
"CN_bulk991" "cg00027674" -0.0729112199909152 0.0957928978791938 -0.761133879495585 0.451155018306561 0.986691753999665
"CN_bulk992" "cg00027712" -0.0225816093145039 0.0588590616972871 -0.383655611614086 0.703317343224879 0.994134040346506
"CN_bulk993" "cg00027729" 0.0995476679711292 0.0410259159967322 2.42645814365384 0.0199706039420547 0.922759316154028
"CN_bulk994" "cg00027745" -0.041586539444694 0.0813659319921866 -0.511105058671084 0.612158969972935 0.991543997828248
"CN_bulk995" "cg00027808" -0.253504443095729 0.393174892754038 -0.644762541473664 0.522855887603642 0.988988468022379
"CN_bulk996" "cg00027842" -0.00439121139129045 0.0402527287957464 -0.109091023706062 0.913689676583008 0.998560728230223
"CN_bulk997" "cg00027940" -0.0287729837798088 0.0488167053947167 -0.58940855486169 0.558986434562388 0.990177988181337
"CN_bulk998" "cg00027948" 0.0358905339537912 0.0512490642503544 0.700315888275814 0.487887072244504 0.987963273005788
"CN_bulk999" "cg00027990" 0.0273157940390353 0.0405126371921581 0.674253663356251 0.50412729268174 0.988472920432132
"CN_bulk1000" "cg00027995" 0.108298883083073 0.0523088971315863 2.07037213594162 0.0450842190219416 0.948029859538254
"CN_bulk1001" "cg00028013" 0.0299453639582979 0.0383844032105901 0.780144054709076 0.440015407346497 0.986305956814925
"CN_bulk1002" "cg00028014" -0.124400457923171 0.0793500913884396 -1.56774183553485 0.125020383766481 0.967306775681229
"CN_bulk1003" "cg00028022" -0.047541992704999 0.213283649454735 -0.222905003860076 0.824772810002354 0.997269694571448
"CN_bulk1004" "cg00028034" 0.0055865949235241 0.0474914617900437 0.117633669568269 0.906961678645615 0.998549085761567
"CN_bulk1005" "cg00028056" -0.067395571717886 0.0822407050736046 -0.819491657538292 0.417486056819347 0.984893870474171
"CN_bulk1006" "cg00028135" -0.0382350186000315 0.0583162438331833 -0.65564954267982 0.515899025727297 0.98865524101551
"CN_bulk1007" "cg00028184" 0.0527212552389406 0.0657310483496619 0.802075374767879 0.427369862257987 0.985725527805039
"CN_bulk1008" "cg00028211" 0.0615913044529543 0.0723776395094868 0.850971444639077 0.399980012486623 0.984342939711089
"CN_bulk1009" "cg00028232" 0.0140147209984997 0.060652008781635 0.231067713667272 0.818470173173646 0.997082628465289
"CN_bulk1010" "cg00028250" -0.00671273760086418 0.0789605708275058 -0.0850137927134363 0.932685353786142 0.998955718739769
"CN_bulk1011" "cg00028251" -0.0121678276868424 0.0399938068780674 -0.304242797489611 0.762560419434288 0.995860416771217
"CN_bulk1012" "cg00028299" 0.122183205207487 0.102299609082103 1.19436629625267 0.239548421065311 0.975702289274214
"CN_bulk1013" "cg00028302" -0.0200219947258779 0.114751002653782 -0.1744820895926 0.862389239794585 0.997902916633912
"CN_bulk1014" "cg00028318" -0.0289310772180005 0.0267663147939377 -1.08087637169063 0.286390864188894 0.979086358799295
"CN_bulk1015" "cg00028336" -0.064953352148559 0.0536856908370553 -1.20988202136958 0.23360681306888 0.97495012316385
"CN_bulk1016" "cg00028338" 0.103203996267305 0.0697009356238202 1.48066873627497 0.146729091365018 0.970193633340391
"CN_bulk1017" "cg00028429" -0.0204936474722402 0.0662832233320616 -0.309183024633133 0.758828117844622 0.995721374556078
"CN_bulk1018" "cg00028431" 0.00108865212432142 0.0638066031428581 0.0170617470716003 0.986474344667512 0.999766902397425
"CN_bulk1019" "cg00028455" 0.140021644248311 0.0597886016648136 2.34194546032869 0.024383772252223 0.92949152534881
"CN_bulk1020" "cg00028467" -0.0104126941846105 0.0849302740085185 -0.122602856356805 0.903051213040973 0.998549085761567
"CN_bulk1021" "cg00028480" 0.042120319063813 0.0553703779747176 0.7607013100587 0.451410411326325 0.986694319604461
"CN_bulk1022" "cg00028487" 0.0544948314740143 0.0412636229803785 1.32065067335283 0.194315568020542 0.973361562133929
"CN_bulk1023" "cg00028507" 0.102592160787321 0.0797934987935137 1.28572079603634 0.20612252724288 0.973510398617205
"CN_bulk1024" "cg00028515" -0.06515518147213 0.0578231413639837 -1.12680113766205 0.266712131935287 0.9776376371387
"CN_bulk1025" "cg00028550" -0.0144592225555634 0.0427984434220309 -0.337844589649735 0.737292148462622 0.994835245710329
"CN_bulk1026" "cg00028595" -0.00877295897816082 0.05090097142328 -0.172353468565601 0.864050965742802 0.997985792041098
"CN_bulk1027" "cg00028598" -0.303530977299244 0.118509220329387 -2.56124355940917 0.0144115179327722 0.915771216013478
"CN_bulk1028" "cg00028636" -0.104887476878424 0.0850976043367437 -1.23255499018949 0.225120646199114 0.97450736232375
"CN_bulk1029" "cg00028677" -0.0413047707946391 0.0397743824935238 -1.03847673314261 0.305444022931211 0.979938488191393
"CN_bulk1030" "cg00028678" 0.066706893109095 0.0437520948823937 1.52465598020859 0.135414022735863 0.968454748985865
"CN_bulk1031" "cg00028749" -0.00736623332688511 0.0530867316092178 -0.138758463811814 0.890355052770285 0.99824620546261
"CN_bulk1032" "cg00028757" -0.202348726663103 0.139817918248952 -1.44723029206323 0.155823356183542 0.971277141163928
"CN_bulk1033" "cg00028813" -0.0858649837192102 0.0963684060355515 -0.891007615997442 0.378389215689756 0.983354433693104
"CN_bulk1034" "cg00028829" 0.0501656813254136 0.0495147648828789 1.01314590595501 0.317235069247324 0.980580194888423
"CN_bulk1035" "cg00028844" 0.0400325108132584 0.0345522030687574 1.15860950265879 0.253660919888108 0.976720600413734
"CN_bulk1036" "cg00028870" -0.0494043484995032 0.0800690836540715 -0.617021529969651 0.5408062716556 0.989474480195935
"CN_bulk1037" "cg00028881" 0.189440770217072 0.122661477495417 1.54441943864691 0.130563357842121 0.967785559207789
"CN_bulk1038" "cg00028899" 0.00748475627794192 0.076533467481107 0.0977971667073571 0.922594257728104 0.998731656970966
"CN_bulk1039" "cg00028918" 0.00144675860223026 0.0514207911139309 0.0281356737399225 0.977697426369628 0.99958826130728
"CN_bulk1040" "cg00028929" -0.0344171472078235 0.0751578619592142 -0.45793143006783 0.649543012713997 0.992908249199353
"CN_bulk1041" "cg00028935" 0.0307753503820207 0.0506632577238467 0.607449101472507 0.54707378682472 0.989762852809686
"CN_bulk1042" "cg00028993" -0.0740778970281778 0.0618733481419046 -1.19725050046237 0.238435642114464 0.975338099485302
"CN_bulk1043" "cg00029031" -0.119417745222337 0.0670440538770237 -1.78118324171418 0.0826721554636878 0.963055210492883
"CN_bulk1044" "cg00029052" 0.0666156368088096 0.0546249553181406 1.2195092228604 0.2299751279741 0.974792012843308
"CN_bulk1045" "cg00029150" 0.0668670236845874 0.0873251543370694 0.765724655080311 0.448449821140819 0.986624022474026
"CN_bulk1046" "cg00029161" 0.015315187455404 0.0744521605183544 0.205705077579696 0.838091308255127 0.997557180289933
"CN_bulk1047" "cg00029229" 0.0166473138187614 0.065723569272773 0.253292905466986 0.801372356783811 0.996808745038366
"CN_bulk1048" "cg00029233" 0.0289954711219373 0.0873871757308757 0.331804648444458 0.74181337555147 0.995064731015949
"CN_bulk1049" "cg00029246" 0.110809484987059 0.082721388670083 1.33955058986014 0.188145687370071 0.973361562133929
"CN_bulk1050" "cg00029256" -0.0173359309113788 0.0859163531971808 -0.20177684766941 0.841139996242167 0.997640873387196
"CN_bulk1051" "cg00029284" -0.100964970969166 0.0621712752979733 -1.62398101832821 0.112436108103936 0.964653976471583
"CN_bulk1052" "cg00029336" 0.0425716744949192 0.127906263123062 0.332834948465031 0.741041479160722 0.99499360256376
"CN_bulk1053" "cg00029353" -0.101017648460045 0.122287926215696 -0.826063958937908 0.413792903853414 0.984716392979508
"CN_bulk1054" "cg00029397" 0.0335542421103281 0.0506719964020355 0.662185121819677 0.511746831256904 0.988651793708969
"CN_bulk1055" "cg00029451" 0.00866864895846655 0.0313175759388319 0.276798209906085 0.78339684054068 0.996505543515373
"CN_bulk1056" "cg00029458" -0.0506998037293214 0.0788028328546761 -0.643375395181785 0.523745864630817 0.988988468022379
"CN_bulk1057" "cg00029465" 0.0226571308469402 0.0522208908715126 0.433871013474035 0.666772869762505 0.993174053505832
"CN_bulk1058" "cg00029521" 0.0949383888696231 0.0677261417624435 1.40179827757839 0.16888446754981 0.972980931751483
"CN_bulk1059" "cg00029583" -0.0213608046675086 0.104917509912879 -0.203596184137862 0.839727703699239 0.997640873387196
"CN_bulk1060" "cg00029587" 0.0366921986024667 0.0635250693025372 0.577601866559494 0.566852948409681 0.990464661491418
"CN_bulk1061" "cg00029597" -0.00871219452040482 0.0458872317335257 -0.189860974202974 0.850402831929555 0.997840653389844
"CN_bulk1062" "cg00029640" 0.175044547960651 0.0586717517787523 2.9834552856157 0.00489708398631443 0.902982680699193
"CN_bulk1063" "cg00029647" 0.0502406351005611 0.0491279562737396 1.0226485877129 0.312775875153337 0.980580194888423
"CN_bulk1064" "cg00029648" -0.0260397292979306 0.0558152384365515 -0.466534409371582 0.643428681315903 0.992898644929884
"CN_bulk1065" "cg00029678" 0.0329924059120115 0.0567282417594473 0.58158696424814 0.564191616918864 0.990405050551017
"CN_bulk1066" "cg00029694" -0.0195622518492666 0.0649463290499635 -0.30120642899181 0.764857226900029 0.995992313163873
"CN_bulk1067" "cg00029701" 0.123050434472411 0.0924100685519994 1.33156956163462 0.190732538750259 0.973361562133929
"CN_bulk1068" "cg00029751" -0.0167453476755528 0.0659810181565998 -0.253790380072786 0.800990744585427 0.996808745038366
"CN_bulk1069" "cg00029812" 0.052831985947589 0.0942545138984099 0.560524729929993 0.578327698607237 0.990507909998191
"CN_bulk1070" "cg00029821" -0.123101375846152 0.0995688628945618 -1.23634409661291 0.223725023008898 0.974497655813793
"CN_bulk1071" "cg00029822" 0.170983813441024 0.142291570245612 1.20164401268386 0.236747836186212 0.975208982001718
"CN_bulk1072" "cg00029825" -0.0155135954530768 0.051171367726151 -0.303169450855788 0.76337208663225 0.995889838367097
"CN_bulk1073" "cg00029826" -0.075487325336513 0.132775142399813 -0.568535073449255 0.572931135651255 0.990504281509769
"CN_bulk1074" "cg00029831" 0.132894427564043 0.0788210453206626 1.68602721549044 0.0997761546213669 0.963139133211657
"CN_bulk1075" "cg00029855" 0.0807587902889178 0.107071341884257 0.754252154383358 0.455228116656279 0.986867698283937
"CN_bulk1076" "cg00029928" -0.0416965776700003 0.0843698303957532 -0.494211941335124 0.623928833961744 0.99224404001735
"CN_bulk1077" "cg00029943" -0.104846480796098 0.0772171387282051 -1.35781359582806 0.182327458374247 0.973342253716941
"CN_bulk1078" "cg00029973" 0.0890170312252768 0.0855815742506039 1.0401424839956 0.304679362318648 0.979933983436828
"CN_bulk1079" "cg00029979" -0.0157772450840157 0.040832390920746 -0.386390429956421 0.70130764204112 0.994134040346506
"CN_bulk1080" "cg00030005" 0.0809858712238984 0.0577881423196655 1.40142714358095 0.16899457641467 0.972980931751483
"CN_bulk1081" "cg00030047" -0.0295846928842927 0.0712810369947515 -0.41504296418234 0.680384924234314 0.993605715335057
"CN_bulk1082" "cg00030074" -0.0472372911921468 0.0558663739936189 -0.845540668122514 0.402966952703149 0.984342939711089
"CN_bulk1083" "cg00030176" 0.102120049395342 0.0754171883238913 1.35406863693686 0.183509095078147 0.973342253716941
"CN_bulk1084" "cg00030290" 0.0425740716168384 0.0659939744120601 0.645120588601164 0.522626299766617 0.988988468022379
"CN_bulk1085" "cg00030291" 0.0686398518488688 0.0585189926631498 1.17294998982599 0.247930361603688 0.976340135465272
"CN_bulk1086" "cg00030296" -0.082244833461512 0.0590714471955653 -1.39229420246346 0.171721819597816 0.972980931751483
"CN_bulk1087" "cg00030420" -0.020775537202427 0.0577884398068461 -0.35951026315761 0.721152785641309 0.994748392134794
"CN_bulk1088" "cg00030422" 0.00852460173645546 0.130383581244114 0.0653809448637177 0.948204696923278 0.999297192479264
"CN_bulk1089" "cg00030423" -0.276718096990027 0.216965249365354 -1.27540284814945 0.209711777412438 0.973510398617205
"CN_bulk1090" "cg00030427" -0.0227327012185444 0.0280811283626341 -0.809536601413549 0.423118355301464 0.985175801617694
"CN_bulk1091" "cg00030432" 0.00384548929080438 0.0454079140883054 0.0846876446102765 0.932942966896211 0.998955718739769
"CN_bulk1092" "cg00030466" 0.176808722417262 0.144277350978552 1.22547802006391 0.22774455247648 0.97450736232375
"CN_bulk1093" "cg00030476" 0.0495695996941532 0.0810531271651213 0.611569243875935 0.544371564561456 0.98950385655596
"CN_bulk1094" "cg00030501" 0.210772621514026 0.103632124497898 2.03385410204826 0.0488090355330245 0.95248098945954
"CN_bulk1095" "cg00030508" 0.0194218781052327 0.0583544673272803 0.3328258999659 0.741048257080721 0.99499360256376
"CN_bulk1096" "cg00030523" -0.00179893002864864 0.109157814208859 -0.0164800847441543 0.986935412386049 0.999775679653527
"CN_bulk1097" "cg00030584" -0.076279617585635 0.0869384178374877 -0.877398272053019 0.38564347931994 0.983595109718765
"CN_bulk1098" "cg00030588" -0.0147038956625952 0.0823146440169141 -0.178630374196527 0.859152670289078 0.997879724933504
"CN_bulk1099" "cg00030591" 0.00467122753690393 0.0421315256909504 0.110872498925603 0.912286078995203 0.998560728230223
"CN_bulk1100" "cg00030604" 0.0505539447261537 0.0434239159411177 1.16419589598285 0.251417266639547 0.976720600413734
"CN_bulk1101" "cg00030627" 0.119585047982759 0.102180146928701 1.17033544751313 0.248968077246895 0.976465441730771
"CN_bulk1102" "cg00030682" -0.118175133674487 0.103602767551244 -1.1406561472022 0.26096943673904 0.976720600413734
"CN_bulk1103" "cg00030774" -0.0685598905144046 0.0412731285368813 -1.66112657181149 0.104707601505041 0.964164043891156
"CN_bulk1104" "cg00030795" -0.05491021032262 0.987832687571923 -0.0555865492339482 0.955954980261215 0.999297192479264
"CN_bulk1105" "cg00030807" 0.0550415139151479 0.0747432439840798 0.73640788091659 0.465889259936233 0.987395261379142
"CN_bulk1106" "cg00030816" 0.121327020640226 0.0600485327949249 2.02048268280886 0.0502385651839224 0.953463675043754
"CN_bulk1107" "cg00030909" -0.0576136222540417 0.0676765889631527 -0.851308009707909 0.399795357011452 0.984342939711089
"CN_bulk1108" "cg00030959" -0.073082444798378 0.462430205895193 -0.15803994606473 0.875240796158714 0.997985792041098
"CN_bulk1109" "cg00031013" -0.0149359877022908 0.0581301999386463 -0.256940243075975 0.798575637030325 0.996808745038366
"CN_bulk1110" "cg00031042" -0.01996788884214 0.0736238894501341 -0.271214805293116 0.787656253202974 0.996548024718996
"CN_bulk1111" "cg00031059" 0.0655265404097197 0.128278576244268 0.51081437234651 0.612360633966585 0.991567082393723
"CN_bulk1112" "cg00031063" 0.00592328177481831 0.0579705145628156 0.102177491772994 0.919139352692448 0.998630842498984
"CN_bulk1113" "cg00031105" 0.0670944918629112 0.0627507776204618 1.06922167990844 0.291543142028671 0.979208879930678
"CN_bulk1114" "cg00031162" 0.0153173436421877 0.0501100230712987 0.305674248451123 0.761478375026917 0.995778817206421
"CN_bulk1115" "cg00031165" 0.127560012237687 0.186194791086492 0.685089048374251 0.497339629433982 0.988228333854
"CN_bulk1116" "cg00031187" 0.0575044833847164 0.0591446896057381 0.972267903814267 0.33690921292103 0.981513876040839
"CN_bulk1117" "cg00031256" -0.162852270637794 0.126866742184515 -1.28364824250741 0.206839751304875 0.973510398617205
"CN_bulk1118" "cg00031277" -0.0253991134626204 0.0579592110892247 -0.438223933440363 0.663641796357226 0.993130619602183
"CN_bulk1119" "cg00031303" -0.629880865727563 1.39841744322724 -0.450424062412964 0.654898799367237 0.993028745823928
"CN_bulk1120" "cg00031340" 0.194959680911412 0.116279113643573 1.67665262317888 0.101609690354204 0.963209898023969
"CN_bulk1121" "cg00031346" -0.0310577199637961 0.0748300965463498 -0.415043163074885 0.680384779858535 0.993605715335057
"CN_bulk1122" "cg00031362" 0.0475994765157307 0.0678758967666907 0.701272156732514 0.487296815341012 0.987963273005788
"CN_bulk1123" "cg00031393" -0.172428438459322 0.0826123686109106 -2.08719882214525 0.0434533360358437 0.946599984078483
"CN_bulk1124" "cg00031402" 0.0736313616889112 0.084901861001985 0.867252623440018 0.391108509962247 0.983702448304719
"CN_bulk1125" "cg00031443" -0.0414883876071447 0.0867074293656446 -0.478487113626544 0.634975161427458 0.99282428670168
"CN_bulk1126" "cg00031456" 0.0131663665271456 0.189829459486657 0.0693589212272451 0.945058343145616 0.999251267307724
"CN_bulk1127" "cg00031476" -0.636825309522331 0.59338588811898 -1.07320602372438 0.289774518133542 0.979093041743597
"CN_bulk1128" "cg00031491" -0.0017556302089286 0.0696376620121195 -0.0252109298072508 0.980015278171994 0.999646463516939
"CN_bulk1129" "cg00031550" 0.0715709634033106 0.0833216803781668 0.85897167554082 0.395605133248313 0.984020527653958
"CN_bulk1130" "cg00031556" -0.0759225922099315 0.0599221001255488 -1.26702155049403 0.212661776245349 0.973510398617205
"CN_bulk1131" "cg00031568" 0.0983393096844156 0.0467347887456463 2.10419929829204 0.0418584080923168 0.944442516455422
"CN_bulk1132" "cg00031663" -0.106176089215783 0.111737795502247 -0.950225380217456 0.347849526294528 0.981741266159092
"CN_bulk1133" "cg00031705" -0.0995331483604678 0.0681615565296899 -1.46025345411695 0.152229936818122 0.971096095147638
"CN_bulk1134" "cg00031708" -0.00245106683437886 0.0604265408520455 -0.0405627527211975 0.967851425884833 0.999297192479264
"CN_bulk1135" "cg00031722" -0.0349373654741328 0.056238051213827 -0.621240685266543 0.538055676542822 0.989474480195935
"CN_bulk1136" "cg00031779" -0.0599019666997262 0.0519663939559911 -1.15270585737497 0.256047689779765 0.976720600413734
"CN_bulk1137" "cg00031803" 0.0176183172109014 0.0752475939775881 0.234137947535557 0.816102693409697 0.997019549054013
"CN_bulk1138" "cg00031823" 0.0126045025455623 0.0527026355156511 0.239162660884751 0.812231869374695 0.997013876550925
"CN_bulk1139" "cg00031896" 0.0284826597210837 0.072650548567342 0.392050167311294 0.697155445402605 0.993865595418126
"CN_bulk1140" "cg00031999" 0.0807657507740674 0.0703623248107506 1.14785506293742 0.258020901192167 0.976720600413734
"CN_bulk1141" "cg00032094" -0.0438401770839625 0.0950648334988725 -0.461160825411665 0.647244902729152 0.992908249199353
"CN_bulk1142" "cg00032173" -0.0378035027412566 0.0555218903827117 -0.680875641673536 0.499973031918633 0.988316176611817
"CN_bulk1143" "cg00032184" 0.0447943272698577 0.102526442633628 0.436905115589814 0.664589786685763 0.993130619602183
"CN_bulk1144" "cg00032192" 0.0427958861283488 0.0931480823901533 0.459439260908207 0.648469573589336 0.992908249199353
"CN_bulk1145" "cg00032195" 0.0452116294054394 0.0793198766147431 0.569991171633214 0.571952835568832 0.990467217235447
"CN_bulk1146" "cg00032227" 0.0352206395783306 0.102340780497151 0.344150585985722 0.732581823639949 0.99475400880955
"CN_bulk1147" "cg00032246" -0.0206664682112051 0.104757568128719 -0.197278999315939 0.844633802358214 0.997664697504895
"CN_bulk1148" "cg00032308" -0.0600320762348775 0.131318398828703 -0.457149011641438 0.650100322042229 0.992908249199353
"CN_bulk1149" "cg00032336" 0.230921538490602 0.171674709868821 1.34511098732628 0.186359375184623 0.973361562133929
"CN_bulk1150" "cg00032355" 0.00960468294748952 0.0898258882229474 0.106925554954166 0.915396193127757 0.998596707966054
"CN_bulk1151" "cg00032366" 0.0015651476913881 0.0371522775146512 0.0421279069841915 0.966611679583151 0.999297192479264
"CN_bulk1152" "cg00032376" 0.0537967075716852 0.063603317049856 0.84581606851599 0.402815148362355 0.984342939711089
"CN_bulk1153" "cg00032391" 0.0438330619677683 0.038282777960157 1.14498122402161 0.259195079517429 0.976720600413734
"CN_bulk1154" "cg00032458" 0.017301186951149 0.0577841586894341 0.29941055374944 0.766216698436464 0.996140251100467
"CN_bulk1155" "cg00032490" -0.210751202941534 0.171354952779596 -1.22991019239818 0.226098612924343 0.97450736232375
"CN_bulk1156" "cg00032544" 0.0913004158065959 0.0807884127028007 1.13011770812315 0.265329306078474 0.977386778210196
"CN_bulk1157" "cg00032576" -0.0634686748793997 0.113665748915232 -0.55837994721464 0.579776840712438 0.99051363272838
"CN_bulk1158" "cg00032609" -0.022793452966523 0.0617541427740925 -0.36909998167905 0.714049608358214 0.994386710064799
"CN_bulk1159" "cg00032610" 0.114017169678742 0.0937357576359077 1.21636793209281 0.231155510321391 0.974792012843308
"CN_bulk1160" "cg00032637" -0.213159120651145 0.0902406399168694 -2.36211889507332 0.0232570898625508 0.926492645477122
"CN_bulk1161" "cg00032661" -0.0810200421836742 0.0727943216036838 -1.11299948126138 0.272521941033657 0.978360638397434
"CN_bulk1162" "cg00032664" 0.0231749127820619 0.0580168447571247 0.399451450334446 0.691739789081756 0.993865595418126
"CN_bulk1163" "cg00032703" -0.0171375508975415 0.0441523163826884 -0.388146133693247 0.700018592554905 0.99396776568809
"CN_bulk1164" "cg00032716" -0.0430978122388552 0.0638280166720304 -0.675217788143193 0.503521279894685 0.988472920432132
"CN_bulk1165" "cg00032756" -0.044448677814749 0.0601121175788009 -0.739429579343653 0.464073858984282 0.987372195846302
"CN_bulk1166" "cg00032789" -0.034830459322738 0.0560895151870058 -0.620979860614078 0.53822550428581 0.989474480195935
"CN_bulk1167" "cg00032805" -0.0699448589653527 0.0849205185860255 -0.823650869424423 0.415146544493929 0.984716392979508
"CN_bulk1168" "cg00032852" -0.660151128162107 0.467284655646627 -1.4127387239981 0.165663688418912 0.972859868755578
"CN_bulk1169" "cg00032879" -0.0326550936154497 0.0507547517572824 -0.643389879466099 0.523736567513354 0.988988468022379
"CN_bulk1170" "cg00032884" -0.0294848586527742 0.0495616092303888 -0.594913262717375 0.555337691503945 0.98994958699481
"CN_bulk1171" "cg00032912" 0.0347840885311045 0.0725834832767993 0.479228702740187 0.634452284296797 0.992806447388975
"CN_bulk1172" "cg00032923" 0.0794546652598258 0.0549881409795721 1.44494183371907 0.156461652910768 0.971331364491556
"CN_bulk1173" "cg00032956" -0.0123318366786059 0.0465840574175608 -0.264722253969168 0.792617527841825 0.996728439011129
"CN_bulk1174" "cg00032959" 3.34885808145536e-05 0.0624015665497621 0.000536662501699347 0.999574541057052 0.999970998672402
"CN_bulk1175" "cg00033066" 0.0552498227813496 0.119273583282486 0.463219275055203 0.645781883230985 0.992908249199353
"CN_bulk1176" "cg00033102" -0.0192979507390479 0.0411043750597865 -0.469486537892352 0.641336275585236 0.992898644929884
"CN_bulk1177" "cg00033127" -0.0422039509459149 0.103574605282058 -0.407473925012637 0.68588804658156 0.993664566286953
"CN_bulk1178" "cg00033155" -0.0430618219719561 0.0522584253145769 -0.824016830065955 0.414941081427161 0.984716392979508
"CN_bulk1179" "cg00033165" -0.0382055817578854 0.0705217585327576 -0.541755942460493 0.591068577144438 0.990934206721087
"CN_bulk1180" "cg00033191" 0.0468607951773748 0.0872359292947515 0.537173106955074 0.594199815067493 0.991069320473158
"CN_bulk1181" "cg00033202" -0.103299762124514 0.0866806991867126 -1.19172737522575 0.24056989354996 0.975854273335962
"CN_bulk1182" "cg00033209" -0.143770277840449 0.168736439148698 -0.852040487317338 0.399393669354167 0.984342939711089
"CN_bulk1183" "cg00033213" 1.17787260137934 0.537448228853644 2.19160197790901 0.0344453858648806 0.941205142433326
"CN_bulk1184" "cg00033215" -0.110125861312199 0.0590530709081372 -1.8648625654627 0.0697382930179972 0.961059048886423
"CN_bulk1185" "cg00033220" -0.201013571065848 0.125932273552033 -1.5962037799849 0.118515781477383 0.965598432270946
"CN_bulk1186" "cg00033304" 0.0114337661338182 0.0630614915653507 0.181311381161504 0.857062201924794 0.997879724933504
"CN_bulk1187" "cg00033334" -0.0798540104280634 0.0524234153336829 -1.52325082064533 0.135764335830617 0.968454748985865
"CN_bulk1188" "cg00033371" -0.0575087281771156 0.0875384393268874 -0.656954003513423 0.515068825588765 0.988651793708969
"CN_bulk1189" "cg00033396" 0.029221839018176 0.0557407100377293 0.524245905701534 0.60307456082568 0.991229194380735
"CN_bulk1190" "cg00033440" 0.0190212751540558 0.0467338402109487 0.407012885485056 0.686223812199892 0.993692900166594
"CN_bulk1191" "cg00033450" 0.132310077258328 0.0581431421265977 2.27559214069036 0.0284441521353614 0.933899875646711
"CN_bulk1192" "cg00033457" -0.924843020309632 1.44687010809057 -0.639202520764041 0.526427990628753 0.989158006587119
"CN_bulk1193" "cg00033490" 0.0452125474277006 0.0647465580822875 0.698300400312232 0.489132443989776 0.987963273005788
"CN_bulk1194" "cg00033533" -0.0298541884162546 0.120611513266325 -0.247523537411663 0.805801606047896 0.996808745038366
"CN_bulk1195" "cg00033551" -0.00855428864906748 0.229153726680073 -0.0373299128624268 0.97041238481757 0.999353566973461
"CN_bulk1196" "cg00033580" -0.0234878744585465 0.0328319911139742 -0.715395980006507 0.478625694464046 0.987718386468843
"CN_bulk1197" "cg00033584" -0.035927783070547 0.0443470996894149 -0.810149554811192 0.422770233135716 0.985175801617694
"CN_bulk1198" "cg00033623" 0.115130558409364 0.0667993666849033 1.72352769379449 0.0927137517351319 0.963055210492883
"CN_bulk1199" "cg00033643" 1.52009325040003 1.2584787467369 1.20788154296722 0.234366728733252 0.975107661302216
"CN_bulk1200" "cg00033666" -0.0201571704226016 0.0657007142984982 -0.306802911320286 0.760625551776161 0.995735308511748
"CN_bulk1201" "cg00033668" 1.2283284214556 0.746932448697405 1.64449733519773 0.108111601541251 0.964653976471583
"CN_bulk1202" "cg00033678" -0.0584265467349934 0.0573124405592814 -1.01943916826504 0.3142770965385 0.980580194888423
"CN_bulk1203" "cg00033703" -0.0455568913060844 0.0999916429656106 -0.455606988293536 0.651199286050418 0.992908249199353
"CN_bulk1204" "cg00033706" -0.0883047893829904 0.0711004839953867 -1.24197170568797 0.221664110762782 0.97412388600158
"CN_bulk1205" "cg00033748" -0.071448097972527 0.0716916091837908 -0.996603351298204 0.325100630031312 0.981232427251178
"CN_bulk1206" "cg00033750" -0.0687449106898937 0.0904750508751691 -0.75982174118634 0.451929978925244 0.986745545672382
"CN_bulk1207" "cg00033773" 0.007990532087283 0.0393542971926008 0.203040904229013 0.840158693074848 0.997640873387196
"CN_bulk1208" "cg00033806" -0.050607437564206 0.0550419932183444 -0.919433229161106 0.36352106540219 0.982182249628006
"CN_bulk1209" "cg00033818" 0.0519958010532316 0.0634741061820038 0.819165549242086 0.417669829906184 0.984893870474171
"CN_bulk1210" "cg00033826" -0.0781690123276029 0.133197398039154 -0.586865910883818 0.560675876137271 0.990229023453632
"CN_bulk1211" "cg00033834" 0.020864706868272 0.0594252322850681 0.351108545410175 0.727396631537432 0.99475400880955
"CN_bulk1212" "cg00033877" -0.0124658550069679 0.0830235276702462 -0.150148462210374 0.881421347344563 0.998124053644771
"CN_bulk1213" "cg00033909" 0.120636107799527 0.0886597096650837 1.36066436778594 0.181431897652377 0.973342253716941
"CN_bulk1214" "cg00033915" 0.0403603050252797 0.140198897668904 0.287878904159398 0.774963770839679 0.996413445602606
"CN_bulk1215" "cg00033950" 0.0521085002273745 0.0586208423035945 0.88890739504402 0.379502978893006 0.983421689946127
"CN_bulk1216" "cg00033992" -0.0182084556340314 0.0671826964734305 -0.271028949265716 0.787798151554179 0.996562321018718
"CN_bulk1217" "cg00034003" -0.0974271061650084 0.0661278925260102 -1.47331333940042 0.148692506269353 0.970678083783536
"CN_bulk1218" "cg00034019" 1.2602713782214 1.19796603286225 1.05200927543019 0.299270137797605 0.979584794632531
"CN_bulk1219" "cg00034039" 0.104109735616091 0.0618992491017826 1.68192243244988 0.100575590671189 0.963139133211657
"CN_bulk1220" "cg00034076" -0.385010418985151 0.862716352047972 -0.446276946149436 0.657865321453908 0.993130619602183
"CN_bulk1221" "cg00034078" -0.0851429775503877 0.0649151115331379 -1.31160488736007 0.197322615626654 0.973361562133929
"CN_bulk1222" "cg00034101" 0.0626691901893367 0.0409498582476966 1.53038845239133 0.133992399085906 0.968441912540463
"CN_bulk1223" "cg00034130" 0.00984991127951612 0.0621649209657231 0.158448062452251 0.8749213738813 0.997985792041098
"CN_bulk1224" "cg00034154" -0.013130531899114 0.0849623651680448 -0.154545272758632 0.877976846889679 0.997985792041098
"CN_bulk1225" "cg00034221" 0.0816409991319618 0.0452876294243278 1.80272185075127 0.0791634126555342 0.963055210492883
"CN_bulk1226" "cg00034241" 0.0493330010088645 0.0699408318822547 0.705353363424625 0.484782198156425 0.987903289610995
"CN_bulk1227" "cg00034257" 0.0867421047946562 0.0508371459756567 1.70627408620052 0.0959096037227005 0.963055210492883
"CN_bulk1228" "cg00034300" -0.0337691752824597 0.0520803704515093 -0.648405051456024 0.520522741573487 0.988988468022379
"CN_bulk1229" "cg00034316" -0.0083982691171116 0.0624364986744727 -0.134508969839868 0.893691901303175 0.998328618586565
"CN_bulk1230" "cg00034336" -0.0503196979623687 0.0424623531631285 -1.18504261337224 0.243171684213728 0.975952724217525
"CN_bulk1231" "cg00034338" 0.00139379647700585 0.104552824287751 0.0133310265552448 0.989431658761469 0.999818653131781
"CN_bulk1232" "cg00034360" 0.127860658918229 0.0830231534981625 1.54006025465004 0.131621048308522 0.967962381781888
"CN_bulk1233" "cg00034376" -0.0745318389035153 0.12387388260835 -0.601675166178179 0.550872230469583 0.989860847488984
"CN_bulk1234" "cg00034407" 0.0608966834965895 0.147552918204653 0.412710803944432 0.682078671031228 0.993607914691374
"CN_bulk1235" "cg00034409" 0.0677187159473473 0.0881836321468788 0.767928404610902 0.447154628091604 0.986624022474026
"CN_bulk1236" "cg00034416" 0.392457502583295 0.178205033485238 2.20228068145901 0.0336246035409676 0.940534047451211
"CN_bulk1237" "cg00034425" 0.0194564254323775 0.0591972332693674 0.328671195558147 0.744162600859402 0.995130814516624
"CN_bulk1238" "cg00034433" 0.0579697684177423 0.0691963699418645 0.837757363087771 0.407271926104755 0.984615730654418
"CN_bulk1239" "cg00034468" -0.0020384206774151 0.029857477693164 -0.0682716972399116 0.945918189426791 0.999251267307724
"CN_bulk1240" "cg00034555" 0.192418373040983 0.132428082686385 1.4530027856453 0.154222410790761 0.971117056226036
"CN_bulk1241" "cg00034556" -0.135367385495731 0.152621817872294 -0.886946488928597 0.380544751032268 0.983484651979664
"CN_bulk1242" "cg00034559" 0.126373657860501 0.0517795410358742 2.44060984961118 0.0193067487225969 0.920702343433617
"CN_bulk1243" "cg00034574" 0.0226717104658884 0.0649165111836394 0.349244129921792 0.728784766899364 0.99475400880955
"CN_bulk1244" "cg00034604" 0.178146972557322 0.139234805632836 1.27947154985871 0.208290844449272 0.973510398617205
"CN_bulk1245" "cg00034611" -0.00474173241531876 0.048756118435503 -0.0972540999462736 0.92302269929937 0.998731656970966
"CN_bulk1246" "cg00034635" 0.0193885364291814 0.0457720611817378 0.423588886508722 0.674192749449403 0.993275980002562
"CN_bulk1247" "cg00034650" -0.0245209465351769 0.0988285173178947 -0.248116102524357 0.805346381907701 0.996808745038366
"CN_bulk1248" "cg00034668" -0.134625885021933 0.0584927645543919 -2.30158184602038 0.0267866400405564 0.933596665980874
"CN_bulk1249" "cg00034755" 0.0417033110749411 0.0384875103674997 1.08355439665323 0.285216049831255 0.979086358799295
"CN_bulk1250" "cg00034769" -0.0270762470358274 0.0434502982679199 -0.623154457280637 0.536810439479509 0.989474480195935
"CN_bulk1251" "cg00034781" 0.0423098507341482 0.124734550292825 0.339199128347538 0.736279490590329 0.994835245710329
"CN_bulk1252" "cg00034798" -0.043311602499821 0.065495925827382 -0.661286972474762 0.512316369221046 0.988651793708969
"CN_bulk1253" "cg00034823" 0.0292983347617707 0.0551300466844206 0.531440412693324 0.598127754928182 0.991121460012328
"CN_bulk1254" "cg00034853" 0.000236573401991487 0.13865384521172 0.00170621594828652 0.998647335138952 0.999970998672402
"CN_bulk1255" "cg00035000" 0.0770776677406167 0.0831749918399091 0.92669281998815 0.359785569220209 0.981868726369129
"CN_bulk1256" "cg00035008" -0.0847546308136135 0.105402701461146 -0.804103022396028 0.426211930291283 0.985590411906664
"CN_bulk1257" "cg00035074" 0.136394134328474 0.0657752768563586 2.07363831590302 0.0447635224235652 0.948029859538254
"CN_bulk1258" "cg00035083" -0.0442744803869561 0.0587291469003389 -0.753875762269937 0.455451511249634 0.986867698283937
"CN_bulk1259" "cg00035197" 0.0388050800831417 0.0422254374108199 0.918997705236282 0.363745967402851 0.982182249628006
"CN_bulk1260" "cg00035220" 0.229918037840481 0.0955574462222593 2.40607139401475 0.0209633471105763 0.923160760846124
"CN_bulk1261" "cg00035237" 0.0616035179108106 0.112848401712808 0.545896237570006 0.588246501112267 0.990897379647396
"CN_bulk1262" "cg00035249" -0.172577557582942 0.169026235270449 -1.02101047986315 0.313541493968862 0.980580194888423
"CN_bulk1263" "cg00035268" -0.0761403303659566 0.0604128272923108 -1.2603338360171 0.21503792361035 0.973796423492008
"CN_bulk1264" "cg00035316" 0.0237464600878089 0.110124024912557 0.215633782970288 0.830397019583378 0.997304768537059
"CN_bulk1265" "cg00035347" 0.0317028106641093 0.0989756698004544 0.320309129789427 0.75044390644171 0.995496370316801
"CN_bulk1266" "cg00035348" -0.133700114389428 0.096114640919993 -1.39104836796635 0.172096483586353 0.97302994747441
"CN_bulk1267" "cg00035357" -0.0465439802846659 0.035969575560306 -1.29398191553945 0.203282340060249 0.973398508508449
"CN_bulk1268" "cg00035389" 0.0140041657235283 0.0598243807354098 0.234087934574128 0.816141244867396 0.997019549054013
"CN_bulk1269" "cg00035398" -0.266046194028831 0.575338121061616 -0.462417114892234 0.646351840514654 0.992908249199353
"CN_bulk1270" "cg00035449" -0.175723189434339 0.640239493536098 -0.274464776397664 0.785176135508759 0.996540528062522
"CN_bulk1271" "cg00035452" 0.00183995894761235 0.0508773222035476 0.0361646184964517 0.971335575277957 0.999356307638152
"CN_bulk1272" "cg00035453" 0.117359486490087 0.0926764925457849 1.26633500325994 0.212904795815082 0.973510398617205
"CN_bulk1273" "cg00035505" -0.0333354118163648 0.0730668368593399 -0.456231763262702 0.650753928458674 0.992908249199353
"CN_bulk1274" "cg00035526" -0.15595741917522 0.0818409611403731 -1.90561568439699 0.0640909178520552 0.959066873354831
"CN_bulk1275" "cg00035583" -0.044955707753327 0.0609298087865431 -0.737827816115778 0.465035669576986 0.987395261379142
"CN_bulk1276" "cg00035608" 0.00799102225530691 0.0627640043296205 0.12731855369425 0.899342485708018 0.99844800413117
"CN_bulk1277" "cg00035623" -0.053608027410164 0.0706922324378943 -0.75832981307049 0.452812074165889 0.986751939768728
"CN_bulk1278" "cg00035630" 0.0506528445610297 0.0894445550510938 0.566304394181346 0.574431446876537 0.990507909998191
"CN_bulk1279" "cg00035636" 0.121868580505591 0.234360931921664 0.520003822763112 0.606000270479673 0.99137414833212
"CN_bulk1280" "cg00035673" -0.00648094153812992 0.041099769346264 -0.157688026994221 0.875516251188876 0.997985792041098
"CN_bulk1281" "cg00035689" -0.0430126272128909 0.151414788880698 -0.28407150669266 0.777858376601069 0.996445075708981
"CN_bulk1282" "cg00035812" -0.0263625039742795 0.059501020018641 -0.44305969823745 0.660170553357376 0.993130619602183
"CN_bulk1283" "cg00035847" -0.200089130344263 0.120710923782074 -1.65758925601047 0.105424192878329 0.964164043891156
"CN_bulk1284" "cg00035869" 0.0474795830946791 0.0652408964731905 0.72775798098038 0.471108610788571 0.987506810988046
"CN_bulk1285" "cg00035877" 0.0936648175958551 0.0695389150760949 1.34694102565966 0.185774320057837 0.973361562133929
"CN_bulk1286" "cg00035889" -0.032596487710201 0.0803319913272211 -0.405772185796114 0.687127707750479 0.993727451646092
"CN_bulk1287" "cg00035923" 0.0650866037483661 0.0499431047533575 1.30321500975549 0.200143128082886 0.973361562133929
"CN_bulk1288" "cg00035934" -0.0924598443446165 0.0630815743923236 -1.46571871795051 0.150741586157843 0.971096095147638
"CN_bulk1289" "cg00035937" 0.00307261005615556 0.0724695257135375 0.0423986499967059 0.966397234604396 0.999297192479264
"CN_bulk1290" "cg00035945" 0.0176174138839259 0.0655523498650827 0.268753353925304 0.789536127101326 0.996643713517313
"CN_bulk1291" "cg00035969" 0.0519180109633477 0.0344283555137698 1.50800147693905 0.139612993669085 0.968613949445723
"CN_bulk1292" "cg00035980" -0.129057343005903 0.111480793904911 -1.15766436966698 0.254041939884173 0.976720600413734
"CN_bulk1293" "cg00036011" -0.090357787588572 0.106968810261908 -0.844711531962776 0.40342419848807 0.984375700849369
"CN_bulk1294" "cg00036110" 0.0499956954088615 0.0686540626371893 0.728226320313625 0.470825159171201 0.987506810988046
"CN_bulk1295" "cg00036114" -0.0893093927611641 0.135890548156729 -0.657215633998028 0.514902402501221 0.988651793708969
"CN_bulk1296" "cg00036115" 0.0504275883390683 0.0556332071997785 0.906429646559529 0.370274957449895 0.982864569335135
"CN_bulk1297" "cg00036119" -0.139765543393492 0.0993600775881225 -1.40665694699698 0.167448139097423 0.972922555400667
"CN_bulk1298" "cg00036137" -0.091828902678043 0.0472870264525852 -1.94194707442897 0.0593915223314953 0.957198962211398
"CN_bulk1299" "cg00036171" -0.129534179117954 0.0718491110187323 -1.8028640477428 0.0791406725812548 0.963055210492883
"CN_bulk1300" "cg00036258" 0.0124384894138311 0.0704505313554283 0.176556360534429 0.860770551009511 0.997879724933504
"CN_bulk1301" "cg00036263" -0.216531610125719 0.0847357731656976 -2.55537421842248 0.0146205616630775 0.915771216013478
"CN_bulk1302" "cg00036272" -0.0332981039918918 0.130501231030052 -0.255155478067666 0.79994383316135 0.996808745038366
"CN_bulk1303" "cg00036279" 0.0558511607907973 0.0412544710791336 1.35382079396109 0.18358750373896 0.973342253716941
"CN_bulk1304" "cg00036299" 0.159411924924623 0.164465652147541 0.969271837876617 0.338382604135937 0.98153508721788
"CN_bulk1305" "cg00036324" -0.0425855934495633 0.0439560275633354 -0.968822612284574 0.338603892154482 0.98153508721788
"CN_bulk1306" "cg00036328" 0.000753748554737147 0.0518833444287459 0.0145277557381119 0.988483002080626 0.999818653131781
"CN_bulk1307" "cg00036347" 0.0477040718609799 0.134225140221307 0.355403404923449 0.724202469877389 0.99475400880955
"CN_bulk1308" "cg00036352" -0.122579063389664 0.0761816762226979 -1.60903604997264 0.115674642843208 0.965042106783214
"CN_bulk1309" "cg00036386" -0.898763065879695 1.07519124784516 -0.835909953397541 0.408297904133234 0.984615730654418
"CN_bulk1310" "cg00036408" 0.0614853175552822 0.0929805374947627 0.661270833788689 0.512326606287162 0.988651793708969
"CN_bulk1311" "cg00036440" -0.0747161412098912 0.037289918671515 -2.00365524709404 0.0520892647404835 0.953543116751654
"CN_bulk1312" "cg00036534" -0.0824891735938859 0.154901364256495 -0.53252709548313 0.597382239015916 0.991121460012328
"CN_bulk1313" "cg00036558" -0.0570224010644773 0.0584176469078226 -0.976116021147738 0.335023099719435 0.981513876040839
"CN_bulk1314" "cg00036570" -0.0614861802821832 0.0666976712070188 -0.921863974700706 0.362267502846861 0.982069005709202
"CN_bulk1315" "cg00036585" 0.0419026919992443 0.0765477784415681 0.547405722965955 0.587219228672325 0.990834517042085
"CN_bulk1316" "cg00036588" 0.0547967399545531 0.0932606874354509 0.587565258860867 0.560210943368769 0.990222012951479
"CN_bulk1317" "cg00036599" -0.0698715435790903 0.0986112732910288 -0.708555332947383 0.482814442544046 0.987900561607589
"CN_bulk1318" "cg00036614" -0.135876563591557 0.110985766186178 -1.22427017680469 0.228194633608754 0.97450736232375
"CN_bulk1319" "cg00036619" -0.181824325935442 0.108630009608683 -1.67379462259486 0.102174186616614 0.963535581707881
"CN_bulk1320" "cg00036664" -0.0451791563338296 0.0593622257068812 -0.761075849091563 0.451189275062717 0.986691753999665
"CN_bulk1321" "cg00036723" -0.0474950310904685 0.0498427977051333 -0.952896572368308 0.346511374258998 0.981741266159092
"CN_bulk1322" "cg00036732" 0.0176519704220428 0.0530507819448701 0.332737233550801 0.741114675152194 0.995000076008939
"CN_bulk1323" "cg00036871" -0.0494333281654096 0.0341235218365444 -1.44865844745454 0.155426056449591 0.971277141163928
"CN_bulk1324" "cg00036976" 0.0178679470461297 0.0466571175374286 0.382962943044991 0.703826698423789 0.994134040346506
"CN_bulk1325" "cg00036984" -0.0690699887162016 0.0771224037093844 -0.895589159493444 0.375966852299122 0.983354433693104
"CN_bulk1326" "cg00037013" 0.017278587179118 0.0424306491516845 0.40721948696446 0.686073340624687 0.993688289119793
"CN_bulk1327" "cg00037026" 0.143240724501027 0.0575107876761258 2.49067575474175 0.0171158774723645 0.916564595001532
"CN_bulk1328" "cg00037035" 0.00718422327967537 0.0615996245403918 0.116627712153742 0.907753598041742 0.998549085761567
"CN_bulk1329" "cg00037058" 0.233905932527866 0.115772736996013 2.02038872533454 0.050248737747875 0.953463675043754
"CN_bulk1330" "cg00037131" 0.0850127173055796 0.0513483099907252 1.65560886660019 0.105827143073479 0.96419052599455
"CN_bulk1331" "cg00037153" -0.0259195011343673 0.0585874165250302 -0.442407306410135 0.660638416919409 0.993130619602183
"CN_bulk1332" "cg00037186" 0.0774799970183637 0.0597486947209044 1.29676468047185 0.202332314996113 0.973361562133929
"CN_bulk1333" "cg00037187" -0.0252495170868689 0.0445091896034762 -0.567287728934451 0.57376983709124 0.990507909998191
"CN_bulk1334" "cg00037188" 0.0487985449843786 0.0709602370298238 0.687688584860125 0.495718740287801 0.98816215229752
"CN_bulk1335" "cg00037223" 0.00640402910568978 0.0441065626367703 0.145194472723452 0.885305137018868 0.998225760287976
"CN_bulk1336" "cg00037314" 0.0242163226199846 0.134442122624544 0.180124518619908 0.857987509720767 0.997879724933504
"CN_bulk1337" "cg00037317" -0.0273724697338531 0.0562990664304241 -0.486197577852925 0.629547978289845 0.992524235686812
"CN_bulk1338" "cg00037376" 0.0795618244299762 0.0957602498363032 0.830843952119827 0.411119554961462 0.984696697874863
"CN_bulk1339" "cg00037388" 0.0656157174541942 0.0913015600521098 0.718670277011087 0.476628057191648 0.987658431404794
"CN_bulk1340" "cg00037400" -0.00829722475964133 0.0712270791699075 -0.116489751599232 0.907862212112597 0.998549085761567
"CN_bulk1341" "cg00037406" -0.0158688661710254 0.0696099511060521 -0.22796835680647 0.820861855283717 0.997191230896026
"CN_bulk1342" "cg00037419" -0.0698951777588155 0.0861600863304774 -0.811224555773124 0.422160115601964 0.985175801617694
"CN_bulk1343" "cg00037441" 0.0979293254277111 0.0686980858392259 1.42550297044513 0.161966899985314 0.972067712278297
"CN_bulk1344" "cg00037450" -0.798385778608835 0.404554895547016 -1.97349182372222 0.0555551565893043 0.955553168012414
"CN_bulk1345" "cg00037457" 0.0258688009525009 0.0542485268311331 0.476857206335322 0.63612503556473 0.99282428670168
"CN_bulk1346" "cg00037458" 0.0295888475642977 0.0390819630120255 0.75709727157751 0.45354156967904 0.986751939768728
"CN_bulk1347" "cg00037535" -0.0339702824539802 0.0618879399194338 -0.548899874486095 0.586203242101547 0.990762527925747
"CN_bulk1348" "cg00037614" 0.0746512227675817 0.0913091040372262 0.817566041795206 0.418571923408222 0.984893870474171
"CN_bulk1349" "cg00037635" -0.0391066562544206 0.0791561900861142 -0.494044195556613 0.624046215244014 0.99224404001735
"CN_bulk1350" "cg00037671" -0.0726361890554681 0.0968515729266239 -0.749974283954049 0.457770872314127 0.986956876820065
"CN_bulk1351" "cg00037681" 0.0818342515576758 0.0648230698529009 1.2624248086889 0.214292873791464 0.973599441832321
"CN_bulk1352" "cg00037728" 0.0512773833305632 0.0843474331264149 0.607930572750349 0.546757655178808 0.989716662887362
"CN_bulk1353" "cg00037755" 0.00705876235292118 0.0916604872787537 0.0770098715649895 0.939009421487543 0.999103478808365
"CN_bulk1354" "cg00037763" -0.0815126482926736 0.0792783402950432 -1.02818308240706 0.310198629986498 0.980319717778371
"CN_bulk1355" "cg00037791" 0.0130645614432167 0.0347063413685177 0.376431537524944 0.708636340674485 0.994289304213391
"CN_bulk1356" "cg00037806" 0.12255356403235 0.106871367130492 1.14673899401614 0.258476443040663 0.976720600413734
"CN_bulk1357" "cg00037856" -0.043352289418482 0.0675022907275463 -0.642234344215978 0.524478554308842 0.989077333172092
"CN_bulk1358" "cg00037930" -0.0149908919440764 0.0582420300210316 -0.257389585127151 0.798231273647139 0.996808745038366
"CN_bulk1359" "cg00037940" -0.0190864784708308 0.0746711990535102 -0.255606963765952 0.799597664961597 0.996808745038366
"CN_bulk1360" "cg00037952" 0.0222789780384908 0.0469307303459005 0.474720462994817 0.637633855255627 0.99282428670168
"CN_bulk1361" "cg00037986" -0.253967155624458 0.108923156591899 -2.33161766121041 0.0249793895917661 0.930842812125961
"CN_bulk1362" "cg00038020" 0.0601625988032412 0.0813497313684951 0.739554978131628 0.463998609378182 0.987372195846302
"CN_bulk1363" "cg00038038" -0.0991339444173877 0.0829696687418517 -1.19482150429971 0.239372541054862 0.975670734038926
"CN_bulk1364" "cg00038046" 0.0158257177022537 0.0901185180659899 0.175610052649392 0.861508941789935 0.997891192276197
"CN_bulk1365" "cg00038131" -0.0151003556912225 0.0405045524323599 -0.372806383095805 0.711311090302486 0.994372355299425
"CN_bulk1366" "cg00038167" 0.0379986225789235 0.0420563925355753 0.903515976715803 0.371799316188317 0.983095267449547
"CN_bulk1367" "cg00038193" -0.0205093218177703 0.0539680487980616 -0.380027113718941 0.705987096651207 0.994134040346506
"CN_bulk1368" "cg00038233" -0.0935570417836132 0.0484916584345538 -1.92934300050557 0.0609870724288604 0.958211084423041
"CN_bulk1369" "cg00038239" -0.0190556775712866 0.139857736912269 -0.136250435563962 0.89232420266614 0.99832780413504
"CN_bulk1370" "cg00038298" -0.0887184613781761 0.0769446374570488 -1.1530168223575 0.255921567514805 0.976720600413734
"CN_bulk1371" "cg00038342" 0.00240136253027456 0.0770256688689151 0.0311761334310681 0.97528807779544 0.999486074274623
"CN_bulk1372" "cg00038358" 0.149443740289408 0.0701288013208859 2.13098951464468 0.0394494253998992 0.942454669364486
"CN_bulk1373" "cg00038376" 0.0911436871945224 0.074085267744802 1.23025386786049 0.225971354310469 0.97450736232375
"CN_bulk1374" "cg00038436" -0.0579725509383735 0.0515456303426401 -1.12468410131007 0.267597507373809 0.977805575563164
"CN_bulk1375" "cg00038446" 0.0820380561893982 0.0518027312782382 1.58366275609606 0.121347101634572 0.966109571078348
"CN_bulk1376" "cg00038450" -0.0319137246856121 0.0555985526691928 -0.57400279599896 0.569261843639383 0.990464661491418
"CN_bulk1377" "cg00038503" 0.0528700583287911 0.0735252929163549 0.719073073111563 0.476382640773315 0.987658431404794
"CN_bulk1378" "cg00038584" -0.0854631287559786 0.0779350244946914 -1.0965946223806 0.279543872167885 0.978566589708967
"CN_bulk1379" "cg00038590" -0.139741739766715 0.158425221368607 -0.882067505158027 0.383144722687997 0.983484651979664
"CN_bulk1380" "cg00038623" -0.0293948825492014 0.0812281208906767 -0.361880617535931 0.719394690651925 0.994691517369343
"CN_bulk1381" "cg00038665" 0.127688533655211 0.0805226085330911 1.5857476053168 0.120872642692486 0.96583237391748
"CN_bulk1382" "cg00038675" 0.00855810869282488 0.073119703708959 0.117042442169747 0.907427098732904 0.998549085761567
"CN_bulk1383" "cg00038681" 0.0507772084013424 0.0483573301459662 1.05004160171936 0.30016242791458 0.979584794632531
"CN_bulk1384" "cg00038688" -0.0110817240705423 0.0612186606344551 -0.181018727879605 0.857290342858875 0.997879724933504
"CN_bulk1385" "cg00038736" 0.0949722501121311 0.0679099781542874 1.39850214494783 0.169864330387667 0.972980931751483
"CN_bulk1386" "cg00038760" -0.0853572328906338 0.0527920330109254 -1.61685822694059 0.113970219094309 0.964653976471583
"CN_bulk1387" "cg00038791" -0.0158959495622107 0.0443640602779079 -0.358306914710564 0.722045897693197 0.99475400880955
"CN_bulk1388" "cg00038857" 0.000543276065761933 0.0779417585264536 0.00697028237536549 0.994474097819531 0.999945043451311
"CN_bulk1389" "cg00038877" -0.0446256578803298 0.0447248006745741 -0.997783270294133 0.324535278933542 0.981172333656656
"CN_bulk1390" "cg00038997" 0.00790272991088671 0.0501093305838506 0.157709748240653 0.875499249023094 0.997985792041098
"CN_bulk1391" "cg00039016" 0.0154165010939931 0.0635168837126336 0.242715010448895 0.809498158599972 0.996808745038366
"CN_bulk1392" "cg00039044" 0.825360723887084 0.4594325930655 1.79647838735162 0.0801673195215485 0.963055210492883
"CN_bulk1393" "cg00039048" 0.0481945821275594 0.0396236456102736 1.21630863049773 0.231177836618458 0.974792012843308
"CN_bulk1394" "cg00039057" -0.0752058396198514 0.0685258808827173 -1.09748081529323 0.279161310579513 0.978566589708967
"CN_bulk1395" "cg00039070" -0.145113574856999 0.0855315572248441 -1.69660859179176 0.0977396075756354 0.963139133211657
"CN_bulk1396" "cg00039129" 0.0688461324067112 0.0469408299162507 1.46665775891783 0.150487021575143 0.971096095147638
"CN_bulk1397" "cg00039142" 0.0524008757283188 0.0792418744726468 0.661277589368571 0.512322321084809 0.988651793708969
"CN_bulk1398" "cg00039147" 0.0974087202153638 0.0586621409344311 1.66050400929351 0.104833428493977 0.964164043891156
"CN_bulk1399" "cg00039170" -0.0255104533225397 0.0633073367873822 -0.402962035951957 0.689176722806854 0.993784857519237
"CN_bulk1400" "cg00039173" -0.0975665740596092 0.109353211198752 -0.892214988385481 0.377749884319723 0.983354433693104
"CN_bulk1401" "cg00039176" 0.0798216886788929 0.0741431713335398 1.07658854137501 0.288278941563738 0.979093041743597
"CN_bulk1402" "cg00039177" 0.0493348982121322 0.0709744294890138 0.695108063105584 0.491108626747302 0.987963273005788
"CN_bulk1403" "cg00039180" -0.122895469841192 0.0778410247665334 -1.57880077002826 0.122459446525429 0.96631163394579
"CN_bulk1404" "cg00039279" -0.0702213645073303 0.0423762504073361 -1.65709244759356 0.105525159570025 0.964164043891156
"CN_bulk1405" "cg00039326" -0.0260792965571278 0.0713083894018347 -0.365725502649718 0.716546214913215 0.994463812426303
"CN_bulk1406" "cg00039385" 0.60865288202445 0.479675591410292 1.26888441464147 0.212003420038227 0.973510398617205
"CN_bulk1407" "cg00039441" 0.0680764847597747 0.0790348057096717 0.861348163616021 0.394311371724045 0.983943385253094
"CN_bulk1408" "cg00039452" 0.0283287205568928 0.0576578382493265 0.491324708262432 0.625950577171634 0.992288064507736
"CN_bulk1409" "cg00039463" -0.0159446779495863 0.0530488466107904 -0.300565968315381 0.765341967391784 0.996026867558664
"CN_bulk1410" "cg00039478" 0.0222380227699226 0.0469675538322804 0.473476282144347 0.638513129003563 0.99282428670168
"CN_bulk1411" "cg00039480" 0.0699786418743981 0.0620084992461576 1.12853306764612 0.265989371972025 0.977545367705919
"CN_bulk1412" "cg00039490" -0.0292251862555286 0.0726791675127837 -0.402112286858378 0.689796783189199 0.993865595418126
"CN_bulk1413" "cg00039505" -0.149134592659984 0.156285540875618 -0.954244339075969 0.34583749541972 0.981741266159092
"CN_bulk1414" "cg00039564" -0.149858349727278 0.0929218507651656 -1.61273530922241 0.114866010640919 0.964653976471583
"CN_bulk1415" "cg00039593" -0.00566476204614914 0.0735099249734527 -0.0770611866111265 0.938968863205151 0.999103478808365
"CN_bulk1416" "cg00039627" 0.0843003671098131 0.0790479637357085 1.06644577704323 0.292779793492442 0.979478201187183
"CN_bulk1417" "cg00039649" -0.440687840073058 0.412098616271336 -1.06937471438365 0.29147507213307 0.979194610359523
"CN_bulk1418" "cg00039662" -0.0170260178706889 0.0906658541093766 -0.187788644776337 0.852015993648197 0.997879724933504
"CN_bulk1419" "cg00039672" 0.0418679982779338 0.0585560656086735 0.715007025194197 0.478863309800779 0.987752071899136
"CN_bulk1420" "cg00039734" 0.091765149907556 0.0809439746218019 1.13368722423521 0.263846756233478 0.977224009558365
"CN_bulk1421" "cg00039793" -0.106708852326287 0.422424461783807 -0.252610494846057 0.801895913269984 0.996808745038366
"CN_bulk1422" "cg00039794" 0.140636719547517 0.142841027308011 0.98456810482229 0.33090525392698 0.981361730917132
"CN_bulk1423" "cg00039795" -0.0791918424653378 0.0618577179594052 -1.28022573540958 0.20802825481353 0.973510398617205
"CN_bulk1424" "cg00039840" 0.0313496636870528 0.0356637439886223 0.879034565104947 0.384766636497606 0.983503814486765
"CN_bulk1425" "cg00039845" 0.105800648560158 0.0673748818619613 1.5703277784876 0.124417699404785 0.967020521524161
"CN_bulk1426" "cg00039864" -0.0227877147060983 0.054130483119708 -0.4209774861182 0.676082502534315 0.993372720509088
"CN_bulk1427" "cg00039913" -0.0290422322810761 0.0475307611012088 -0.611019718771923 0.544731575541558 0.989521013075468
"CN_bulk1428" "cg00039936" -0.0613909257052634 0.0564894752201039 -1.08676749900865 0.283810976738771 0.979002907492534
"CN_bulk1429" "cg00039945" -0.0155841640856974 0.0420410354192405 -0.370689349829027 0.712874813928249 0.994372355299425
"CN_bulk1430" "cg00039998" 0.00590078797610853 0.0464324448636695 0.127083292586334 0.899527456759023 0.998455335908
"CN_bulk1431" "cg00040007" 0.206389003165963 0.128426083647258 1.60706452540313 0.116107499684118 0.96505363433465
"CN_bulk1432" "cg00040008" 0.00574636072507212 0.0436116138147509 0.131762166598121 0.895849830022153 0.998373726474667
"CN_bulk1433" "cg00040013" 0.217440612503655 0.175468534526096 1.23920002575343 0.222677367918647 0.97412388600158
"CN_bulk1434" "cg00040027" -0.1903495946704 0.0928855620522502 -2.04929152028303 0.0472028601907344 0.950319715554243
"CN_bulk1435" "cg00040047" 0.0739355697436907 0.0717379284709726 1.03063430070478 0.30906183914738 0.980282236366301
"CN_bulk1436" "cg00040103" -0.0282875679149983 0.059675798363169 -0.474020770410956 0.638128269188644 0.99282428670168
"CN_bulk1437" "cg00040278" 0.0319338758297496 0.0541740184768988 0.589468470819957 0.5589466548228 0.990177988181337
"CN_bulk1438" "cg00040288" 0.0200615951293777 0.0619188290301297 0.323998296537806 0.74767057904132 0.995295287055381
"CN_bulk1439" "cg00040312" 0.121665012557174 0.0753413659777928 1.61485010230682 0.114405810683378 0.964653976471583
"CN_bulk1440" "cg00040322" 0.106305691106858 0.116704184952316 0.91089870641994 0.367944706204137 0.982572073936589
"CN_bulk1441" "cg00040367" 0.0925299279029112 0.164999914164142 0.560787733567318 0.578150119629624 0.990507909998191
"CN_bulk1442" "cg00040380" -0.018010575838581 0.0808851253746009 -0.222668577877195 0.824955537718316 0.997269694571448
"CN_bulk1443" "cg00040393" -0.0191297675625093 0.0622629150268545 -0.307241759468835 0.760294037456052 0.995732288799697
"CN_bulk1444" "cg00040423" -0.0175182463834526 0.0354760012532214 -0.493805552052229 0.62421322479297 0.99225031903984
"CN_bulk1445" "cg00040426" 0.029164838441006 0.0652055720395597 0.447275248552561 0.657150700093087 0.993130619602183
"CN_bulk1446" "cg00040427" -0.0634687184982954 0.059881867010432 -1.05989879185361 0.295710918214271 0.979584794632531
"CN_bulk1447" "cg00040446" 0.0232590195629556 0.0469579416873676 0.495315993997509 0.62315651296084 0.99221063997063
"CN_bulk1448" "cg00040466" 0.0414747885760261 0.0666840975545431 0.621959209121823 0.537587976953792 0.989474480195935
"CN_bulk1449" "cg00040486" -0.0422376535457136 0.123472442206931 -0.342081623970199 0.734126112071561 0.99475400880955
"CN_bulk1450" "cg00040504" -0.0238871447812928 0.0580569499101944 -0.411443329665832 0.682999881685329 0.993607914691374
"CN_bulk1451" "cg00040530" 0.0409703142378643 0.0529770949258346 0.773359020444983 0.443972382992807 0.98653835729943
"CN_bulk1452" "cg00040566" -0.0556361038902202 0.145531892279796 -0.382294925316134 0.704318057376356 0.994134040346506
"CN_bulk1453" "cg00040569" 0.049189247999226 0.0918395289175619 0.535599959831891 0.595276487156785 0.991120292983582
"CN_bulk1454" "cg00040575" -0.047165312317102 0.0517108284449745 -0.912097402718864 0.367321300338878 0.982572073936589
"CN_bulk1455" "cg00040588" -0.0179464238445209 0.0838696208760619 -0.213980028251721 0.831677453081392 0.997419680137083
"CN_bulk1456" "cg00040590" 0.0569247116833186 0.103489978214808 0.550050475082364 0.585421439440618 0.990724984416584
"CN_bulk1457" "cg00040592" -0.0195878955157765 0.0554749123108294 -0.353094663873001 0.725918904978676 0.99475400880955
"CN_bulk1458" "cg00040646" 0.297309435915362 0.114536317254861 2.59576563173236 0.0132364133726036 0.915771216013478
"CN_bulk1459" "cg00040659" 0.0569942153220572 0.0388868645073639 1.4656418316078 0.150762444365633 0.971096095147638
"CN_bulk1460" "cg00040663" -0.0554073406944317 0.062373115835021 -0.888320872745656 0.379814389909258 0.983459203691608
"CN_bulk1461" "cg00040688" -0.063956029804812 0.0297046525184927 -2.15306439841355 0.0375571683207708 0.941205142433326
"CN_bulk1462" "cg00040708" 0.041213630903843 0.0399419412933847 1.03183845274614 0.30850444381567 0.980262528665915
"CN_bulk1463" "cg00040738" 0.00515521344599996 0.0486998515826941 0.105856861539839 0.916238536131254 0.998596707966054
"CN_bulk1464" "cg00040744" 0.0265109590846627 0.0460224504213823 0.576044057670287 0.567894982824878 0.990464661491418
"CN_bulk1465" "cg00040749" 0.15488599389567 0.161091491372422 0.961478428041829 0.342235310176179 0.981711730773134
"CN_bulk1466" "cg00040761" -0.152321191123133 0.0938099240612351 -1.62372150545293 0.112491703804533 0.964653976471583
"CN_bulk1467" "cg00040781" -0.0107467980053911 0.0446987022043762 -0.240427517475863 0.811258224404142 0.996968037276713
"CN_bulk1468" "cg00040825" -0.110633718080791 0.0837813128563426 -1.32050590172168 0.194363417182062 0.973361562133929
"CN_bulk1469" "cg00040837" -0.0769510540110156 0.0896025790737783 -0.858804007724537 0.395696512225611 0.984031257021122
"CN_bulk1470" "cg00040861" -0.0507850731462498 0.0847704881854624 -0.599089072545404 0.552577879689273 0.98994958699481
"CN_bulk1471" "cg00040862" 0.0439799078455486 0.0780639370873343 0.563383163679611 0.576399126101337 0.990507909998191
"CN_bulk1472" "cg00040873" -0.0879877205376811 0.0640400062928324 -1.373949280007 0.177303156033715 0.973342253716941
"CN_bulk1473" "cg00040934" -0.00999085657262081 0.117116031997457 -0.0853073349756057 0.932453501164497 0.998955718739769
"CN_bulk1474" "cg00040945" 0.104003349824257 0.192464755289931 0.54037607907788 0.592010543944151 0.990934206721087
"CN_bulk1475" "cg00040986" 0.163764815653949 0.0964817202917069 1.69736624884813 0.0975951180826278 0.963139133211657
"CN_bulk1476" "cg00041014" -0.0944431951665826 0.088691234229442 -1.06485377035413 0.29349067337845 0.979584794632531
"CN_bulk1477" "cg00041030" 0.110308949224723 0.0698309805358483 1.57965631268911 0.122263114116508 0.96631163394579
"CN_bulk1478" "cg00041047" 0.0555123690331352 0.154397544999554 0.359541785676033 0.72112939527568 0.994748392134794
"CN_bulk1479" "cg00041079" -0.0778027751454225 0.0761961639027 -1.02108519852488 0.313506544098024 0.980580194888423
"CN_bulk1480" "cg00041083" 0.0969483069249702 0.0952921240916074 1.0173800599908 0.315242842474368 0.980580194888423
"CN_bulk1481" "cg00041084" 0.193811617451852 0.0646224381827811 2.9991381152111 0.0046973212210529 0.902982680699193
"CN_bulk1482" "cg00041270" -0.0684876918436951 0.0721902255404365 -0.948711426387393 0.348609465542211 0.981741266159092
"CN_bulk1483" "cg00041328" -0.0739966798625944 0.131134306958775 -0.564281625294723 0.575793589678993 0.990507909998191
"CN_bulk1484" "cg00041368" -0.0488899922694491 0.0743467451343968 -0.65759425219047 0.514661614958623 0.988651793708969
"CN_bulk1485" "cg00041401" -0.00869044100427526 0.0508825931863177 -0.17079398788606 0.865268784528899 0.997985792041098
"CN_bulk1486" "cg00041515" 0.0610601734405642 0.0518459896409442 1.1777222088619 0.246044375589674 0.97627870817571
"CN_bulk1487" "cg00041564" -0.155275494735623 0.0884404476087792 -1.75570679405075 0.0869905109190071 0.963055210492883
"CN_bulk1488" "cg00041575" -0.0525448765600161 0.0610976617172184 -0.860014525649318 0.39503707726801 0.983951781117502
"CN_bulk1489" "cg00041599" -0.148996922617763 0.0800919832770028 -1.86032255066588 0.070392951272459 0.961124736109292
"CN_bulk1490" "cg00041636" -0.0366745845703844 0.0462506421816435 -0.792952980552133 0.432602903871813 0.985876295775881
"CN_bulk1491" "cg00041641" -0.0746719860960768 0.0632296916741669 -1.18096394461124 0.244769210577997 0.976050692568004
"CN_bulk1492" "cg00041666" -0.0210971600465249 0.0528116117692612 -0.399479571627171 0.691719243191434 0.993865595418126
"CN_bulk1493" "cg00041759" 0.0584427087044271 0.679104239874681 0.0860585242630967 0.931860205903538 0.998955718739769
"CN_bulk1494" "cg00041829" -0.0132988504650747 0.0688204021025224 -0.19323994133692 0.847773942839829 0.99777777679918
"CN_bulk1495" "cg00041865" -0.126493568296321 0.0909551516870509 -1.39072461482498 0.172193950882632 0.973034921347498
"CN_bulk1496" "cg00041872" 0.0427367005734117 0.0445851331565532 0.958541503584815 0.343694723808246 0.981741266159092
"CN_bulk1497" "cg00041873" -0.00478167915625259 0.0943689733910777 -0.0506700346991873 0.959847086543681 0.999297192479264
"CN_bulk1498" "cg00041898" -0.0933628915560358 0.0620514346525777 -1.50460488268755 0.140482002660959 0.968766344299104
"CN_bulk1499" "cg00041901" 0.07188660832711 0.0533366808006418 1.34778931212092 0.185503605578371 0.973361562133929
"CN_bulk1500" "cg00041903" -0.0188490342266054 0.0486076998700888 -0.387778773259838 0.700288236944467 0.99396776568809
"CN_bulk1501" "cg00041935" 0.0166461741669755 0.0389653324534765 0.427204725812377 0.671579652649978 0.993228614287131
"CN_bulk1502" "cg00041980" -0.0174120330165658 0.068406711259713 -0.254536911597157 0.800418173698035 0.996808745038366
"CN_bulk1503" "cg00041989" 0.0799967277985045 0.0522600740030183 1.53074271945892 0.133904937544556 0.968441912540463
"CN_bulk1504" "cg00041995" -0.0337172001248635 0.0719172003193228 -0.468833602742518 0.641798808031335 0.992898644929884
"CN_bulk1505" "cg00041996" 0.0509302963749303 0.102817386092683 0.495347122801004 0.623134743577749 0.99221063997063
"CN_bulk1506" "cg00042059" -0.107616949218595 0.0868427530835844 -1.23921623160675 0.22267143346866 0.97412388600158
"CN_bulk1507" "cg00042073" 0.0093590184162346 0.0777100556715372 0.120435101163652 0.904756817787047 0.998549085761567
"CN_bulk1508" "cg00042079" -0.011535821576093 0.086293157421497 -0.133681764821126 0.894341680393122 0.998373726474667
"CN_bulk1509" "cg00042080" 0.00811261903479784 0.0592517079313651 0.136917893475665 0.891800087779549 0.99832780413504
"CN_bulk1510" "cg00042081" 0.161597910992962 0.13524966860868 1.19481188128095 0.239376258148553 0.975670734038926
"CN_bulk1511" "cg00042144" 0.278699541040083 0.174179984284879 1.60006640363601 0.117654654513702 0.965598432270946
"CN_bulk1512" "cg00042156" -0.120341542174513 0.115654037914654 -1.04053039863008 0.304501480292772 0.979933983436828
"CN_bulk1513" "cg00042186" -0.172350707422506 0.0770968437704565 -2.23550925036118 0.0311806671539708 0.939079448040984
"CN_bulk1514" "cg00042199" 0.099429708666539 0.088754853713639 1.12027347808314 0.269448830181806 0.978270534636441
"CN_bulk1515" "cg00042205" -0.00896601500881915 0.041179685915122 -0.21772907708183 0.828775392573722 0.997269694571448
"CN_bulk1516" "cg00042208" -0.0687137532271666 0.0811108564086818 -0.847158521923975 0.402075680197231 0.984342939711089
"CN_bulk1517" "cg00042244" -0.0723574510702151 0.060994622999817 -1.18629229121446 0.242683739202024 0.975952724217525
"CN_bulk1518" "cg00042252" 0.101292011404296 0.0891681043702654 1.13596685854941 0.262903052338259 0.976945559995764
"CN_bulk1519" "cg00042254" -0.0381497048474726 0.0539630731474868 -0.70695945620453 0.483794617407438 0.987900561607589
"CN_bulk1520" "cg00042263" 0.0152905929948024 0.0595703723137663 0.25668117221535 0.798774200315766 0.996808745038366
"CN_bulk1521" "cg00042325" 0.0112033162881394 0.0425469908082917 0.263316302170919 0.79369304182791 0.996728439011129
"CN_bulk1522" "cg00042335" 0.125658204872982 0.277254866911763 0.453222719848495 0.652900048801882 0.992931716337036
"CN_bulk1523" "cg00042341" 0.0452534671618753 0.0749350945195889 0.603902182975768 0.549405568449982 0.989819281127691
"CN_bulk1524" "cg00042356" 0.453450794081923 0.970137246954241 0.467408910961349 0.642808545995952 0.992898644929884
"CN_bulk1525" "cg00042409" 0.0800755166899714 0.0656105944808598 1.22046625737146 0.229616395828194 0.974720672368109
"CN_bulk1526" "cg00042419" 0.00604349758035261 0.0699731274595498 0.0863688361485092 0.931615130573217 0.998955718739769
"CN_bulk1527" "cg00042433" -0.0373855544681454 0.0419094349594877 -0.892055798516126 0.3778341394128 0.983354433693104
"CN_bulk1528" "cg00042467" -0.0649949813863327 0.0689238766532884 -0.942996600630585 0.351487927923707 0.981741266159092
"CN_bulk1529" "cg00042478" 0.0196764008842884 0.111229897875489 0.176898489166233 0.860503623913733 0.997879724933504
"CN_bulk1530" "cg00042489" -0.0944813256178573 0.0625508722826667 -1.51047175155124 0.13898368442173 0.9685924473588
"CN_bulk1531" "cg00042568" 0.0506691671539716 0.0791172636409064 0.640431238673096 0.525637472459492 0.989103130867979
"CN_bulk1532" "cg00042637" -0.164061697136233 1.01050483812699 -0.162356171832219 0.871863676157563 0.997985792041098
"CN_bulk1533" "cg00042650" 0.111905339102323 0.060228103996496 1.8580252685496 0.07072620397553 0.961166817398041
"CN_bulk1534" "cg00042654" 0.0145697238305427 0.0350948465905065 0.415152800083303 0.680305196382862 0.993605715335057
"CN_bulk1535" "cg00042683" -0.0852640542208392 0.0938224781166395 -0.908780666769849 0.369047906808347 0.982674152147522
"CN_bulk1536" "cg00042733" -0.0820918180749006 0.0772709619657313 -1.06238897493352 0.2945936516878 0.979584794632531
"CN_bulk1537" "cg00042810" 0.0264544767175287 0.0714605934087378 0.370196712000631 0.713238875689573 0.994372355299425
"CN_bulk1538" "cg00042837" 0.0769891807822546 0.0539666528091074 1.42660655747139 0.161650340047635 0.971832470800771
"CN_bulk1539" "cg00042854" -0.0716200656368431 0.075249478317345 -0.951768267878273 0.347076190227528 0.981741266159092
"CN_bulk1540" "cg00042874" -0.0909690881463591 0.44455018032899 -0.20463176525772 0.83892405432094 0.997610950016689
"CN_bulk1541" "cg00042882" 0.0487865253610943 0.0609122492085539 0.800931274004626 0.4280240650424 0.985725527805039
"CN_bulk1542" "cg00042896" -0.0773678427939675 0.0729540720974926 -1.06050067624157 0.295440601978784 0.979584794632531
"CN_bulk1543" "cg00042914" 0.0489677360170732 0.127455896123238 0.384193572102195 0.702921848315756 0.994134040346506
"CN_bulk1544" "cg00042969" 0.0364408339719347 0.0560065467976286 0.650653112101488 0.519085571588359 0.988898613632318
"CN_bulk1545" "cg00042994" 0.00754359725946877 0.0952022888762879 0.0792375619169348 0.93724885688592 0.999091754800302
"CN_bulk1546" "cg00043004" 0.136757839894963 0.116652948912184 1.17234790179127 0.248169052114246 0.976340135465272
"CN_bulk1547" "cg00043005" -0.0251896906041756 0.0429891875663011 -0.585954097535018 0.561282349175628 0.990268909991868
"CN_bulk1548" "cg00043043" 0.0322789541111165 0.0906961892866278 0.355901988440827 0.723831986311361 0.99475400880955
"CN_bulk1549" "cg00043069" -0.0581262799302167 0.0502611189399914 -1.15648599068429 0.25451756975955 0.976720600413734
"CN_bulk1550" "cg00043076" -0.0263419192580753 0.117227482339245 -0.224707711301386 0.823379867666217 0.997239216778031
"CN_bulk1551" "cg00043080" -0.0197720021253937 0.0633471655230304 -0.312121339007748 0.756611003871875 0.995593041630346
"CN_bulk1552" "cg00043088" -0.0754098934598451 0.0705316270311649 -1.06916424069623 0.291568693915475 0.979223411961866
"CN_bulk1553" "cg00043095" 0.0702339102854498 0.092169301702404 0.762009790550663 0.450638132504539 0.986691753999665
"CN_bulk1554" "cg00043234" -0.0435512501183753 0.0953243898460951 -0.456874155593237 0.650296147724924 0.992908249199353
"CN_bulk1555" "cg00043265" -0.0457677656366288 0.065090972740636 -0.703135376682674 0.486147893895303 0.987948583171279
"CN_bulk1556" "cg00043284" 0.0212568619401044 0.0945900496395125 0.224726194997417 0.823365588399138 0.997239216778031
"CN_bulk1557" "cg00043324" -0.190671497649337 0.104029559933674 -1.83285883138315 0.0744657610374151 0.963055210492883
"CN_bulk1558" "cg00043347" 0.0591617084297053 0.0465710878290343 1.27035272714462 0.211485581664523 0.973510398617205
"CN_bulk1559" "cg00043361" -0.0732525571101688 0.119200790558347 -0.614530799393589 0.54243347496634 0.989487736135801
"CN_bulk1560" "cg00043371" -0.0161659882893294 0.08068438003783 -0.200360816824146 0.842239583483238 0.997640873387196
"CN_bulk1561" "cg00043379" -0.0120747506267826 0.11376178241801 -0.106140659632202 0.916014837210124 0.998596707966054
"CN_bulk1562" "cg00043405" 0.0490645353384643 0.102040186183618 0.480835415668239 0.633320078745874 0.992657536601988
"CN_bulk1563" "cg00043430" -0.0245147833192374 0.0688273329322971 -0.35617802223067 0.723626902164471 0.99475400880955
"CN_bulk1564" "cg00043444" 0.0383058681389872 0.0694750810524296 0.551361258723535 0.584531410094885 0.990719951106896
"CN_bulk1565" "cg00043510" -0.0545673349343079 0.0960824716058866 -0.567921849035415 0.573343385826594 0.990507909998191
"CN_bulk1566" "cg00043524" 0.0791692946023067 0.096780099424163 0.818032788490199 0.418308563623643 0.984893870474171
"CN_bulk1567" "cg00043564" -0.0254098570354904 0.0707723708250198 -0.359036397103534 0.721504436771954 0.994752621421001
"CN_bulk1568" "cg00043591" 0.0743013444425188 0.0556413928850303 1.33536097121157 0.189500275651916 0.973361562133929
"CN_bulk1569" "cg00043599" -0.0477947432704061 0.0423180291703102 -1.12941798584369 0.265620623645212 0.97743548321255
"CN_bulk1570" "cg00043664" 0.0669693493208556 0.0690644221299555 0.969664948399081 0.338189037491003 0.98153508721788
"CN_bulk1571" "cg00043673" -0.0723784999219277 0.0619450982058044 -1.16842981960348 0.249726408829953 0.976595990089297
"CN_bulk1572" "cg00043771" -0.0133079415804648 0.0408409696887128 -0.325847835687964 0.746281463021613 0.995246363818964
"CN_bulk1573" "cg00043784" 0.059582588139272 0.0388110444160099 1.53519672134084 0.13280924180301 0.968215082950131
"CN_bulk1574" "cg00043788" 0.00189878369658648 0.062790237547508 0.0302401100991191 0.976029785977921 0.999501693078697
"CN_bulk1575" "cg00043790" -0.0513258553193938 0.0602776525597856 -0.851490612851702 0.399695194601252 0.984342939711089
"CN_bulk1576" "cg00043792" -0.174900182447593 0.095134134882677 -1.8384587473601 0.0736194398785782 0.962682023622355
"CN_bulk1577" "cg00043800" -0.0877500386960801 0.0730009981186319 -1.20203888929683 0.236596571646363 0.975208982001718
"CN_bulk1578" "cg00043819" -0.001164082291502 0.144772524022899 -0.00804076809020663 0.993625455400366 0.999944155188581
"CN_bulk1579" "cg00043905" -0.0610213545082464 0.072088739641432 -0.846475535732286 0.402451786042568 0.984342939711089
"CN_bulk1580" "cg00043949" 0.0132404120194016 0.0977188156282522 0.135495011214336 0.892917451286517 0.99832780413504
"CN_bulk1581" "cg00044050" -0.145254016161889 0.238313412873219 -0.609508354610166 0.545722350436335 0.98959482314396
"CN_bulk1582" "cg00044052" -0.0664657702605087 0.0994857397774747 -0.668093441423629 0.508008796921398 0.988540856988436
"CN_bulk1583" "cg00044095" 0.0128514206435242 0.027907648742438 0.460498150959653 0.647716192833231 0.992908249199353
"CN_bulk1584" "cg00044097" -0.0748890087234771 0.0651449244780335 -1.1495754937705 0.257319812489606 0.976720600413734
"CN_bulk1585" "cg00044103" -0.0183479102855899 0.0536143971514886 -0.34221983758854 0.734022913496959 0.99475400880955
"CN_bulk1586" "cg00044107" -0.621602064648895 0.384656805534326 -1.61599133488729 0.114158093993213 0.964653976471583
"CN_bulk1587" "cg00044143" 0.0911333022555506 0.0656850081724891 1.38742925959961 0.173188473891311 0.973342253716941
"CN_bulk1588" "cg00044170" -0.812440947174763 0.770804038741734 -1.05401750164802 0.298361355657844 0.979584794632531
"CN_bulk1589" "cg00044179" 0.0165281838615147 0.0616524751621676 0.268086298531239 0.790045794292058 0.996668270879977
"CN_bulk1590" "cg00044210" -0.0243553939653225 0.068503572970889 -0.355534651830095 0.724104937433602 0.99475400880955
"CN_bulk1591" "cg00044245" -0.0141562127241831 0.0420133696633697 -0.336945425649243 0.737964628491347 0.994851474024765
"CN_bulk1592" "cg00044249" 0.0798732350841669 0.0359181488489659 2.22375700429413 0.0320263333840275 0.939613563748066
"CN_bulk1593" "cg00044289" 0.075572544988268 0.0988161717286979 0.764779121334048 0.449006210304363 0.986641158311858
"CN_bulk1594" "cg00044299" -0.0281403359383259 0.0890906421530246 -0.315861859991886 0.753791593106656 0.995581370296739
"CN_bulk1595" "cg00044318" 0.0109736584587906 0.0299177011089323 0.366794842251911 0.715754722296258 0.994418821790574
"CN_bulk1596" "cg00044323" 0.0679509285259553 0.0682328889543084 0.995867675652105 0.325453461321524 0.981232427251178
"CN_bulk1597" "cg00044354" -0.149404381869882 0.0874267255911482 -1.70890972822856 0.0954155598669575 0.963055210492883
"CN_bulk1598" "cg00044372" 0.0375984506792942 0.0649318734702968 0.579044599667891 0.565888739393226 0.990414765638495
"CN_bulk1599" "cg00044430" 0.303634025539514 0.805320464569861 0.377035030025831 0.708191426571295 0.994265211251228
"CN_bulk1600" "cg00044440" 0.00892530812420411 0.076235304444199 0.117075785153282 0.907400849924522 0.998549085761567
"CN_bulk1601" "cg00044448" 0.00290733039457718 0.0513448411626808 0.0566236125916838 0.955134136187152 0.999297192479264
"CN_bulk1602" "cg00044463" 1.03832904300504 0.46132044317274 2.25077613266803 0.0301118422580733 0.935768028358379
"CN_bulk1603" "cg00044466" 0.029999165606101 0.0379838154612711 0.789788104270057 0.434427395778405 0.985993980212006
"CN_bulk1604" "cg00044488" -0.0748595690456517 0.0544313624910721 -1.37530213501325 0.176886820485882 0.973342253716941
"CN_bulk1605" "cg00044497" -0.108347457448973 0.0898047191256081 -1.20647844015223 0.234900805517222 0.975181771868616
"CN_bulk1606" "cg00044501" -0.00156441856060792 0.0349200294500122 -0.0448000355454274 0.964495303137227 0.999297192479264
"CN_bulk1607" "cg00044545" -0.102378991664428 0.0705925725503184 -1.45027993690769 0.154975941711323 0.971184051876058
"CN_bulk1608" "cg00044551" -0.056336813268335 0.0970969689095147 -0.580211863470585 0.565109231469079 0.990405050551017
"CN_bulk1609" "cg00044638" -0.0639621622450362 0.0572807505141084 -1.11664322954851 0.270979432953001 0.978270534636441
"CN_bulk1610" "cg00044665" 0.0321244232730823 0.0431835573925171 0.743904050819326 0.461393178188762 0.987054207517615
"CN_bulk1611" "cg00044729" -0.00878456388226803 0.058493915642247 -0.150179104712276 0.88139733359036 0.998124053644771
"CN_bulk1612" "cg00044757" 0.113147411823186 0.0680636565083709 1.66237633456073 0.104455386174033 0.964164043891156
"CN_bulk1613" "cg00044796" -0.255154954689385 0.126739591271888 -2.01322216782295 0.0510299474392639 0.953463675043754
"CN_bulk1614" "cg00044807" 0.00932995230001911 0.0423921398496101 0.220086844710315 0.826951533750692 0.997269694571448
"CN_bulk1615" "cg00044848" -0.228724057490263 0.108535148868207 -2.10737314017968 0.0415664162258679 0.943837197817035
"CN_bulk1616" "cg00044871" 0.0447181364889461 0.0459624503188213 0.97292760022053 0.336585367030616 0.981513876040839
"CN_bulk1617" "cg00044950" -0.138636894371864 0.101066439567501 -1.37174016384806 0.177984631671535 0.973342253716941
"CN_bulk1618" "cg00044968" 0.198481604223595 0.102458485994442 1.93719048546514 0.0599893828266732 0.957412961748053
"CN_bulk1619" "cg00044995" 0.0328174647012133 0.0692276324148191 0.474051524751961 0.638106534165564 0.99282428670168
"CN_bulk1620" "cg00045008" -0.0739937059385287 0.0599802581420749 -1.23363433620543 0.224722439513492 0.97450736232375
"CN_bulk1621" "cg00045016" 0.0380346947709013 0.0640728005773842 0.593616861260258 0.556195909916094 0.990004449462116
"CN_bulk1622" "cg00045025" -0.0258367397399734 0.0628085966632771 -0.411356742747918 0.683062831685135 0.993607914691374
"CN_bulk1623" "cg00045061" 0.174130978435179 0.10284801946951 1.69309024455061 0.0984129048044279 0.963139133211657
"CN_bulk1624" "cg00045114" -0.00578542992843366 0.0665367175484015 -0.0869509368902231 0.931155422470622 0.998955718739769
"CN_bulk1625" "cg00045118" 0.0386740373536077 0.0393219429770989 0.983523051649088 0.331412552329825 0.981361730917132
"CN_bulk1626" "cg00045163" 0.054931341360274 0.0733758034998457 0.748630185158919 0.4585715078926 0.986998522474506
"CN_bulk1627" "cg00045190" -0.534371762511283 1.01229950461679 -0.527879110949057 0.600574046984081 0.991121460012328
"CN_bulk1628" "cg00045227" 0.145244580763696 0.166167595040873 0.874084870326066 0.387422917035159 0.983633155442167
"CN_bulk1629" "cg00045248" 0.0263234540704235 0.0522583590394181 0.503717578475204 0.61729347814464 0.991774086826263
"CN_bulk1630" "cg00045273" -0.0729053068469956 0.069959139541478 -1.04211268641706 0.303776648859896 0.979823773830235
"CN_bulk1631" "cg00045275" 0.0267026221102815 0.0762182477139225 0.350344214295073 0.727965595957416 0.99475400880955
"CN_bulk1632" "cg00045303" -0.185664792600595 0.160058558012691 -1.15998041532945 0.253108986271176 0.976720600413734
"CN_bulk1633" "cg00045357" -0.0959493555604227 0.0641948668331751 -1.49465775526521 0.143051820275342 0.969366255333088
"CN_bulk1634" "cg00045416" -0.035436896984873 0.0816389986668878 -0.434068246347146 0.666630868299876 0.993157082883095
"CN_bulk1635" "cg00045439" 0.0225549733513206 0.110242545065857 0.204594091490238 0.838953287509648 0.997611640982105
"CN_bulk1636" "cg00045515" 0.104365063185578 0.0615373649678012 1.69596249758478 0.097862961624145 0.963139133211657
"CN_bulk1637" "cg00045592" 0.00806899909046221 0.0466358197407254 0.173021491534239 0.863529400343714 0.997976986375055
"CN_bulk1638" "cg00045607" 0.127430730449084 0.0439083085181641 2.90220085331614 0.00606614258610959 0.902982680699193
"CN_bulk1639" "cg00045689" 0.125695571055761 0.0717496534756756 1.75186310967165 0.0876581735753386 0.963055210492883
"CN_bulk1640" "cg00045690" 0.106695912765899 0.0804960240755799 1.32548053138276 0.192724371287786 0.973361562133929
"CN_bulk1641" "cg00045712" -0.0224967698092396 0.0629048651674001 -0.357631635476399 0.722547255101387 0.99475400880955
"CN_bulk1642" "cg00045748" 0.0604223896354344 0.0578645787585548 1.04420339578643 0.302820741663689 0.979584794632531
"CN_bulk1643" "cg00045753" 0.000370053896085038 0.0942235500490939 0.00392740345584757 0.996886414470726 0.999969168436366
"CN_bulk1644" "cg00045762" 0.114119804169297 0.0654277790661026 1.74421026967765 0.0890002892151201 0.963055210492883
"CN_bulk1645" "cg00045763" -0.0154076896812746 0.0512538389380571 -0.300615329515036 0.765304604365801 0.996020226334598
"CN_bulk1646" "cg00045785" -0.147301721224393 0.0763261508825983 -1.92989846233654 0.0609159872100529 0.958211084423041
"CN_bulk1647" "cg00045787" 0.028053868066431 0.0629521864642922 0.445637707632979 0.658323082449781 0.993130619602183
"CN_bulk1648" "cg00045900" -0.197045595753554 0.0788201759864068 -2.49993854095856 0.0167362775743866 0.91609272169214
"CN_bulk1649" "cg00045902" 0.0821351639619294 0.0322698406314494 2.54526091095357 0.0149872824937078 0.915771216013478
"CN_bulk1650" "cg00045910" -0.0313806942693516 0.05985217590293 -0.524303315559417 0.603035011300677 0.991225942542208
"CN_bulk1651" "cg00045967" 0.0270778684950499 0.0771758397269911 0.350859395775124 0.727582080198851 0.99475400880955
"CN_bulk1652" "cg00046018" -0.051777096924237 0.102357008736181 -0.50584808567129 0.615810704461612 0.991672134496668
"CN_bulk1653" "cg00046026" -0.0564012790489081 0.0455398718801902 -1.23850324386711 0.222932634948811 0.974343965709902
"CN_bulk1654" "cg00046041" -0.141561167531512 0.742939212654617 -0.190542059323663 0.849872797029407 0.997820538966244
"CN_bulk1655" "cg00046073" -0.196479791306942 0.0859537637085256 -2.28587769551566 0.0277775088704132 0.933758636457024
"CN_bulk1656" "cg00046105" 0.0232236821090889 0.0372517420267964 0.623425398264148 0.536634267612581 0.989474480195935
"CN_bulk1657" "cg00046156" 0.15151750940214 0.0881592000664944 1.71868062876997 0.0936024683900913 0.963055210492883
"CN_bulk1658" "cg00046227" 0.0548344607551287 0.0834317361523376 0.657237440858317 0.514888532473087 0.988651793708969
"CN_bulk1659" "cg00046336" -0.148333387815913 0.109840921655777 -1.35043830277358 0.184660181296619 0.973361562133929
"CN_bulk1660" "cg00046347" 0.126455359021012 0.0673862800788034 1.87657426516394 0.0680734244070089 0.960675115363682
"CN_bulk1661" "cg00046410" 0.126674750968335 0.0873547146424636 1.45011922352223 0.155020508725647 0.971186993731518
"CN_bulk1662" "cg00046423" -0.0190932807858099 0.0706723863515905 -0.270166068693677 0.788457043992791 0.996587271938815
"CN_bulk1663" "cg00046432" 0.0203835932042379 0.0694748084789242 0.293395457296171 0.770775533109116 0.9963694298716
"CN_bulk1664" "cg00046499" 0.179459583858891 0.175346088468915 1.0234592937082 0.312397440918839 0.980536324524919
"CN_bulk1665" "cg00046501" 0.0427665514846764 0.0607059084129719 0.704487464280131 0.485315106906158 0.987907647581644
"CN_bulk1666" "cg00046537" -0.0582778822671841 0.0755750226896971 -0.771126229183772 0.445279130461898 0.986582968311575
"CN_bulk1667" "cg00046539" 0.00453189666172667 0.0612237291968412 0.0740218983909998 0.941371329521725 0.999212602897148
"CN_bulk1668" "cg00046560" -0.0324643191047332 0.0503192244549963 -0.64516731838282 0.522596339553451 0.988988468022379
"CN_bulk1669" "cg00046571" 0.162065074456616 0.0562323861780312 2.88205935176785 0.00639388780106593 0.902982680699193
"CN_bulk1670" "cg00046575" 0.00959604388958292 0.0864223651131822 0.111036580369162 0.912156815914568 0.998560728230223
"CN_bulk1671" "cg00046625" -0.0624475335884961 0.649846435341788 -0.0960958315569611 0.923936569149681 0.998779546580568
"CN_bulk1672" "cg00046710" 0.0653021230391189 0.070011835956487 0.932729761289289 0.356698340062832 0.981827735463583
"CN_bulk1673" "cg00046726" -0.0845611458324658 0.0993243937529624 -0.851363322113846 0.399765015112253 0.984342939711089
"CN_bulk1674" "cg00046744" 0.227573451897418 0.0902077652189928 2.52277008908213 0.0158331746721916 0.91609272169214
"CN_bulk1675" "cg00046802" 0.0233452420205657 0.0448704103977046 0.520281446361808 0.605808595408453 0.991373207805778
"CN_bulk1676" "cg00046815" -0.0536754079395341 0.0750679886020478 -0.715023926164845 0.478852983483695 0.987752071899136
"CN_bulk1677" "cg00046819" 0.118423713382952 0.0767783113430441 1.54241101831267 0.131049816956351 0.967925217258712
"CN_bulk1678" "cg00046877" 0.0210322719478844 0.0308500377624291 0.681758385835712 0.499420676123243 0.988316176611817
"CN_bulk1679" "cg00046899" 0.0759340269042697 0.0641467851563718 1.18375420871309 0.243675499895535 0.975988634186589
"CN_bulk1680" "cg00046913" -0.117601717993632 0.116412756459029 -1.01021332687901 0.318619904043804 0.980618317732882
"CN_bulk1681" "cg00046914" -0.0414236167330332 0.0553236298253325 -0.74875088391372 0.458499578286622 0.986987152258564
"CN_bulk1682" "cg00046977" -0.0378062573724948 0.0662276163792914 -0.570853360567517 0.571373950829437 0.990464661491418
"CN_bulk1683" "cg00046981" -0.0479016264582649 0.0378101135966828 -1.26689982921573 0.212704847176761 0.973510398617205
"CN_bulk1684" "cg00046991" 0.0777611673492593 0.119383590240065 0.651355577369485 0.518636927144575 0.988872901774684
"CN_bulk1685" "cg00047003" 0.0891309933277136 0.0661170758655114 1.3480782711718 0.185411459025164 0.973361562133929
"CN_bulk1686" "cg00047030" 0.0231353691209066 0.0722613986690811 0.32016221035043 0.750554422664156 0.995496370316801
"CN_bulk1687" "cg00047050" 0.131075846646566 0.061037381657917 2.1474683724341 0.038029112863111 0.941334201153274
"CN_bulk1688" "cg00047052" 0.0104440711265906 0.0549750717344127 0.189978308296648 0.850311515032387 0.997840653389844
"CN_bulk1689" "cg00047079" -0.115416538519236 0.0586830968320358 -1.96677654639775 0.0563533896688502 0.955553168012414
"CN_bulk1690" "cg00047081" 0.111053596622431 0.079881259784035 1.39023341548033 0.172341910498587 0.973097826601708
"CN_bulk1691" "cg00047162" -0.0130408507555512 0.0425363548927979 -0.306581294716421 0.760792982574788 0.995735308511748
"CN_bulk1692" "cg00047185" -0.0940990609661927 0.0699232741278208 -1.34574735150671 0.186155772186603 0.973361562133929
"CN_bulk1693" "cg00047222" -0.000948428495018526 0.0899805704711342 -0.0105403698826602 0.991643892259932 0.999939318060271
"CN_bulk1694" "cg00047287" 0.0315276729968757 0.0704787381040391 0.447335946201751 0.657107260988625 0.993130619602183
"CN_bulk1695" "cg00047338" 0.0286255122118985 0.0381330545227332 0.750674515067585 0.457354090686485 0.98694569131581
"CN_bulk1696" "cg00047443" 0.0413534567715071 0.0692751608890256 0.596944940160481 0.553994073163297 0.98994958699481
"CN_bulk1697" "cg00047466" 0.0121435463576286 0.0854296445170861 0.142146750419871 0.88769589575255 0.998225760287976
"CN_bulk1698" "cg00047469" 0.0702412205048432 0.0435132443295329 1.61424921508714 0.114536416156653 0.964653976471583
"CN_bulk1699" "cg00047501" 0.0238211223750982 0.0865465593747928 0.275240547367574 0.784584462950535 0.996517356212039
"CN_bulk1700" "cg00047512" 0.00962528809253965 0.0596656328604562 0.161320472625354 0.872673813656241 0.997985792041098
"CN_bulk1701" "cg00047532" 0.0717024064680692 0.0541891398500422 1.32318775803586 0.193478481090173 0.973361562133929
"CN_bulk1702" "cg00047553" 0.288420981043228 0.24221751171534 1.19075197743005 0.240948255877393 0.975854273335962
"CN_bulk1703" "cg00047657" -0.0979472108573101 0.0666843835448619 -1.46881781986357 0.149902743013441 0.970986181956412
"CN_bulk1704" "cg00047683" -0.0461620860906245 0.0556997916206002 -0.828765866936418 0.412280472872021 0.984709219279904
"CN_bulk1705" "cg00047694" -0.0100364908561953 0.0785048706171558 -0.127845454394036 0.898928237362486 0.99844800413117
"CN_bulk1706" "cg00047749" 0.0544524005572008 0.104736670056028 0.519898145779047 0.606073238700003 0.99137414833212
"CN_bulk1707" "cg00047753" -0.0115277127428261 0.0844858627312622 -0.136445464012058 0.892171053395089 0.99832780413504
"CN_bulk1708" "cg00047815" -0.0207903751068836 0.0858484532728441 -0.242175302108327 0.809913336559054 0.996839821810276
"CN_bulk1709" "cg00047843" -0.0175198871756372 0.0459300991554222 -0.381446752735106 0.704942113580435 0.994134040346506
"CN_bulk1710" "cg00047844" -0.207715168191914 0.420079982522306 -0.494465760888487 0.623751240811638 0.99224404001735
"CN_bulk1711" "cg00047845" -0.0591640727355714 0.0644600875540453 -0.91784040296201 0.364344030694432 0.982212915653777
"CN_bulk1712" "cg00047873" -0.0888197516951689 0.0402390107897604 -2.20730455227221 0.0332445050960506 0.940300396167843
"CN_bulk1713" "cg00047941" -0.0298036553425485 0.0564052734497212 -0.52838420097573 0.600226810042093 0.991121460012328
"CN_bulk1714" "cg00048066" 0.0296751083970471 0.0732039640145823 0.405375703303932 0.687416657963898 0.993730194906391
"CN_bulk1715" "cg00048078" 0.061264563300217 0.0462791344942839 1.32380529518727 0.193275147471141 0.973361562133929
"CN_bulk1716" "cg00048079" 0.0212211883103323 0.0566281666215686 0.374746165669605 0.709879397702869 0.994333484662156
"CN_bulk1717" "cg00048134" 0.0342266140013626 0.0736465605749379 0.464741513169998 0.644700884441276 0.992898644929884
"CN_bulk1718" "cg00048149" -0.053629820705117 0.102420670832571 -0.523623017396426 0.603503745124226 0.99123770156997
"CN_bulk1719" "cg00048178" 0.0689835838722884 0.0610026217017633 1.13082982252047 0.265033064062954 0.977371262851199
"CN_bulk1720" "cg00048234" -0.0486380915397382 0.120744382719033 -0.40281866903007 0.689281322196913 0.993807934475581
"CN_bulk1721" "cg00048370" 0.0124978294364668 0.0680699260894182 0.183602806032864 0.855276327981318 0.997879724933504
"CN_bulk1722" "cg00048381" -0.046268443507997 0.0658742343770408 -0.702375427138519 0.486616319408665 0.987948583171279
"CN_bulk1723" "cg00048420" 0.0128770918928269 0.0824034306731643 0.156268880890422 0.876627207639535 0.997985792041098
"CN_bulk1724" "cg00048436" -0.0359105635107738 0.0542385263724712 -0.662085899313817 0.511809733748446 0.988651793708969
"CN_bulk1725" "cg00048458" 0.0684475952819819 0.158847029085371 0.4309025839268 0.668911541246063 0.993190826548373
"CN_bulk1726" "cg00048525" 0.0220690836119783 0.0675954661420537 0.326487631072764 0.745801136965682 0.99522378768733
"CN_bulk1727" "cg00048584" 0.0256221545966295 0.0772069492969441 0.331863320982735 0.741769411080307 0.995064731015949
"CN_bulk1728" "cg00048586" -0.081336874581421 0.0487197176502824 -1.66948575452078 0.103030148477428 0.963846223364271
"CN_bulk1729" "cg00048697" 0.0654916789434647 0.0526288064907087 1.24440745117461 0.220776499151932 0.974048938254343
"CN_bulk1730" "cg00048705" 0.0242967060561695 0.0643874818661275 0.377351394277019 0.707958233976459 0.99424264149215
"CN_bulk1731" "cg00048743" -0.0684347396412573 0.0915773448117112 -0.74728896958045 0.459371238404908 0.987026413037587
"CN_bulk1732" "cg00048746" 0.0281965062167189 0.0443536699220521 0.635719801005688 0.528672085848378 0.989216582568582
"CN_bulk1733" "cg00048759" -0.109866302891138 0.160531050141381 -0.68439284982175 0.497774227500112 0.988228333854
"CN_bulk1734" "cg00048764" -0.0418980333740371 0.0941851213022529 -0.444847687137128 0.658889002823895 0.993130619602183
"CN_bulk1735" "cg00048823" -0.260942644473376 0.797022792119869 -0.327396715694086 0.745118818685874 0.995195080766154
"CN_bulk1736" "cg00048832" -0.00352800997915245 0.103399924299719 -0.0341200441204003 0.972955460406383 0.999390760126019
"CN_bulk1737" "cg00048838" -0.0440470600221712 0.130150852968195 -0.338430820986899 0.736853821582814 0.994835245710329
"CN_bulk1738" "cg00048842" -0.0818770644490524 0.133642526350133 -0.612657263261702 0.543659131834567 0.98950385655596
"CN_bulk1739" "cg00048905" 0.111169835460463 0.115439824650243 0.963011125469771 0.341475320949061 0.981711730773134
"CN_bulk1740" "cg00048983" -0.0254605280612841 0.0460072042201012 -0.553403070081795 0.5831463128587 0.990617323893577
"CN_bulk1741" "cg00049004" -0.0294763812507783 0.0627116976311782 -0.470030032102393 0.640951380214543 0.992898644929884
"CN_bulk1742" "cg00049033" 0.0350872740522667 0.0815628231120032 0.430187096443246 0.669427448716573 0.993190826548373
"CN_bulk1743" "cg00049047" -0.0227744605551249 0.0786742980907657 -0.289477772383177 0.773749183215423 0.996413445602606
"CN_bulk1744" "cg00049066" -0.221234898223039 0.0965716646866655 -2.29088831533404 0.0274578491983371 0.933758636457024
"CN_bulk1745" "cg00049102" 0.101463896609815 0.0968111984106318 1.04805950422645 0.301063119916961 0.979584794632531
"CN_bulk1746" "cg00049156" -0.0673833933857535 0.0644555235054508 -1.04542465441391 0.302263324203497 0.979584794632531
"CN_bulk1747" "cg00049220" 0.0086630358684327 0.0899622367411948 0.0962963592529907 0.923778345973381 0.998764533659813
"CN_bulk1748" "cg00049253" -0.0237728716086775 0.0755173164763996 -0.314800269897129 0.754591420115019 0.995593041630346
"CN_bulk1749" "cg00049286" -1.66685970820191 0.650307808733769 -2.56318574960293 0.0143429495632314 0.915771216013478
"CN_bulk1750" "cg00049323" -0.17065212447793 0.112626825377211 -1.51519963300378 0.137785572440367 0.968547706350343
"CN_bulk1751" "cg00049380" -0.0631397369244453 0.0745845715743663 -0.846552250574911 0.402409529902975 0.984342939711089
"CN_bulk1752" "cg00049382" -0.0591167547701516 0.124657100965701 -0.474234955828286 0.637976904587177 0.99282428670168
"CN_bulk1753" "cg00049400" 0.0656682660662379 0.135206352445627 0.485689206745268 0.629905171913597 0.992545785930169
"CN_bulk1754" "cg00049411" 0.0656148540972285 0.0454594833735528 1.44336999076856 0.156901263345542 0.971405664720112
"CN_bulk1755" "cg00049440" 0.135749174139739 0.0868063940906932 1.56381537975085 0.125940008362426 0.967416551652576
"CN_bulk1756" "cg00049502" 0.0709654315154673 0.092124742805252 0.770318910582854 0.445752176091221 0.986594426257891
"CN_bulk1757" "cg00049528" -0.0752288949807146 0.0560468923214577 -1.34224917501649 0.187277117675196 0.973361562133929
"CN_bulk1758" "cg00049533" 0.254367621921286 0.266362610146847 0.954967447499674 0.345476301431476 0.981741266159092
"CN_bulk1759" "cg00049537" -0.0323764236752008 0.0711758711785097 -0.454879204695654 0.651718234250967 0.992908249199353
"CN_bulk1760" "cg00049545" -0.0462072231060851 0.0752075185621516 -0.614396326185119 0.54252139889594 0.989487736135801
"CN_bulk1761" "cg00049582" -0.154365140304241 0.139193512755645 -1.10899665687172 0.274223639409538 0.978517810218241
"CN_bulk1762" "cg00049595" -0.0266147228164238 0.0664482335883785 -0.400533187703557 0.690949623546464 0.993865595418126
"CN_bulk1763" "cg00049616" -0.0320632657154539 0.0592535888661173 -0.541119387517614 0.591503033831158 0.990934206721087
"CN_bulk1764" "cg00049638" -0.0473850490516104 0.0739077286277831 -0.641137942288185 0.525183087588984 0.989103130867979
"CN_bulk1765" "cg00049664" -0.0241375747885266 0.0721160895136124 -0.334704432136057 0.73964156160633 0.994923258178764
"CN_bulk1766" "cg00049674" 0.0120427548820026 0.0520575124918877 0.231335580697969 0.818263550116986 0.997051196674904
"CN_bulk1767" "cg00049691" -0.0366913184439243 0.0517035174078646 -0.709648400794164 0.482143736098203 0.987900561607589
"CN_bulk1768" "cg00049709" 0.0204676099780337 0.0476633562530346 0.429420242027764 0.66998057467976 0.993190826548373
"CN_bulk1769" "cg00049718" 0.132243884821356 0.200089252833999 0.660924477193533 0.512546333366438 0.988651793708969
"CN_bulk1770" "cg00049729" 0.0068877114381888 0.0764423926986708 0.0901032947168407 0.9286662986615 0.998932810730903
"CN_bulk1771" "cg00049868" -0.183718958961101 0.101866985422777 -1.80351816831149 0.0790361370018774 0.963055210492883
"CN_bulk1772" "cg00049883" 0.0907143280868419 0.0730428399633866 1.24193320156108 0.221678163370766 0.97412388600158
"CN_bulk1773" "cg00049892" -0.0547120914994011 0.0571905557694796 -0.956663049751281 0.344630324963962 0.981741266159092
"CN_bulk1774" "cg00049903" -0.0407090602706615 0.0756028240342419 -0.53845951908124 0.593320074336753 0.990990169852109
"CN_bulk1775" "cg00049914" 0.0235285575484021 0.052085202269721 0.451732095165158 0.653964305061733 0.992970728726737
"CN_bulk1776" "cg00049947" 0.0236167228706996 0.066144068775666 0.357049744714042 0.722979376048363 0.99475400880955
"CN_bulk1777" "cg00049960" -0.122972784478691 0.0961479625108864 -1.27899522015111 0.208456819791622 0.973510398617205
"CN_bulk1778" "cg00049973" 0.0503392857173018 0.11781777820654 0.427263919618774 0.671536908614204 0.993228614287131
"CN_bulk1779" "cg00049981" -0.0124073306305123 0.0584825812902948 -0.212154292043387 0.833091583753565 0.997447071575406
"CN_bulk1780" "cg00050034" 0.0721707490432306 0.0575033112699538 1.25507118545607 0.216921676590774 0.973796423492008
"CN_bulk1781" "cg00050133" -0.00360209549301528 0.110202019932795 -0.0326862928212383 0.974091469264887 0.999481789796447
"CN_bulk1782" "cg00050152" 0.208146998324511 0.135330539540232 1.53806375879135 0.132107765984555 0.968043562578027
"CN_bulk1783" "cg00050224" 0.0327098709065517 0.0647062624659668 0.50551321711335 0.616043655987154 0.991672134496668
"CN_bulk1784" "cg00050247" -0.0259952560364185 0.0458259434680746 -0.56726068399505 0.573788028518581 0.990507909998191
"CN_bulk1785" "cg00050250" -0.00144381158955962 0.0341630132685559 -0.0422624192488466 0.96650513735097 0.999297192479264
"CN_bulk1786" "cg00050271" -0.143714929072186 0.103844459759796 -1.38394411608106 0.174245120730846 0.973342253716941
"CN_bulk1787" "cg00050284" -0.0221479972044209 0.0779080652231814 -0.284283753433924 0.777696929494839 0.996445075708981
"CN_bulk1788" "cg00050289" 0.180099457699418 0.102337814604764 1.75985248849583 0.0862751726719491 0.963055210492883
"CN_bulk1789" "cg00050294" 0.0153452887263854 0.0734330613337704 0.208969753509764 0.835559520282397 0.997447071575406
"CN_bulk1790" "cg00050312" -0.00423275700449184 0.0545018930331573 -0.0776625685628343 0.938493556441622 0.999102798335683
"CN_bulk1791" "cg00050336" 0.0423241926973735 0.0487454050901519 0.868270406597243 0.390558078240676 0.983633155442167
"CN_bulk1792" "cg00050342" -0.0929968527752796 0.0604132687814307 -1.5393448269077 0.131795293318078 0.968043562578027
"CN_bulk1793" "cg00050375" 0.0399504582297163 0.0670938491291879 0.59544144132784 0.554988229757414 0.98994958699481
"CN_bulk1794" "cg00050402" -0.0795466565586674 0.106818752539679 -0.744688125140936 0.460924361855219 0.987054207517615
"CN_bulk1795" "cg00050416" 0.041226254626116 0.0688180579102623 0.599061581770796 0.552596025585821 0.98994958699481
"CN_bulk1796" "cg00050440" 0.0482515366814716 0.0641498549986125 0.752169068542948 0.456465264577565 0.986929045692473
"CN_bulk1797" "cg00050482" -0.0496237947073202 0.0611844922835173 -0.81105183446441 0.422258107535595 0.985175801617694
"CN_bulk1798" "cg00050496" 0.0470540542246422 0.078605036342062 0.598613732838685 0.552891680992193 0.98994958699481
"CN_bulk1799" "cg00050505" -0.00511964058676679 0.0659198016056819 -0.0776646843901531 0.938491884221619 0.999102798335683
"CN_bulk1800" "cg00050555" 0.0340295766928259 0.151081523210055 0.225239830588107 0.822968812220254 0.997226793194592
"CN_bulk1801" "cg00050590" 0.0175992203726269 0.0674546039543974 0.260904657961151 0.795538830909579 0.996765460220851
"CN_bulk1802" "cg00050618" 0.188157990357254 0.0539751305076256 3.48601269858294 0.00122855868744016 0.859376474057928
"CN_bulk1803" "cg00050625" -1.9925062991621 0.966093249012631 -2.06243683122565 0.0458717580157738 0.948827598697826
"CN_bulk1804" "cg00050629" -0.100293453809687 0.0974502546861939 -1.02917590244016 0.309737849050539 0.980319717778371
"CN_bulk1805" "cg00050654" 0.038768593139764 0.0784866500910875 0.493951431164042 0.624111132034847 0.992245144922388
"CN_bulk1806" "cg00050692" 0.0650786099957055 0.0441943070281824 1.4725564076433 0.148895735240825 0.970678083783536
"CN_bulk1807" "cg00050697" -0.0521556868137178 0.135165028251441 -0.385866725205687 0.701692322809417 0.994134040346506
"CN_bulk1808" "cg00050703" -0.0886120768865533 0.068739083757646 -1.28910762324057 0.204954529101984 0.973510398617205
"CN_bulk1809" "cg00050792" -0.036191328052656 0.0834678025712398 -0.433596272308316 0.666970695429268 0.993174053505832
"CN_bulk1810" "cg00050872" -0.0109029370485905 0.0886938542707338 -0.122927762450258 0.902795614530205 0.998549085761567
"CN_bulk1811" "cg00050938" 0.0191700627948735 0.0587632796659843 0.326225202266413 0.745998142854327 0.99522378768733
"CN_bulk1812" "cg00050984" -2.32076516770967 0.849236258678715 -2.73276740599894 0.00938976515539511 0.91019487648297
"CN_bulk1813" "cg00051022" -0.0130108423044183 0.042978060826646 -0.302732186007604 0.763702824855244 0.995889838367097
"CN_bulk1814" "cg00051068" -0.0674002530705626 0.0518324012142594 -1.3003498099953 0.201113325046567 0.973361562133929
"CN_bulk1815" "cg00051154" -0.638419642820526 0.260143634702018 -2.45410441639983 0.0186924400546781 0.919882403645321
"CN_bulk1816" "cg00051179" 0.232104903345715 0.47206189913826 0.491683196143172 0.625699391885958 0.992288064507736
"CN_bulk1817" "cg00051200" -0.382231137428541 0.252965112618669 -1.51100336908803 0.138848550532587 0.968577519330142
"CN_bulk1818" "cg00051275" -0.0292527997218904 0.055919496688622 -0.523123444489844 0.603848065339312 0.99123770156997
"CN_bulk1819" "cg00051307" -0.0167035178251895 0.044464056288184 -0.375663383406349 0.709202798030048 0.994293343876919
"CN_bulk1820" "cg00051371" -0.02901949883256 0.0452008762593106 -0.642011864240849 0.524621476290809 0.989077333172092
"CN_bulk1821" "cg00051404" 0.0515282438322508 0.0668699167259587 0.770574368193398 0.44560245940179 0.986582968311575
"CN_bulk1822" "cg00051443" -0.0686509205022025 0.0745688849873031 -0.920637615996159 0.362899597718697 0.982180672929552
"CN_bulk1823" "cg00051483" 0.0224456984496095 0.0501664048928843 0.447424895157142 0.657043605623891 0.993130619602183
"CN_bulk1824" "cg00051510" 0.0674359917951827 0.0524887742025499 1.28476979734662 0.206451394805874 0.973510398617205
"CN_bulk1825" "cg00051546" 0.0719078702481184 0.0678423549350485 1.05992591673686 0.295698732280218 0.979584794632531
"CN_bulk1826" "cg00051590" -0.0248000055590825 0.0524592073371253 -0.472748385230205 0.639027785323233 0.992864499221485
"CN_bulk1827" "cg00051595" -0.185322511666816 0.13094080088024 -1.41531524491219 0.164912209122411 0.972470614272154
"CN_bulk1828" "cg00051623" -0.0984308934967455 0.0594768917615668 -1.65494346764688 0.10596281639409 0.964237390889083
"CN_bulk1829" "cg00051629" 0.0493166904418057 0.0935134447512271 0.527375401184316 0.600920428939521 0.991121460012328
"CN_bulk1830" "cg00051662" 0.0872724063687601 0.109122450666668 0.799765821199782 0.428691099257938 0.985725527805039
"CN_bulk1831" "cg00051704" -0.11734725568043 0.0699588509118822 -1.67737540212369 0.101467340464766 0.963139133211657
"CN_bulk1832" "cg00051762" -0.0272683964912508 0.0600709838105631 -0.453936239453694 0.652390879028098 0.992908249199353
"CN_bulk1833" "cg00051782" 0.0521490607604896 0.0417761816769586 1.24829648539307 0.219364785808145 0.974038915075446
"CN_bulk1834" "cg00051818" 0.0313232798188199 0.0624229484185011 0.501791097863877 0.61863565194165 0.991827674207866
"CN_bulk1835" "cg00051885" 0.18451955049019 0.154140217072227 1.19708894923723 0.23849787117524 0.975338099485302
"CN_bulk1836" "cg00051979" 0.0334840955019091 0.0721569208772982 0.464045514897294 0.645195042469146 0.992898644929884
"CN_bulk1837" "cg00052046" -0.00334448145930776 0.106069184524665 -0.0315311320087509 0.975006781443068 0.999481789796447
"CN_bulk1838" "cg00052131" 0.000735231850061857 0.0750078187291248 0.009802069471144 0.992229176037722 0.999939318060271
"CN_bulk1839" "cg00052225" 0.0141969752819206 0.0979681223602702 0.144914232710435 0.885524923885443 0.998225760287976
"CN_bulk1840" "cg00052246" -0.0561215090349082 0.0816287421882858 -0.687521423587022 0.495822882167883 0.988168880143472
"CN_bulk1841" "cg00052290" 0.115118283958475 0.0724322015803526 1.58932465735931 0.120062109901083 0.965598432270946
"CN_bulk1842" "cg00052385" 0.0764539945158343 0.0656020423809403 1.1654209494253 0.250927178992844 0.976720600413734
"CN_bulk1843" "cg00052422" -1.35730631720717 0.608257608637537 -2.23146623722055 0.0314693214946304 0.93939258622463
"CN_bulk1844" "cg00052433" 0.187448485782749 0.0836548749633409 2.24073595071288 0.0308110008932195 0.93906892085976
"CN_bulk1845" "cg00052459" -0.0214918673383327 0.0694724940942268 -0.309357935374868 0.758696080530646 0.995704223489802
"CN_bulk1846" "cg00052472" -0.0306586316225502 0.08196251306398 -0.374056754441119 0.710388108936771 0.994336480886475
"CN_bulk1847" "cg00052482" -0.00993855742820283 0.131397267494221 -0.0756374741859831 0.940094194785555 0.999184237099608
"CN_bulk1848" "cg00052487" -0.266234107316647 0.177042050541644 -1.50379023798091 0.140691068394987 0.968944409115034
"CN_bulk1849" "cg00052517" -0.0654403112661429 0.0930096347369852 -0.703586369855085 0.48587002590845 0.987907647581644
"CN_bulk1850" "cg00052550" -0.17558254091498 0.104259709222122 -1.68408815087818 0.100153143019209 0.963139133211657
"CN_bulk1851" "cg00052561" -0.0213812049998031 0.0501498313668544 -0.426346498423813 0.67219950529283 0.993252048007338
"CN_bulk1852" "cg00052574" 0.041167134258717 0.0457409825992365 0.900005463796139 0.373641289878376 0.983138473254799
"CN_bulk1853" "cg00052578" 0.0125557178774825 0.0795427127484568 0.1578487512387 0.875390446735171 0.997985792041098
"CN_bulk1854" "cg00052588" -0.0268113575500882 0.0551825160146788 -0.485866892023486 0.62978031578779 0.992530976326446
"CN_bulk1855" "cg00052626" -0.142750250065573 0.463565139865888 -0.307940001931274 0.759766665979036 0.995732288799697
"CN_bulk1856" "cg00052651" 0.0259369065144406 0.0719505315954575 0.360482486220826 0.720431500668919 0.994748392134794
"CN_bulk1857" "cg00052665" -0.0615056826512737 0.0816380351163601 -0.753394941017488 0.455736979393616 0.986867698283937
"CN_bulk1858" "cg00052684" -0.00942282668545035 0.0683974064864815 -0.137765847705245 0.89113431074223 0.998266972384375
"CN_bulk1859" "cg00052692" 0.141927021259769 0.0692054909789881 2.05080578509097 0.0470478240913957 0.94937717909891
"CN_bulk1860" "cg00052723" 0.0061673189477148 0.082921460641814 0.0743754258545328 0.941091847726784 0.99920627368387
"CN_bulk1861" "cg00052772" 0.0329979605005959 0.0297676259934609 1.108518378585 0.274427470479105 0.978517810218241
"CN_bulk1862" "cg00052836" -0.0185076911427107 0.0603504022576703 -0.306670551485156 0.760725547905377 0.995735308511748
"CN_bulk1863" "cg00052853" -0.0337474495277106 0.0384013435172885 -0.878809084180017 0.384887390013493 0.983510034256314
"CN_bulk1864" "cg00052865" 0.0600568197633953 0.0514366853919994 1.16758728338931 0.250062224300194 0.976610112050356
"CN_bulk1865" "cg00052903" -0.042852751373874 0.0554709699237758 -0.772525727110219 0.444459804066482 0.986541336261998
"CN_bulk1866" "cg00052925" 0.00883947177172409 0.0575993050836604 0.153464903072791 0.878822998413241 0.998005650566245
"CN_bulk1867" "cg00052932" -0.000911680705464178 0.0713192916038226 -0.0127830869455147 0.989866020085132 0.999853996522683
"CN_bulk1868" "cg00052964" -0.0112295060557789 0.0715493689069142 -0.156947660438327 0.876095803981582 0.997985792041098
"CN_bulk1869" "cg00052970" -0.130127386813651 0.0616377075734013 -2.11116525803119 0.0412198931449154 0.943511630591571
"CN_bulk1870" "cg00052976" 0.138101990274233 0.101048691072944 1.36668757217786 0.179550883961251 0.973342253716941
"CN_bulk1871" "cg00053010" 0.136790942699322 0.406899338418028 0.336178827990107 0.738538127439254 0.994921715758708
"CN_bulk1872" "cg00053063" -0.137538617248334 0.0980251965968977 -1.40309453103088 0.168500330819518 0.972933934176426
"CN_bulk1873" "cg00053073" -0.0878826733490951 0.0553295615825675 -1.58834935313827 0.120282666850213 0.965598432270946
"CN_bulk1874" "cg00053113" -0.0185394295727033 0.0315042692991849 -0.58847356200015 0.559607385250636 0.990222012951479
"CN_bulk1875" "cg00053135" 0.0522634525222549 0.088784691757087 0.588653871381866 0.559487610510592 0.990190721483399
"CN_bulk1876" "cg00053144" -0.0595754606077446 0.0720326195584319 -0.827062252809198 0.413233697864724 0.984716392979508
"CN_bulk1877" "cg00053261" -0.037951008210166 0.0403066420105122 -0.941557180582499 0.352215399066806 0.981741266159092
"CN_bulk1878" "cg00053292" -0.0301453967205942 0.0807925260829811 -0.373121106395809 0.711078730857045 0.994366413563071
"CN_bulk1879" "cg00053309" -0.0552371716769375 0.11162157753961 -0.494861055492034 0.623474705257727 0.992232861893215
"CN_bulk1880" "cg00053338" -0.133055294115513 0.0663727988524886 -2.00466601402819 0.0519764499760663 0.953543116751654
"CN_bulk1881" "cg00053361" 0.126749540452475 0.0849789922485026 1.49153969820945 0.143865033414929 0.96947952734633
"CN_bulk1882" "cg00053373" 0.0604436635351751 0.0674976560924104 0.895492777592488 0.376017708924517 0.983354433693104
"CN_bulk1883" "cg00053507" 0.0892120762648936 0.0572513400129827 1.55825306874325 0.127252131545638 0.96742663495627
"CN_bulk1884" "cg00053536" -0.0169173864910462 0.0556637264860309 -0.303921198938984 0.762803584586857 0.995860416771217
"CN_bulk1885" "cg00053586" 0.046305756549407 0.0979007468319112 0.472986754931613 0.638859227169937 0.992864499221485
"CN_bulk1886" "cg00053617" -0.00853354531819409 0.0453385647289588 -0.188218250163167 0.851681523182023 0.997879724933504
"CN_bulk1887" "cg00053618" 0.0220124930272841 0.0408704841341183 0.538591443033782 0.593229890334882 0.990966708456744
"CN_bulk1888" "cg00053647" -0.1330350774322 0.0495115994391066 -2.6869476837608 0.0105430645913245 0.914284117348732
"CN_bulk1889" "cg00053661" -0.00113874933922324 0.082560676312526 -0.0137928780393296 0.989065543524485 0.999818653131781
"CN_bulk1890" "cg00053716" -0.0259950608653866 0.0438475852583467 -0.592850454870562 0.556703587259631 0.99005865715518
"CN_bulk1891" "cg00053728" 0.0736601694597091 0.0698677872321169 1.05427940940784 0.298242975868271 0.979584794632531
"CN_bulk1892" "cg00053755" -0.0066265340091284 0.0860332567869806 -0.0770229357414166 0.938999095834598 0.999103478808365
"CN_bulk1893" "cg00053769" -0.0140702324082672 0.0701110526195516 -0.200684940284914 0.841987864331659 0.997640873387196
"CN_bulk1894" "cg00053783" -0.0538168834348314 0.0665565438016431 -0.808588913439084 0.423656930421021 0.985255187932453
"CN_bulk1895" "cg00053839" 0.0453478877570159 0.0936132274274908 0.484417523070024 0.630799080753616 0.992613291790201
"CN_bulk1896" "cg00053851" -0.144655669504397 0.115276419158982 -1.25485915124495 0.216997831394079 0.973796423492008
"CN_bulk1897" "cg00053870" -0.0404408256877712 0.0623541278394832 -0.64856693676924 0.520419178259794 0.988988468022379
"CN_bulk1898" "cg00053916" 0.0379584444863836 0.0639578234082884 0.593491811690772 0.556278728322772 0.990019016894823
"CN_bulk1899" "cg00053927" -0.0261612553749028 0.0668589604226647 -0.39129019071667 0.69771244890292 0.993865595418126
"CN_bulk1900" "cg00054047" -0.114514765420731 0.0539917072802917 -2.12096951900855 0.040335736342944 0.943475426725105
"CN_bulk1901" "cg00054173" 0.0295787435010253 0.082618014443323 0.358018087221362 0.722260320933884 0.99475400880955
"CN_bulk1902" "cg00054197" -0.00572953518721277 0.035656023443071 -0.160689124415701 0.873167730626938 0.997985792041098
"CN_bulk1903" "cg00054209" 0.0430665601770882 0.0245243599204402 1.75607275039189 0.0869271657825116 0.963055210492883
"CN_bulk1904" "cg00054210" -0.0833318233409515 0.0736647913999395 -1.131230018538 0.264866685097019 0.977370143034191
"CN_bulk1905" "cg00054243" 0.00776379896061161 0.0672148004438691 0.115507282761259 0.908635745267072 0.998549085761567
"CN_bulk1906" "cg00054248" -0.0143045683435834 0.0586190376875875 -0.244025983841976 0.808489906712764 0.996808745038366
"CN_bulk1907" "cg00054301" -0.00814252602959653 0.0459083035223594 -0.177364995106621 0.86013968492953 0.997879724933504
"CN_bulk1908" "cg00054352" -0.077465662667965 0.123224201274193 -0.628656236899374 0.533238991905268 0.989421343475611
"CN_bulk1909" "cg00054372" 0.08875782406385 0.0592789772353232 1.49729007151225 0.142368147995317 0.969360141841583
"CN_bulk1910" "cg00054384" 0.12648733771187 0.0856520471548322 1.47675790495959 0.147770450670215 0.970643495380472
"CN_bulk1911" "cg00054408" 0.0645393718287911 0.0415036806708635 1.5550276694881 0.128018035369044 0.96742663495627
"CN_bulk1912" "cg00054409" 0.0075863418345442 0.149653440041316 0.0506927327059757 0.959829115549604 0.999297192479264
"CN_bulk1913" "cg00054472" 0.0393588265175055 0.137301490709237 0.28665986300801 0.775890205748134 0.996413445602606
"CN_bulk1914" "cg00054496" 0.0852546589356631 0.059379292834512 1.43576413368992 0.159042211357357 0.971423917585551
"CN_bulk1915" "cg00054511" 0.858278730716157 0.944661786490768 0.908556631579745 0.369164722474813 0.982708708901137
"CN_bulk1916" "cg00054525" 0.0963419535403891 0.118350045239476 0.81404238879204 0.420563398945668 0.984980101038953
"CN_bulk1917" "cg00054564" -0.000607038220389853 0.0501994699137837 -0.01209252251931 0.990413447026287 0.99988233798499
"CN_bulk1918" "cg00054639" 0.0186857602857358 0.0295704154774759 0.631907262174552 0.531134489074243 0.989364684286651
"CN_bulk1919" "cg00054692" -0.0434452271721661 0.0983949759000643 -0.44153908037227 0.661261279977745 0.993130619602183
"CN_bulk1920" "cg00054702" 0.0146284804996145 0.0568977788825215 0.257101081745533 0.798452370018332 0.996808745038366
"CN_bulk1921" "cg00054706" -0.0324648782124827 0.0665843165999141 -0.487575451251603 0.628580304401558 0.992429690165689
"CN_bulk1922" "cg00054710" 0.0628553557602526 0.0889208797189983 0.706868352617336 0.483850606329426 0.987900561607589
"CN_bulk1923" "cg00054741" 0.0676156898960562 0.0689905855729465 0.980071256600126 0.333091861753951 0.981422936678348
"CN_bulk1924" "cg00054771" 0.00317334728463404 0.0512712011391648 0.0618933673120054 0.950963865252179 0.999297192479264
"CN_bulk1925" "cg00054774" 0.0776954282639652 0.0468006566666759 1.66013542966562 0.104907981387734 0.964164043891156
"CN_bulk1926" "cg00054791" 0.0706036272257105 0.0820832915019681 0.86014615074272 0.394965415547879 0.983951781117502
"CN_bulk1927" "cg00054890" 0.0210509951413621 0.0512304717279189 0.410907696754429 0.68338933163917 0.993607914691374
"CN_bulk1928" "cg00054920" -0.228575479887847 0.0685950863759627 -3.33224275912487 0.00189448200755882 0.866273511060864
"CN_bulk1929" "cg00054971" 0.0756164898194868 0.122683250613432 0.616355447393141 0.541241177452007 0.989474480195935
"CN_bulk1930" "cg00054988" 0.113425857807178 0.0911631578363139 1.24420720496362 0.220849370985949 0.974048938254343
"CN_bulk1931" "cg00055030" -0.0144550502983173 0.0516498909623303 -0.279866037062107 0.781059344942495 0.996478480610899
"CN_bulk1932" "cg00055049" 0.0268573247350542 0.0501556147000691 0.535479923746547 0.5953586785992 0.991121460012328
"CN_bulk1933" "cg00055052" 0.0418743882971577 0.0627346741507373 0.667483953077415 0.508393714185613 0.988558354865975
"CN_bulk1934" "cg00055067" -0.0236303406164878 0.0845545730610904 -0.279468510820993 0.781362120127648 0.996478480610899
"CN_bulk1935" "cg00055073" 0.0494386974066482 0.0680183771972663 0.726843236251676 0.471662520977764 0.987506810988046
"CN_bulk1936" "cg00055233" 0.0364564903461172 0.0294475674237137 1.23801364715645 0.223112129485234 0.974365423033911
"CN_bulk1937" "cg00055292" -0.0492674390019181 0.0418878355685536 -1.17617533427544 0.24665455440109 0.97627870817571
"CN_bulk1938" "cg00055341" -0.0438635354048461 0.0399760034127516 -1.09724663948909 0.279262366217514 0.978566589708967
"CN_bulk1939" "cg00055353" 0.0531961579927085 0.0811870453090962 0.655229634114403 0.516166422179638 0.988660521586405
"CN_bulk1940" "cg00055361" -0.0125712519543096 0.0538266191773155 -0.233550836861915 0.816555284658229 0.997019549054013
"CN_bulk1941" "cg00055369" -0.0346727003374263 0.0738504076902603 -0.469499105310953 0.641327374374772 0.992898644929884
"CN_bulk1942" "cg00055384" -0.111586499727706 0.0914292671318143 -1.22046805392009 0.229615722804004 0.974720672368109
"CN_bulk1943" "cg00055462" -0.106945470167328 0.117853591032668 -0.907443457855121 0.369745503885905 0.982797183311063
"CN_bulk1944" "cg00055486" -0.0205917802648821 0.051552957177136 -0.399429662087641 0.691755708104105 0.993865595418126
"CN_bulk1945" "cg00055510" -0.00196373024388942 0.074181133669571 -0.0264720980490346 0.979015783002538 0.999611429386295
"CN_bulk1946" "cg00055528" -0.084802711479234 0.084166802436758 -1.00755534277251 0.319878616229847 0.980800601661815
"CN_bulk1947" "cg00055555" -0.0532261693733076 0.0535953686688932 -0.993111358224505 0.326777695778677 0.981232427251178
"CN_bulk1948" "cg00055557" 0.102204865894604 0.0536393151465651 1.90540959770529 0.0641184596642077 0.959066873354831
"CN_bulk1949" "cg00055595" -0.0105077658251604 0.0393060376722565 -0.267332105891128 0.790622151541419 0.996668270879977
"CN_bulk1950" "cg00055603" 0.0835580249050433 0.0851144619209912 0.981713600946068 0.332292145569846 0.981361730917132
"CN_bulk1951" "cg00055617" 0.02787428434023 0.0877286690105803 0.317732899114978 0.752382576440955 0.995534740328171
"CN_bulk1952" "cg00055641" -0.251348458855779 0.0923093077893191 -2.7228939840979 0.00962793262152059 0.911572382888017
"CN_bulk1953" "cg00055679" -0.00719022300384781 0.0442666002913497 -0.162429980087106 0.871805947691882 0.997985792041098
"CN_bulk1954" "cg00055694" 0.147348151323067 0.0697201866248937 2.11342164236916 0.0410149133663544 0.943475426725105
"CN_bulk1955" "cg00055726" 0.00255154098955445 0.0578718229517685 0.0440895216257651 0.965058018901589 0.999297192479264
"CN_bulk1956" "cg00055747" -0.0161901795343454 0.0577537730983548 -0.280331113722622 0.780705163861805 0.996468713445121
"CN_bulk1957" "cg00055764" 0.136493973980957 0.0932461745401432 1.46380239890908 0.151262138752369 0.971096095147638
"CN_bulk1958" "cg00055771" -0.0551275029016284 0.0570615732403054 -0.966105555300203 0.339944367776833 0.981644925634312
"CN_bulk1959" "cg00055811" -0.14986977012297 0.102913554713745 -1.45626852108874 0.15332245731991 0.971117056226036
"CN_bulk1960" "cg00055848" 0.117253630483165 0.102714829306262 1.14154529852309 0.260603952726043 0.976720600413734
"CN_bulk1961" "cg00055860" 0.0732981919813115 0.0840270300965934 0.872316823491816 0.388374557958479 0.983633155442167
"CN_bulk1962" "cg00055876" -0.0503172931488296 0.115443106346164 -0.435862259266913 0.665339805742251 0.993130619602183
"CN_bulk1963" "cg00055945" 0.0602486188812886 0.0850128789495907 0.708699900835186 0.482725705481939 0.987900561607589
"CN_bulk1964" "cg00055981" 0.0459609984049938 0.0493868108409783 0.930633050046188 0.357768605756107 0.981827735463583
"CN_bulk1965" "cg00055986" 0.0262087637784208 0.0634785791263158 0.412875715542845 0.681958848077496 0.993607914691374
"CN_bulk1966" "cg00056002" 0.040221993514917 0.061051106464776 0.658824972125991 0.51387934154244 0.988651793708969
"CN_bulk1967" "cg00056003" 0.0195754969426789 0.0646698405864646 0.302699013406507 0.763727917763972 0.995889838367097
"CN_bulk1968" "cg00056011" -0.0515656261451185 0.0885449778696094 -0.58236646940105 0.563671778759464 0.990405050551017
"CN_bulk1969" "cg00056034" -0.0225527541115632 0.0561167972169063 -0.401889545199646 0.689959353195446 0.993865595418126
"CN_bulk1970" "cg00056062" 0.0711233794450725 0.119100674167103 0.597170250651004 0.553845169460185 0.98994958699481
"CN_bulk1971" "cg00056066" -0.144580880903635 0.110314662474779 -1.31062251980049 0.197651298014723 0.973361562133929
"CN_bulk1972" "cg00056074" 0.0552768041581167 0.0618707645151561 0.893423648330318 0.377110564131485 0.983354433693104
"CN_bulk1973" "cg00056192" 0.0462335667664787 0.0892281588273475 0.518149958198046 0.607280925580362 0.991408133413572
"CN_bulk1974" "cg00056202" 0.0407873019049983 0.114280399517769 0.356905489279956 0.723086516535404 0.99475400880955
"CN_bulk1975" "cg00056208" -0.0723166793720526 0.0518084780479936 -1.39584643472948 0.170657026422544 0.972980931751483
"CN_bulk1976" "cg00056257" -0.0384157136394312 0.0612543726940255 -0.627150551868735 0.534215156718497 0.989428014099589
"CN_bulk1977" "cg00056268" -0.0190248990269434 0.0370181574701932 -0.513934250840607 0.610197810556226 0.991408133413572
"CN_bulk1978" "cg00056280" -0.0210379510228889 0.0611800507890574 -0.343869459922902 0.732791592342686 0.99475400880955
"CN_bulk1979" "cg00056325" 0.0747562081620715 0.069886551579245 1.0696794515223 0.291339557788714 0.979157063676537
"CN_bulk1980" "cg00056433" 0.114777223559213 0.136019719891813 0.843827818867028 0.403911897178151 0.984375700849369
"CN_bulk1981" "cg00056468" -0.109817526107377 0.0967373157984482 -1.13521369908776 0.263214570864027 0.97697563322189
"CN_bulk1982" "cg00056480" 0.00378456992120247 0.0643652629384124 0.0587983292295988 0.953412991885146 0.999297192479264
"CN_bulk1983" "cg00056497" -0.023025871438748 0.0456877168219791 -0.50398385037422 0.617108071501117 0.991774086826263
"CN_bulk1984" "cg00056508" 0.0561495654948308 0.0450833064498975 1.24546245420645 0.220392867480001 0.974048938254343
"CN_bulk1985" "cg00056541" 0.0140208298406836 0.0499420559320409 0.280741943418639 0.780392334096636 0.996445075708981
"CN_bulk1986" "cg00056563" 0.0719603543916545 0.0663821326150739 1.08403197602775 0.285006898205369 0.979086358799295
"CN_bulk1987" "cg00056578" -0.082639379712684 0.0944491427062522 -0.874961670850757 0.386951532540324 0.983633155442167
"CN_bulk1988" "cg00056605" -0.103815541149153 0.070966158356059 -1.46288799554682 0.151511029913549 0.971096095147638
"CN_bulk1989" "cg00056624" 0.127764382984352 0.111192502811962 1.14903774762957 0.257538800478124 0.976720600413734
"CN_bulk1990" "cg00056628" -0.071779445941523 0.0539827805939086 -1.32967300223921 0.191351242897044 0.973361562133929
"CN_bulk1991" "cg00056672" -0.0122765914624625 0.0297701939721873 -0.412378618491094 0.682320058609415 0.993607914691374
"CN_bulk1992" "cg00056676" 0.0436361542389462 0.0711439148513063 0.613350478816742 0.543205467284958 0.98950385655596
"CN_bulk1993" "cg00056692" -0.0662531827182986 0.0526993730468581 -1.25719109901723 0.216161380395322 0.973796423492008
"CN_bulk1994" "cg00056719" -0.430381265888182 1.29366342421321 -0.332684110745369 0.741154469243461 0.995000076008939
"CN_bulk1995" "cg00056754" 0.0104720237825926 0.0536996607507471 0.195010985845881 0.846396743048677 0.997698100748931
"CN_bulk1996" "cg00056767" 0.0676929830190722 0.0582041126546281 1.1630274894963 0.251885338387939 0.976720600413734
"CN_bulk1997" "cg00056834" -0.0259811743376262 0.0448662452113106 -0.579080647717685 0.565864658198981 0.990414765638495
"CN_bulk1998" "cg00056963" 0.0192678741176578 0.0464534018380146 0.414778538390921 0.680576881252858 0.993607914691374
"CN_bulk1999" "cg00056985" 0.12641974460823 0.0480825898384048 2.62922078517609 0.0121821912316939 0.915771216013478
"CN_bulk2000" "cg00057092" 0.0489409980202638 0.0681172024188445 0.718482208346306 0.476742668677333 0.987658431404794
"CN_bulk2001" "cg00057100" -0.0684256557141109 0.0660373965713053 -1.03616525282348 0.306507293688783 0.980050656904273
"CN_bulk2002" "cg00057114" 0.00348874247640927 0.0435216466736335 0.0801610863341445 0.936519079793836 0.999091754800302
"CN_bulk2003" "cg00057134" -0.0830157567445779 0.104149562077746 -0.797082148867877 0.430229456170701 0.985738418102528
"CN_bulk2004" "cg00057208" -0.11228218127401 0.075061091690982 -1.49587727469064 0.142734758725061 0.969366255333088
"CN_bulk2005" "cg00057231" 0.0148316335316662 0.0759560445021369 0.195266007187208 0.8461984733653 0.997684432403663
"CN_bulk2006" "cg00057272" -0.0307199189721783 0.0565204639658991 -0.543518520844287 0.589866391496526 0.990934206721087
"CN_bulk2007" "cg00057317" 0.0117304699852154 0.0586033936919689 0.200167076447366 0.842390053171754 0.997640873387196
"CN_bulk2008" "cg00057324" 0.00629089615873801 0.0944670617450166 0.0665935410981476 0.94724551077711 0.999297192479264
"CN_bulk2009" "cg00057376" -0.0592827643022488 0.0812196755317514 -0.729906440946976 0.469809109747485 0.987506810988046
"CN_bulk2010" "cg00057393" -0.769727938621827 0.819571633828292 -0.939183235303495 0.353417333073381 0.981741266159092
"CN_bulk2011" "cg00057434" 0.0809509849309354 0.0721017234167212 1.12273300962681 0.268415338907503 0.978171350300265
"CN_bulk2012" "cg00057449" -0.0231550148502586 0.0375814232254967 -0.61612926980768 0.541388897014248 0.989474480195935
"CN_bulk2013" "cg00057476" 0.0880209543644148 0.0532831387295984 1.65194762288881 0.106575438176119 0.964473957719725
"CN_bulk2014" "cg00057517" 0.171086275649444 0.106238921769465 1.61039167943265 0.115377773711587 0.964718636556106
"CN_bulk2015" "cg00057521" -0.025160952047768 0.0493181818206874 -0.510175986196106 0.612803622201152 0.991579077108682
"CN_bulk2016" "cg00057550" -0.00678375066119413 0.082178955681878 -0.082548513848906 0.934632771913666 0.999038770378711
"CN_bulk2017" "cg00057569" -0.0147431446071177 0.121831152488755 -0.121012929008273 0.904302133884059 0.998549085761567
"CN_bulk2018" "cg00057593" 0.0342232038994703 0.0526406819174733 0.650128430196311 0.519420806665721 0.988952876347258
"CN_bulk2019" "cg00057603" -0.0101354867901258 0.0559559038440582 -0.181133465708499 0.857200896304314 0.997879724933504
"CN_bulk2020" "cg00057616" 0.0478826662867344 0.0634201759030943 0.755006835047238 0.454780395032458 0.986821718681559
"CN_bulk2021" "cg00057627" 0.299408515388225 0.132183506287565 2.26509739223335 0.0291390724988979 0.93469359544771
"CN_bulk2022" "cg00057661" 0.029982858187822 0.0834785864687548 0.359168254472593 0.721406580628034 0.994748392134794
"CN_bulk2023" "cg00057663" -0.0559915197953212 0.0517919694353359 -1.08108497139172 0.286299232475107 0.979086358799295
"CN_bulk2024" "cg00057667" -0.00564950724450527 0.0725948502545194 -0.0778224243826932 0.938367217010686 0.999091754800302
"CN_bulk2025" "cg00057676" -0.234698151654802 0.0985727959142341 -2.3809627136782 0.0222472971845919 0.92377232404318
"CN_bulk2026" "cg00057689" 0.0249987746151946 0.0723203728018824 0.345667114903809 0.731450588854558 0.99475400880955
"CN_bulk2027" "cg00057693" 0.0410465162054109 0.0918732613668421 0.44677325692745 0.657510003398693 0.993130619602183
"CN_bulk2028" "cg00057700" -0.0510912370038497 0.0752768078753502 -0.678711524118437 0.5013285997843 0.988467524956872
"CN_bulk2029" "cg00057722" 0.083298960551018 0.0561864959250525 1.48254414480894 0.146231788284592 0.96994485300059
"CN_bulk2030" "cg00057791" -0.0135783660701308 0.0562198896699335 -0.241522460286729 0.810415618244684 0.99691865261316
"CN_bulk2031" "cg00057836" -0.0658668534516644 0.0883564164469385 -0.745467687581241 0.460458517634953 0.987038566530266
"CN_bulk2032" "cg00057840" 0.0875011720802744 0.0680903268866668 1.28507493033359 0.206345832804901 0.973510398617205
"CN_bulk2033" "cg00057880" 0.0569252853785023 0.0830599484077652 0.685351802761057 0.497175661056839 0.988228333854
"CN_bulk2034" "cg00057966" 0.0125862555903992 0.0437726677383089 0.287536863543367 0.775223677981776 0.996413445602606
"CN_bulk2035" "cg00058009" -0.0901371679624991 0.0714378437665059 -1.26175655941005 0.214530772066971 0.973675903190892
"CN_bulk2036" "cg00058026" -0.0984359996243861 0.0467143924849391 -2.10718783629953 0.0415834147247775 0.943837197817035
"CN_bulk2037" "cg00058061" 0.0987555405346554 0.0723007143987063 1.3658999272132 0.179796001974407 0.973342253716941
"CN_bulk2038" "cg00058113" 0.0377335474150342 0.271400456627085 0.139032733710104 0.890139755255607 0.998233115388393
"CN_bulk2039" "cg00058128" 0.109551643772101 0.107332054241254 1.02067965200645 0.31369627166387 0.980580194888423
"CN_bulk2040" "cg00058193" -0.148136277767928 0.0670677440922146 -2.20875593436166 0.0331354090120337 0.939924706663067
"CN_bulk2041" "cg00058226" 0.0421515115022991 0.0568085405866645 0.7419925079398 0.462537293296 0.98718929563055
"CN_bulk2042" "cg00058235" -0.0536951020331901 0.0497387963432218 -1.07954164517106 0.286977657359648 0.979086358799295
"CN_bulk2043" "cg00058288" 0.0494476811005706 0.0733839880250517 0.673821121355387 0.504399302253876 0.988472920432132
"CN_bulk2044" "cg00058290" 0.0430830299080441 0.0638401453909756 0.674857954100687 0.503747411368963 0.988472920432132
"CN_bulk2045" "cg00058291" -0.102832105270805 0.0624762197458607 -1.64593993825335 0.107812740244202 0.964653976471583
"CN_bulk2046" "cg00058296" 0.012322910846863 0.0763137432013017 0.161476954607736 0.872551402478771 0.997985792041098
"CN_bulk2047" "cg00058299" 0.128704984631223 0.0992216288613553 1.29714645998268 0.202202239568878 0.973361562133929
"CN_bulk2048" "cg00058329" -0.0937499536060009 0.121925203461261 -0.768913653162674 0.446576291031142 0.986624022474026
"CN_bulk2049" "cg00058413" 0.102137931185008 0.0572993331463676 1.78253263304308 0.0824485506863207 0.963055210492883
"CN_bulk2050" "cg00058436" 0.183287551120857 0.129578472071099 1.41449075754102 0.165152392112876 0.97264206496165
"CN_bulk2051" "cg00058449" -0.0766735247597611 0.137395858688778 -0.558048295570814 0.58000108203873 0.99051363272838
"CN_bulk2052" "cg00058490" 0.241797074212486 0.146691207400192 1.64834060948747 0.107316904170989 0.964653976471583
"CN_bulk2053" "cg00058515" -0.0573709083931611 0.0836003223646168 -0.686252238872262 0.496613982886357 0.988228333854
"CN_bulk2054" "cg00058522" -0.120711406067863 0.0681023596438705 -1.77249961233505 0.0841233464716445 0.963055210492883
"CN_bulk2055" "cg00058527" 0.236181072952971 0.110921768747689 2.12925808540077 0.0396013395466266 0.942454669364486
"CN_bulk2056" "cg00058576" 0.146737701847686 0.0917031009876649 1.60013892951585 0.117638534621536 0.965598432270946
"CN_bulk2057" "cg00058626" 0.021454260435827 0.071605171296981 0.299618868961934 0.766058966079922 0.996123286960544
"CN_bulk2058" "cg00058644" 0.0670102693847871 0.0845235452947736 0.792800031649058 0.432690969956211 0.985876295775881
"CN_bulk2059" "cg00058652" 0.0495238216437823 0.075459934986228 0.656292927535928 0.515489465142953 0.988651793708969
"CN_bulk2060" "cg00058696" 0.028002393765458 0.0497811645784092 0.562509816767185 0.576988034918086 0.990507909998191
"CN_bulk2061" "cg00058708" -0.032912216615729 0.0441574319064 -0.745338104930844 0.460535933558922 0.9870406091195
"CN_bulk2062" "cg00058743" -0.0534123959785006 0.102432216338357 -0.52144137740872 0.605008068539343 0.991360823433233
"CN_bulk2063" "cg00058761" 0.0674367940438327 0.0860801389689398 0.783418740392204 0.438113181637888 0.986305956814925
"CN_bulk2064" "cg00058767" 0.103588506822394 0.0978998641676318 1.05810674716588 0.296516773444891 0.979584794632531
"CN_bulk2065" "cg00058771" 0.129338307233296 0.0891104831729887 1.45143761573163 0.154655207345879 0.971117056226036
"CN_bulk2066" "cg00058786" -0.0646124513465986 0.0847594643666769 -0.762303676992099 0.450464784609913 0.986691753999665
"CN_bulk2067" "cg00058799" -0.0108240474170735 0.0885552849549146 -0.122229265284215 0.903345124159365 0.998549085761567
"CN_bulk2068" "cg00058857" -0.0638516497960623 0.0561223390622193 -1.13772253371824 0.262177904428169 0.976737415691457
"CN_bulk2069" "cg00058879" 0.0102810719999084 0.0773488806309796 0.132918174329605 0.894941554934743 0.998373726474667
"CN_bulk2070" "cg00058887" 0.0147006191846724 0.0427173358472927 0.344137079082474 0.732591901653231 0.99475400880955
"CN_bulk2071" "cg00058903" -0.126463275409484 0.0819008430135759 -1.54410224310538 0.130640088813949 0.967785559207789
"CN_bulk2072" "cg00058923" 0.0383066054811968 0.0583384841238023 0.656626685738096 0.515277073208231 0.988651793708969
"CN_bulk2073" "cg00058938" 0.0233472244902949 0.0596019799450967 0.391718941414389 0.69739818729603 0.993865595418126
"CN_bulk2074" "cg00059015" -0.117115293619939 0.118181378422008 -0.990979248877419 0.327804528832553 0.981232427251178
"CN_bulk2075" "cg00059024" -0.0969957481447327 0.129818020974848 -0.747167052897266 0.459443974234976 0.987027512246082
"CN_bulk2076" "cg00059034" 1.55253758570257 0.803172169009864 1.93300720020779 0.0605194612960096 0.958134903711878
"CN_bulk2077" "cg00059041" -0.0186695566377153 0.0398640599929499 -0.468330537356633 0.642155272815409 0.992898644929884
"CN_bulk2078" "cg00059053" 0.248065556794591 0.096988326127832 2.55768468947115 0.0145379422826776 0.915771216013478
"CN_bulk2079" "cg00059086" -0.112426915213886 0.0583911160582168 -1.92541130917578 0.061492273951876 0.958213361196488
"CN_bulk2080" "cg00059089" -0.0878559253850872 0.107715645263582 -0.815628269877621 0.419666386464064 0.984893870474171
"CN_bulk2081" "cg00059161" -0.00246313346690097 0.0597514409900622 -0.0412229969032987 0.967328441671038 0.999297192479264
"CN_bulk2082" "cg00059165" 0.0275367810191656 0.0616480094439968 0.446677536996243 0.657578524811208 0.993130619602183
"CN_bulk2083" "cg00059225" 0.00633977651224734 0.0542434071679919 0.116876443483962 0.907557780493478 0.998549085761567
"CN_bulk2084" "cg00059232" -0.0194080663569042 0.0625653371073739 -0.31020477558678 0.758056917867988 0.995642172952545
"CN_bulk2085" "cg00059240" -0.026538146417398 0.107765982047696 -0.246257176087835 0.80677468721946 0.996808745038366
"CN_bulk2086" "cg00059246" 0.0549226996580613 0.062282046621441 0.88183838902869 0.38326709413119 0.983484651979664
"CN_bulk2087" "cg00059309" -0.0979818812298435 0.0544508319201623 -1.79945609230558 0.0796871921572363 0.963055210492883
"CN_bulk2088" "cg00059374" 0.0587013954272883 0.123263288242421 0.476227725742969 0.63656936846049 0.99282428670168
"CN_bulk2089" "cg00059387" -0.050986098088099 0.0680661759533226 -0.74906658665625 0.458311468453181 0.986987152258564
"CN_bulk2090" "cg00059399" -0.0584660502690514 0.0985353599053667 -0.593350958734024 0.556372020551867 0.990019016894823
"CN_bulk2091" "cg00059422" -0.0176424353555935 0.0977728362748655 -0.180443117206868 0.857739102313528 0.997879724933504
"CN_bulk2092" "cg00059424" 0.0288893239533692 0.0750560113175007 0.38490353332476 0.702400030676918 0.994134040346506
"CN_bulk2093" "cg00059439" 0.0449340699611941 0.0647398472342065 0.694071300456396 0.491751380998999 0.987963273005788
"CN_bulk2094" "cg00059459" 0.0372356050080685 0.0577219425748856 0.645085791417378 0.522648610139771 0.988988468022379
"CN_bulk2095" "cg00059465" -0.0154612490975306 0.107972353229651 -0.143196370506489 0.886872409566765 0.998225760287976
"CN_bulk2096" "cg00059510" 0.105040818933569 0.0918602869250016 1.1434845508302 0.259808103034966 0.976720600413734
"CN_bulk2097" "cg00059625" -0.0186292552114465 0.0416582883793284 -0.447192045957669 0.65721024712571 0.993130619602183
"CN_bulk2098" "cg00059643" -0.0579101370101324 0.0363990911043349 -1.59097755611913 0.119689071831948 0.965598432270946
"CN_bulk2099" "cg00059652" -0.0814369209738893 0.0583104113841921 -1.39661029721301 0.170428728729136 0.972980931751483
"CN_bulk2100" "cg00059659" -0.0678741270700036 0.0605005158137993 -1.12187683290003 0.268774781641572 0.978270534636441
"CN_bulk2101" "cg00059662" 0.115398339799819 0.0646189307813577 1.7858286790643 0.0819045103743364 0.963055210492883
"CN_bulk2102" "cg00059664" -0.126063618499319 0.157791658588153 -0.798924478183948 0.429173022902922 0.985725527805039
"CN_bulk2103" "cg00059699" 0.0628848291539943 0.0829879872761074 0.757758215592959 0.453150295848973 0.986751939768728
"CN_bulk2104" "cg00059707" 0.0548443066018908 0.0648644309030537 0.845522050195138 0.402977216436042 0.984342939711089
"CN_bulk2105" "cg00059737" 0.0618402678780752 0.0633423979511708 0.976285550884045 0.33494016936697 0.981513876040839
"CN_bulk2106" "cg00059740" -0.0306058663602545 0.0667215347797965 -0.458710466737076 0.64898831452888 0.992908249199353
"CN_bulk2107" "cg00059762" 0.0814581493434661 0.100293489443708 0.812197778692165 0.42160822489996 0.985175801617694
"CN_bulk2108" "cg00059782" -0.343819096828854 0.450571357760075 -0.763073575155956 0.450010848929766 0.986691753999665
"CN_bulk2109" "cg00059854" -0.00262788102644641 0.0753369257319157 -0.0348817130632282 0.972351987790074 0.99935835536652
"CN_bulk2110" "cg00059870" 0.322761410322679 0.505882646215076 0.638016371459909 0.527191719571564 0.989209213787168
"CN_bulk2111" "cg00059874" 0.0564183190520384 0.0305974574665607 1.84388912424167 0.072806557912546 0.961708658322885
"CN_bulk2112" "cg00059879" -0.0482623468895998 0.0719736428687906 -0.670555844694189 0.506455305375264 0.98851415717592
"CN_bulk2113" "cg00059880" -0.075494691051683 0.0622519326275048 -1.21272847067124 0.2325286709401 0.974816773843531
"CN_bulk2114" "cg00059911" 0.00298801707902606 0.0678365588807544 0.0440472973323795 0.965091460444789 0.999297192479264
"CN_bulk2115" "cg00059930" -0.0222058922596554 0.0369180465814598 -0.601491528287067 0.55099325941075 0.989860847488984
"CN_bulk2116" "cg00059937" 0.0892479300886999 0.0761643149835421 1.17178143213111 0.248393774603247 0.976346722468911
"CN_bulk2117" "cg00059963" 0.000230777286710546 0.0607755284945953 0.0037972074028294 0.99698963139729 0.999970998672402
"CN_bulk2118" "cg00059977" -0.043903321236456 0.125082158277653 -0.350995872161088 0.727480495162387 0.99475400880955
"CN_bulk2119" "cg00060004" 0.0699300162230989 0.0635844808646191 1.09979692013198 0.278163215721433 0.978566589708967
"CN_bulk2120" "cg00060026" -0.0942523219793176 0.0359447501582208 -2.62214430659386 0.0123985189691405 0.915771216013478
"CN_bulk2121" "cg00060061" 0.0497851879044652 0.0954292036062223 0.521697614808755 0.604831292654078 0.991360823433233
"CN_bulk2122" "cg00060132" -0.0529578571394802 0.0603790431801664 -0.877090035717493 0.385808796225356 0.983626222616469
"CN_bulk2123" "cg00060165" 0.00833768689904251 0.032010718631519 0.260465470801174 0.795875097905751 0.996785396027471
"CN_bulk2124" "cg00060283" -0.096249723887769 0.122329325069575 -0.78680826394674 0.436149431236424 0.986136035565531
"CN_bulk2125" "cg00060287" -0.0748971749766233 0.0682511570405683 -1.09737590136537 0.279206581677571 0.978566589708967
"CN_bulk2126" "cg00060304" 0.0116784225572055 0.060973767078242 0.191531918016804 0.849102593694891 0.997820538966244
"CN_bulk2127" "cg00060320" 0.0599520324935434 0.187011505636728 0.320579379805652 0.750240631982793 0.995470082603397
"CN_bulk2128" "cg00060374" -0.0337917262177834 0.131464403957567 -0.257040881033396 0.798498507328817 0.996808745038366
"CN_bulk2129" "cg00060403" 0.0540018922460491 0.172153419981482 0.31368469038755 0.755432218723008 0.995593041630346
"CN_bulk2130" "cg00060404" -0.107340196554548 0.555297712285289 -0.193302068745786 0.847725623118594 0.99777777679918
"CN_bulk2131" "cg00060437" 0.115028944798963 0.0716471595178574 1.60549204704052 0.11645369124187 0.965365525627012
"CN_bulk2132" "cg00060475" 0.00714613968652604 0.0706814072747808 0.101103528665533 0.919986278271639 0.998663465765263
"CN_bulk2133" "cg00060484" 0.0638668826475531 0.0443786040487581 1.43913680965232 0.158090030286822 0.971423917585551
"CN_bulk2134" "cg00060605" 0.0624641816313638 0.0821809096869768 0.76008140904362 0.451776554743011 0.986745545672382
"CN_bulk2135" "cg00060627" 0.0718237798242587 0.140898266621952 0.509756305355914 0.613094926784872 0.991581685572546
"CN_bulk2136" "cg00060628" -0.119681308809797 0.0784481481356728 -1.52561037645928 0.135176501017289 0.968454748985865
"CN_bulk2137" "cg00060641" -0.0627156883611133 0.0464499304825466 -1.35017830402736 0.184742832795602 0.973361562133929
"CN_bulk2138" "cg00060649" 0.0958263052089244 0.0604594015710238 1.58496946246406 0.121049551661855 0.96600983836054
"CN_bulk2139" "cg00060683" -0.0131136507166368 0.076518266346636 -0.171379349569037 0.864811628826826 0.997985792041098
"CN_bulk2140" "cg00060711" -0.0504090813503631 0.0613491885657798 -0.821674785418124 0.416257065679987 0.984779326263506
"CN_bulk2141" "cg00060715" -0.00773534106572592 0.0212155311063988 -0.364607467375298 0.717374088971371 0.994564557090281
"CN_bulk2142" "cg00060734" 0.102578452094284 0.0519729127642406 1.97369065227496 0.0555316720931319 0.955553168012414
"CN_bulk2143" "cg00060762" 0.0239152815691045 0.0564888550181499 0.423362830799464 0.674356251629994 0.993275980002562
"CN_bulk2144" "cg00060796" 0.0482963273621549 0.0439963029230789 1.09773604038035 0.279051200810926 0.978566589708967
"CN_bulk2145" "cg00060800" -0.0102040631697905 0.0599878952831341 -0.170102036779734 0.86580924483024 0.997985792041098
"CN_bulk2146" "cg00060827" -0.0453999170094797 0.0711242686436383 -0.638318226327948 0.526997307818567 0.989203622594116
"CN_bulk2147" "cg00060836" -0.109128755819787 0.122907586794652 -0.887892754758212 0.380041799976154 0.983484651979664
"CN_bulk2148" "cg00060866" -0.00592552372673092 0.0503664148020826 -0.117648312869113 0.90695015171405 0.998549085761567
"CN_bulk2149" "cg00060880" -0.0395179343318225 0.049639268369133 -0.796102272055158 0.430791978030453 0.985779172518976
"CN_bulk2150" "cg00060956" 0.00417234956186064 0.0486477425773381 0.0857665606009902 0.932090796467336 0.998955718739769
"CN_bulk2151" "cg00060986" -0.0709924779860756 0.0821833004720551 -0.863830943492166 0.392962588973262 0.983862888942729
"CN_bulk2152" "cg00060991" 0.058130116582635 0.0917389103664348 0.63364734059348 0.530009875889081 0.989293605700683
"CN_bulk2153" "cg00061031" -0.127092831221347 0.0472745719241785 -2.68839729369068 0.0105046560602455 0.914284117348732
"CN_bulk2154" "cg00061039" -0.063070896410577 0.076407518070006 -0.825454065302713 0.414134771756149 0.984716392979508
"CN_bulk2155" "cg00061086" -0.0239032190288007 0.0772215761129637 -0.309540678033221 0.758558138836343 0.995701190510063
"CN_bulk2156" "cg00061114" -0.114671762975722 0.0512724937564923 -2.23651620146138 0.0311091430774665 0.939079448040984
"CN_bulk2157" "cg00061145" 0.0693961214299277 0.138184618577938 0.502198595936981 0.618351638704862 0.991801844251133
"CN_bulk2158" "cg00061150" -0.0373781770626626 0.0584410873494108 -0.639587296505692 0.526180370276296 0.989140904607644
"CN_bulk2159" "cg00061185" -0.0598499329172079 0.0660496784724906 -0.906135113770996 0.370428866133721 0.982887630741568
"CN_bulk2160" "cg00061203" -0.0665898193378987 0.0648512084455486 -1.02680922891067 0.310837028689354 0.980414575058944
"CN_bulk2161" "cg00061209" 0.0874640136145882 0.0747059937392428 1.17077638937348 0.248792845967961 0.976451244495387
"CN_bulk2162" "cg00061217" -0.0249169971674442 0.0671429479924996 -0.37110371099922 0.712568651603149 0.994372355299425
"CN_bulk2163" "cg00061233" -0.0750738726806726 0.0514938628877485 -1.45791883674228 0.152869252957164 0.971117056226036
"CN_bulk2164" "cg00061264" 0.0943184697523537 0.0676584397981697 1.39403849739534 0.171198317793409 0.972980931751483
"CN_bulk2165" "cg00061306" 0.0190270535352568 0.0756640732753743 0.251467476063694 0.802773062736943 0.996808745038366
"CN_bulk2166" "cg00061309" 0.0282015492483998 0.0905578964644573 0.311420100835364 0.757139937004827 0.995593041630346
"CN_bulk2167" "cg00061313" 0.0847509862809783 0.0715145781970749 1.18508685106731 0.243154399091333 0.975952724217525
"CN_bulk2168" "cg00061368" -0.0201515780756281 0.0608193315898104 -0.33133507963452 0.742165264096238 0.99508972705928
"CN_bulk2169" "cg00061412" -0.0596002922769543 0.056422261852548 -1.05632582459582 0.297319137988361 0.979584794632531
"CN_bulk2170" "cg00061413" 0.0272300362262152 0.0778270433647862 0.349878847363945 0.728312089195051 0.99475400880955
"CN_bulk2171" "cg00061421" -0.00538617106505078 0.0522568833720536 -0.103071035191725 0.918434778369248 0.998596707966054
"CN_bulk2172" "cg00061436" -0.0987594508930979 0.0617250361731982 -1.5999901663238 0.117671601264768 0.965598432270946
"CN_bulk2173" "cg00061479" -0.216101802647195 0.0738129475112373 -2.92769507157665 0.00567381800428818 0.902982680699193
"CN_bulk2174" "cg00061520" -0.0210538602304595 0.0774406123139132 -0.271871045455008 0.787155282064688 0.996548024718996
"CN_bulk2175" "cg00061573" -0.396680385856789 0.105984040717461 -3.74283130904856 0.000585849084540005 0.859376474057928
"CN_bulk2176" "cg00061575" 0.0245489637997389 0.0749324750931755 0.327614479158913 0.74495540597713 0.995175382918398
"CN_bulk2177" "cg00061629" -0.0550099357503842 0.0910683201891999 -0.604051284091963 0.549307445375405 0.989819281127691
"CN_bulk2178" "cg00061632" -0.00137637861162814 0.0361304298854104 -0.0380947200460499 0.969806497822029 0.999353566973461
"CN_bulk2179" "cg00061635" -0.0128215098739008 0.0459836174701593 -0.278827777788932 0.781850205807594 0.996478480610899
"CN_bulk2180" "cg00061678" 0.0569253251978968 0.0844199947036228 0.674310930695354 0.504091285410274 0.988472920432132
"CN_bulk2181" "cg00061695" 0.00270459725017542 0.0478540937781888 0.056517573244865 0.955218064938165 0.999297192479264
"CN_bulk2182" "cg00061764" -0.185358265436283 0.0851967577148051 -2.1756492900442 0.0357046580428111 0.941205142433326
"CN_bulk2183" "cg00061769" 0.101501359444071 0.171315133211959 0.59248332322451 0.556946863025524 0.990097477156316
"CN_bulk2184" "cg00061792" -0.0075303200460091 0.0771450836792493 -0.0976124425156937 0.922739989542551 0.998731656970966
"CN_bulk2185" "cg00061805" -0.0426100614027552 0.0847532939352295 -0.502754045586934 0.617964603296651 0.991801844251133
"CN_bulk2186" "cg00061811" 0.0439674153354848 0.114218246558868 0.384942131928316 0.70237166508645 0.994134040346506
"CN_bulk2187" "cg00061860" -0.0427856474832986 0.0533607534810094 -0.801818653076659 0.427516604384102 0.985725527805039
"CN_bulk2188" "cg00061868" -0.0574789821760739 0.0710284874679325 -0.809238436930312 0.423287758537752 0.985180917396271
"CN_bulk2189" "cg00061907" 0.0275575143165438 0.0857111401863719 0.321516132635993 0.749536172385194 0.995425110932476
"CN_bulk2190" "cg00061956" 0.0246344041431255 0.0605886635872187 0.406584378737183 0.686535942567267 0.993708535122181
"CN_bulk2191" "cg00061989" 0.0225949984250175 0.0816073096470101 0.276874688342888 0.783338543884671 0.996503012371792
"CN_bulk2192" "cg00062012" -0.0204343241213227 0.0553097309290704 -0.369452604054932 0.713788903741361 0.994372355299425
"CN_bulk2193" "cg00062043" 0.0682001206058448 0.088429453310488 0.771237614309169 0.445213888065925 0.986582968311575
"CN_bulk2194" "cg00062050" -0.317382863679553 0.0899067440739004 -3.53013410672146 0.00108338565567622 0.859376474057928
"CN_bulk2195" "cg00062070" -0.0721535775088206 0.0602713797379253 -1.19714494379525 0.238476300886565 0.975338099485302
"CN_bulk2196" "cg00062072" -0.101142297470721 0.200975626873944 -0.503256534356575 0.6176145657193 0.991787915679479
"CN_bulk2197" "cg00062119" -2.68588447454411 1.16531378080564 -2.30485944539952 0.0265838789740335 0.933510178972542
"CN_bulk2198" "cg00062151" -0.107160163141623 0.0723979145911254 -1.48015538495578 0.146865451001772 0.970353392553412
"CN_bulk2199" "cg00062245" -0.0133330010143762 0.0470618735893257 -0.283307909300922 0.778439295148576 0.996445075708981
"CN_bulk2200" "cg00062282" 0.00773188743135297 0.0269403168504671 0.287000612289343 0.77563121303366 0.996413445602606
"CN_bulk2201" "cg00062285" 0.00229844053584345 0.106607875893909 0.021559762977838 0.982909061837904 0.999766902397425
"CN_bulk2202" "cg00062312" 0.0830681456202247 0.0684900016772359 1.21285068748705 0.232482461449901 0.974816773843531
"CN_bulk2203" "cg00062356" 0.0894058654787313 0.114059587640808 0.783852259402207 0.437861724354661 0.986305956814925
"CN_bulk2204" "cg00062382" -0.00779308344476744 0.0695257766045433 -0.112089124715483 0.911327680854844 0.998549085761567
"CN_bulk2205" "cg00062437" -0.0778043770171424 0.04477507058027 -1.73767178943157 0.0901605566795663 0.963055210492883
"CN_bulk2206" "cg00062454" -0.136208734715437 0.0563680543289375 -2.41641717701637 0.0204541027377809 0.922759316154028
"CN_bulk2207" "cg00062484" 0.0305504399959651 0.114272797992347 0.267346564822988 0.790611100844074 0.996668270879977
"CN_bulk2208" "cg00062496" 0.0327881501316322 0.0540219552376551 0.606941196174585 0.547407376749643 0.989819281127691
"CN_bulk2209" "cg00062592" 0.0460627952438492 0.0601487484116339 0.76581469207994 0.448396861051596 0.986624022474026
"CN_bulk2210" "cg00062678" 0.020374678099746 0.0408105219144681 0.499250613418958 0.620407622396684 0.991972848795649
"CN_bulk2211" "cg00062703" 0.0782680646964903 0.0693936213857886 1.12788557699511 0.266259415285605 0.977563210081987
"CN_bulk2212" "cg00062736" -0.770694531090964 0.33597816667058 -2.29388278032547 0.0272683901687366 0.933758636457024
"CN_bulk2213" "cg00062776" -0.129612177991942 0.0710426960153065 -1.82442651055945 0.0757557156223663 0.963055210492883
"CN_bulk2214" "cg00062873" -0.0685172255426159 0.121923270487981 -0.561970042867003 0.577352158486249 0.990507909998191
"CN_bulk2215" "cg00063006" -0.0380891450659919 0.0713309824470776 -0.533977575512174 0.596387825359228 0.991121460012328
"CN_bulk2216" "cg00063040" -0.0443762178242165 0.0642687824855371 -0.690478582416009 0.493982357022795 0.988118521048184
"CN_bulk2217" "cg00063066" 0.0516826036306678 0.134805825889612 0.383385534635492 0.703515928427437 0.994134040346506
"CN_bulk2218" "cg00063073" -0.0777649154965173 0.0750782932038525 -1.03578427502834 0.306682786075112 0.980050656904273
"CN_bulk2219" "cg00063077" -0.112892074489892 0.769861126048017 -0.146639531040369 0.88417195139062 0.998225760287976
"CN_bulk2220" "cg00063111" 0.0315614503340325 0.086910406565389 0.363149265793464 0.718454365051443 0.99465184004392
"CN_bulk2221" "cg00063144" 0.05135656276644 0.0628726094270479 0.816835236113905 0.418984480906266 0.984893870474171
"CN_bulk2222" "cg00063174" 0.0574528421992188 0.185738635427726 0.309320901744078 0.758724036014779 0.995710849840669
"CN_bulk2223" "cg00063223" 0.0437272759293513 0.0580431694874901 0.753357825140403 0.455759019789809 0.986867698283937
"CN_bulk2224" "cg00063246" -0.0968558611294711 0.0668915905567544 -1.44795272953322 0.1556222807616 0.971277141163928
"CN_bulk2225" "cg00063268" 0.0893985084712004 0.0468666747956653 1.90750696227053 0.0638386374043199 0.959066873354831
"CN_bulk2226" "cg00063279" 0.177375967359734 0.0964843970910235 1.83839017196114 0.0736297541352101 0.962693737161707
"CN_bulk2227" "cg00063284" -0.0321019644800673 0.0536422546633106 -0.598445473285147 0.553002781339713 0.98994958699481
"CN_bulk2228" "cg00063291" 0.139174216413378 0.0853473236045474 1.63068050098718 0.111008643705196 0.964653976471583
"CN_bulk2229" "cg00063346" -0.0487753610926646 0.0655133131713281 -0.744510676251543 0.461030438463227 0.987054207517615
"CN_bulk2230" "cg00063348" -0.0172308800924466 0.0406437456140967 -0.423949117683442 0.673932233509517 0.993275980002562
"CN_bulk2231" "cg00063357" -0.0183664995893026 0.0744165608264596 -0.246806616502119 0.806352454985153 0.996808745038366
"CN_bulk2232" "cg00063369" 0.045665976272415 0.0656374345483551 0.695730669344989 0.490722859473441 0.987963273005788
"CN_bulk2233" "cg00063392" 0.0155958798712047 0.0380846276715768 0.409505903686283 0.684408966635566 0.993635968608525
"CN_bulk2234" "cg00063402" 0.0804902341223276 0.064132098626141 1.25506939343349 0.216922320134937 0.973796423492008
"CN_bulk2235" "cg00063456" -0.0465286275094755 0.0794319007179351 -0.585767520214578 0.561406487690836 0.990276369104405
"CN_bulk2236" "cg00063471" 0.0283616583853611 0.126421706761869 0.224341682388324 0.823662649625806 0.997240079873071
"CN_bulk2237" "cg00063503" -0.161829480621477 0.104120854852655 -1.5542465613684 0.128204076370569 0.967440816968409
"CN_bulk2238" "cg00063535" -0.0241024775339689 0.0426975458692287 -0.564493275744429 0.575650988995574 0.990507909998191
"CN_bulk2239" "cg00063567" -0.0762376099398878 0.480653421938646 -0.158612435613991 0.874792729181532 0.997985792041098
"CN_bulk2240" "cg00063649" -0.380529475451374 0.156491466219801 -2.43163083996477 0.0197255899227755 0.922610388943213
"CN_bulk2241" "cg00063654" 0.0376906538943158 0.0671850378918422 0.56099773218841 0.578008348552919 0.990507909998191
"CN_bulk2242" "cg00063661" -0.0454609839018076 0.11922808212194 -0.381294264679294 0.705054330940295 0.994134040346506
"CN_bulk2243" "cg00063699" 0.134028487785116 0.130535605532694 1.02675808058781 0.310860813536431 0.980414575058944
"CN_bulk2244" "cg00063703" -0.00502897618683843 0.190034756542494 -0.0264634547823566 0.979022632809301 0.999611429386295
"CN_bulk2245" "cg00063734" -0.0192603749513042 0.0800829455450202 -0.240505326324149 0.811198339597642 0.996953763762383
"CN_bulk2246" "cg00063744" -0.011468094101542 0.110071892682587 -0.104187307241209 0.917554672240252 0.998596707966054
"CN_bulk2247" "cg00063748" 0.120061917418584 0.0458889735381001 2.61635657025321 0.0125780706737912 0.915771216013478
"CN_bulk2248" "cg00063773" -0.02551691760465 0.0947517426591498 -0.2693028844487 0.789116325662585 0.996596685151764
"CN_bulk2249" "cg00063828" 0.0196736724440504 0.0583620077321242 0.337097252280123 0.737851063516025 0.994843123098683
"CN_bulk2250" "cg00063945" 0.013061237876096 0.0775027202796649 0.168526186293399 0.867040332847282 0.997985792041098
"CN_bulk2251" "cg00063959" -0.117685284036102 0.270390509136781 -0.435241918852147 0.665786117793199 0.993130619602183
"CN_bulk2252" "cg00063979" -0.0556390602334923 0.0514033996888826 -1.08240039706023 0.285721878591407 0.979086358799295
"CN_bulk2253" "cg00063987" -0.0272201401679287 0.113671188067186 -0.239463848586152 0.81199999757366 0.997013876550925
"CN_bulk2254" "cg00064020" -0.071390663117555 0.0378035907643528 -1.88846248925309 0.0664183002051945 0.959700251366324
"CN_bulk2255" "cg00064051" -0.123473881898332 0.116322090292097 -1.06148266067327 0.294999945643569 0.979584794632531
"CN_bulk2256" "cg00064074" -0.174421469829061 0.0721761594866178 -2.41660779777844 0.0204448259583027 0.922759316154028
"CN_bulk2257" "cg00064080" -0.127279856436744 0.102494749196731 -1.24181831200386 0.221720097827464 0.97412388600158
"CN_bulk2258" "cg00064154" -0.0309360568568446 0.0846276452560146 -0.365554976311313 0.716672462593867 0.994473143874795
"CN_bulk2259" "cg00064172" -0.0260661087181709 0.0536603918256782 -0.48576068551362 0.629854943797425 0.992542275690098
"CN_bulk2260" "cg00064218" -0.0988089864719146 0.0937863754110519 -1.05355373889703 0.298571051917513 0.979584794632531
"CN_bulk2261" "cg00064235" -0.0811036808709557 0.0586286669890912 -1.38334512851958 0.174427227992747 0.973342253716941
"CN_bulk2262" "cg00064250" -0.00131917165479218 0.118508701904018 -0.0111314328281193 0.991175333562105 0.999918081195256
"CN_bulk2263" "cg00064255" 0.0281805985495115 0.185877048810346 0.151608812007042 0.88027703444277 0.99807302252178
"CN_bulk2264" "cg00064261" -0.0256658490872066 0.0440893903857414 -0.582132092611264 0.563828055271391 0.990405050551017
"CN_bulk2265" "cg00064267" 0.031842961464438 0.0920704348243337 0.345854361665533 0.731310956594586 0.99475400880955
"CN_bulk2266" "cg00064284" 0.157927464321681 0.0691961873182289 2.28231453844968 0.0280068490823567 0.933758636457024
"CN_bulk2267" "cg00064296" -0.0249241111123259 0.108486577746322 -0.229743730792271 0.819491638365211 0.997173046370784
"CN_bulk2268" "cg00064336" 0.152225771636944 0.0993271697775245 1.53256930583951 0.133454717184973 0.968404708184896
"CN_bulk2269" "cg00064341" 0.0116846049658523 0.0687294273115227 0.170008763682705 0.865882102377795 0.997985792041098
"CN_bulk2270" "cg00064347" -0.0256894468359005 0.130695860110992 -0.196558994401843 0.84519337944728 0.997664697504895
"CN_bulk2271" "cg00064363" -0.163207117628847 0.122593175358941 -1.33129040137016 0.190823511537503 0.973361562133929
"CN_bulk2272" "cg00064388" 0.0600626575995896 0.0989312777121189 0.60711494876642 0.54729324506294 0.989816482617957
"CN_bulk2273" "cg00064392" -0.105980256529718 0.0909356736643478 -1.16544203456282 0.250918749864549 0.976720600413734
"CN_bulk2274" "cg00064408" -0.0231348377699662 0.0503733048650351 -0.459267817189109 0.648591587830785 0.992908249199353
"CN_bulk2275" "cg00064415" 0.171014000102332 0.73832497512236 0.231624292641585 0.818040862723875 0.997050269786875
"CN_bulk2276" "cg00064464" -0.00596997267754294 0.0235277800541283 -0.253741435180384 0.801028287969608 0.996808745038366
"CN_bulk2277" "cg00064525" -0.0252242876360025 0.0504429622858375 -0.500055636960174 0.619845875536125 0.991904811404141
"CN_bulk2278" "cg00064531" -0.0788854478217541 0.0568308673628846 -1.38807397251292 0.172993552359488 0.973293331589925
"CN_bulk2279" "cg00064589" -0.139300800991717 0.0698431933822308 -1.99447926484926 0.0531231911797576 0.954588560550697
"CN_bulk2280" "cg00064637" -0.0339734007341521 0.0486302143986735 -0.698606846674292 0.488942975920916 0.987963273005788
"CN_bulk2281" "cg00064655" 0.15892540713607 0.0909634707641076 1.74713438043943 0.0884854571690946 0.963055210492883
"CN_bulk2282" "cg00064733" -0.223559448661274 0.528726681744648 -0.422826114853126 0.674744512964997 0.993275980002562
"CN_bulk2283" "cg00064778" -0.0953130417926341 0.0708713907906751 -1.34487330824577 0.186435463793936 0.973361562133929
"CN_bulk2284" "cg00064840" -0.0171269667959118 0.0405475845570331 -0.422391789375801 0.675058770704861 0.993286017880085
"CN_bulk2285" "cg00064950" -0.0465385210558717 0.0446286937412847 -1.04279370858709 0.303465045722006 0.979738133223816
"CN_bulk2286" "cg00064972" -0.169119316888246 0.101449298247399 -1.66703289041807 0.103520052864325 0.964109017791691
"CN_bulk2287" "cg00065048" 0.107936398620868 0.0510098019515034 2.11599328935813 0.0407823880044835 0.943475426725105
"CN_bulk2288" "cg00065061" -0.104781804894872 0.0806291441147928 -1.29955248868439 0.201383942163818 0.973361562133929
"CN_bulk2289" "cg00065071" 0.025750653727642 0.0369075560112427 0.697706825122691 0.489499553408415 0.987963273005788
"CN_bulk2290" "cg00065088" 0.0425824227593354 0.0364280957297794 1.16894451676004 0.249521423553946 0.976574674646106
"CN_bulk2291" "cg00065128" 0.0184513672881252 0.0770086134127608 0.239601344192853 0.811894151155372 0.997009481182276
"CN_bulk2292" "cg00065142" 0.0313795758799562 0.0379312042115725 0.827276025958136 0.413114010803108 0.984716392979508
"CN_bulk2293" "cg00065215" -0.315931004214297 0.136075488080888 -2.32173338982622 0.0255616478375743 0.932293925214386
"CN_bulk2294" "cg00065261" 0.0301240143339252 0.036430256173629 0.82689548463102 0.41332708264968 0.984716392979508
"CN_bulk2295" "cg00065302" 0.0209361418442783 0.0560918787670045 0.373247291844925 0.710985576277591 0.994361026797767
"CN_bulk2296" "cg00065368" -0.104320481508108 0.145045782746214 -0.719224506448676 0.476290393771421 0.987658431404794
"CN_bulk2297" "cg00065385" -0.0487144370940711 0.0850572996673768 -0.572724942886415 0.570118343848053 0.990464661491418
"CN_bulk2298" "cg00065396" 0.136074124711163 0.107882544616872 1.26131734465857 0.214687241218595 0.973737368597771
"CN_bulk2299" "cg00065408" 0.12951039966803 0.0490733176005646 2.63912052415506 0.0118853821210741 0.915771216013478
"CN_bulk2300" "cg00065419" -0.0299245609461896 0.0565917476352582 -0.528779587070849 0.599955057688367 0.991121460012328
"CN_bulk2301" "cg00065430" -0.00382946996850511 0.0488393590109367 -0.0784095050806783 0.9379032412437 0.999091754800302
"CN_bulk2302" "cg00065446" -0.0714439159878264 0.0537975030601645 -1.32801546398774 0.191893227596174 0.973361562133929
"CN_bulk2303" "cg00065493" -0.00934827847270293 0.057020276850249 -0.163946564083757 0.870619922583073 0.997985792041098
"CN_bulk2304" "cg00065569" 0.0901265737899083 0.0574341080393042 1.569216914246 0.124676310331705 0.967166910729051
"CN_bulk2305" "cg00065570" 0.0324915625551316 0.0300198085500688 1.08233743399597 0.285749495088701 0.979086358799295
"CN_bulk2306" "cg00065581" 0.0281494601134568 0.0947705361108425 0.297027549580742 0.768021779055069 0.996192537086802
"CN_bulk2307" "cg00065591" -0.120726810479411 0.0827118602672287 -1.45960700302668 0.152406750226859 0.971096095147638
"CN_bulk2308" "cg00065598" 0.108433187719277 0.100945126344782 1.07417952352568 0.289343531076294 0.979093041743597
"CN_bulk2309" "cg00065613" -0.029308866923551 0.0452219766904514 -0.648111141274803 0.520710793693613 0.988988468022379
"CN_bulk2310" "cg00065726" -0.0166112666670138 0.0711191221515678 -0.233569624658923 0.816540800556026 0.997019549054013
"CN_bulk2311" "cg00065764" 0.0260454436282306 0.0585045806955984 0.445186399399152 0.658646346053618 0.993130619602183
"CN_bulk2312" "cg00065919" 0.0928936601361153 0.147835501181759 0.628358272495761 0.533432093625712 0.989421343475611
"CN_bulk2313" "cg00065921" -0.0418561954034675 0.0655321446591203 -0.638712430688659 0.526743474971289 0.989177278545782
"CN_bulk2314" "cg00065935" -0.0564241198315223 0.0788177458970505 -0.715880912215149 0.478329539571212 0.987658431404794
"CN_bulk2315" "cg00065942" 0.0286740239563422 0.0413960975988481 0.692674566434013 0.492618045190694 0.988083131889958
"CN_bulk2316" "cg00065944" -0.0269458405415913 0.0720077318145555 -0.374207600525261 0.710276789306575 0.994336480886475
"CN_bulk2317" "cg00065957" -0.00627604756642347 0.022386394281713 -0.280350979592558 0.78069003597728 0.996467064969801
"CN_bulk2318" "cg00065998" 0.00883339234367615 0.0513044230127259 0.172176039120156 0.864189505853888 0.997985792041098
"CN_bulk2319" "cg00066022" 0.0190799031822136 0.11208431265692 0.170228132108152 0.865710751041583 0.997985792041098
"CN_bulk2320" "cg00066110" 0.0338252481925716 0.0627504520946891 0.539043896313767 0.592920640129482 0.990961124355675
"CN_bulk2321" "cg00066111" 0.0400785883287692 0.0766043656371007 0.523189350834576 0.603802635514787 0.99123770156997
"CN_bulk2322" "cg00066151" -0.0124575170100917 0.0532995369712853 -0.233726552198813 0.816419822734923 0.997019549054013
"CN_bulk2323" "cg00066153" 0.024236885949646 0.0699118950589076 0.346677570808573 0.730697188941194 0.99475400880955
"CN_bulk2324" "cg00066182" -0.0219874308396888 0.0436398525748549 -0.503838339095533 0.617209388694235 0.991774086826263
"CN_bulk2325" "cg00066184" -0.0507091405449188 0.0397988145890948 -1.27413695780812 0.210155354396519 0.973510398617205
"CN_bulk2326" "cg00066198" -0.0193800662764032 0.0763059553884323 -0.25397842380388 0.800846509298247 0.996808745038366
"CN_bulk2327" "cg00066239" -0.0432405940884775 0.0762393346826186 -0.567169090187977 0.573849640012521 0.990507909998191
"CN_bulk2328" "cg00066249" 0.0585067179898411 0.0572785241985625 1.02144248317259 0.313339459985893 0.980580194888423
"CN_bulk2329" "cg00066270" -0.0863382779696789 0.0640524345090655 -1.34793124775701 0.185458339130971 0.973361562133929
"CN_bulk2330" "cg00066351" -0.00450626372360746 0.0587725430293649 -0.0766729409914417 0.939275728070401 0.99911199216338
"CN_bulk2331" "cg00066360" 0.0132264374430436 0.0554385964869988 0.238578143769304 0.812681913423909 0.997019549054013
"CN_bulk2332" "cg00066413" -0.0225955260771891 0.0917035346353439 -0.24639754800117 0.806666809085593 0.996808745038366
"CN_bulk2333" "cg00066449" 0.0768576381726469 0.0607545700270625 1.26505114164106 0.213359807728727 0.973510398617205
"CN_bulk2334" "cg00066468" 0.0255513914412281 0.09034642948811 0.282815730361439 0.778813796104188 0.996445075708981
"CN_bulk2335" "cg00066499" 0.639817439051766 0.478999944263174 1.3357359363287 0.189378738468801 0.973361562133929
"CN_bulk2336" "cg00066508" -0.0738422485152403 0.0776052063516173 -0.951511528500709 0.347204795900258 0.981741266159092
"CN_bulk2337" "cg00066511" 0.0102245911603837 0.0537202776520762 0.190330199456602 0.850037663335108 0.997820538966244
"CN_bulk2338" "cg00066512" 0.00697370749156081 0.106796265039977 0.0652991702373708 0.948269384994895 0.999297192479264
"CN_bulk2339" "cg00066535" -0.0578339137001663 0.0723367576555865 -0.799509344551053 0.428837975148799 0.985725527805039
"CN_bulk2340" "cg00066554" 0.0647963143138861 0.0400220084673594 1.61901705574651 0.113503451428099 0.964653976471583
"CN_bulk2341" "cg00066627" -0.0147287415793433 0.0618454962457626 -0.238153826445405 0.813008653264274 0.997019549054013
"CN_bulk2342" "cg00066640" -0.0254576968164177 0.0674898939156802 -0.377207539372098 0.708064266131166 0.994259178568157
"CN_bulk2343" "cg00066653" -0.102793333189356 0.0843541698153314 -1.21859219780589 0.230319251373539 0.974792012843308
"CN_bulk2344" "cg00066663" -0.0861313962090427 0.0514792050054323 -1.67312988224961 0.102305853359604 0.963535581707881
"CN_bulk2345" "cg00066668" 0.0259385224710448 0.0836782086007138 0.309979418833108 0.758226991787279 0.995666611205959
"CN_bulk2346" "cg00066671" 0.12307948036262 0.0755222149017051 1.62971227105578 0.11121402204818 0.964653976471583
"CN_bulk2347" "cg00066676" 0.0117719209719205 0.0912168831334544 0.129054190052709 0.897978039922774 0.99837919363808
"CN_bulk2348" "cg00066708" -0.015975174417476 0.0907862879481822 -0.17596461732849 0.861232265171807 0.997891192276197
"CN_bulk2349" "cg00066722" -0.00852965804733669 0.0550889443390073 -0.154834298418331 0.877750504901304 0.997985792041098
"CN_bulk2350" "cg00066750" -0.072597706384305 0.0906106769423456 -0.801204767849797 0.427867624782756 0.985725527805039
"CN_bulk2351" "cg00066751" -0.0377195096087061 0.0998999286541381 -0.377572938408136 0.707794950377868 0.994200308274604
"CN_bulk2352" "cg00066768" 0.0435450718859216 0.0380865580059858 1.14331864483732 0.259876120744484 0.976720600413734
"CN_bulk2353" "cg00066805" 0.0618584021989407 0.0701000997179309 0.882429589228072 0.382951383467756 0.983484651979664
"CN_bulk2354" "cg00066816" 0.0130795236348909 0.0479184890954546 0.272953590185955 0.786329071748225 0.996540528062522
"CN_bulk2355" "cg00066817" -0.130963758693744 0.0779423007825401 -1.68026549612815 0.100899789795842 0.963139133211657
"CN_bulk2356" "cg00066828" -0.023900623536093 0.0669914235847205 -0.356771393368991 0.723186116463087 0.99475400880955
"CN_bulk2357" "cg00066832" 0.00251331397436495 0.0571129692990103 0.0440060113353011 0.965124158921151 0.999297192479264
"CN_bulk2358" "cg00066854" 0.0282474873223498 0.0646135428919806 0.437175955040466 0.664395056800839 0.993130619602183
"CN_bulk2359" "cg00066903" -0.0884473234238111 0.0597843877778265 -1.4794384740127 0.147056049882162 0.97046749226066
"CN_bulk2360" "cg00066910" 0.0587235217309905 0.0549249353901068 1.06915959598139 0.291570760189511 0.979223411961866
"CN_bulk2361" "cg00066919" -0.092331336813458 0.0529438196851914 -1.7439492912009 0.089046359858201 0.963055210492883
"CN_bulk2362" "cg00066925" 0.0703855994932654 0.0737848202605276 0.95393062210818 0.345994275342804 0.981741266159092
"CN_bulk2363" "cg00066942" 0.0961219712770856 0.0803061212856001 1.19694451354758 0.238553517463066 0.975338099485302
"CN_bulk2364" "cg00067018" -0.0289594921062818 0.0670530024368455 -0.431889565773845 0.668200137251565 0.993174053505832
"CN_bulk2365" "cg00067049" 0.14349497286806 0.117081456847799 1.22559948203067 0.227699328240742 0.97450736232375
"CN_bulk2366" "cg00067054" -0.024548269158154 0.0679617297200373 -0.361207245008016 0.719893975635862 0.994748392134794
"CN_bulk2367" "cg00067058" 0.00104307274117678 0.0507416407370884 0.020556543423208 0.983704220209957 0.999766902397425
"CN_bulk2368" "cg00067095" 0.0470111973535537 0.06115109671805 0.768771123931084 0.446659927764 0.986624022474026
"CN_bulk2369" "cg00067102" 0.00399986828232274 0.052757795055744 0.0758156833145978 0.939953327773079 0.999158696257875
"CN_bulk2370" "cg00067124" 0.110254968435116 0.125758361595245 0.876720776547436 0.386006900799758 0.98363045604984
"CN_bulk2371" "cg00067126" 0.0944512162396962 0.0647921875239947 1.45775624884895 0.152913855255643 0.971117056226036
"CN_bulk2372" "cg00067133" -0.0847214209177628 0.0695154767227624 -1.21874185306452 0.230263065693467 0.974792012843308
"CN_bulk2373" "cg00067141" -0.858194782004914 0.463729553656903 -1.85063637897847 0.0718071915844803 0.961348576490422
"CN_bulk2374" "cg00067177" -0.0971728696392047 0.088833027130013 -1.09388222802523 0.280717088784869 0.978692027947653
"CN_bulk2375" "cg00067196" -0.0244342847623963 0.0496115664646323 -0.492511857689786 0.625118938075355 0.992288064507736
"CN_bulk2376" "cg00067274" 0.00693324145085378 0.0647896445482156 0.10701156796275 0.915328402044687 0.998596707966054
"CN_bulk2377" "cg00067365" -0.437555301794591 1.6234458345852 -0.269522575051842 0.788948515773035 0.996596685151764
"CN_bulk2378" "cg00067414" -0.0276010433343961 0.105380201637453 -0.261918680221869 0.794762587826748 0.996728439011129
"CN_bulk2379" "cg00067424" -0.137572397528179 0.0839931396517928 -1.63790040589634 0.109486965331758 0.964653976471583
"CN_bulk2380" "cg00067427" 0.080796272197052 0.053883036186093 1.4994751208527 0.141802622627357 0.969097882173279
"CN_bulk2381" "cg00067471" 0.00289172620262801 0.0523577346364571 0.0552301627010134 0.956237074347567 0.999297192479264
"CN_bulk2382" "cg00067518" -0.0528175554914287 0.0537678923307776 -0.982325198214903 0.33199466651049 0.981361730917132
"CN_bulk2383" "cg00067528" 0.196328142709079 0.0796205495042735 2.46579738436171 0.0181745641464914 0.918040207310035
"CN_bulk2384" "cg00067574" 0.0278579591671918 0.101269825304919 0.275086474014473 0.784701962835941 0.996517356212039
"CN_bulk2385" "cg00067576" 0.0674376604109289 0.0635367069178343 1.06139684730811 0.295038435339608 0.979584794632531
"CN_bulk2386" "cg00067588" -0.0170393955098942 0.0730125725412599 -0.233376183263029 0.816689933712108 0.997019549054013
"CN_bulk2387" "cg00067606" 0.0584958568138316 0.125048456187846 0.46778551768732 0.642541562469384 0.992898644929884
"CN_bulk2388" "cg00067642" -0.0285084175506532 0.0907306799287155 -0.314209235211854 0.755036838157544 0.995593041630346
"CN_bulk2389" "cg00067676" -0.0476133630497096 0.0384847111551475 -1.23720203739508 0.223409916115703 0.974459709316089
"CN_bulk2390" "cg00067696" -0.00907390826730581 0.0585700116423525 -0.15492413289439 0.877680155774071 0.997985792041098
"CN_bulk2391" "cg00067702" 0.0828444718427467 0.0580358035024937 1.42747178195244 0.161402493052136 0.971712227271739
"CN_bulk2392" "cg00067720" -0.0157240535302051 0.0682420806593477 -0.230415798848467 0.818973091677827 0.997126899752047
"CN_bulk2393" "cg00067742" 0.0835748259935957 0.0625184334507704 1.33680294563692 0.189033216020131 0.973361562133929
"CN_bulk2394" "cg00067751" -0.0568856527462996 0.0908202689123284 -0.626354154502814 0.534731855303089 0.989454409653953
"CN_bulk2395" "cg00067753" -0.0894081654156786 0.10043978289192 -0.890166852629376 0.378834827736513 0.983392306952265
"CN_bulk2396" "cg00067758" 0.0192964073766866 0.054661679331264 0.353015267967626 0.7259779574191 0.99475400880955
"CN_bulk2397" "cg00067768" -0.204155378413777 0.122381042465234 -1.66819447114756 0.103287814034673 0.963968474945185
"CN_bulk2398" "cg00067803" -0.0412314359603281 0.0512241298165454 -0.804922135485653 0.425744697701393 0.985590411906664
"CN_bulk2399" "cg00067814" 0.0124887924728121 0.114410823826637 0.10915743856312 0.913637344266316 0.998560728230223
"CN_bulk2400" "cg00067824" -0.16933108304173 0.205083626944488 -0.825668462980542 0.414014574159913 0.984716392979508
"CN_bulk2401" "cg00067858" 0.0921134225416999 0.0937728297515361 0.982303965719783 0.332004990935489 0.981361730917132
"CN_bulk2402" "cg00067884" -0.0593905798274616 0.0704153389712102 -0.843432421048827 0.404130225803206 0.984375700849369
"CN_bulk2403" "cg00067941" -0.0706488052869775 0.0737497291512475 -0.957953420304628 0.343987448995825 0.981741266159092
"CN_bulk2404" "cg00067981" 0.0328745754139982 0.0700150742663821 0.469535678687168 0.641301470607316 0.992898644929884
"CN_bulk2405" "cg00068038" -0.0159512348310616 0.0423734459046929 -0.376444126515918 0.708627058609539 0.994289304213391
"CN_bulk2406" "cg00068102" 0.0343970808852764 0.0745652706758696 0.461301629746619 0.647144782445343 0.992908249199353
"CN_bulk2407" "cg00068115" 0.0252354287450927 0.0458058884278819 0.550921063016255 0.584830232488574 0.990719951106896
"CN_bulk2408" "cg00068153" 0.0525487748707102 0.0513090813061743 1.02416128944384 0.312070005445042 0.98046330460219
"CN_bulk2409" "cg00068155" -0.0288063821596203 0.0679924977691654 -0.423670009262168 0.674134078663088 0.993275980002562
"CN_bulk2410" "cg00068160" -0.155145826459935 0.0693717400489487 -2.23644132827667 0.0311144563080494 0.939079448040984
"CN_bulk2411" "cg00068174" 0.0515572489998855 0.0795470710715831 0.648135101712168 0.520695461761036 0.988988468022379
"CN_bulk2412" "cg00068196" -0.136174711895236 0.0533272612833418 -2.55356657398369 0.0146855001080497 0.915771216013478
"CN_bulk2413" "cg00068217" -0.0927322620925456 0.0654427409893469 -1.41699844307623 0.164422721641327 0.972412111588957
"CN_bulk2414" "cg00068265" 0.0372286632790303 0.0551303375295025 0.675284515700773 0.503479352237354 0.988472920432132
"CN_bulk2415" "cg00068305" -0.0267972012150142 0.107863753231133 -0.248435646009764 0.805100928611516 0.996808745038366
"CN_bulk2416" "cg00068316" -0.014377937179121 0.0760194047423129 -0.189135092912904 0.850967805471953 0.997868515276392
"CN_bulk2417" "cg00068377" -0.130335202082764 0.151838206773678 -0.858382121681899 0.395926498757651 0.984051373076134
"CN_bulk2418" "cg00068391" -0.00433654068004252 0.0397252175564011 -0.10916342179588 0.913632629731389 0.998560728230223
"CN_bulk2419" "cg00068408" -0.00467108470047843 0.149145300641309 -0.0313190203137026 0.975174855663184 0.999484380523275
"CN_bulk2420" "cg00068412" 0.1067910370835 0.118856199498655 0.898489414384377 0.374438575260106 0.983245516337995
"CN_bulk2421" "cg00068428" -0.100676187717424 0.0562295870163488 -1.79044864206726 0.0811470397330108 0.963055210492883
"CN_bulk2422" "cg00068433" -0.0790724770042368 0.0505736949156151 -1.56350998550083 0.126011764318807 0.967416551652576
"CN_bulk2423" "cg00068503" 0.0944482951771284 0.039098853824879 2.41562823299516 0.0204925381697911 0.922759316154028
"CN_bulk2424" "cg00068519" 0.026585286448514 0.0888100482673868 0.299349983106323 0.766262563276436 0.996150009779959
"CN_bulk2425" "cg00068571" 0.0688637045100233 0.0595222998741423 1.15693957820234 0.254334411808506 0.976720600413734
"CN_bulk2426" "cg00068621" 0.16346187592675 0.0984532556550711 1.66029934550296 0.104874820604992 0.964164043891156
"CN_bulk2427" "cg00068622" 0.857494758717634 0.753135211266729 1.13856681494864 0.261829701805935 0.976737415691457
"CN_bulk2428" "cg00068684" -0.0971612962986707 0.0370001085995746 -2.62597327348892 0.0122810327018883 0.915771216013478
"CN_bulk2429" "cg00068745" 0.028979826257792 0.0492976307955402 0.587854340870549 0.560018815787808 0.990222012951479
"CN_bulk2430" "cg00068750" 0.0164270141750032 0.0423699267980443 0.387704568226004 0.700342708574967 0.993982543876033
"CN_bulk2431" "cg00068779" 0.0398020966705083 0.0744120505219491 0.534887782171356 0.595764210127722 0.991121460012328
"CN_bulk2432" "cg00068810" 0.0941414522634699 0.0800501629646423 1.17603073843899 0.246711647788603 0.97627870817571
"CN_bulk2433" "cg00068909" 0.162647435779298 0.0630508247433526 2.57962423872093 0.0137744548530567 0.915771216013478
"CN_bulk2434" "cg00069002" -0.0541378762121941 0.0461089036022559 -1.17413063384021 0.247462794183431 0.97627870817571
"CN_bulk2435" "cg00069003" -0.131345449328175 0.0862271956911219 -1.52324853284888 0.135764906781594 0.968454748985865
"CN_bulk2436" "cg00069014" -0.0463416423070449 0.0591868617415903 -0.782971776901643 0.438372527526672 0.986305956814925
"CN_bulk2437" "cg00069017" -0.0120098590623396 0.0818897338495659 -0.14665890945991 0.884156756891386 0.998225760287976
"CN_bulk2438" "cg00069059" 0.0292998828732952 0.0421944175330008 0.694401880305122 0.491546382877081 0.987963273005788
"CN_bulk2439" "cg00069224" -0.148080679068457 0.0714741274325574 -2.07180814075954 0.044942974906401 0.948029859538254
"CN_bulk2440" "cg00069242" -0.0399128588521078 0.0675619234314557 -0.590759659064488 0.558089749049582 0.990123719504364
"CN_bulk2441" "cg00069261" -0.0521516948131611 0.0842587656754972 -0.618946816928354 0.53955021359121 0.989474480195935
"CN_bulk2442" "cg00069314" 0.124733619670327 0.581817604657561 0.214386121478297 0.831362988849792 0.997384855108687
"CN_bulk2443" "cg00069341" 0.00755878087070868 0.0733776261618667 0.103012066021793 0.918481274527658 0.998596707966054
"CN_bulk2444" "cg00069391" 0.0552501513505374 0.127205186809555 0.43433882482524 0.66643608049821 0.993157082883095
"CN_bulk2445" "cg00069401" -0.0915757706914347 0.0770848346313912 -1.18798686057169 0.242023226287046 0.975952724217525
"CN_bulk2446" "cg00069417" 0.0428624190328074 0.0414499691515106 1.03407601767166 0.307470522324236 0.980159686163622
"CN_bulk2447" "cg00069432" 0.0299827679780905 0.0635474441421896 0.47181705547438 0.639686541331057 0.992898644929884
"CN_bulk2448" "cg00069462" -0.122684546988797 0.0766729163240483 -1.6001027855819 0.117646567891821 0.965598432270946
"CN_bulk2449" "cg00069463" -0.0314962508458665 0.0541066091982224 -0.582114667923069 0.56383967447846 0.990405050551017
"CN_bulk2450" "cg00069642" -0.0125716037854806 0.0499704767150201 -0.251580625439618 0.80268622068453 0.996808745038366
"CN_bulk2451" "cg00069658" 0.0576192835093261 0.0574186256197893 1.00349464807579 0.321808109763739 0.980933310732557
"CN_bulk2452" "cg00069662" 0.0409105894409362 0.0577817169783723 0.708019622474165 0.483143346667522 0.987900561607589
"CN_bulk2453" "cg00069760" 0.0337368357241526 0.0427082694548987 0.789936847237038 0.434341544964911 0.985993980212006
"CN_bulk2454" "cg00069771" -0.532540595407529 0.906537648571339 -0.587444543805531 0.560291181951146 0.990222012951479
"CN_bulk2455" "cg00069815" -0.141633177120424 0.153317702053048 -0.923788807318665 0.361276843329017 0.981949694136485
"CN_bulk2456" "cg00069860" -0.154154917734503 0.102356329387384 -1.50606140975492 0.140108826553094 0.968665073512431
"CN_bulk2457" "cg00069969" -0.0579934392438511 0.0849117457530097 -0.682984888952134 0.498653780640725 0.988253982200318
"CN_bulk2458" "cg00070042" 0.00398975795312819 0.0604960586966599 0.065950708840946 0.947753993232432 0.999297192479264
"CN_bulk2459" "cg00070043" 0.204585071580136 0.251726719393033 0.812726881252157 0.421308368434353 0.985156394488635
"CN_bulk2460" "cg00070052" -0.00678674520203048 0.0608862897289111 -0.111465901966562 0.911818608527818 0.998549085761567
"CN_bulk2461" "cg00070105" -0.0582721187993901 0.0646994062268607 -0.900659251725835 0.37329780204135 0.983117586197528
"CN_bulk2462" "cg00070162" -0.0569904988503092 0.0857583387398757 -0.664547607704647 0.510250362988507 0.988651793708969
"CN_bulk2463" "cg00070172" 0.000678616266973547 0.0413952223801943 0.016393589113758 0.98700397548278 0.999776111938286
"CN_bulk2464" "cg00070181" -0.117595766191096 0.128044544371874 -0.918397318432937 0.364056151808849 0.982182249628006
"CN_bulk2465" "cg00070185" -0.0611777501361133 0.180614698508606 -0.338719664796265 0.736637884916656 0.994835245710329
"CN_bulk2466" "cg00070241" -0.024920048213441 0.0421455746486177 -0.59128505000129 0.557741259881119 0.9901064633232
"CN_bulk2467" "cg00070370" -0.078378118864159 0.100816868826531 -0.777430600418857 0.441595343679758 0.986346448810709
"CN_bulk2468" "cg00070380" 0.0300991571997159 0.0553336494999161 0.54395756418997 0.589567119423798 0.990934206721087
"CN_bulk2469" "cg00070383" -0.0252982713560818 0.0578281362934034 -0.4374733992416 0.664181225574386 0.993130619602183
"CN_bulk2470" "cg00070424" 0.0237234209695226 0.0419712841063764 0.565229810681882 0.575154879556923 0.990507909998191
"CN_bulk2471" "cg00070460" 0.0433794575930561 0.0432306262108009 1.00344273019617 0.321832830236625 0.980933310732557
"CN_bulk2472" "cg00070529" 0.0424874045604947 0.0984766310550244 0.431446568645861 0.668519405715872 0.993174053505832
"CN_bulk2473" "cg00070588" -0.0325080283278366 0.0593187627389686 -0.548022696813279 0.586799598862814 0.990762527925747
"CN_bulk2474" "cg00070621" -0.0118974625049327 0.05394608377781 -0.220543581141781 0.826598335554805 0.997269694571448
"CN_bulk2475" "cg00070635" -0.0973077366016054 0.105047312332754 -0.926322953350469 0.359975280357472 0.981891770512143
"CN_bulk2476" "cg00070678" -0.0560979477764647 0.0548625167234359 -1.0225186726168 0.31283654813299 0.980580194888423
"CN_bulk2477" "cg00070680" 0.00512542035503812 0.0642384282953752 0.0797874495227512 0.936814324241276 0.999091754800302
"CN_bulk2478" "cg00070715" -0.0709551882096605 0.0875259456988594 -0.81067605317614 0.422471351617156 0.985175801617694
"CN_bulk2479" "cg00070722" -0.0750443403101249 0.0539073207982749 -1.39209923993341 0.17178040944543 0.972980931751483
"CN_bulk2480" "cg00070753" -0.0399188464308212 0.0707941887412623 -0.563871797114818 0.576069762980449 0.990507909998191
"CN_bulk2481" "cg00070771" 0.0373064859405063 0.0486454187069216 0.766906461742471 0.447754971858515 0.986624022474026
"CN_bulk2482" "cg00070814" 0.0819315271174849 0.136489210894204 0.600278414540705 0.551793119003615 0.989891429021636
"CN_bulk2483" "cg00070868" 0.030346774813826 0.0411275521617577 0.737869705798924 0.465010501428549 0.987395261379142
"CN_bulk2484" "cg00070870" -0.091017051133485 0.0525494375608295 -1.73202712261433 0.0911723593819043 0.963055210492883
"CN_bulk2485" "cg00070899" -0.114201766156806 0.0569414248147212 -2.00560078235487 0.0518723066546783 0.953543116751654
"CN_bulk2486" "cg00070908" 0.0612894178627384 0.0505597933099795 1.21221654303403 0.232722301469401 0.974816773843531
"CN_bulk2487" "cg00070912" 0.0286510503063654 0.0790442082266436 0.362468686183992 0.71895875758055 0.994670797837382
"CN_bulk2488" "cg00070940" -0.0950871629549014 0.0532713627677728 -1.78495833435719 0.082047873455131 0.963055210492883
"CN_bulk2489" "cg00071012" 0.104661372945845 0.0675832288435915 1.54862936762113 0.129548393960489 0.967688995577628
"CN_bulk2490" "cg00071017" 0.0994065015605553 0.0774200207552836 1.28398960102024 0.206721492128468 0.973510398617205
"CN_bulk2491" "cg00071026" 0.0142788026705669 0.0452651383587203 0.315448117211292 0.754103284095684 0.995586757590604
"CN_bulk2492" "cg00071045" -0.0347310982707502 0.0188826819273167 -1.83930960678347 0.0734915662584232 0.962566634001381
"CN_bulk2493" "cg00071051" -0.000934425056553041 0.0418427268499536 -0.0223318394115148 0.982297120981694 0.999766902397425
"CN_bulk2494" "cg00071137" -0.0727335884630135 0.0850337335860945 -0.855349817015533 0.397581993016476 0.98417323984056
"CN_bulk2495" "cg00071161" -0.137537608575511 0.0738824025517237 -1.86157466223737 0.0702118791242313 0.961124736109292
"CN_bulk2496" "cg00071210" -0.0781957037094588 0.0682663525121563 -1.14545014977231 0.259003226165496 0.976720600413734
"CN_bulk2497" "cg00071215" -0.063694260591516 0.0662515678326707 -0.961400049465793 0.342274204435024 0.981711730773134
"CN_bulk2498" "cg00071241" 0.0310586659647391 0.0689090900354958 0.450719432642928 0.654687729646718 0.993025371672434
"CN_bulk2499" "cg00071265" -0.00230513627416104 0.0575395971510079 -0.0400617381472344 0.968248292767765 0.999297192479264
"CN_bulk2500" "cg00071274" 0.105568465140542 0.135146384505548 0.7811416156398 0.439435415340708 0.986305956814925
"CN_bulk2501" "cg00071323" 0.150944002636841 0.074350956686224 2.03015548641634 0.0492008603441466 0.952960928378661
"CN_bulk2502" "cg00071343" 0.0539759247001281 0.0636130756495583 0.848503615789294 0.401335606547696 0.984342939711089
"CN_bulk2503" "cg00071360" 0.0940718595552537 0.0688444835931265 1.36644004930333 0.179627886172192 0.973342253716941
"CN_bulk2504" "cg00071382" -0.0165867191640074 0.0460906101128707 -0.359871980939034 0.720884399799483 0.994748392134794
"CN_bulk2505" "cg00071391" 0.00623727939098621 0.0514418953979964 0.121249019748 0.904116367058941 0.998549085761567
"CN_bulk2506" "cg00071408" -0.0680334718390475 0.113533422230797 -0.599237391970317 0.552479983397554 0.989936760469472
"CN_bulk2507" "cg00071442" 0.0652465721403009 0.0536380000151513 1.2164244028836 0.23113425126536 0.974792012843308
"CN_bulk2508" "cg00071446" 0.178426838807245 0.103644993654575 1.72151912519674 0.0930811684339076 0.963055210492883
"CN_bulk2509" "cg00071452" 0.00990782220514985 0.0590431365000976 0.167806502033195 0.867602677201689 0.997985792041098
"CN_bulk2510" "cg00071554" -0.104877646505686 0.0923320337740597 -1.13587497446797 0.262941042863939 0.976960765524492
"CN_bulk2511" "cg00071556" -0.0194675477609897 0.0600959284813773 -0.323941209545042 0.747713468406012 0.995295287055381
"CN_bulk2512" "cg00071575" 0.00462752383773852 0.112746864054033 0.041043481577641 0.967470635629601 0.999297192479264
"CN_bulk2513" "cg00071605" 0.231295940353572 0.0758401524052284 3.04978211433059 0.00410330784839369 0.902982680699193
"CN_bulk2514" "cg00071618" 0.117758767270776 0.0711989697869811 1.65393920197296 0.106167855158425 0.96440300498686
"CN_bulk2515" "cg00071658" 0.0779815442535315 0.0983732597972235 0.792710787609099 0.432742360549178 0.985876295775881
"CN_bulk2516" "cg00071692" -0.00627099463962739 0.040647501205956 -0.154277494398807 0.878186558925786 0.997990924101129
"CN_bulk2517" "cg00071702" -0.0339463950241168 0.037468646326638 -0.905994700961025 0.37050225364766 0.982922991424456
"CN_bulk2518" "cg00071727" 0.119894039717856 0.0543516568345972 2.20589484664132 0.033350773986508 0.940300396167843
"CN_bulk2519" "cg00071739" -0.0445873857082473 0.0907938865077782 -0.491083567663199 0.626119564939077 0.992288064507736
"CN_bulk2520" "cg00071751" -0.0716108876414884 0.557787993036739 -0.128383702294523 0.898505097407633 0.99843545427837
"CN_bulk2521" "cg00071869" -0.0122315658783141 0.0457605526339891 -0.267294977316969 0.790650528432344 0.996668270879977
"CN_bulk2522" "cg00071872" 0.0755969969115054 0.0777274003675778 0.972591345574435 0.336750408909099 0.981513876040839
"CN_bulk2523" "cg00071887" -0.0506160493097553 0.0363959967511611 -1.39070375392702 0.172200232617837 0.973034921347498
"CN_bulk2524" "cg00071911" -0.00755153406363958 0.0445601876475788 -0.169468183647783 0.866304383935075 0.997985792041098
"CN_bulk2525" "cg00071950" -0.0423395205751904 0.096099948755586 -0.440577972449015 0.661951060474519 0.993130619602183
"CN_bulk2526" "cg00071984" -0.157781818068093 0.0948730266900262 -1.66308405637363 0.10431278282462 0.964164043891156
"CN_bulk2527" "cg00071998" 0.0661889355595759 0.0452387615605268 1.4631022883113 0.1514526725822 0.971096095147638
"CN_bulk2528" "cg00072099" 0.0063685515758819 0.151054336049559 0.0421606670979141 0.966585731441292 0.999297192479264
"CN_bulk2529" "cg00072158" -0.0367896862302355 0.0526438012311987 -0.69884175097205 0.488797768324836 0.987963273005788
"CN_bulk2530" "cg00072172" 0.0195295416367119 0.0922737954948415 0.211647754727979 0.833484023743202 0.997447071575406
"CN_bulk2531" "cg00072216" 0.20798403970588 0.194899655553406 1.06713395216283 0.292472874209537 0.979374330870417
"CN_bulk2532" "cg00072271" 0.0099718848213595 0.0572570632120944 0.174159907301238 0.862640713685712 0.997902916633912
"CN_bulk2533" "cg00072317" -0.184856701554568 0.104003062971406 -1.77741593634978 0.0832991315545308 0.963055210492883
"CN_bulk2534" "cg00072369" -0.00932549771904267 0.0909972362211503 -0.102481109386432 0.918899937565353 0.998604193504528
"CN_bulk2535" "cg00072406" -0.0929753793946931 0.0520849548880435 -1.78507170822253 0.0820291865582968 0.963055210492883
"CN_bulk2536" "cg00072407" -0.03121991120624 0.0668307499055017 -0.467148898529266 0.642992901629904 0.992898644929884
"CN_bulk2537" "cg00072426" 0.0398154717247826 0.0530536072697975 0.750476240424257 0.457472082436365 0.986956876820065
"CN_bulk2538" "cg00072449" 0.0181505748075446 0.0556510060132678 0.326149985558524 0.746054611385766 0.99522378768733
"CN_bulk2539" "cg00072454" 0.0308493122028414 0.0606739730725853 0.508443911624772 0.614006281740716 0.991598042711748
"CN_bulk2540" "cg00072478" -0.120237982392463 0.087217068303413 -1.37860610006032 0.175873219577368 0.973342253716941
"CN_bulk2541" "cg00072675" 0.0100619928800598 0.0636775824745893 0.15801468097623 0.875260571193147 0.997985792041098
"CN_bulk2542" "cg00072683" -0.031935687264209 0.0701585008084225 -0.455193410580619 0.651494167318128 0.992908249199353
"CN_bulk2543" "cg00072689" -0.0895286252358853 0.0856598752856416 -1.04516408572092 0.302382195676767 0.979584794632531
"CN_bulk2544" "cg00072700" -0.278494388763146 0.115627979113403 -2.40853806231458 0.0208409005940275 0.922890387629229
"CN_bulk2545" "cg00072711" 0.122155168318399 0.0760934364658474 1.60533120847059 0.116489148356844 0.965365768513025
"CN_bulk2546" "cg00072720" 0.0546691006622358 0.0964198339686167 0.566990197058728 0.573969983661527 0.990507909998191
"CN_bulk2547" "cg00072722" -0.0729171520464002 0.0901135050532342 -0.809170079482811 0.423326601881011 0.985188119334784
"CN_bulk2548" "cg00072891" -0.348774672266044 0.162244088112959 -2.14969110013559 0.0378410340866572 0.941205142433326
"CN_bulk2549" "cg00072957" 0.0504133158563107 0.0628349509859812 0.802313283693946 0.427233900724262 0.985711637906457
"CN_bulk2550" "cg00073003" 0.0623490703177288 0.102504135068634 0.608259074387403 0.546542016581958 0.989692861133
"CN_bulk2551" "cg00073010" -0.102734875193408 0.109712827979342 -0.936398022779544 0.354830922929117 0.981741266159092
"CN_bulk2552" "cg00073090" -0.0330613940959133 0.0391179972945559 -0.845170928536123 0.403170814047456 0.984358404764116
"CN_bulk2553" "cg00073140" -0.0568516756946613 0.0743904320523893 -0.764233707563678 0.44932733814693 0.986682266213681
"CN_bulk2554" "cg00073181" 0.0861635207483888 0.0452627155686406 1.90363127059229 0.0643565405962055 0.959066873354831
"CN_bulk2555" "cg00073243" 0.020444382192149 0.0516965516189112 0.395468973305178 0.694651828118683 0.993865595418126
"CN_bulk2556" "cg00073244" 0.0556416184030827 0.0529344901633959 1.05114110349095 0.299663604868236 0.979584794632531
"CN_bulk2557" "cg00073261" 0.0274618375765235 0.0567736203564604 0.48370770446029 0.631298280198095 0.992613291790201
"CN_bulk2558" "cg00073299" -0.0158014642527155 0.0818826104595069 -0.192977045602739 0.84797841712016 0.997782542118208
"CN_bulk2559" "cg00073322" -0.180849801812116 0.0886386332107823 -2.0403044954682 0.048132200426422 0.951228497543717
"CN_bulk2560" "cg00073380" -0.230259262525921 0.103612374601794 -2.22231430763805 0.0321315415761448 0.939613563748066
"CN_bulk2561" "cg00073384" -0.085871411406561 0.10861151027558 -0.790629015181532 0.433942176455233 0.985993980212006
"CN_bulk2562" "cg00073460" 0.0987209634442187 0.0525386945609481 1.87901439632643 0.0677308550519608 0.960572930428017
"CN_bulk2563" "cg00073543" -0.00197380647074249 0.0583128146534504 -0.0338485885559239 0.973170539380884 0.999405520726783
"CN_bulk2564" "cg00073549" 0.0476906768341582 0.0478767536788743 0.996113419761827 0.325335573260579 0.981232427251178
"CN_bulk2565" "cg00073550" -0.0875545181764673 0.0730060045361726 -1.1992783159786 0.237655545892419 0.975292184121342
"CN_bulk2566" "cg00073559" -0.00841774500699646 0.0757086508880437 -0.11118603895669 0.912039074796265 0.998549085761567
"CN_bulk2567" "cg00073565" 0.0868158701976657 0.0818630118126075 1.06050178554871 0.295440103929353 0.979584794632531
"CN_bulk2568" "cg00073592" 0.0882514038741573 0.0817803512322423 1.07912722976132 0.287160020506247 0.979086358799295
"CN_bulk2569" "cg00073694" -0.0542076196533145 0.0448823330881781 -1.20777187644892 0.234408439957289 0.975107661302216
"CN_bulk2570" "cg00073706" 0.0243845926280422 0.0524750213690358 0.464689522593143 0.644737792063937 0.992898644929884
"CN_bulk2571" "cg00073713" -0.0155564472742596 0.0756526843530491 -0.205629812177743 0.838149697958502 0.997565563138396
"CN_bulk2572" "cg00073716" -0.0496388109501662 0.0465862102773163 -1.0655258424044 0.293190425962281 0.979538181720485
"CN_bulk2573" "cg00073751" 0.0343551680654941 0.0615700747564537 0.557984836000106 0.580043994097783 0.99051363272838
"CN_bulk2574" "cg00073771" 0.0121400926593199 0.0940637577282534 0.129062382287471 0.897971600453782 0.99837919363808
"CN_bulk2575" "cg00073780" 0.244448867757308 0.146315123738495 1.67070130217164 0.102788080756121 0.963682564407523
"CN_bulk2576" "cg00073784" -0.0175440532253701 0.0507663177419685 -0.345584513624601 0.731512188602844 0.99475400880955
"CN_bulk2577" "cg00073794" -0.0802547782800068 0.0535584070052742 -1.49845342248704 0.142066830833145 0.969248852168895
"CN_bulk2578" "cg00073837" 0.109381994780713 0.0787633299626276 1.38874263991395 0.172791568490673 0.973170956313218
"CN_bulk2579" "cg00073869" 0.0580735003452482 0.122245863386643 0.475054932219437 0.637397573108594 0.99282428670168
"CN_bulk2580" "cg00073968" 0.114561497011076 0.0748387207839751 1.53077839667734 0.133896132086979 0.968441912540463
"CN_bulk2581" "cg00073973" -0.163944300801045 0.104582445188556 -1.56760822053322 0.125051588437186 0.967306775681229
"CN_bulk2582" "cg00074086" 0.263363728137998 0.14402865349826 1.82855092886902 0.0751224251247299 0.963055210492883
"CN_bulk2583" "cg00074091" -0.0172630371310703 0.0476915724189693 -0.36197248812463 0.719326581076633 0.994682727225089
"CN_bulk2584" "cg00074132" 0.101975755957105 0.254371631149737 0.400892801984968 0.690687017207439 0.993865595418126
"CN_bulk2585" "cg00074145" -0.0123868485902254 0.0955761650415578 -0.129601858212656 0.89754756323388 0.998373726474667
"CN_bulk2586" "cg00074174" 0.054098079378855 0.0627443637382095 0.862198230339387 0.393849241392069 0.98392674565515
"CN_bulk2587" "cg00074184" -0.0641065973228723 0.058535630895467 -1.09517222830235 0.280158680755558 0.978692027947653
"CN_bulk2588" "cg00074198" 0.154209075796499 0.0943589802869233 1.63428086365056 0.110247671322049 0.964653976471583
"CN_bulk2589" "cg00074244" -0.125935265947911 0.113818370626258 -1.10645816887892 0.27530671269564 0.978532753031351
"CN_bulk2590" "cg00074313" 0.236075541943132 0.120098274078106 1.96568638271687 0.0564839068640238 0.955692902421469
"CN_bulk2591" "cg00074348" 0.0337628176996026 0.0570470748097998 0.591841348783807 0.557372389627269 0.990098136375952
"CN_bulk2592" "cg00074354" -0.150336352796679 0.0997121278467162 -1.5077037873245 0.139688984486972 0.968613949445723
"CN_bulk2593" "cg00074365" -0.111719946656462 0.0797759408730373 -1.40042154857519 0.169293199741171 0.972980931751483
"CN_bulk2594" "cg00074369" -0.115355981402543 0.0910527776220148 -1.26691337063233 0.212700055238919 0.973510398617205
"CN_bulk2595" "cg00074415" 0.00614035186867731 0.0785283240882371 0.0781928296569503 0.938074479464073 0.999091754800302
"CN_bulk2596" "cg00074471" 0.0481946710767248 0.145301679788364 0.331686950535752 0.741901571516939 0.995064731015949
"CN_bulk2597" "cg00074482" -0.0381817896340813 0.0614459755581553 -0.621387963772245 0.53795979313503 0.989474480195935
"CN_bulk2598" "cg00074519" 0.0721770023917204 0.0685892347460442 1.05230802849689 0.299134821786371 0.979584794632531
"CN_bulk2599" "cg00074522" -0.113568718360954 0.0620333467743932 -1.83076884073316 0.0747837325614534 0.963055210492883
"CN_bulk2600" "cg00074568" -0.0395782181487376 0.0398195187424858 -0.993940142890508 0.326379135943924 0.981232427251178
"CN_bulk2601" "cg00074576" 0.235684237609112 0.0829838617184959 2.84012135285554 0.00713008201610164 0.902982680699193
"CN_bulk2602" "cg00074585" 0.100665858753052 0.110968136022557 0.907160040361399 0.369893466806155 0.982800358794621
"CN_bulk2603" "cg00074735" 0.0245338731673474 0.0747879182459452 0.328045943018043 0.744631664768306 0.995156183686157
"CN_bulk2604" "cg00074746" -0.0342510703992228 0.0870055461817995 -0.393665368500241 0.695972192403556 0.993865595418126
"CN_bulk2605" "cg00074771" 0.0238365899065113 0.0680310660838109 0.350378015201845 0.727940431429697 0.99475400880955
"CN_bulk2606" "cg00074782" 0.0587557247032174 0.0655932920966172 0.895758130521514 0.375877704128478 0.983354433693104
"CN_bulk2607" "cg00074785" -0.194245245295893 0.337992770583615 -0.574702367037285 0.568793216149314 0.990464661491418
"CN_bulk2608" "cg00074818" 0.00627302761921639 0.0590231888062536 0.106280730439826 0.915904431372267 0.998596707966054
"CN_bulk2609" "cg00074851" 0.136426358092662 0.0870621032369606 1.56700048609376 0.125193599346663 0.967404912413347
"CN_bulk2610" "cg00074853" 0.390802055740792 0.298800688806413 1.30790212466339 0.198563664678191 0.973361562133929
"CN_bulk2611" "cg00075019" -0.824801643584209 1.65056866922613 -0.499707560771111 0.620088735462314 0.991913431008845
"CN_bulk2612" "cg00075034" -0.0677888207079731 0.108324417503234 -0.625794463246936 0.535095136808006 0.989474480195935
"CN_bulk2613" "cg00075079" 0.0130366945062772 0.0574428640463962 0.226950635604582 0.821647579380559 0.997191230896026
"CN_bulk2614" "cg00075103" -0.21531997290353 0.0924889262294419 -2.32806219816387 0.0251874455690113 0.931986010220506
"CN_bulk2615" "cg00075123" -0.0525952307866092 0.0538437877723544 -0.976811494187149 0.334682976493977 0.981513876040839
"CN_bulk2616" "cg00075161" -0.0469877982228114 0.0542400316757214 -0.866293709113813 0.391627552060936 0.983714642146401
"CN_bulk2617" "cg00075192" -0.30153236538244 0.30015312265613 -1.00459513035915 0.321284422815363 0.980933310732557
"CN_bulk2618" "cg00075211" -0.0116420703482323 0.0485824913910784 -0.239635103406209 0.811868163294125 0.997009481182276
"CN_bulk2619" "cg00075331" -0.02079606093224 0.0591579632849906 -0.351534430488352 0.72707967242399 0.99475400880955
"CN_bulk2620" "cg00075383" 0.0713655983232066 0.0636900663716567 1.12051380048437 0.26934772221529 0.978270534636441
"CN_bulk2621" "cg00075422" 0.0141201657253887 0.0515197778710257 0.274072721368036 0.785475200938587 0.996540528062522
"CN_bulk2622" "cg00075467" -0.0550480137315059 0.0904825708628077 -0.60838251175435 0.546460999804209 0.989677004547009
"CN_bulk2623" "cg00075468" -0.00197149040339136 0.035443014231385 -0.0556242307869401 0.955925154150763 0.999297192479264
"CN_bulk2624" "cg00075488" 0.0613500964575839 0.0466222495439158 1.31589738928825 0.195891296277457 0.973361562133929
"CN_bulk2625" "cg00075507" -0.0684233227613203 0.050639774116121 -1.35117748756976 0.184425355719773 0.973342253716941
"CN_bulk2626" "cg00075587" -0.103297016540917 0.0780118619518815 -1.3241193577027 0.193171800117284 0.973361562133929
"CN_bulk2627" "cg00075589" 0.0870976891924054 0.349264903825575 0.24937429509351 0.804380032640498 0.996808745038366
"CN_bulk2628" "cg00075597" -0.00351716045630612 0.0503408340496512 -0.0698669484267412 0.944656585467291 0.999251267307724
"CN_bulk2629" "cg00075608" 0.0632477282135897 0.0649880129591616 0.973221450136266 0.336441182676301 0.981513876040839
"CN_bulk2630" "cg00075615" -0.0434903499923758 0.0568108518298167 -0.765528919063844 0.448564966503217 0.986624022474026
"CN_bulk2631" "cg00075620" 0.0535701470879984 0.050402075046018 1.06285598438334 0.294384446985124 0.979584794632531
"CN_bulk2632" "cg00075634" 0.0481511041024053 0.0434043184431583 1.10936205957164 0.274067985703944 0.978517343140039
"CN_bulk2633" "cg00075649" -0.0473944443253844 0.0617386695591696 -0.767662223105765 0.447310951491366 0.986624022474026
"CN_bulk2634" "cg00075735" 0.0649417690842053 0.0874108834357791 0.742948320982457 0.461965005435328 0.987069276595901
"CN_bulk2635" "cg00075768" 0.559757133247625 0.169431765190766 3.30373193372202 0.00205100747479425 0.8700460324146
"CN_bulk2636" "cg00075844" -0.0157715311425592 0.0998943938527661 -0.157882044570037 0.875364387296202 0.997985792041098
"CN_bulk2637" "cg00075853" -0.0410783026535084 0.0690511984712484 -0.594896302496656 0.555348914839064 0.98994958699481
"CN_bulk2638" "cg00075920" 0.0408367839544469 0.0786033547370031 0.519529784588477 0.606327617968407 0.991384710116478
"CN_bulk2639" "cg00075956" 0.0487458737210418 0.073359189828969 0.664482171009369 0.510291780484134 0.988651793708969
"CN_bulk2640" "cg00075967" -0.090022656682384 0.0507245838605407 -1.77473425765083 0.0837478650848618 0.963055210492883
"CN_bulk2641" "cg00075975" 0.0428838588551394 0.103109136995343 0.415907455971398 0.679757506031797 0.993605715335057
"CN_bulk2642" "cg00075986" 0.209119433126456 0.140490977564275 1.48849012763673 0.144663942347009 0.96957084238809
"CN_bulk2643" "cg00076044" -0.0173272620790231 0.0407523900339427 -0.425183947851676 0.673039523866562 0.993258537495807
"CN_bulk2644" "cg00076056" 0.0510434371197827 0.0463084252167087 1.10224946931181 0.277109075474056 0.978563225317808
"CN_bulk2645" "cg00076057" 0.127205779139645 0.0770534534607167 1.650877065549 0.106795062999425 0.964653976471583
"CN_bulk2646" "cg00076072" 0.032904011002474 0.0677148258775466 0.485920336884223 0.629742763232003 0.99252689220678
"CN_bulk2647" "cg00076107" 0.0263809956090055 0.058355451894592 0.452074223615948 0.653719972027997 0.992931716337036
"CN_bulk2648" "cg00076152" 0.0478030919974261 0.0610559054897503 0.782939694595981 0.438391146474926 0.986305956814925
"CN_bulk2649" "cg00076255" 0.0893357175291976 0.0648076706341427 1.37847444068037 0.175913524207619 0.973342253716941
"CN_bulk2650" "cg00076256" 0.100370926478165 0.133850219470107 0.74987494884595 0.457830015077644 0.986956876820065
"CN_bulk2651" "cg00076307" 0.0049223463865315 0.0718460993344649 0.0685123678547463 0.94572784603107 0.999251267307724
"CN_bulk2652" "cg00076325" -0.00511644029800417 0.0321712014645249 -0.159037899272928 0.87445976108352 0.997985792041098
"CN_bulk2653" "cg00076353" 0.0410608495269147 0.0585820597006051 0.700911673928232 0.487519276375863 0.987963273005788
"CN_bulk2654" "cg00076365" 0.142118332713208 0.138573292783527 1.0255824182169 0.311407860575824 0.980414575058944
"CN_bulk2655" "cg00076449" -0.0150605985588507 0.05885450082895 -0.255895442943635 0.79937650036984 0.996808745038366
"CN_bulk2656" "cg00076487" -0.0173138316376833 0.0310935527776063 -0.556830278016757 0.580824988732262 0.990546280800351
"CN_bulk2657" "cg00076497" -0.119740364699709 0.0638667609963598 -1.8748463650213 0.068316897910623 0.9609384619741
"CN_bulk2658" "cg00076538" -0.0732917253764317 0.0784129216827603 -0.934689382866669 0.355699948330373 0.981741266159092
"CN_bulk2659" "cg00076543" 0.0439191455491214 0.0510663027892976 0.860041615511785 0.3950223278465 0.983951781117502
"CN_bulk2660" "cg00076555" 0.0652796327821559 0.0443578809846809 1.47165805338403 0.149137220592825 0.970788061657427
"CN_bulk2661" "cg00076612" -0.027320236961428 0.0507828061245413 -0.537982026720363 0.593646545484425 0.99101458702273
"CN_bulk2662" "cg00076645" -0.017625834984686 0.104635535535306 -0.168449799530473 0.86710001635659 0.997985792041098
"CN_bulk2663" "cg00076653" 0.0658389369909672 0.0546611137160571 1.20449314905976 0.235658014964468 0.975181771868616
"CN_bulk2664" "cg00076735" -0.112415366781247 0.0721367104829482 -1.55836558152759 0.127225481231669 0.96742663495627
"CN_bulk2665" "cg00076774" 0.0255568930414255 0.0525040336090856 0.486760564563614 0.629152515463957 0.992489594740605
"CN_bulk2666" "cg00076797" 0.0859968676603982 0.0531910422143386 1.61675470305442 0.113992641731917 0.964653976471583
"CN_bulk2667" "cg00076854" -0.0247875090794008 0.0626620533215177 -0.395574478739415 0.694574620534191 0.993865595418126
"CN_bulk2668" "cg00076936" -0.0366287367553402 0.0440434937184308 -0.831649209972011 0.410670241854874 0.984647760026645
"CN_bulk2669" "cg00076998" -0.0459362409098851 0.0483201639264616 -0.950664012228838 0.347629556624379 0.981741266159092
"CN_bulk2670" "cg00077017" 0.252472447831914 0.472297001714273 0.534562885039556 0.595986773356369 0.991121460012328
"CN_bulk2671" "cg00077044" -0.0688844688094641 0.044533934330319 -1.54678605978379 0.129992007739537 0.967760869950879
"CN_bulk2672" "cg00077104" 0.177039083473352 0.11479993133347 1.54215321748835 0.1311123644415 0.967936538793563
"CN_bulk2673" "cg00077166" 0.0146742334555686 0.0852296975494069 0.172172774015326 0.864192055347287 0.997985792041098
"CN_bulk2674" "cg00077183" 0.00232582396906776 0.0474692679248078 0.0489964153808293 0.96117222114319 0.999297192479264
"CN_bulk2675" "cg00077264" -0.0131819492094413 0.0714346315141943 -0.184531633047229 0.854552644312021 0.997879724933504
"CN_bulk2676" "cg00077275" 0.00816079375673894 0.0538781365985974 0.151467631806542 0.880387650285834 0.99807302252178
"CN_bulk2677" "cg00077281" -0.0171370262031126 0.157047639764918 -0.109119922010701 0.913666905798409 0.998560728230223
"CN_bulk2678" "cg00077285" 0.0444543519400651 0.0516512950313506 0.860662872307129 0.394684171578643 0.983943385253094
"CN_bulk2679" "cg00077297" 0.0658376189668778 0.0668112355418391 0.985427352644127 0.330488541818078 0.981361730917132
"CN_bulk2680" "cg00077299" -0.0337770717034533 0.0250233002641944 -1.34982481714391 0.184855249027111 0.973361562133929
"CN_bulk2681" "cg00077302" -0.124993184130967 0.0891766014324417 -1.40163655177708 0.168932441846817 0.972980931751483
"CN_bulk2682" "cg00077304" -0.0661352840489624 0.056354934036387 -1.17354913424724 0.247693003771239 0.97627870817571
"CN_bulk2683" "cg00077307" 0.0810767304240649 0.0735333264488368 1.10258483247697 0.276965151686327 0.978563225317808
"CN_bulk2684" "cg00077312" -0.0393128317111548 0.0753554799057498 -0.521698378941053 0.604830765522044 0.991360823433233
"CN_bulk2685" "cg00077391" 0.0100063158308226 0.0700715057906041 0.142801495671074 0.887182196319584 0.998225760287976
"CN_bulk2686" "cg00077402" 0.0846014353637292 0.0743567715188001 1.13777714706641 0.26215537047427 0.976737415691457
"CN_bulk2687" "cg00077426" -0.00343867254995415 0.0766728554588033 -0.0448486303187413 0.964456817514736 0.999297192479264
"CN_bulk2688" "cg00077450" -0.148484489760244 0.0550473367682368 -2.69739643146409 0.0102690948567211 0.913702442163797
"CN_bulk2689" "cg00077457" -0.0029405581357872 0.0808351727997909 -0.0363772109830241 0.971167148421231 0.999356307638152
"CN_bulk2690" "cg00077477" -0.0936283662083252 0.0979427506396113 -0.955949936027821 0.34498594701638 0.981741266159092
"CN_bulk2691" "cg00077516" -0.019928332074038 0.0805800092341498 -0.247311116782454 0.805964809832558 0.996808745038366
"CN_bulk2692" "cg00077547" 0.0211765350879 0.0671457947489245 0.315381405002123 0.754153545291968 0.995589135452666
"CN_bulk2693" "cg00077566" -0.00279775035589869 0.0860461608065625 -0.0325145285934165 0.974227567487219 0.999481789796447
"CN_bulk2694" "cg00077570" 0.000356251367166186 0.0704858546787693 0.00505422497591549 0.995993094496501 0.999969168436366
"CN_bulk2695" "cg00077586" 0.165094116158318 0.11954746951188 1.38099214339215 0.175144023742613 0.973342253716941
"CN_bulk2696" "cg00077606" -0.20150905626469 0.103190284263076 -1.95279097934217 0.0580477118429553 0.95659154441955
"CN_bulk2697" "cg00077665" -0.0530032864700718 0.0645107383831813 -0.821619590760883 0.416288110139953 0.984779326263506
"CN_bulk2698" "cg00077717" 0.311427516917205 0.155450272659753 2.00338996895073 0.0521189084574709 0.953543116751654
"CN_bulk2699" "cg00077738" -0.0318005635146542 0.0798926383105715 -0.398041223661108 0.69277042650707 0.993865595418126
"CN_bulk2700" "cg00077805" 0.195801958538286 0.14533682581193 1.34722880759525 0.185682445942957 0.973361562133929
"CN_bulk2701" "cg00077838" 0.153564340954911 0.0455933486090527 3.36813034444284 0.00171361234627626 0.85972233134499
"CN_bulk2702" "cg00077872" -0.0543347003518267 0.0517413333695865 -1.05012176558567 0.300126039668886 0.979584794632531
"CN_bulk2703" "cg00077877" 0.0853771928758462 0.0614913580079584 1.3884421427934 0.172882316760627 0.973170956313218
"CN_bulk2704" "cg00077898" 0.0577478925791329 0.106786676347735 0.540778068521257 0.59173605106426 0.990934206721087
"CN_bulk2705" "cg00077904" -0.118604980072252 0.0589806187585182 -2.01091447612395 0.0512837421171268 0.953543116751654
"CN_bulk2706" "cg00078025" -0.032546653715461 0.112738728951806 -0.288690976189506 0.774346804872654 0.996413445602606
"CN_bulk2707" "cg00078085" 0.184846794298791 0.0949025882849388 1.94775292896966 0.0586687442787984 0.957004656579562
"CN_bulk2708" "cg00078086" -0.100469837377455 0.0676935958184402 -1.4841852639491 0.14579771182501 0.96979234562897
"CN_bulk2709" "cg00078102" -0.148134121648197 0.0873052782744208 -1.6967372944231 0.097715050743042 0.963139133211657
"CN_bulk2710" "cg00078105" -0.30619086856689 0.105571680262799 -2.90031254409035 0.00609618863470727 0.902982680699193
"CN_bulk2711" "cg00078121" 0.0807011581309107 0.0883506475260055 0.913418977570671 0.366634781911659 0.982572073936589
"CN_bulk2712" "cg00078130" -0.0287591952629608 0.0705826063408515 -0.407454424735739 0.685902246928488 0.993664566286953
"CN_bulk2713" "cg00078146" 0.0276879559394879 0.0720702577552588 0.38418005987314 0.702931781141857 0.994134040346506
"CN_bulk2714" "cg00078194" 0.0358781933828138 0.232627074564541 0.154230514440225 0.878223352444476 0.997990924101129
"CN_bulk2715" "cg00078197" 0.054461383972854 0.070245741044336 0.775298020395007 0.442839425217746 0.98642752457689
"CN_bulk2716" "cg00078221" 0.0099240739262652 0.0802081487274946 0.123728998658004 0.90216533940056 0.998549085761567
"CN_bulk2717" "cg00078245" -0.0461761888032181 0.0503369230040391 -0.91734230158472 0.36460163278277 0.982254862333827
"CN_bulk2718" "cg00078259" -0.0953992386365565 0.0708497242959156 -1.34650119791724 0.185914802103704 0.973361562133929
"CN_bulk2719" "cg00078299" 0.0397771397454924 0.126631821705526 0.31411646148463 0.755106762372203 0.995593041630346
"CN_bulk2720" "cg00078318" 0.0875640657121232 0.0680199603473132 1.28732897321635 0.205567298506303 0.973510398617205
"CN_bulk2721" "cg00078334" 0.043745742786998 0.0486079576455727 0.899970805314888 0.373659504460151 0.983148153142176
"CN_bulk2722" "cg00078348" 0.0720626280285383 0.0633636240831738 1.13728703291885 0.262357645673696 0.976737415691457
"CN_bulk2723" "cg00078456" 0.0550951018638821 0.0772781981428807 0.712944959741634 0.480124157902525 0.987866946108843
"CN_bulk2724" "cg00078513" 0.0305276748798523 0.032720445389875 0.932984698591505 0.356568350422148 0.981827735463583
"CN_bulk2725" "cg00078517" 0.0179440122506864 0.0450522646186002 0.398293235702919 0.692586204855029 0.993865595418126
"CN_bulk2726" "cg00078611" 0.102907184162722 0.0866276844797347 1.18792490854117 0.242047350922152 0.975952724217525
"CN_bulk2727" "cg00078676" -0.111135601592876 0.070621231250691 -1.573685414778 0.123638677844489 0.966334503466895
"CN_bulk2728" "cg00078706" 0.0699661001243932 0.114870772243143 0.609085311764933 0.545999842442673 0.98959482314396
"CN_bulk2729" "cg00078746" -0.00596544308424724 0.0482443427936794 -0.123650623861929 0.902226988418518 0.998549085761567
"CN_bulk2730" "cg00078759" 0.0642577411796919 0.098919981469637 0.649593138059933 0.519762940529913 0.988960825429323
"CN_bulk2731" "cg00078770" 0.0836281726775376 0.057828364593488 1.44614452207689 0.156125942759357 0.971306620283992
"CN_bulk2732" "cg00078782" 0.0636335099564418 0.0603948143613343 1.05362539200354 0.298538646373699 0.979584794632531
"CN_bulk2733" "cg00078857" 0.022878763773103 0.0604284026025976 0.378609441715071 0.707031206877038 0.994146758996981
"CN_bulk2734" "cg00078861" 0.0424736079094865 0.0947980313181791 0.448043143078874 0.656601234584982 0.993130619602183
"CN_bulk2735" "cg00078911" 0.0281588856168977 0.0679391341016102 0.414472247685451 0.680799256523318 0.993607914691374
"CN_bulk2736" "cg00078927" -0.0831599570890189 0.0511660581108498 -1.62529536492444 0.112154879824795 0.964653976471583
"CN_bulk2737" "cg00078940" -0.0828172130942446 0.104783731294057 -0.79036327559125 0.434095477359743 0.985993980212006
"CN_bulk2738" "cg00078942" 0.127695628103128 0.105038791192583 1.21569971106204 0.231407179119599 0.974792012843308
"CN_bulk2739" "cg00078968" 0.12848503390102 0.0996298953034602 1.28962329539412 0.20477713116395 0.973510398617205
"CN_bulk2740" "cg00078996" 0.119462775823011 0.119508704294018 0.999615689323394 0.323658605194926 0.981108947763021
"CN_bulk2741" "cg00079002" 0.030960877091676 0.0679888783998135 0.455381495038178 0.651360055912207 0.992908249199353
"CN_bulk2742" "cg00079019" -0.0299211577946779 0.0564778892945421 -0.529785340217547 0.59926405548689 0.991121460012328
"CN_bulk2743" "cg00079023" 0.0165387579316584 0.0299147742884641 0.552862534484713 0.583512839556087 0.990673789929315
"CN_bulk2744" "cg00079056" -0.0309084683499897 0.0707429209591797 -0.436912526807093 0.664584457808199 0.993130619602183
"CN_bulk2745" "cg00079076" -0.398690426066851 1.09576474035663 -0.363846737701282 0.717937585463892 0.994603021183898
"CN_bulk2746" "cg00079116" -0.102136758643505 0.132251218247299 -0.772293518329013 0.444595687224391 0.986541336261998
"CN_bulk2747" "cg00079169" -0.089622754938189 0.0365351961881941 -2.45305251616931 0.0187396794427333 0.919882403645321
"CN_bulk2748" "cg00079195" 0.00613108463149913 0.0506849206496792 0.120964668641302 0.90434010798413 0.998549085761567
"CN_bulk2749" "cg00079202" 0.134551827158042 0.0729544209234164 1.84432725878651 0.0727413067328132 0.961708658322885
"CN_bulk2750" "cg00079216" -0.147798007562546 0.0965251597414828 -1.53118635554071 0.133795477253179 0.968441912540463
"CN_bulk2751" "cg00079219" 0.102433418722041 0.0552303909200571 1.85465677529438 0.071217280207022 0.961348576490422
"CN_bulk2752" "cg00079224" -0.00200003452034496 0.0505320607458928 -0.0395795162679471 0.96863028117767 0.999297192479264
"CN_bulk2753" "cg00079293" -0.074569986481645 0.0580359639662362 -1.28489270075755 0.206408870971517 0.973510398617205
"CN_bulk2754" "cg00079302" -0.0143147031632272 0.0417335803596481 -0.343002039122144 0.733438969038801 0.99475400880955
"CN_bulk2755" "cg00079375" -0.109478051842255 0.0555773965171433 -1.96983051929188 0.0559891478654957 0.955553168012414
"CN_bulk2756" "cg00079388" 0.0251884771125382 0.0804941957976845 0.312922899134832 0.7560065445041 0.995593041630346
"CN_bulk2757" "cg00079477" 0.0118082093879364 0.138019435341066 0.0855546855321977 0.9322581374098 0.998955718739769
"CN_bulk2758" "cg00079485" -0.0254022602180558 0.0591156419654462 -0.429704548127952 0.66977548525439 0.993190826548373
"CN_bulk2759" "cg00079536" 0.01499434625684 0.0678899000960746 0.220862694386363 0.82635158417002 0.997269694571448
"CN_bulk2760" "cg00079551" -0.213979051022408 0.0827322836365694 -2.58640329526483 0.0135460903759415 0.915771216013478
"CN_bulk2761" "cg00079563" 0.321031927133452 0.488275622120875 0.657480964826827 0.514733655270131 0.988651793708969
"CN_bulk2762" "cg00079598" 0.0786264843226684 0.0596433495040293 1.31827747731299 0.195101077936086 0.973361562133929
"CN_bulk2763" "cg00079602" 0.0652132123074163 0.0491990980109627 1.32549609533259 0.192719259869681 0.973361562133929
"CN_bulk2764" "cg00079638" 0.0812271221487462 0.116193621838934 0.699066961363353 0.488658575749313 0.987963273005788
"CN_bulk2765" "cg00079643" -0.0369292582885705 0.0370268042417698 -0.997365531398218 0.324735359941436 0.981232427251178
"CN_bulk2766" "cg00079649" -0.102738984669708 0.120716978500631 -0.851073195715972 0.399924181428157 0.984342939711089
"CN_bulk2767" "cg00079656" -0.1075259948916 0.102959498589914 -1.04435235567604 0.302752714098384 0.979584794632531
"CN_bulk2768" "cg00079764" 0.0122450229826862 0.062879597783293 0.194737616243781 0.846609289047598 0.997720393984848
"CN_bulk2769" "cg00079784" -0.013884436423268 0.0515003816026981 -0.269598709585883 0.788890363051672 0.996596685151764
"CN_bulk2770" "cg00079785" 0.00320464192675521 0.07462557367875 0.0429429452770525 0.965966127201255 0.999297192479264
"CN_bulk2771" "cg00079887" -0.00380736929352131 0.0692021192143358 -0.0550181025775953 0.956404931056893 0.999297192479264
"CN_bulk2772" "cg00079891" 0.124022701243449 0.0890088324418921 1.39337521727874 0.171397236499533 0.972980931751483
"CN_bulk2773" "cg00080012" 0.0773652445454276 0.0921179994178428 0.839849378344644 0.40611203396273 0.984421577684556
"CN_bulk2774" "cg00080059" 0.0767405507714823 0.068687899441526 1.11723537035532 0.270729350134409 0.978270534636441
"CN_bulk2775" "cg00080060" -0.00104414296947836 0.0483814798557092 -0.0215814599427791 0.982891864873681 0.999766902397425
"CN_bulk2776" "cg00080068" 0.0175819621859249 0.0696689491640844 0.252364394710703 0.802084747969549 0.996808745038366
"CN_bulk2777" "cg00080105" 0.0987520200137889 0.138322781398347 0.713924481675939 0.479524995751955 0.987845570518442
"CN_bulk2778" "cg00080118" 0.0386877092637447 0.123897101325551 0.312256774773845 0.756508860401223 0.995593041630346
"CN_bulk2779" "cg00080123" 0.0263229323329251 0.094197449649388 0.279444214582259 0.781380626433543 0.996478480610899
"CN_bulk2780" "cg00080125" 0.036903356915479 0.0509814627785105 0.72385833799642 0.47347257404212 0.987563671977702
"CN_bulk2781" "cg00080148" -0.0122961194979432 0.089193974113227 -0.137858186275387 0.891061815290128 0.99825775001767
"CN_bulk2782" "cg00080188" 0.0663751909886809 0.0690445087957191 0.961339173040742 0.342304415525303 0.981711730773134
"CN_bulk2783" "cg00080252" -0.00625499883418507 0.0974904416987663 -0.0641601240613133 0.949170467636873 0.999297192479264
"CN_bulk2784" "cg00080312" 0.0158690227397031 0.060688166008077 0.261484631741732 0.795094830018024 0.99674621073629
"CN_bulk2785" "cg00080325" -0.0350101216086609 0.0825557831014203 -0.424078366086731 0.673838772127922 0.993275980002562
"CN_bulk2786" "cg00080333" 0.0214983184438205 0.0494962010379373 0.434342797891554 0.666433220485949 0.993157082883095
"CN_bulk2787" "cg00080393" -0.07321157174662 0.0563634830523526 -1.29891851571022 0.201599314396078 0.973361562133929
"CN_bulk2788" "cg00080417" 0.118699033648617 0.0637995143636224 1.86050058268621 0.0703671812088256 0.961124736109292
"CN_bulk2789" "cg00080418" 0.076141928224717 0.0414462236216 1.83712583611683 0.0738201398056441 0.962880822791643
"CN_bulk2790" "cg00080423" 0.0197325735583022 0.0574760752647163 0.343318040896501 0.733203106594752 0.99475400880955
"CN_bulk2791" "cg00080483" -0.0128889898876593 0.0329848543034715 -0.390754792156313 0.698104955872079 0.993865595418126
"CN_bulk2792" "cg00080484" 0.0366626080136873 0.0759302923930698 0.482845605596976 0.631904809936525 0.992613291790201
"CN_bulk2793" "cg00080485" 0.0628225621228461 0.0757529074425146 0.829308923496029 0.411976900746141 0.984696697874863
"CN_bulk2794" "cg00080578" -0.05209438703864 0.0493399934913077 -1.05582476511306 0.297545153394198 0.979584794632531
"CN_bulk2795" "cg00080582" 0.027642675960671 0.0698946844369259 0.39549038933878 0.694636155861379 0.993865595418126
"CN_bulk2796" "cg00080663" -0.0895905619726716 0.0670857814649945 -1.33546274659437 0.189467281365237 0.973361562133929
"CN_bulk2797" "cg00080682" 0.018238617830546 0.0552881364589205 0.32988302733078 0.743253766561417 0.99510677599671
"CN_bulk2798" "cg00080691" -0.0158249185883539 0.162010875143129 -0.0976781254614746 0.922688170926619 0.998731656970966
"CN_bulk2799" "cg00080706" 0.0208748367098461 0.057181745205116 0.365061203273286 0.717038068495235 0.994514668627418
"CN_bulk2800" "cg00080763" 0.0179656031136449 0.0900165789710985 0.199581047391427 0.842845232714797 0.997664697504895
"CN_bulk2801" "cg00080795" 0.0860398459848531 0.0733667393171096 1.17273640324899 0.248015016307504 0.976340135465272
"CN_bulk2802" "cg00080816" -0.130400255528274 0.0597030404188368 -2.18414765166853 0.0350288267578038 0.941205142433326
"CN_bulk2803" "cg00080972" 0.0590692032254454 0.124243492031018 0.47543096430917 0.637131975040691 0.99282428670168
"CN_bulk2804" "cg00080987" -0.0733220060217644 0.0513369080908578 -1.4282513059025 0.16117945067107 0.971642897040328
"CN_bulk2805" "cg00080989" 0.345899918874089 0.109121614318742 3.16985705383467 0.00296549013007532 0.894082081420793
"CN_bulk2806" "cg00081009" 0.10855070083268 0.0966943825130197 1.12261641277934 0.268464268769355 0.978187259804645
"CN_bulk2807" "cg00081019" -0.128279562033863 0.103139039922513 -1.24375369530526 0.221014474443706 0.974071139738025
"CN_bulk2808" "cg00081046" -0.00225759042003622 0.0899764233365769 -0.025090910888858 0.980110396729207 0.99965451806005
"CN_bulk2809" "cg00081062" 0.0574829665455891 0.0576874490213774 0.996455338565716 0.325171596405795 0.981232427251178
"CN_bulk2810" "cg00081084" 0.0191641275318706 0.0399442475944292 0.479771899234454 0.634069409346844 0.992750292661309
"CN_bulk2811" "cg00081087" 0.0382809167531273 0.0531661198303675 0.720024648691064 0.475803148651726 0.987658431404794
"CN_bulk2812" "cg00081098" -0.0146394478871068 0.0579797695241809 -0.252492343575139 0.801986570232406 0.996808745038366
"CN_bulk2813" "cg00081100" -0.0770441167126397 0.0741064167470522 -1.03964164096093 0.304909134720755 0.979933983436828
"CN_bulk2814" "cg00081104" 0.0428970211412372 0.069967036413977 0.613103303210194 0.543367205197045 0.98950385655596
"CN_bulk2815" "cg00081105" -0.0297110023321814 0.0498634781832399 -0.595846968857617 0.55471999412049 0.98994958699481
"CN_bulk2816" "cg00081128" 0.0412964802758353 0.0578925290681884 0.713330043453353 0.47988855611694 0.987859838587119
"CN_bulk2817" "cg00081141" -0.0722458303343407 0.0751384710833029 -0.961502533825113 0.342223348612909 0.981711730773134
"CN_bulk2818" "cg00081175" -0.0673182493077722 0.0447013549468071 -1.5059554545467 0.14013594654261 0.968665073512431
"CN_bulk2819" "cg00081237" -0.00476684577851051 0.0609034962057111 -0.0782688363638393 0.938014411153164 0.999091754800302
"CN_bulk2820" "cg00081251" 0.0373226201760694 0.0669745122092044 0.557266024715296 0.580530170102699 0.990546280800351
"CN_bulk2821" "cg00081270" 0.157425835537113 0.36518204969198 0.43108864652547 0.668777406039944 0.993190382237264
"CN_bulk2822" "cg00081317" 0.145889291477719 0.130669441733631 1.11647596823069 0.271050103328734 0.978270534636441
"CN_bulk2823" "cg00081324" -0.0175107226806931 0.0264665127395081 -0.661618054975327 0.512106381943634 0.988651793708969
"CN_bulk2824" "cg00081347" -0.144798933001825 0.082224784537941 -1.76101322509407 0.0860757745128933 0.963055210492883
"CN_bulk2825" "cg00081381" 0.157638003962986 0.0840829711219821 1.87479107671272 0.0683247006911588 0.9609384619741
"CN_bulk2826" "cg00081404" 0.105315970621216 0.0850139215571484 1.23880852326546 0.222820768644963 0.974297943967382
"CN_bulk2827" "cg00081417" 0.0546702709978434 0.0561458397117821 0.973719001772645 0.336197141422837 0.981513876040839
"CN_bulk2828" "cg00081425" 0.103134439758658 0.0610382452015873 1.68966914789313 0.0990712762982843 0.963139133211657
"CN_bulk2829" "cg00081439" 0.087157852387481 0.0561978973397323 1.55090949151686 0.129001345537983 0.967631425024839
"CN_bulk2830" "cg00081445" -0.0207523610907841 0.0686132750783204 -0.30245402317694 0.763913244872348 0.995889838367097
"CN_bulk2831" "cg00081574" 0.0491509094488237 0.161739165632933 0.303889965404987 0.762827201993877 0.995860416771217
"CN_bulk2832" "cg00081602" -0.0397456069131748 0.0681917655199831 -0.582850533493338 0.563349085730044 0.990405050551017
"CN_bulk2833" "cg00081647" 0.00652767563219522 0.0612967937371576 0.106492937627147 0.915737169807159 0.998596707966054
"CN_bulk2834" "cg00081666" -0.11556746521448 0.0915221941328268 -1.26272612134665 0.214185670459414 0.973599441832321
"CN_bulk2835" "cg00081714" -0.164235760067429 0.0758364255964656 -2.16565797735968 0.0365139693660032 0.941205142433326
"CN_bulk2836" "cg00081729" 0.0755167492211598 0.0994436843060882 0.759392109696166 0.452183892936217 0.986745545672382
"CN_bulk2837" "cg00081799" 0.0188292652345681 0.0939826378498486 0.200348337366851 0.842249275552381 0.997640873387196
"CN_bulk2838" "cg00081827" 0.000183441884398308 0.0938503340984419 0.00195462153822373 0.998450402797453 0.999970998672402
"CN_bulk2839" "cg00081835" 0.0732236917959821 0.0713918775940118 1.02565857999123 0.311372401801484 0.980414575058944
"CN_bulk2840" "cg00081852" 0.140938661872099 0.104305700895268 1.35120765847317 0.184415775851492 0.973342253716941
"CN_bulk2841" "cg00081854" 0.0869732156613672 0.0510729725106001 1.70292057395555 0.0965412832202743 0.963055210492883
"CN_bulk2842" "cg00081876" -0.0332204398966509 0.0437227943997458 -0.759796814286968 0.451944708538534 0.986745545672382
"CN_bulk2843" "cg00081919" 0.0221878814488411 0.0598750672542262 0.370569628834529 0.712963282081475 0.994372355299425
"CN_bulk2844" "cg00081935" 0.0240450767294261 0.111809116714458 0.215054706056155 0.830845321719273 0.997325063357982
"CN_bulk2845" "cg00081940" 0.101737975025675 0.0972458830285466 1.04619313288368 0.301912932329251 0.979584794632531
"CN_bulk2846" "cg00081975" -0.203907809326383 0.116919355474275 -1.74400387770909 0.0890367220282063 0.963055210492883
"CN_bulk2847" "cg00082012" 0.092524313415393 0.0724260188349633 1.27750102661624 0.208978112193126 0.973510398617205
"CN_bulk2848" "cg00082132" -0.0172987892745744 0.0463536936602916 -0.373191172236469 0.71102700521184 0.994362633915892
"CN_bulk2849" "cg00082135" 0.194725893563037 0.0902070970276482 2.15865380861723 0.0370909563604797 0.941205142433326
"CN_bulk2850" "cg00082140" -0.0578041689474915 0.037128742028036 -1.55685772773673 0.127583013741641 0.96742663495627
"CN_bulk2851" "cg00082178" 0.0240977239309286 0.0664502613268662 0.362643027277091 0.718829537431553 0.994670797837382
"CN_bulk2852" "cg00082182" -0.0423729418034512 0.0897047162057425 -0.472360245879008 0.639302291404078 0.992892558688463
"CN_bulk2853" "cg00082219" 0.0152279202185951 0.0769617379636461 0.197863517918322 0.84417958308859 0.997664697504895
"CN_bulk2854" "cg00082235" -0.0291204091744998 0.0652146465944692 -0.446531733209906 0.657682904653295 0.993130619602183
"CN_bulk2855" "cg00082252" -0.203168893197095 0.116428478655469 -1.74501028909177 0.0888591857201992 0.963055210492883
"CN_bulk2856" "cg00082271" -0.105928882058652 0.0661428614918947 -1.60151647009758 0.117332698651132 0.965598432270946
"CN_bulk2857" "cg00082285" 0.0283472780891016 0.069656606057848 0.406957497549622 0.686264154426891 0.993701831129744
"CN_bulk2858" "cg00082295" 0.0962834093911923 0.0728187788525995 1.32223323307975 0.193793094147033 0.973361562133929
"CN_bulk2859" "cg00082310" 0.095529678902897 0.118297752930724 0.807535870599671 0.424255867643953 0.985385090993516
"CN_bulk2860" "cg00082332" 0.000175984648384936 0.0530562283605553 0.00331694607443623 0.997370373779499 0.999970998672402
"CN_bulk2861" "cg00082411" 0.124387560663415 0.0630016933566672 1.97435265682826 0.0554535418022302 0.955553168012414
"CN_bulk2862" "cg00082426" -0.0903448428065438 0.115672930777885 -0.781037034325895 0.439496198569775 0.986305956814925
"CN_bulk2863" "cg00082472" -0.0253943993533206 0.0895873066474515 -0.283459792504466 0.77832373738884 0.996445075708981
"CN_bulk2864" "cg00082476" -0.092641126659236 0.0821676059155388 -1.12746532684015 0.266434790235688 0.977636926112548
"CN_bulk2865" "cg00082491" 0.151629870863435 0.209452290561259 0.723935128410962 0.473425958370254 0.987552275348164
"CN_bulk2866" "cg00082540" -0.0427070731527687 0.0329983975838998 -1.29421657655298 0.203202097668167 0.973398508508449
"CN_bulk2867" "cg00082558" -0.101730827190659 0.0829266416405488 -1.22675686821635 0.227268729216572 0.97450736232375
"CN_bulk2868" "cg00082640" -0.0302783903734441 0.0552415596474655 -0.548108897841977 0.586740981418238 0.990762527925747
"CN_bulk2869" "cg00082664" -0.144204886374084 0.127125469863782 -1.13435086240864 0.263571778747891 0.977188732846121
"CN_bulk2870" "cg00082713" 0.110560124634065 0.0713950363839498 1.54856878340242 0.129562954836197 0.967688995577628
"CN_bulk2871" "cg00082732" -0.0478905958816463 0.0780949412841547 -0.61323557062925 0.543280653687558 0.98950385655596
"CN_bulk2872" "cg00082739" 0.0812989173329283 0.119515530930769 0.680237260377667 0.50037269330823 0.988343023322823
"CN_bulk2873" "cg00082770" 0.00723365618529416 0.0303737548786378 0.238154821957218 0.813007886644212 0.997019549054013
"CN_bulk2874" "cg00082787" 0.0879299828249773 0.0715016588151976 1.22976143885333 0.226153710925036 0.97450736232375
"CN_bulk2875" "cg00082833" -0.0123440791039555 0.0731487860459847 -0.168753027510196 0.866863098929807 0.997985792041098
"CN_bulk2876" "cg00082874" -0.159020891561347 0.06899916554657 -2.30467847403196 0.026595038332912 0.933510178972542
"CN_bulk2877" "cg00082897" -0.0670576671287479 0.0584373577947728 -1.14751367377438 0.258160183346155 0.976720600413734
"CN_bulk2878" "cg00082912" 0.0616285102371437 0.0718089592289107 0.858228707098872 0.396010151819811 0.984051373076134
"CN_bulk2879" "cg00082939" 0.0119741150853631 0.0608079511157627 0.196916930527185 0.844915186663848 0.997664697504895
"CN_bulk2880" "cg00082995" 0.0144776868917127 0.0417554547343966 0.346725643004111 0.730661352840208 0.99475400880955
"CN_bulk2881" "cg00082998" -0.0713955339820084 0.0432007794454845 -1.65264457952901 0.10643265747964 0.96440300498686
"CN_bulk2882" "cg00083018" 0.0501744517868861 0.0513284911388851 0.977516593096876 0.334338381778007 0.981513876040839
"CN_bulk2883" "cg00083028" -0.0325677397854588 0.061213331723036 -0.532036712734634 0.59771861049388 0.991121460012328
"CN_bulk2884" "cg00083042" -0.131517759277826 0.0681970010499713 -1.92849769422348 0.0610953874376324 0.958211084423041
"CN_bulk2885" "cg00083046" 0.0355640958545937 0.0642969812549499 0.553122326436684 0.583336665756372 0.990625975402376
"CN_bulk2886" "cg00083059" 0.0416612150528027 0.108309555008392 0.384649489600201 0.702586734707665 0.994134040346506
"CN_bulk2887" "cg00083067" -0.0194573846266882 0.0742485133625464 -0.262057565135077 0.794656286602979 0.996728439011129
"CN_bulk2888" "cg00083068" -0.0632133925871398 0.0643616019197595 -0.982160025568487 0.332074988359476 0.981361730917132
"CN_bulk2889" "cg00083072" -0.0797632762182191 0.0513486441497372 -1.5533667449061 0.12841388869642 0.967440816968409
"CN_bulk2890" "cg00083084" -0.0342146864420097 0.0518569015898499 -0.659790411556457 0.513266136510785 0.988651793708969
"CN_bulk2891" "cg00083091" 0.0926181584150983 0.0737036022519264 1.25663000973168 0.216362418015455 0.973796423492008
"CN_bulk2892" "cg00083139" -0.0565764609026798 0.0837672423974997 -0.67540078058447 0.503406302825064 0.988472920432132
"CN_bulk2893" "cg00083188" 0.062899386982432 0.0910131955404096 0.691101840880918 0.493594928253469 0.988118521048184
"CN_bulk2894" "cg00083193" 0.05528566934893 0.0409048797084188 1.35156660386295 0.184301832828631 0.973342253716941
"CN_bulk2895" "cg00083194" 0.0596005053131447 0.0559515893895952 1.06521559017997 0.293329004167049 0.979584794632531
"CN_bulk2896" "cg00083206" -0.0107765939583746 0.103485421181428 -0.104136349210787 0.917594846974058 0.998596707966054
"CN_bulk2897" "cg00083223" 0.03500859988335 0.0468976432765569 0.746489534173457 0.459848305838631 0.987030078135261
"CN_bulk2898" "cg00083262" -0.00574713487400486 0.0251425977539637 -0.228581586129016 0.820388506227899 0.997185673487095
"CN_bulk2899" "cg00083265" 0.0234572695894025 0.0761895395644692 0.307880448201865 0.759811641446114 0.995732288799697
"CN_bulk2900" "cg00083294" -0.150636920408578 0.0570256270032422 -2.64156535096079 0.0118131150373841 0.915771216013478
"CN_bulk2901" "cg00083359" 0.00820492353182918 0.0548891302449307 0.149481755225789 0.881943856756368 0.998147642950467
"CN_bulk2902" "cg00083399" -0.0505848459617931 0.0500452886938399 -1.01078137986682 0.31835133501561 0.980580194888423
"CN_bulk2903" "cg00083401" -0.0706410516306104 0.0810106903529215 -0.871996662698022 0.38854704067811 0.983633155442167
"CN_bulk2904" "cg00083535" 0.0664788429249286 0.0837488661580163 0.793787975582824 0.432122314163437 0.985876295775881
"CN_bulk2905" "cg00083583" 0.00715443262205338 0.0593836688196422 0.120478117372346 0.904722967870051 0.998549085761567
"CN_bulk2906" "cg00083596" 0.104044912494399 0.0917261002396353 1.13429996721304 0.263592859821612 0.977195238515569
"CN_bulk2907" "cg00083616" -0.0459357031291027 0.0464426913493002 -0.989083573637357 0.328719318970576 0.981232427251178
"CN_bulk2908" "cg00083652" -0.178913452376132 0.0880927948000502 -2.0309657876359 0.0491147847133038 0.952960928378661
"CN_bulk2909" "cg00083659" 0.00575252532629389 0.0732061726523716 0.0785797852540449 0.937768671204218 0.999091754800302
"CN_bulk2910" "cg00083661" 0.0155740591153959 0.106692145820773 0.145971936318142 0.884695435282638 0.998225760287976
"CN_bulk2911" "cg00083685" -0.0643412935521897 0.0660010694567646 -0.974852287724488 0.335641724296689 0.981513876040839
"CN_bulk2912" "cg00083700" -0.0141833095163581 0.0696135928746245 -0.203743391637644 0.839613454611193 0.997640873387196
"CN_bulk2913" "cg00083704" 0.0318469775578954 0.0607507069635349 0.524223982726839 0.603089663834665 0.991231826238867
"CN_bulk2914" "cg00083765" 0.000644370497637069 0.452019575725952 0.00142553670734768 0.998869853664279 0.999970998672402
"CN_bulk2915" "cg00083790" -0.156452123112278 0.0989003793184417 -1.58191631003284 0.121745712246846 0.966214164902509
"CN_bulk2916" "cg00083801" 0.28441196884155 0.087852918316667 3.23736506755966 0.00246443709024262 0.878864400940506
"CN_bulk2917" "cg00083833" -0.0648320271773759 0.0897401434172366 -0.722441760271619 0.474332978756902 0.987644958107026
"CN_bulk2918" "cg00083848" -0.0383527381412277 0.0573444621382416 -0.668813285732279 0.507554389944236 0.988540856988436
"CN_bulk2919" "cg00083853" -0.0688294030747705 0.0811653667178785 -0.848014440863843 0.401604653335523 0.984342939711089
"CN_bulk2920" "cg00083937" 0.0406319850487053 0.0324232412680717 1.25317468148124 0.217603540263038 0.973796423492008
"CN_bulk2921" "cg00083959" 0.12827390191339 0.101594885161143 1.26260196770665 0.214229837927362 0.973599441832321
"CN_bulk2922" "cg00083993" 0.0672760990801327 0.0608784253848518 1.10508934248606 0.275891994286178 0.978532753031351
"CN_bulk2923" "cg00084019" 0.020457383695102 0.0749945958754621 0.272784771439719 0.786457899692284 0.996540528062522
"CN_bulk2924" "cg00084093" -0.0323436265587884 0.0546979980893092 -0.591312802819195 0.557722854635548 0.990103073689451
"CN_bulk2925" "cg00084094" 0.0182138809170892 0.0784629352921738 0.232133565348605 0.817648091048173 0.997050269786875
"CN_bulk2926" "cg00084153" 0.0846608991445384 0.0582516598039734 1.45336458101686 0.154122504273506 0.971117056226036
"CN_bulk2927" "cg00084184" 0.062401844112066 0.0815598884444049 0.765104579006407 0.448814652325292 0.986641158311858
"CN_bulk2928" "cg00084202" -0.0128791365879771 0.0280292466689257 -0.459489216392511 0.648434022772144 0.992908249199353
"CN_bulk2929" "cg00084271" 0.338822108760865 0.4767364648614 0.710711543450677 0.481491896912104 0.987900561607589
"CN_bulk2930" "cg00084338" -0.108550689561657 0.0829645529890761 -1.30839841415104 0.198396980881932 0.973361562133929
"CN_bulk2931" "cg00084340" 0.00239765063666439 0.0607500384393821 0.0394674752190786 0.968719034719886 0.999297192479264
"CN_bulk2932" "cg00084347" -0.0430100222790211 0.0484312483520019 -0.888063466099843 0.379951110167055 0.983484651979664
"CN_bulk2933" "cg00084398" -0.00151978300331484 0.0606014942335023 -0.0250783090835846 0.980120384051208 0.999655567281993
"CN_bulk2934" "cg00084432" 0.0442220391915466 0.0744775948297396 0.593762987280146 0.556099140817719 0.990004449462116
"CN_bulk2935" "cg00084435" 0.0459173834089031 0.0413636830088585 1.11008933607458 0.273758368175718 0.978466499919695
"CN_bulk2936" "cg00084577" -0.0828125321105141 0.0569130809446042 -1.45507027094736 0.153652181519491 0.971117056226036
"CN_bulk2937" "cg00084587" 0.0540542060978767 0.0482836639354151 1.11951334451711 0.269768810187553 0.978270534636441
"CN_bulk2938" "cg00084591" -0.126269386721919 0.0513045329357837 -2.46117408143968 0.0183777483558434 0.918398416893136
"CN_bulk2939" "cg00084604" -0.129415695081456 0.0652772330960417 -1.9825548501887 0.0544933780106709 0.955553168012414
"CN_bulk2940" "cg00084608" -0.0386574062116581 0.10782142883602 -0.35853175596894 0.721878993025029 0.99475400880955
"CN_bulk2941" "cg00084643" -0.0335835783473976 0.0855455044728297 -0.392581451875874 0.696766155963642 0.993865595418126
"CN_bulk2942" "cg00084669" -0.160537111590284 0.517179494903345 -0.310408887383067 0.757902887749431 0.99560666352149
"CN_bulk2943" "cg00084687" 0.842297176520012 0.668630629196766 1.25973465728286 0.21525177843917 0.973796423492008
"CN_bulk2944" "cg00084720" -0.0422573014905029 0.0756553193999802 -0.558550301890787 0.579661674355331 0.99051363272838
"CN_bulk2945" "cg00084764" -0.0205663048105432 0.0498561411941508 -0.412512968672274 0.682222426952259 0.993607914691374
"CN_bulk2946" "cg00084770" -0.138467749917554 0.115199069386376 -1.20198670575311 0.236616557413664 0.975208982001718
"CN_bulk2947" "cg00084777" 0.0739628792539149 0.0635984974609155 1.16296582791706 0.251910057969115 0.976720600413734
"CN_bulk2948" "cg00084798" 0.0302799595982782 0.0664785398067832 0.455484727647231 0.651286452097633 0.992908249199353
"CN_bulk2949" "cg00084864" -0.0125983480176918 0.0611210689640877 -0.206121198977952 0.837768504608078 0.997526823981922
"CN_bulk2950" "cg00084888" 0.303238264980494 0.114014336761147 2.65965030008251 0.0112909815814595 0.915771216013478
"CN_bulk2951" "cg00084958" 0.0331952728972658 0.0452588295783259 0.733454073084619 0.467667827219704 0.987447762201127
"CN_bulk2952" "cg00085013" -0.0725166727568988 0.0511192600379654 -1.41857829520697 0.163964322879795 0.972269238169357
"CN_bulk2953" "cg00085029" -0.109171159388757 0.131335885134276 -0.831236331769808 0.410900579377236 0.984696537981234
"CN_bulk2954" "cg00085061" 0.0527450063274551 0.0541653266923523 0.973778052277535 0.336168185935751 0.981513876040839
"CN_bulk2955" "cg00085122" -0.0087085687099164 0.0827162557582961 -0.105282433665319 0.916691340004459 0.998596707966054
"CN_bulk2956" "cg00085123" -0.00561677629083508 0.0581848541252148 -0.0965333053641018 0.923591391466723 0.998752682098033
"CN_bulk2957" "cg00085199" 0.129017577064767 0.0626236762329934 2.06020445980771 0.0460954679559585 0.949011478484797
"CN_bulk2958" "cg00085249" -0.029801469588265 0.0501030879100873 -0.594803051695045 0.5554106251131 0.98994958699481
"CN_bulk2959" "cg00085256" -0.09688369642235 0.072073225329237 -1.3442397780837 0.186638393373173 0.973361562133929
"CN_bulk2960" "cg00085281" 0.0492401739389063 0.0377741722800968 1.30354077843953 0.200033043345306 0.973361562133929
"CN_bulk2961" "cg00085370" -0.0166789431625558 0.0673678699628203 -0.247580087833573 0.805758159569204 0.996808745038366
"CN_bulk2962" "cg00085403" -0.643243501229172 0.432258196358604 -1.48810018328844 0.144766351879231 0.969618748055854
"CN_bulk2963" "cg00085416" 0.0430122669782093 0.0500816629764896 0.858842626659602 0.395675463727865 0.984030963997841
"CN_bulk2964" "cg00085420" -0.00689278380489192 0.0473911771148638 -0.145444452417496 0.885109090475254 0.998225760287976
"CN_bulk2965" "cg00085430" 0.073042928650754 0.047855734306124 1.52631507404133 0.135001336789119 0.968441912540463
"CN_bulk2966" "cg00085434" 0.390787484796694 0.129677788255772 3.01352675776608 0.00452080472884584 0.902982680699193
"CN_bulk2967" "cg00085438" -0.0569659467973006 0.0883001056890084 -0.645140188143531 0.522613733654354 0.988988468022379
"CN_bulk2968" "cg00085448" 0.0474557356281332 0.0330911542544579 1.43409127597114 0.159516165762753 0.971423917585551
"CN_bulk2969" "cg00085493" 0.0141761815340669 0.0592252260959158 0.239360530445396 0.81207953595565 0.997013876550925
"CN_bulk2970" "cg00085592" 0.0699907112058441 0.0590573760103661 1.18513073106328 0.243137254619976 0.975952724217525
"CN_bulk2971" "cg00085593" 0.110348647391217 0.0689857868025449 1.59958525525067 0.117761642079612 0.965598432270946
"CN_bulk2972" "cg00085620" -0.00393802245806657 0.0627984892263788 -0.0627088725633289 0.950318628989601 0.999297192479264
"CN_bulk2973" "cg00085713" -0.0290256055847216 0.0325594983514269 -0.891463537657656 0.378147713422084 0.983354433693104
"CN_bulk2974" "cg00085732" -0.0122863719619854 0.0472164949114131 -0.260213554289384 0.79606799748231 0.996787123102714
"CN_bulk2975" "cg00085747" -0.0131149801733222 0.040274771178092 -0.325637608599407 0.746439313268267 0.995250796675394
"CN_bulk2976" "cg00085790" -0.04140108005121 0.0362096928850577 -1.14337009658247 0.259855025321448 0.976720600413734
"CN_bulk2977" "cg00085800" 0.034923810981459 0.0509414524231098 0.685567633435117 0.497040997180919 0.988228333854
"CN_bulk2978" "cg00085812" 0.0230608249637384 0.0486368329765907 0.474143227517256 0.638041726965747 0.99282428670168
"CN_bulk2979" "cg00085819" -0.0214905106949036 0.0430001652781834 -0.499777397502401 0.620040005483322 0.991912350621827
"CN_bulk2980" "cg00085830" 0.00702054700586821 0.0482467298246999 0.145513427156135 0.885054998330781 0.998225760287976
"CN_bulk2981" "cg00085965" -0.119222388146349 0.0784472296363418 -1.51977818336006 0.136633199813158 0.968454748985865
"CN_bulk2982" "cg00085994" -0.0228199056984731 0.0933317138304689 -0.244503232201693 0.808122943372438 0.996808745038366
"CN_bulk2983" "cg00086113" -0.00188248092150967 0.0667340155542058 -0.0282087164375804 0.977639542644758 0.99958826130728
"CN_bulk2984" "cg00086171" 0.142852171521698 0.0948038112470248 1.50681886775075 0.139915071936877 0.968613949445723
"CN_bulk2985" "cg00086186" 0.109865355903776 0.0582458439026952 1.88623511211058 0.0667257573171633 0.959741036402295
"CN_bulk2986" "cg00086243" -0.0334119355345218 0.0362149541814306 -0.922600519308511 0.361888214551985 0.982025202156472
"CN_bulk2987" "cg00086247" 0.0761661916066585 0.148402497353565 0.513240632502261 0.610678349657456 0.991461817504339
"CN_bulk2988" "cg00086266" 0.155512233536624 0.0675462625359491 2.30230700705103 0.026741660524826 0.933596665980874
"CN_bulk2989" "cg00086283" -0.0286161458469948 0.198101733149785 -0.144451769260182 0.885887645098762 0.998225760287976
"CN_bulk2990" "cg00086291" 0.0157536921687115 0.0543024955765097 0.290109911182909 0.77326913456126 0.996413445602606
"CN_bulk2991" "cg00086297" 0.209107051918187 0.529454399951793 0.394948180499069 0.695032986116004 0.993865595418126
"CN_bulk2992" "cg00086310" 0.0199820254610729 0.0668418573480822 0.2989447967763 0.766569397255264 0.996180026245083
"CN_bulk2993" "cg00086346" 0.0657524644581534 0.0508003826569781 1.29433010184464 0.203163286266836 0.973398508508449
"CN_bulk2994" "cg00086383" -0.0621819494213525 0.107096463291621 -0.580616273499458 0.564839288415758 0.990405050551017
"CN_bulk2995" "cg00086426" 0.093456099608792 0.0806105362579875 1.15935340399788 0.253361315021057 0.976720600413734
"CN_bulk2996" "cg00086429" -0.0172602765077084 0.0374052590198505 -0.46143983386263 0.647046517523199 0.992908249199353
"CN_bulk2997" "cg00086493" -0.0442581210383093 0.0531363254036822 -0.832916478549763 0.409963752627129 0.984630859414189
"CN_bulk2998" "cg00086577" -0.0287108198683488 0.0331568125959189 -0.865910128885026 0.391835298295528 0.983714642146401
"CN_bulk2999" "cg00086669" -0.00277022146550695 0.0664953829228008 -0.0416603581142332 0.966982012701695 0.999297192479264
"CN_bulk3000" "cg00086670" 0.0866072467885434 0.0925668363392422 0.935618524015903 0.355227208232699 0.981741266159092
"CN_bulk3001" "cg00086730" -0.0198150307815146 0.0335851166613141 -0.589994400833482 0.558597537715 0.990177365448218
"CN_bulk3002" "cg00086800" -0.0377020480359723 0.0458540379070978 -0.822218713046781 0.41595120729029 0.984759724099571
"CN_bulk3003" "cg00086809" 0.0218795092863249 0.0669590767435449 0.326759423074545 0.74559712030478 0.995201338699604
"CN_bulk3004" "cg00086869" -0.0474287605457973 0.0831705082228485 -0.570259357063394 0.571772741394744 0.990464661491418
"CN_bulk3005" "cg00086871" -0.0984657772412061 0.127381223891292 -0.773000715750992 0.444181928498104 0.986541336261998
"CN_bulk3006" "cg00086911" -0.0549922650155862 0.0428233279613733 -1.28416607567701 0.206660374796717 0.973510398617205
"CN_bulk3007" "cg00086921" -0.0891315232378747 0.0895338706669914 -0.99550619864729 0.325626921072074 0.981232427251178
"CN_bulk3008" "cg00086926" -0.108970582671551 0.0858062893768673 -1.26996031949295 0.211623881278623 0.973510398617205
"CN_bulk3009" "cg00086941" -0.0213596758006099 0.0785495900761909 -0.271925999612367 0.787113334427478 0.996548024718996
"CN_bulk3010" "cg00086995" -0.074874744081297 0.0734106029901846 -1.01994454522201 0.314040378038255 0.980580194888423
"CN_bulk3011" "cg00087005" 0.126465908207708 1.58964585296968 0.079556026879479 0.936997196861573 0.999091754800302
"CN_bulk3012" "cg00087023" -0.0201860238407277 0.0550012031723788 -0.367010586613221 0.715595073322832 0.994418821790574
"CN_bulk3013" "cg00087055" 0.098778348995725 0.0752524951295211 1.31262556577974 0.196981555497385 0.973361562133929
"CN_bulk3014" "cg00087067" 0.025710281747597 0.0667942766726645 0.38491743646831 0.702389813395592 0.994134040346506
"CN_bulk3015" "cg00087068" -0.0744667718582419 0.0842288939178171 -0.884100080085342 0.382060208752151 0.983484651979664
"CN_bulk3016" "cg00087073" 0.0668554124302269 0.0674215184563157 0.99160348151376 0.327503670757558 0.981232427251178
"CN_bulk3017" "cg00087098" -0.10135369634543 0.0708500738502466 -1.43053762455714 0.160526669215021 0.971446350498735
"CN_bulk3018" "cg00087153" 0.0289215739888371 0.0601329157914135 0.480960778438867 0.633231776580048 0.992657536601988
"CN_bulk3019" "cg00087161" -0.0128452385015953 0.0694130003519376 -0.185055226491687 0.854144749164839 0.997879724933504
"CN_bulk3020" "cg00087182" -0.151284363123919 0.0861596911736422 -1.75586009029475 0.0869639714286785 0.963055210492883
"CN_bulk3021" "cg00087195" -1.00669101032065 1.18922402412673 -0.846510825460232 0.402432347379177 0.984342939711089
"CN_bulk3022" "cg00087244" 0.164136164693631 0.0566551233797686 2.89711070953636 0.00614745330807589 0.902982680699193
"CN_bulk3023" "cg00087273" -0.287524685447979 0.098485205586286 -2.91947083560759 0.00579770532396223 0.902982680699193
"CN_bulk3024" "cg00087274" -0.00880651800562322 0.0325452255896812 -0.270593238979281 0.788130838645148 0.996580417423616
"CN_bulk3025" "cg00087298" 0.0563940022037784 0.488141402534267 0.115528004613007 0.908619429273906 0.998549085761567
"CN_bulk3026" "cg00087301" -0.0408723709429555 0.152915686643624 -0.267286972579929 0.790656646387524 0.996668270879977
"CN_bulk3027" "cg00087316" 0.144437535279251 0.0692976660562538 2.08430591532478 0.0437299847810707 0.946882563614099
"CN_bulk3028" "cg00087355" -0.0312653207703444 0.0433411484117546 -0.72137730346492 0.474980098118377 0.987658431404794
"CN_bulk3029" "cg00087368" 0.260170942096115 0.0927026243930987 2.80651107559673 0.00777634611572535 0.902982680699193
"CN_bulk3030" "cg00087417" 0.139322649471972 0.0874413490519822 1.59332685259861 0.119160489076924 0.965598432270946
"CN_bulk3031" "cg00087420" 0.0110799040706931 0.0632844010404725 0.175081124076803 0.861921712176767 0.997902916633912
"CN_bulk3032" "cg00087425" 0.0238701385121951 0.0973805508239489 0.245122237553874 0.807647046309929 0.996808745038366
"CN_bulk3033" "cg00087430" -0.0398397993737427 0.0962205558140852 -0.414046656004774 0.681108295358481 0.993607914691374
"CN_bulk3034" "cg00087482" 0.104133164633656 0.0618822125322722 1.68276408312566 0.100411242348659 0.963139133211657
"CN_bulk3035" "cg00087511" 0.0211445717330828 0.0391528779260951 0.540051532686697 0.592232200209843 0.990934206721087
"CN_bulk3036" "cg00087544" 0.0680231667446598 0.0345150545086974 1.97082599789952 0.0558708598587698 0.955553168012414
"CN_bulk3037" "cg00087546" -0.0143154226667515 0.0698938875882316 -0.204816517734547 0.838780697857725 0.997589924384098
"CN_bulk3038" "cg00087568" -0.077485730823334 0.0486950105394388 -1.59124579633425 0.119628622486674 0.965598432270946
"CN_bulk3039" "cg00087601" 0.0339981817066348 0.11520666176365 0.295106039756477 0.769478239401815 0.996254826046932
"CN_bulk3040" "cg00087645" -0.0186389716578509 0.0390598550195044 -0.477189985691028 0.635890190782457 0.99282428670168
"CN_bulk3041" "cg00087646" -0.0862575715138808 0.0512691487459036 -1.68244594700381 0.100473338326427 0.963139133211657
"CN_bulk3042" "cg00087696" -0.166110571896994 0.0945005321621825 -1.7577739309649 0.0866332078609146 0.963055210492883
"CN_bulk3043" "cg00087728" 0.153815098286311 0.0893323182715047 1.72183036623796 0.0930241554288346 0.963055210492883
"CN_bulk3044" "cg00087735" 0.0784052753201875 0.108444104754346 0.723001729764802 0.473992756397486 0.987594789377399
"CN_bulk3045" "cg00087741" -0.0809437589304767 0.0720223686164066 -1.12386971555442 0.267938653702483 0.977918303398385
"CN_bulk3046" "cg00087746" 0.468459835197427 0.219146655240112 2.13765450667796 0.0388694301359867 0.94231369325329
"CN_bulk3047" "cg00087750" 0.05289469074487 0.0812535637794313 0.650983025045603 0.518874839716788 0.988898613632318
"CN_bulk3048" "cg00087792" -0.0513313992955955 0.100822463811447 -0.50912661082745 0.613532123034556 0.991581685572546
"CN_bulk3049" "cg00087799" 0.0393252333311008 0.085983625589188 0.457357235888012 0.649951985985233 0.992908249199353
"CN_bulk3050" "cg00087804" -0.178349627405118 0.0847660078256716 -2.1040229684039 0.0418746830996184 0.944442516455422
"CN_bulk3051" "cg00087806" -0.0566462396501934 0.0742557573635624 -0.762853166695865 0.450140775303891 0.986691753999665
"CN_bulk3052" "cg00087884" -0.0228223460467625 0.0305329420682366 -0.74746632655831 0.459265438705551 0.987022198078823
"CN_bulk3053" "cg00087898" 0.0125347240848077 0.105612841356523 0.118685606066535 0.906133665931087 0.998549085761567
"CN_bulk3054" "cg00087906" 0.121933505076944 0.207150418521602 0.588623020639605 0.559508102924092 0.990195691700461
"CN_bulk3055" "cg00087939" -0.0400065633099775 0.0472825814900343 -0.846116308569355 0.40264969264532 0.984342939711089
"CN_bulk3056" "cg00087963" 0.00608510048671823 0.0696572672498201 0.0873577262928578 0.930834178856895 0.998955718739769
"CN_bulk3057" "cg00087971" 0.0816452065940708 0.0919399540217129 0.888027489928798 0.379970221233952 0.983484651979664
"CN_bulk3058" "cg00087983" 0.100275905000841 0.0467287351557891 2.14591524179995 0.0381610224627452 0.941334201153274
"CN_bulk3059" "cg00088007" 0.0295156842915352 0.0750379218721886 0.393343572891171 0.696207870014873 0.993865595418126
"CN_bulk3060" "cg00088026" 0.747748320169852 0.720354640847074 1.03802804586719 0.305650218075009 0.979991333999767
"CN_bulk3061" "cg00088042" -0.089506296832567 0.10940904797644 -0.818088617788184 0.418277068973735 0.984893870474171
"CN_bulk3062" "cg00088080" 0.104699977283897 0.0432036244543199 2.42340726284662 0.0201164046816752 0.922759316154028
"CN_bulk3063" "cg00088130" 0.0262211062143148 0.0729808847241193 0.359287316308033 0.721318224584563 0.994748392134794
"CN_bulk3064" "cg00088135" -0.000544209098635318 0.0815287046204474 -0.00667506127036919 0.99470813963593 0.999969168436366
"CN_bulk3065" "cg00088148" -0.0043030358376963 0.0762241907729558 -0.0564523649783765 0.955269676681299 0.999297192479264
"CN_bulk3066" "cg00088183" 0.0400312662275558 0.0992512165703828 0.403332751081878 0.688906280551741 0.993776186658686
"CN_bulk3067" "cg00088227" -0.856827556326574 1.41570693910985 -0.605229467099539 0.548532401992864 0.989819281127691
"CN_bulk3068" "cg00088251" -0.00307148291007017 0.0479529809396424 -0.0640519702818098 0.949256030027294 0.999297192479264
"CN_bulk3069" "cg00088264" 0.0954936242343187 0.0949612336566575 1.005606399129 0.320803699995969 0.980933310732557
"CN_bulk3070" "cg00088282" 0.408963636925558 0.567985274284046 0.720025070088415 0.475802892117424 0.987658431404794
"CN_bulk3071" "cg00088299" -3.44853332976796 1.18843401276055 -2.90174573660809 0.00607337153186147 0.902982680699193
"CN_bulk3072" "cg00088399" 0.135229246683442 0.0643151829674004 2.10260222305496 0.0420060190522085 0.944629825496925
"CN_bulk3073" "cg00088410" -0.0983161078201199 0.07163394673912 -1.37247928245769 0.177756400751472 0.973342253716941
"CN_bulk3074" "cg00088428" 0.161845366408757 0.0878800947872829 1.8416612635718 0.073139122435232 0.962131707065095
"CN_bulk3075" "cg00088445" -0.0235210101048263 0.0628214632141882 -0.374410414870982 0.710127128867658 0.994336480886475
"CN_bulk3076" "cg00088464" -0.0122676494137437 0.068379115288039 -0.179406378132675 0.858547488583122 0.997879724933504
"CN_bulk3077" "cg00088483" -0.0895486580487761 0.0745316726682099 -1.20148461510339 0.236808916391651 0.975208982001718
"CN_bulk3078" "cg00088504" -0.0931276020230487 0.073516298256677 -1.26676130642351 0.21275387126476 0.973510398617205
"CN_bulk3079" "cg00088507" 0.0468140848846629 0.0934108228915962 0.501163392372541 0.619073258561272 0.991890592196816
"CN_bulk3080" "cg00088575" -0.00609472399078623 0.0579789083157231 -0.105119674858269 0.916819642891232 0.998596707966054
"CN_bulk3081" "cg00088620" 0.15585848477902 0.098021354294647 1.59004622921775 0.119899144227693 0.965598432270946
"CN_bulk3082" "cg00088665" -0.043040755709552 0.0520295016177784 -0.827237516625471 0.413135569788127 0.984716392979508
"CN_bulk3083" "cg00088688" -0.0608735510472175 0.0527638806117258 -1.15369738429909 0.255645699281886 0.976720600413734
"CN_bulk3084" "cg00088747" -0.0340128606990973 0.129694480182069 -0.262253726229128 0.79450615347059 0.996728439011129
"CN_bulk3085" "cg00088797" 0.0603767775923749 0.0731459756544894 0.825428563255061 0.414149070375574 0.984716392979508
"CN_bulk3086" "cg00088844" -0.0107650788394724 0.0313525573391556 -0.343355686205159 0.733175010032608 0.99475400880955
"CN_bulk3087" "cg00088880" -0.133944247492705 0.138492209106563 -0.967160884766024 0.339423295754745 0.981644925634312
"CN_bulk3088" "cg00088901" -0.0530645244617623 0.0690265354085662 -0.768755438001847 0.446669132896688 0.986624022474026
"CN_bulk3089" "cg00088916" 0.0713010915503343 0.0531669388431284 1.34107949605133 0.187653213536499 0.973361562133929
"CN_bulk3090" "cg00088972" -0.0797209718631664 0.0485904393148499 -1.64067197142634 0.108907393736568 0.964653976471583
"CN_bulk3091" "cg00088987" 0.0507881834090972 0.0520668170563634 0.975442446464856 0.335352733927249 0.981513876040839
"CN_bulk3092" "cg00089091" 0.0269463767737527 0.0647646982288281 0.41606581225076 0.679642601474336 0.993605715335057
"CN_bulk3093" "cg00089100" 0.042983119295128 0.0512508907341216 0.838680434221425 0.406759887885599 0.984566004199019
"CN_bulk3094" "cg00089101" 0.0882583178181114 0.0587847819964604 1.50138037125707 0.141310977869427 0.969025472568898
"CN_bulk3095" "cg00089107" 0.0282151369786717 0.0501588110941502 0.562516063742234 0.576983821458383 0.990507909998191
"CN_bulk3096" "cg00089122" 0.00766837217468113 0.0804767108312808 0.0952868487724089 0.924574915778805 0.998855885693328
"CN_bulk3097" "cg00089142" 0.0240501351089257 0.0842375883324704 0.285503604566695 0.776769233932882 0.996445075708981
"CN_bulk3098" "cg00089154" -0.0169093808101074 0.0565092718017783 -0.299231971514722 0.766351925556938 0.996169701266033
"CN_bulk3099" "cg00089214" 0.00211150159261074 0.0551682626332901 0.0382738460815078 0.969664595200335 0.999334725971427
"CN_bulk3100" "cg00089219" -0.128149784967059 0.0596770285618455 -2.14738883713443 0.0380358581129316 0.941334201153274
"CN_bulk3101" "cg00089224" 0.0988931336985754 0.0651764727929408 1.51731337184737 0.137252603159788 0.968467280195125
"CN_bulk3102" "cg00089314" 0.0864182503422213 0.0772078250757579 1.11929393500498 0.269861221477941 0.978270534636441
"CN_bulk3103" "cg00089353" -0.19558704130988 0.177519610291009 -1.10177709938216 0.277311886590748 0.978563225317808
"CN_bulk3104" "cg00089356" -0.0841717259982156 0.13874091753127 -0.606682783247738 0.547577141315796 0.989819281127691
"CN_bulk3105" "cg00089372" -1.74684520967196 1.16622206725919 -1.49786670884844 0.142218730686653 0.969248852168895
"CN_bulk3106" "cg00089384" 0.0873502588532021 0.0883995024306689 0.988130661953786 0.329179811371653 0.981232427251178
"CN_bulk3107" "cg00089424" 0.11555226990571 0.0740955505186929 1.55950349375646 0.126956203370728 0.96742663495627
"CN_bulk3108" "cg00089425" -0.0244186207365875 0.0896609199104909 -0.272344079906438 0.786794226170335 0.996548024718996
"CN_bulk3109" "cg00089430" -0.208067324346549 0.125611191110821 -1.65643938654305 0.105658002797189 0.96419052599455
"CN_bulk3110" "cg00089453" -0.0350742453914557 0.0318858912579902 -1.09999263020965 0.278078992800537 0.978563225317808
"CN_bulk3111" "cg00089464" -0.0729755320286823 0.0758118925767768 -0.962586865309793 0.341685578286202 0.981711730773134
"CN_bulk3112" "cg00089470" -0.0866857397913591 0.106969154144635 -0.810380716614338 0.42263899183462 0.985175801617694
"CN_bulk3113" "cg00089486" 0.00918281579854535 0.0706302577760013 0.130012491638753 0.897224818767183 0.998373726474667
"CN_bulk3114" "cg00089528" 0.164671240374591 0.0636067023249474 2.58889762172131 0.0134629425249933 0.915771216013478
"CN_bulk3115" "cg00089550" 0.077537724143349 0.032588240362882 2.3793160747539 0.0223339311140483 0.92390874186927
"CN_bulk3116" "cg00089566" 0.0889059800866622 0.0442185196840052 2.01060507502293 0.0513178526507222 0.953543116751654
"CN_bulk3117" "cg00089666" -0.0122243732802445 0.100811975787003 -0.121259137962659 0.904108405713786 0.998549085761567
"CN_bulk3118" "cg00089695" 0.0289585450334105 0.0725695061937932 0.399045639859781 0.692036307293608 0.993865595418126
"CN_bulk3119" "cg00089719" -0.026059759187322 0.0403276476782717 -0.646200824685414 0.521933954338735 0.988988468022379
"CN_bulk3120" "cg00089783" 0.0533998134842098 0.0843301541538305 0.633223240488815 0.530283856034241 0.989295826353003
"CN_bulk3121" "cg00089798" -0.146974745510194 0.105427162243925 -1.39408803558747 0.171183468424154 0.972980931751483
"CN_bulk3122" "cg00089814" 0.0960271394143178 0.0884535478811259 1.08562224709596 0.28431123009751 0.979086358799295
"CN_bulk3123" "cg00089821" -0.0597018099962466 0.0489270533285581 -1.22022083764851 0.229708348823287 0.974727028652154
"CN_bulk3124" "cg00089823" 0.0125556678268261 0.070810898924493 0.177312645617088 0.860180523216862 0.997879724933504
"CN_bulk3125" "cg00089864" 0.0252475574882701 0.0396186822366044 0.637263938701713 0.527676494620528 0.989216582568582
"CN_bulk3126" "cg00089896" -0.0231011262458533 0.0581296812751029 -0.397406724742315 0.693234330929971 0.993865595418126
"CN_bulk3127" "cg00089915" 0.0707179617168597 0.0620849896686698 1.13905087355674 0.26163021376168 0.976737415691457
"CN_bulk3128" "cg00089945" 0.0484912802208719 0.075302578586369 0.643952453304827 0.523375532793256 0.988988468022379
"CN_bulk3129" "cg00089960" -0.00359652885929497 0.0687395675349263 -0.0523210865047644 0.95853993330559 0.999297192479264
"CN_bulk3130" "cg00089966" 0.037570691776693 0.05003212718222 0.750931329380786 0.45720128881026 0.98694569131581
"CN_bulk3131" "cg00090027" -0.0649739428733218 0.0613683962806724 -1.0587524982103 0.296226213303532 0.979584794632531
"CN_bulk3132" "cg00090068" -0.00621859722486654 0.0785388330292061 -0.0791786303032291 0.937295427029365 0.999091754800302
"CN_bulk3133" "cg00090091" -0.025252874539836 0.0736124906674386 -0.343051489100154 0.733402058049613 0.99475400880955
"CN_bulk3134" "cg00090103" 0.111681913295841 0.120636104300643 0.925775197593524 0.360256353821267 0.981939677065727
"CN_bulk3135" "cg00090105" 0.021357231148193 0.0601083845223137 0.355312013755164 0.724270387398317 0.99475400880955
"CN_bulk3136" "cg00090182" 0.00367185636795786 0.072358755877899 0.0507451561792175 0.959787609698633 0.999297192479264
"CN_bulk3137" "cg00090197" -0.0450096811195064 0.0639538953759982 -0.703783262221717 0.485748743674949 0.987907647581644
"CN_bulk3138" "cg00090261" -0.0802899186718303 0.0440615528390877 -1.82222172162312 0.0760961056525011 0.963055210492883
"CN_bulk3139" "cg00090282" -0.0533852595047022 0.0963806749183632 -0.553900038051412 0.582809426955714 0.990611842341461
"CN_bulk3140" "cg00090306" 0.0442147471844237 0.0828015058245355 0.533984820011837 0.596382860673489 0.991121460012328
"CN_bulk3141" "cg00090309" 0.0539256938296374 0.0617694328402176 0.873015848617714 0.387998135096952 0.983633155442167
"CN_bulk3142" "cg00090338" 0.194123784825683 0.102148523777739 1.90040714879121 0.0647901163372264 0.959066873354831
"CN_bulk3143" "cg00090351" 0.0308105349269067 0.0664018827329493 0.46400092375119 0.64522670768706 0.992899405313667
"CN_bulk3144" "cg00090431" -0.027173910488414 0.0472878759652871 -0.57464857394656 0.568829244178601 0.990464661491418
"CN_bulk3145" "cg00090452" 0.059854190947522 0.0418630225264513 1.42976276760005 0.160747670689073 0.971555983515759
"CN_bulk3146" "cg00090534" -0.144953031782849 0.112633034062805 -1.28694954361278 0.205698196023656 0.973510398617205
"CN_bulk3147" "cg00090591" 0.0338179497487272 0.0677438168662144 0.499203489161431 0.620440512920279 0.991978348733793
"CN_bulk3148" "cg00090612" -0.0574587109186391 0.0259750286559621 -2.2120749770742 0.0328871216169514 0.939924706663067
"CN_bulk3149" "cg00090619" 0.0214967391601203 0.105455341008811 0.203846850756702 0.839533161142455 0.997640873387196
"CN_bulk3150" "cg00090632" 0.028571036677978 0.0450131231996467 0.634726822914663 0.529312838370573 0.989249679716523
"CN_bulk3151" "cg00090648" -0.625252965035156 0.881034834499868 -0.709680185789805 0.482124240701581 0.987900561607589
"CN_bulk3152" "cg00090674" -0.0623886829921242 0.0743728479920065 -0.838863707341552 0.406658271664669 0.984566004199019
"CN_bulk3153" "cg00090697" 0.0297773164067366 0.146493879137224 0.203266625077513 0.839983490217654 0.997640873387196
"CN_bulk3154" "cg00090731" -0.0474093451619936 0.0850974420078827 -0.557118334504133 0.580630086570271 0.990546280800351
"CN_bulk3155" "cg00090737" -0.060817002803884 0.035904571657331 -1.69385122831472 0.0982669520784356 0.963139133211657
"CN_bulk3156" "cg00090764" 0.109500433053095 0.0610511164843124 1.79358608587005 0.0806360114398005 0.963055210492883
"CN_bulk3157" "cg00090767" 0.0292474576571261 0.0581779191285613 0.502724368544279 0.617985279374127 0.991801844251133
"CN_bulk3158" "cg00090781" 0.0173630861991412 0.0790243005903875 0.219718315371629 0.827236547162469 0.997269694571448
"CN_bulk3159" "cg00090782" 0.0506076908099586 0.0401656526468912 1.25997431822823 0.215166221178222 0.973796423492008
"CN_bulk3160" "cg00090787" -0.0240072566932742 0.0575934202428714 -0.416840267378385 0.679080762156245 0.993565667506029
"CN_bulk3161" "cg00090792" -0.105987445367315 0.0522678003984596 -2.02777703594426 0.0494542750773265 0.952960928378661
"CN_bulk3162" "cg00090800" -0.213717374511926 0.143131016919506 -1.49315905882313 0.143442233336064 0.969469858747966
"CN_bulk3163" "cg00090809" 0.0532327888983711 0.0319380065571316 1.66675364672954 0.103575947248661 0.964140317633826
"CN_bulk3164" "cg00090813" 0.029074856040328 0.102872025455635 0.28263131703251 0.778954130702609 0.996445075708981
"CN_bulk3165" "cg00090865" 0.201033633016028 0.0938826659562796 2.14132855057234 0.038552938242719 0.942307207330946
"CN_bulk3166" "cg00090873" -0.116832880291233 0.0766936552791212 -1.52337086902466 0.135734378813482 0.968454748985865
"CN_bulk3167" "cg00090936" -0.0898358590611675 0.0885980546498262 -1.01397101117213 0.316846174734661 0.980580194888423
"CN_bulk3168" "cg00090974" -0.00837120266732768 0.0445955135985249 -0.18771400959052 0.852074103900178 0.997879724933504
"CN_bulk3169" "cg00091004" -0.0932017733096942 0.0657712884254293 -1.4170586518974 0.164405233514673 0.972346934271624
"CN_bulk3170" "cg00091044" 0.0555889755788291 0.0596159503893491 0.932451386177356 0.356840315799482 0.981827735463583
"CN_bulk3171" "cg00091060" -0.0065903132679864 0.109716490029346 -0.0600667526478809 0.952409222364018 0.999297192479264
"CN_bulk3172" "cg00091063" 0.0269291298029728 0.0485973096911065 0.554127995441299 0.582654930187884 0.990611842341461
"CN_bulk3173" "cg00091098" 0.0416685177005952 0.062660024729873 0.664993636377068 0.509968102303965 0.988651793708969
"CN_bulk3174" "cg00091129" 0.0488282305043079 0.0446148016243568 1.09444015722466 0.280475479263324 0.978692027947653
"CN_bulk3175" "cg00091146" -0.113352259929262 0.0832837259162645 -1.36103732970867 0.181314984151275 0.973342253716941
"CN_bulk3176" "cg00091147" -0.116601927961981 0.053368794569268 -2.18483345751124 0.034974785908318 0.941205142433326
"CN_bulk3177" "cg00091162" -0.636621646912108 0.477711054975953 -1.33265001988316 0.190380751433846 0.973361562133929
"CN_bulk3178" "cg00091178" 0.0816281146819464 0.0528060232227584 1.54581068030069 0.130227239368932 0.967785559207789
"CN_bulk3179" "cg00091195" -0.0435300173064245 0.0470572553925347 -0.925043692907985 0.360631938688765 0.981939677065727
"CN_bulk3180" "cg00091213" -0.237340957652488 0.0770486079545396 -3.08040552520462 0.00377924559579085 0.902622716125474
"CN_bulk3181" "cg00091246" -0.0371070264954791 0.057103867381825 -0.649816346892286 0.519620261135658 0.988952876347258
"CN_bulk3182" "cg00091263" -0.0443965544064482 0.0772290900824016 -0.574868282910988 0.568682100798789 0.990464661491418
"CN_bulk3183" "cg00091285" -0.028091769384265 0.131697385312521 -0.213305445036761 0.832199888315611 0.997419680137083
"CN_bulk3184" "cg00091302" 0.00571695679459813 0.105303963919237 0.0542900436206061 0.956981243142404 0.999297192479264
"CN_bulk3185" "cg00091337" 0.0168660141951708 0.0348523420017312 0.483927714078241 0.631143533688468 0.992613291790201
"CN_bulk3186" "cg00091349" 0.0324436531010601 0.0905032038031373 0.358480713805796 0.721916881551795 0.99475400880955
"CN_bulk3187" "cg00091460" -0.00416635998146646 0.0690266529806253 -0.0603587136498694 0.952178189459128 0.999297192479264
"CN_bulk3188" "cg00091483" 0.0558960824717916 0.103826591788264 0.538359985713312 0.593388120258399 0.990990169852109
"CN_bulk3189" "cg00091513" -0.0145522089846792 0.0469983286418533 -0.309632478541376 0.758488847039361 0.995698265075438
"CN_bulk3190" "cg00091524" 0.0784799460596188 0.0490613262022874 1.59962952766572 0.11775179440824 0.965598432270946
"CN_bulk3191" "cg00091552" 0.0351044775031547 0.038585373009248 0.909787174915765 0.36852339146554 0.982591116014608
"CN_bulk3192" "cg00091589" -0.0650707829033703 0.125954922568568 -0.516619609431675 0.608339039772547 0.991408133413572
"CN_bulk3193" "cg00091596" 0.0376250983842302 0.0738521359414359 0.509465270091396 0.61329697450348 0.991581685572546
"CN_bulk3194" "cg00091633" -0.042829785797814 0.0420835705860952 -1.01773174664902 0.315077754028555 0.980580194888423
"CN_bulk3195" "cg00091673" -0.022529951509825 0.0606450611654674 -0.371505132930002 0.712272095678262 0.994372355299425
"CN_bulk3196" "cg00091693" -0.0576358269601754 0.068603253700109 -0.840132557154265 0.405955186543854 0.984421577684556
"CN_bulk3197" "cg00091742" 0.16520718551537 0.125346910260495 1.31799966327082 0.195193190225439 0.973361562133929
"CN_bulk3198" "cg00091760" 0.0941047289540863 0.0588481883780026 1.5991100414106 0.117867387869143 0.965598432270946
"CN_bulk3199" "cg00091781" -0.191717090829534 0.163720345797017 -1.17100345651131 0.248702643935472 0.976412040349142
"CN_bulk3200" "cg00091783" -0.0108271276336998 0.0623486795055729 -0.17365448185205 0.863035244025791 0.997920862111774
"CN_bulk3201" "cg00091794" -0.0603745107205833 0.0432294769941935 -1.39660516199843 0.170430262710903 0.972980931751483
"CN_bulk3202" "cg00091953" 0.0184931848385211 0.129668973973157 0.142618424993086 0.88732582479642 0.998225760287976
"CN_bulk3203" "cg00091960" 0.0298451484899307 0.0783444423506195 0.380947870639795 0.705309270264825 0.994134040346506
"CN_bulk3204" "cg00091964" 0.136937859533631 0.0689766450723473 1.98527863148463 0.0541777289101888 0.955553168012414
"CN_bulk3205" "cg00091986" -0.034625090195978 0.127880596730816 -0.270761093403892 0.788002668447509 0.996578156922877
"CN_bulk3206" "cg00092052" 0.00976856793775994 0.0491917619321273 0.19858137936263 0.843621819064923 0.997664697504895
"CN_bulk3207" "cg00092123" -0.0102168736724973 0.0393408729526154 -0.259701244677594 0.796460327323616 0.996790196761164
"CN_bulk3208" "cg00092146" -0.0446616220788197 0.0704656817687193 -0.633806712115651 0.529906936890193 0.989287484986917
"CN_bulk3209" "cg00092151" 0.00577827938870575 0.0374011018471517 0.154494897297947 0.878016298018776 0.997985792041098
"CN_bulk3210" "cg00092235" -0.00251678319506399 0.155371598139186 -0.0161984765890699 0.987158637058668 0.999776111938286
"CN_bulk3211" "cg00092247" -0.193580310286942 0.126218785775909 -1.53368857969073 0.133179438277305 0.968404708184896
"CN_bulk3212" "cg00092273" -0.0688426823779339 0.0791297205340008 -0.869997794929065 0.38962500167706 0.983633155442167
"CN_bulk3213" "cg00092287" 0.26038568438429 0.114417119859568 2.27575807452485 0.0284332847410238 0.933899875646711
"CN_bulk3214" "cg00092301" 0.0270371134636773 0.0590969897558265 0.45750407212597 0.649847390555594 0.992908249199353
"CN_bulk3215" "cg00092309" -0.0849226160635953 0.0640517645062803 -1.32584350670416 0.192605192066832 0.973361562133929
"CN_bulk3216" "cg00092348" -0.00680490659213797 0.0631159061598968 -0.107816032537005 0.914694394984873 0.998596707966054
"CN_bulk3217" "cg00092349" -0.0286811588692204 0.12226639131315 -0.234579254046697 0.81576254145609 0.997019549054013
"CN_bulk3218" "cg00092383" 0.237797303267582 0.148923898575762 1.59677060258134 0.118389094487306 0.965598432270946
"CN_bulk3219" "cg00092389" 0.234435236504477 0.175931211224431 1.33253920593665 0.190416808583437 0.973361562133929
"CN_bulk3220" "cg00092400" 0.0781812109586535 0.0587427527958684 1.330908192715 0.190948119554818 0.973361562133929
"CN_bulk3221" "cg00092426" -0.0583257041075323 0.0721215094256184 -0.808714412275104 0.423585584969814 0.985203490922551
"CN_bulk3222" "cg00092427" 0.101002661604869 0.0575198013901083 1.75596332330588 0.0869461029864899 0.963055210492883
"CN_bulk3223" "cg00092443" 0.0254153494283782 0.0547355415733778 0.464329916135143 0.644993098211484 0.992898644929884
"CN_bulk3224" "cg00092444" -0.0684552691479156 0.0743498972046583 -0.920717737638333 0.362858279204384 0.982171241787709
"CN_bulk3225" "cg00092475" 0.0224614415182787 0.0455241970376105 0.493395666039357 0.624500121561772 0.992264284176117
"CN_bulk3226" "cg00092518" 0.0616171258880134 0.0633206677195811 0.973096590845947 0.336502442772123 0.981513876040839
"CN_bulk3227" "cg00092551" 0.0177093206076545 0.0541104485281133 0.327280979725266 0.745205673404112 0.995195080766154
"CN_bulk3228" "cg00092565" -0.0298653327784052 0.096831897616369 -0.308424532758063 0.759400775683527 0.995732288799697
"CN_bulk3229" "cg00092590" -0.095389720785382 0.0501174944503373 -1.90332182068491 0.0643980468189261 0.959066873354831
"CN_bulk3230" "cg00092611" -0.451031744847371 0.637638688833721 -0.707346892128417 0.483556554291721 0.987900561607589
"CN_bulk3231" "cg00092621" -0.112743241605447 0.0717889688888465 -1.57048141727752 0.124381966292538 0.967020521524161
"CN_bulk3232" "cg00092623" -0.0285615639188431 0.0786220423695896 -0.363276799457585 0.718359861214371 0.994635889303102
"CN_bulk3233" "cg00092644" -0.170980607998851 0.0930330675259124 -1.83784768734223 0.0737113911765947 0.962840710744004
"CN_bulk3234" "cg00092682" -0.0409395183719453 0.0687215386688872 -0.595730525901047 0.554797008416758 0.98994958699481
"CN_bulk3235" "cg00092711" -0.0320348482645672 0.0461439593340088 -0.694237094669011 0.49164856326241 0.987963273005788
"CN_bulk3236" "cg00092736" 0.0199640134238732 0.0529432041520635 0.377083588793238 0.70815563197903 0.994263719622062
"CN_bulk3237" "cg00092821" -0.0650354762944636 0.0402584634604773 -1.61544854682073 0.114275857179735 0.964653976471583
"CN_bulk3238" "cg00092916" -0.141668527621138 0.124811906857199 -1.13505619125926 0.263279752009636 0.977007341182207
"CN_bulk3239" "cg00092931" 0.0709246814538101 0.0611975858146037 1.15894574123682 0.25352546871335 0.976720600413734
"CN_bulk3240" "cg00092967" -0.0508491964585477 0.048159309177811 -1.05585394239783 0.297531988980496 0.979584794632531
"CN_bulk3241" "cg00092992" 0.0214169787510426 0.054624343529235 0.392077549446068 0.697135379598287 0.993865595418126
"CN_bulk3242" "cg00093042" -0.0476878464320055 0.0498008826079661 -0.957570306683229 0.34417823710623 0.981741266159092
"CN_bulk3243" "cg00093057" 0.0807854557928841 0.12904796788137 0.626011064871223 0.534954530814084 0.989474480195935
"CN_bulk3244" "cg00093058" 0.129076169664166 0.0858323694700921 1.50381692199633 0.140684216428119 0.968944409115034
"CN_bulk3245" "cg00093080" -0.0629976535771699 0.124503540991588 -0.505990858375878 0.615711396762561 0.991670518629093
"CN_bulk3246" "cg00093087" 0.177251129875728 0.0922740581940096 1.92092049862 0.0620737183434761 0.958662928445661
"CN_bulk3247" "cg00093095" -0.0680904373002062 0.105849199137788 -0.643277774936871 0.5238085270365 0.988988468022379
"CN_bulk3248" "cg00093099" -0.00238541156576329 0.0725185454050373 -0.0328938142986745 0.973927039657444 0.999481789796447
"CN_bulk3249" "cg00093129" 0.0842662238093195 0.0697951533333094 1.20733632329602 0.234574154798143 0.975176412710367
"CN_bulk3250" "cg00093140" -0.026557014148313 0.0676307118051373 -0.392676839256566 0.696696271314467 0.993865595418126
"CN_bulk3251" "cg00093149" -0.0344716980259184 0.0794038641527738 -0.434131240257961 0.666585517280424 0.993157082883095
"CN_bulk3252" "cg00093177" -0.0135995709184737 0.0749652705865411 -0.181411616500125 0.856984065266753 0.997879724933504
"CN_bulk3253" "cg00093220" -0.0293999567638427 0.0848090528548642 -0.34666059546916 0.730709843594976 0.99475400880955
"CN_bulk3254" "cg00093354" -0.0392501176235023 0.0314513405145894 -1.24796326583584 0.219485479682876 0.974038915075446
"CN_bulk3255" "cg00093436" -0.00800254740504602 0.0890085955727828 -0.0899075797516914 0.928820815722256 0.998945663885481
"CN_bulk3256" "cg00093449" 0.0269309817728407 0.0605406900021324 0.444841011423757 0.658893785745136 0.993130619602183
"CN_bulk3257" "cg00093478" -0.135182162452934 0.0997462764590635 -1.35526023879611 0.183132474587032 0.973342253716941
"CN_bulk3258" "cg00093522" -0.107084330829248 0.0411318531861377 -2.60344046120776 0.0129874166562123 0.915771216013478
"CN_bulk3259" "cg00093542" -0.0252115864844475 0.118863162339569 -0.212105971170638 0.833129018506726 0.997447071575406
"CN_bulk3260" "cg00093544" 0.0541664834442246 0.0497717967091597 1.0882967267737 0.283143966022069 0.979002907492534
"CN_bulk3261" "cg00093634" 0.00658656745579624 0.0508059731285732 0.12964159625735 0.897516329657631 0.998373726474667
"CN_bulk3262" "cg00093637" 0.210324897299351 0.105753282293736 1.98882618806251 0.0537689925105896 0.955553168012414
"CN_bulk3263" "cg00093643" 0.0951452475700309 0.0830583093900766 1.14552352761226 0.258973214064606 0.976720600413734
"CN_bulk3264" "cg00093653" -0.129827425360367 0.0912799410613313 -1.42229961863292 0.162888523184208 0.972110451573705
"CN_bulk3265" "cg00093688" -0.00902561732321577 0.0441173317090394 -0.20458212166459 0.838962575616892 0.99761309423529
"CN_bulk3266" "cg00093695" 0.0156150324226951 0.043599612104964 0.358146131784445 0.722165258866265 0.99475400880955
"CN_bulk3267" "cg00093698" 0.0141832010514141 0.0828952112923765 0.171097954034873 0.86503138722318 0.997985792041098
"CN_bulk3268" "cg00093756" -0.0778416067679557 0.0605015578245806 -1.28660499938946 0.205817113100656 0.973510398617205
"CN_bulk3269" "cg00093794" -0.01464792506872 0.0296110407068536 -0.494677820132464 0.623602884044851 0.99224404001735
"CN_bulk3270" "cg00093815" 0.00526589879148863 0.0516050962167304 0.102042224073626 0.919246019357956 0.998638384982187
"CN_bulk3271" "cg00093829" 0.0759545176375382 0.111656335334775 0.680252646746885 0.500363058535118 0.988343023322823
"CN_bulk3272" "cg00093851" -0.0223438749375435 0.0999601477307835 -0.223527830288135 0.824291490312658 0.997251468675137
"CN_bulk3273" "cg00093888" 0.106040715162401 0.119406122631701 0.888067653695407 0.379948885695083 0.983484651979664
"CN_bulk3274" "cg00093890" 0.0723556487718335 0.109793778441538 0.659014106253394 0.513759180610369 0.988651793708969
"CN_bulk3275" "cg00093900" -2.0063110515895 1.14177050767584 -1.75719291933149 0.0867335107096523 0.963055210492883
"CN_bulk3276" "cg00093930" -0.056889139284777 0.0694955524442842 -0.81860115192819 0.417988003918706 0.984893870474171
"CN_bulk3277" "cg00093956" -0.0663313779727877 0.10993395046836 -0.603374823611732 0.549752694365517 0.989860847488984
"CN_bulk3278" "cg00093971" 0.0787407931125143 0.0564317628178585 1.39532754570615 0.170812243906258 0.972980931751483
"CN_bulk3279" "cg00094006" 0.165955234268964 0.0915769712819373 1.81219396040124 0.077660651465339 0.963055210492883
"CN_bulk3280" "cg00094036" -0.916241686194078 0.579061394445351 -1.5822876382075 0.121660871027299 0.966214164902509
"CN_bulk3281" "cg00094044" 0.00317382638790238 0.0757505242840831 0.041898408201107 0.966793458581748 0.999297192479264
"CN_bulk3282" "cg00094051" -0.0630688148145886 0.0477645440827311 -1.32041069428716 0.194394889540142 0.973361562133929
"CN_bulk3283" "cg00094063" 0.0951607188007469 0.0516761012805445 1.8414840988899 0.0731656240652472 0.962135091527855
"CN_bulk3284" "cg00094095" -0.0180016557137742 0.0792103612570851 -0.227263901187725 0.821405705171323 0.997191230896026
"CN_bulk3285" "cg00094155" 0.00660441200421533 0.0875913550895994 0.0754002720640583 0.940281696361473 0.999186273030771
"CN_bulk3286" "cg00094158" -0.0690752493142015 0.0773671883329304 -0.892823570335183 0.377427888471107 0.983354433693104
"CN_bulk3287" "cg00094177" 0.0279157516672826 0.0710136123818959 0.393104233553952 0.696383177824875 0.993865595418126
"CN_bulk3288" "cg00094204" -0.0204388908334744 0.0500866129800209 -0.408070931880086 0.685453354461807 0.993635968608525
"CN_bulk3289" "cg00094226" 0.0169421345320655 0.0501973386607051 0.337510612795254 0.737541903638849 0.994837131699827
"CN_bulk3290" "cg00094244" -0.0601266403603283 0.0424368002858909 -1.41685141092786 0.164465434404565 0.972416641437776
"CN_bulk3291" "cg00094256" -0.12970168023904 0.353718202936958 -0.366680818691585 0.715839103967512 0.994418821790574
"CN_bulk3292" "cg00094269" -0.0696687440157853 0.0382595190189539 -1.82095190431618 0.0762927360003137 0.963055210492883
"CN_bulk3293" "cg00094303" 0.0101177352620077 0.0800630164082562 0.126372146790167 0.900086620517771 0.998513150108074
"CN_bulk3294" "cg00094308" -0.00603280641498051 0.0531482406474483 -0.113509052068126 0.910209301266573 0.998549085761567
"CN_bulk3295" "cg00094319" 0.0328351657346095 0.0538908030722809 0.609290711266066 0.545865102995338 0.98959482314396
"CN_bulk3296" "cg00094333" 0.0411133909021985 0.0751906399326267 0.546788681929525 0.587639048477615 0.990865513149773
"CN_bulk3297" "cg00094359" 0.0170418253125412 0.0948482636518822 0.179674615605924 0.858338318453435 0.997879724933504
"CN_bulk3298" "cg00094397" 0.0239761683235988 0.0603072201457143 0.397567128208987 0.693117043033981 0.993865595418126
"CN_bulk3299" "cg00094401" 0.0727804255669455 0.0758492039722979 0.959541059831384 0.343197562487277 0.981741266159092
"CN_bulk3300" "cg00094412" 0.0149612765030317 0.0566799585405672 0.26396061126833 0.793200112572411 0.996728439011129
"CN_bulk3301" "cg00094487" 0.0109764368554163 0.0653643568551267 0.167926946481618 0.867508559884691 0.997985792041098
"CN_bulk3302" "cg00094518" 0.0541243049212262 0.0622036410062019 0.870114740000989 0.389561882862431 0.983633155442167
"CN_bulk3303" "cg00094538" 0.0538942761374084 0.0737274328069168 0.730993526908104 0.4691523680693 0.987506810988046
"CN_bulk3304" "cg00094558" -0.0278481659571969 0.0501913740417648 -0.554839680898636 0.582172717397385 0.990611842341461
"CN_bulk3305" "cg00094579" 0.107266821818631 0.0540917555302048 1.98305306912684 0.05443552243466 0.955553168012414
"CN_bulk3306" "cg00094585" -0.0578851038468971 0.0594502835266274 -0.973672460636302 0.336219964100572 0.981513876040839
"CN_bulk3307" "cg00094595" -0.235463331374055 0.207206124146395 -1.13637245204054 0.262735402103587 0.976823715571048
"CN_bulk3308" "cg00094597" 0.0019415081965784 0.0384516916800259 0.0504921399228564 0.959987934268643 0.999297192479264
"CN_bulk3309" "cg00094620" -0.0366786543434812 0.0516999705434486 -0.709452132330647 0.48226412765306 0.987900561607589
"CN_bulk3310" "cg00094649" 0.0391777945803182 0.0588299031199628 0.665950350120907 0.509362950743524 0.988651793708969
"CN_bulk3311" "cg00094734" 9.46509817557385e-05 0.0610961907413043 0.00154921248947439 0.998771805244229 0.999970998672402
"CN_bulk3312" "cg00094735" -0.00994033830639337 0.0766551460674572 -0.12967607285812 0.897489231640188 0.998373726474667
"CN_bulk3313" "cg00094739" -0.0426657827548404 0.0750734922054781 -0.568320208657179 0.573075565403218 0.990507909998191
"CN_bulk3314" "cg00094744" -0.0182710819844575 0.0513525844910661 -0.355796736727752 0.723910190343359 0.99475400880955
"CN_bulk3315" "cg00094751" 0.0799220946696265 0.0891038069741388 0.896954881993121 0.375246692860488 0.983281018604921
"CN_bulk3316" "cg00094752" 0.186737148540977 0.0697586827577014 2.67690187312719 0.0108128208320313 0.914654203990519
"CN_bulk3317" "cg00094755" 0.0160993122453989 0.092773044573185 0.173534374337567 0.86312900404176 0.997934353364615
"CN_bulk3318" "cg00094764" -0.00833361626756715 0.0490467610191566 -0.169911653581206 0.86595795834713 0.997985792041098
"CN_bulk3319" "cg00094817" -0.0253416602447369 0.0608719284427852 -0.416311112412941 0.679464625016559 0.993598385894704
"CN_bulk3320" "cg00094824" 0.0597452669439426 0.0703738484158098 0.848969727944003 0.401079348920573 0.984342939711089
"CN_bulk3321" "cg00094851" -0.0742255756323536 0.0574045001353094 -1.29302712256696 0.203609078916562 0.973398508508449
"CN_bulk3322" "cg00094858" 0.0292429735037697 0.108079674316431 0.270568667871382 0.788149601139573 0.996580417423616
"CN_bulk3323" "cg00094875" -0.0724218584644851 0.0550064332340376 -1.31660706223851 0.195655421634872 0.973361562133929
"CN_bulk3324" "cg00094898" -0.00674210059283728 0.0606143317775031 -0.111229479813215 0.912004853150716 0.998549085761567
"CN_bulk3325" "cg00094901" 0.0926781155121883 0.0876811244333145 1.05699049950795 0.297019503767079 0.979584794632531
"CN_bulk3326" "cg00094913" 0.0275450238940326 0.0721468677288798 0.381790987760464 0.704688812391621 0.994134040346506
"CN_bulk3327" "cg00094943" -0.0455251944123877 0.0516347375203958 -0.881677657302028 0.383352956150611 0.983484651979664
"CN_bulk3328" "cg00094955" -0.0634647080738942 0.0678296041810914 -0.935649099535598 0.355211658638921 0.981741266159092
"CN_bulk3329" "cg00094998" 0.0736527552898588 0.0405480190500554 1.81643288662108 0.0769959977326779 0.963055210492883
"CN_bulk3330" "cg00095018" 0.00370686902675139 0.0450449619486184 0.0822926442024685 0.934834916627692 0.999060543945188
"CN_bulk3331" "cg00095027" 0.23024258654425 0.705443808976318 0.326379767764011 0.745882108102492 0.99522378768733
"CN_bulk3332" "cg00095080" -0.0233965738859499 0.0648240934013111 -0.360924043181092 0.720103998165008 0.994748392134794
"CN_bulk3333" "cg00095099" 0.0654089815442044 0.119066262443029 0.549349414369173 0.585897731771572 0.990762527925747
"CN_bulk3334" "cg00095105" -0.00262368761470624 0.0503138689179092 -0.0521464095513502 0.958678221277891 0.999297192479264
"CN_bulk3335" "cg00095138" -0.0378189285461778 0.0630883853692408 -0.59945944605862 0.552333436036871 0.989936694916977
"CN_bulk3336" "cg00095165" 0.0739633773246148 0.0781317050266114 0.946649984144378 0.349645980858064 0.981741266159092
"CN_bulk3337" "cg00095200" -0.00308443710933998 0.0822323460184449 -0.0375088059466057 0.970270662535715 0.999353566973461
"CN_bulk3338" "cg00095214" -0.0930222599472636 0.0806724883714314 -1.15308529369977 0.255893802692672 0.976720600413734
"CN_bulk3339" "cg00095248" 0.06366631270314 0.0647290813915731 0.983581279610566 0.331384273093542 0.981361730917132
"CN_bulk3340" "cg00095259" -0.0301790669421681 0.0606716677517505 -0.497416142665658 0.621688578666412 0.99204676400382
"CN_bulk3341" "cg00095271" 0.0153501873467437 0.0540786839927154 0.283849128962002 0.778027540609883 0.996445075708981
"CN_bulk3342" "cg00095276" -0.188069637536114 0.119676834260509 -1.5714790477055 0.124150140952801 0.966856277402338
"CN_bulk3343" "cg00095326" -0.0575566048696178 0.0784651887456495 -0.733530445662875 0.467621792056715 0.987447762201127
"CN_bulk3344" "cg00095333" 0.0110316205624198 0.0796125530366812 0.138566345904484 0.890505867280212 0.99825055139513
"CN_bulk3345" "cg00095396" 0.0286783035684692 0.0427361139172893 0.671055483050532 0.506140408365607 0.988472920432132
"CN_bulk3346" "cg00095431" -0.0271620504676196 0.062799524277888 -0.432520003613841 0.667745887591913 0.993174053505832
"CN_bulk3347" "cg00095463" 0.0967780865460682 0.079870196856935 1.21169209986322 0.232920789045862 0.974841893882625
"CN_bulk3348" "cg00095491" 0.0692814972208351 0.0757383733050197 0.914747626567302 0.365945427042692 0.982447745658943
"CN_bulk3349" "cg00095493" -0.0422080966344354 0.0554164132393009 -0.761653347216303 0.450848432016779 0.986691753999665
"CN_bulk3350" "cg00095523" 0.0706304915710844 0.060184821215613 1.17355988012409 0.247688748179536 0.97627870817571
"CN_bulk3351" "cg00095526" 0.00117196862332066 0.0471011687137366 0.024881943597694 0.980276010213698 0.999659115995654
"CN_bulk3352" "cg00095594" 0.0493912732854378 0.0892381698487266 0.553476986015785 0.583096200567454 0.990617323893577
"CN_bulk3353" "cg00095595" -0.0434313737984684 0.0469278036395156 -0.925493426713391 0.360400996472233 0.981939677065727
"CN_bulk3354" "cg00095596" -0.106539968604516 0.0596994895873646 -1.78460434655149 0.0821062427298476 0.963055210492883
"CN_bulk3355" "cg00095608" 0.236643473600991 0.181514072462095 1.30371970829099 0.19997259837393 0.973361562133929
"CN_bulk3356" "cg00095619" -0.024177279236 0.0573709272529217 -0.421420402173623 0.675761834346395 0.993342341350431
"CN_bulk3357" "cg00095626" -0.0625154962018774 0.0605844962710593 -1.03187283958224 0.308488536487862 0.980262528665915
"CN_bulk3358" "cg00095629" -0.0184276156027579 0.0571780493770367 -0.322284789417083 0.74895828692946 0.995372706453557
"CN_bulk3359" "cg00095640" 0.0189544847913055 0.0510922402331558 0.37098558812078 0.71265592509066 0.994372355299425
"CN_bulk3360" "cg00095658" 0.110023466203096 0.0772608558420166 1.4240518695272 0.162383882510365 0.972067712278297
"CN_bulk3361" "cg00095674" -0.129057823105904 0.127708084612292 -1.01056893537876 0.318451758330086 0.980580194888423
"CN_bulk3362" "cg00095677" 0.214530536062414 0.192886303710121 1.11221238592876 0.272855960288876 0.978360638397434
"CN_bulk3363" "cg00095678" -0.00277534080743215 0.0657414497201776 -0.0422159964412884 0.966541907084386 0.999297192479264
"CN_bulk3364" "cg00095688" -0.0223772578449942 0.0642152308550472 -0.348472746216646 0.729359364965157 0.99475400880955
"CN_bulk3365" "cg00095695" 0.0537712705248936 0.064819230768416 0.829557368815527 0.411838064135096 0.984696697874863
"CN_bulk3366" "cg00095705" 0.153688982752321 0.0615633714502616 2.49643544743954 0.0168789267202955 0.91609272169214
"CN_bulk3367" "cg00095772" -0.0828287077188558 0.0673769312520511 -1.22933333679151 0.226312334569755 0.97450736232375
"CN_bulk3368" "cg00095773" -0.0465244205783443 0.0569813729725437 -0.816484723889718 0.419182441691832 0.984893870474171
"CN_bulk3369" "cg00095846" 0.0863423101118331 0.0981122088977007 0.880036349011978 0.384230434564237 0.983484651979664
"CN_bulk3370" "cg00095859" -0.0628558454650485 0.0461777305253659 -1.36117225229424 0.181272703870851 0.973342253716941
[truncated: 35,458,756 more chars]
