# Supplementary material for: Brain region and cell type-specific DNA methylation profiles in association with ADHD
Source: Sci Rep. 2025 Oct 8;15:35078. doi: 10.1038/s41598-025-18724-1 (PMC12508121; doi:10.1038/s41598-025-18724-1)
Supplement: Supplementary file 6 — Supplementary Information 6. [file 41598_2025_18724_MOESM6_ESM.txt]

"CpG" "Estimate_interaction" "SE_interaction" "t_interaction" "p_interaction" "adjP_interaction" "Estimate_maincelltype" "SE_maincelltype" "t_maincelltype" "p_maincelltype" "adjP_maincelltype"
"CN_astrocyte1" "cg00000029" 0.020807284745515 0.0173833764049195 1.19696451718243 0.239599860675932 0.999995788545244 -0.0275525903831821 0.0185154094883252 -1.48808971254756 0.145944256068526 0.769008285849832
"CN_astrocyte2" "cg00000103" -0.00259465049515865 0.019427058995261 -0.133558584229943 0.894539045920222 0.999995788545244 -0.00191835604836989 0.0206921799351542 -0.0927092290122015 0.926678701026603 0.991793427787767
"CN_astrocyte3" "cg00000109" -0.0160571799907568 0.0218263246954031 -0.735679516127542 0.466970913362227 0.999995788545244 -0.0193578912446325 0.0232476896287056 -0.832680216993689 0.410836161802179 0.893062304008103
"CN_astrocyte4" "cg00000155" -0.00952815484202191 0.0156308780770052 -0.60957259055324 0.546197371924858 0.999995788545244 0.0246611676816538 0.0166487856856123 1.48125924300688 0.147746384966053 0.770531754808505
"CN_astrocyte5" "cg00000158" -0.00437102572542462 0.00868648224671037 -0.503198602297261 0.618069142084345 0.999995788545244 0.0101144120588993 0.00925215976830559 1.09319470395956 0.281993574502593 0.846161600613907
"CN_astrocyte6" "cg00000165" 0.00289519884196704 0.00826677806877711 0.350220946767877 0.728333309890666 0.999995788545244 -0.00776761370776472 0.00880512378764329 -0.882169733793571 0.383879563272472 0.884199310057803
"CN_astrocyte7" "cg00000221" -0.0188792791781428 0.0160242560034594 -1.17816884441106 0.24690986863517 0.999995788545244 -0.0087239178676912 0.0170677810074824 -0.511133688899962 0.612560842275576 0.943585953133131
"CN_astrocyte8" "cg00000236" 0.00365957523010032 0.0105257810068594 0.347677310378723 0.730225792989268 0.999995788545244 0.00334559907257697 0.0112112365852749 0.298414813310708 0.767202790420618 0.970650314413373
"CN_astrocyte9" "cg00000292" 0.00763533441319158 0.0163070363409566 0.4682233027233 0.642612774720845 0.999995788545244 0.00443901511482112 0.0173689764497284 0.255571485612242 0.799821572336758 0.975474199079915
"CN_astrocyte10" "cg00000321" -0.0350423622917756 0.025352145058313 -1.3822247471042 0.175916381374543 0.999995788545244 0.0452552501330213 0.0270031170140941 1.67592689797258 0.102926245787859 0.734535220835772
"CN_astrocyte11" "cg00000363" 0.00110471062486488 0.0107171163695488 0.103079092059107 0.918505798199244 0.999995788545244 -0.0109993340509382 0.0114150320107014 -0.963583285673358 0.34205863001388 0.870543778995964
"CN_astrocyte12" "cg00000540" -0.00763773106811326 0.0160615146312075 -0.4755299387066 0.637450365501149 0.999995788545244 0.000573457170507772 0.0171074659762514 0.0335208716068087 0.97345524233053 0.997003126297212
"CN_astrocyte13" "cg00000579" 0.00412757314323611 0.012317758801007 0.335091245892773 0.739614974730236 0.999995788545244 -0.00216628519026118 0.0131199108197716 -0.165114322804436 0.869831821372301 0.9850247578561
"CN_astrocyte14" "cg00000596" 0.0270102968012718 0.0222144603306577 1.21588804766035 0.232402419934783 0.999995788545244 -0.0236920540880195 0.0236611012730462 -1.00130817304808 0.323751236311279 0.863140702411588
"CN_astrocyte15" "cg00000622" 0.00255933042441408 0.00242143529592586 1.05694768252542 0.297987798527006 0.999995788545244 -0.00124391127406656 0.00257912300862697 -0.482300095771225 0.632683336529627 0.946999494372924
"CN_astrocyte16" "cg00000658" -2.35515033394303e-05 0.00751888798004464 -0.00313231203895267 0.99751908738022 0.999995788545244 0.00353317659020613 0.008008529908377 0.441176674199643 0.661877980336587 0.952950636288076
"CN_astrocyte17" "cg00000714" 0.00171434253577044 0.0051489553548369 0.332949582512887 0.741216742484803 0.999995788545244 -0.0115915269198429 0.00548426350619259 -2.11359773409033 0.0419654016321428 0.654673606198741
"CN_astrocyte18" "cg00000721" -0.000984201804922897 0.0130052899166727 -0.0756770369002815 0.940119590635202 0.999995788545244 -0.00303309875012114 0.0138522150537702 -0.218961280802207 0.827989339767616 0.979647581783977
"CN_astrocyte19" "cg00000734" 0.00243424945929521 0.00323200883993405 0.753169183579609 0.456532130167128 0.999995788545244 -0.000496658520326172 0.00344248238934354 -0.144273365599085 0.886136402273047 0.986928520745596
"CN_astrocyte20" "cg00000765" 0.0040838059598056 0.0103099445441205 0.396103581578866 0.694503557336579 0.999995788545244 0.00428828366886192 0.0109813445092457 0.390506250418737 0.698598312462253 0.959408438834347
"CN_astrocyte21" "cg00000769" -0.0020496231054418 0.0031657563934515 -0.647435510098482 0.521697979016571 0.999995788545244 0.0115197378903166 0.00337191547831004 3.41637800959655 0.00166076216120727 0.48158844791624
"CN_astrocyte22" "cg00000776" 0.0318142625434403 0.0130193891438951 2.44360639288197 0.0198850376935671 0.999995788545244 -0.0247160903920764 0.0138672324450648 -1.78233764307258 0.0836268184615393 0.714680895207563
"CN_astrocyte23" "cg00000807" -0.00350119579635848 0.0101130772050783 -0.346204792602627 0.731322142062859 0.999995788545244 0.00621396068842961 0.0107716568563792 0.576880675951869 0.567820277488447 0.934252734656183
"CN_astrocyte24" "cg00000884" -0.00368594642740779 0.0115910091582758 -0.318000475806377 0.752429584941012 0.999995788545244 -0.0113951675952019 0.0123458340859299 -0.92299698148289 0.362512875263282 0.87739396159664
"CN_astrocyte25" "cg00000905" -0.00235935086716041 0.00428045335169743 -0.55119181855464 0.58510650503087 0.999995788545244 0.00184015129327866 0.004559203273072 0.403612469781098 0.689025006675275 0.957980590997807
"CN_astrocyte26" "cg00000924" -0.00198014931367938 0.010450377319803 -0.189481130975729 0.850842400308225 0.999995788545244 0.0043557026607069 0.0111309224903454 0.391315514458472 0.698005720944014 0.959341435103926
"CN_astrocyte27" "cg00000948" 0.00892847291544432 0.00825948005492124 1.08099697027835 0.287306661735942 0.999995788545244 -0.0103756175912263 0.00879735051553288 -1.17940254544897 0.246425107234023 0.830329075714972
"CN_astrocyte28" "cg00000957" 0.00172482146412334 0.00649220231010805 0.265675864943068 0.792093223173389 0.999995788545244 -0.000789825856424993 0.006914984836817 -0.114219463247378 0.909735663282779 0.989789765338573
"CN_astrocyte29" "cg00000974" -0.00101257983931857 0.00245460738410923 -0.412522118964468 0.682546501573429 0.999995788545244 0.000159961836464253 0.0026144553158837 0.0611836184357144 0.951571224295496 0.994706474127299
"CN_astrocyte30" "cg00001099" -0.00581937678281963 0.0136146456983932 -0.427435051321712 0.671757495281859 0.999995788545244 0.0467796582200908 0.0145012530519027 3.22590455132792 0.00277578814006271 0.504309331740992
"CN_astrocyte31" "cg00001136" 0.000801381443249198 0.00782254354636109 0.102445123954853 0.919005204960343 0.999995788545244 -0.00331911232628932 0.00833196000750123 -0.398359128380494 0.692856121505093 0.958545522137997
"CN_astrocyte32" "cg00001193" -0.00602890848677604 0.0130975053708806 -0.460309678527027 0.648224450060198 0.999995788545244 -0.00386220605178841 0.0139504357248321 -0.276852001469288 0.783569958632498 0.973154513487762
"CN_astrocyte33" "cg00001224" -0.0231510458416119 0.0127696879925032 -1.81296879416345 0.0786736756900318 0.999995788545244 -0.00832203858494995 0.0136012703580666 -0.611857449037056 0.544702209696537 0.929034226565656
"CN_astrocyte34" "cg00001245" -0.00132941674251777 0.00361721292419444 -0.367525155521177 0.7155052899009 0.999995788545244 -0.00318817677108701 0.00385277157543274 -0.827502152324959 0.413723037974066 0.893876336520074
"CN_astrocyte35" "cg00001249" -0.00847773458405465 0.0118638371750805 -0.714586221889642 0.479742638162458 0.999995788545244 0.0304131446223787 0.0126364290965514 2.40678314973324 0.0216728913407854 0.60655919275873
"CN_astrocyte36" "cg00001269" -0.00948497716675551 0.0101893965418394 -0.930867409842045 0.358485046496344 0.999995788545244 -0.00766094279780537 0.0108529462295765 -0.705885999594076 0.48506797103643 0.914204158120145
"CN_astrocyte37" "cg00001364" -0.00130739466923538 0.0102173080317511 -0.127958819013045 0.898935428102403 0.999995788545244 -0.0288417219366855 0.0108826753600461 -2.65024187366398 0.0121203339047997 0.565773404800411
"CN_astrocyte38" "cg00001446" 0.0204263418200392 0.0145731492603086 1.40164225694664 0.170085351670558 0.999995788545244 0.00341267031242982 0.0155221758882661 0.219857727228153 0.827296683011078 0.979539375245025
"CN_astrocyte39" "cg00001503" -0.0064169095816263 0.00878181107848111 -0.730704580670182 0.469965309411014 0.999995788545244 0.0079920701761282 0.00935369656502247 0.854429061341803 0.398847804774084 0.889436743803438
"CN_astrocyte40" "cg00001506" 0.000536335980374512 0.00913070883486518 0.0587397966657898 0.953503250200674 0.999995788545244 0.00579101607265253 0.00972531509749471 0.595457937824999 0.55548055630048 0.931568208047965
"CN_astrocyte41" "cg00001510" 0.0115288716609221 0.00694903147145607 1.65906165604203 0.106301553888796 0.999995788545244 0.0021657993960703 0.00740156343878372 0.292613771939271 0.771595744634611 0.97138771527174
"CN_astrocyte42" "cg00001534" -0.00349836213989585 0.0136958828929341 -0.255431662729877 0.799928661836735 0.999995788545244 0.00585011359895693 0.0145877805415902 0.401028352618693 0.690908497657946 0.958246240035576
"CN_astrocyte43" "cg00001582" 0.00127549702400574 0.00265213525928251 0.480932116694078 0.633645287789168 0.999995788545244 -0.00468262520197246 0.00282484652004337 -1.65765650230815 0.106586863629448 0.737638708731822
"CN_astrocyte44" "cg00001583" -0.00384921723482604 0.00565089343872984 -0.681169672824556 0.500377559842794 0.999995788545244 -0.00204214966094486 0.00601888859539179 -0.339290157739151 0.736478001690993 0.965823095996826
"CN_astrocyte45" "cg00001593" -0.0513823472638448 0.0326083940936237 -1.57573988821155 0.124346112781196 0.999995788545244 0.046512135692323 0.0347319045124779 1.33917607874377 0.189397883415721 0.799114305980702
"CN_astrocyte46" "cg00001594" -0.00241996770811724 0.00494174940663964 -0.489698588290579 0.62749205556713 0.999995788545244 0.00536308528338863 0.00526356397752088 1.01890758928604 0.315442682275938 0.859922048390575
"CN_astrocyte47" "cg00001610" 0.0172340483737218 0.0177923581050115 0.968620813048247 0.339574691522428 0.999995788545244 0.0145471693417266 0.0189510247263575 0.767619142066447 0.44801188988 0.903631417520817
"CN_astrocyte48" "cg00001636" -0.018625592247875 0.0268237330853781 -0.694369877175223 0.492168046618517 0.999995788545244 -0.0100402125666856 0.0285705371909658 -0.351418403496464 0.727442991498628 0.964324988897059
"CN_astrocyte49" "cg00001638" -0.00310926816828743 0.0180196854081586 -0.172548415683199 0.864029454071796 0.999995788545244 0.0151912013241682 0.0191931559445743 0.791490537983284 0.434145026913081 0.899924923613825
"CN_astrocyte50" "cg00001687" -9.59942197625928e-05 0.00896088150922305 -0.0107125866650273 0.991515368652294 0.999995788545244 0.0173970904568315 0.00954442834665143 1.82274829093721 0.0771457413969265 0.7078926620365
"CN_astrocyte51" "cg00001747" 0.00331757321056507 0.00338069979204012 0.981327362570412 0.333363065425572 0.999995788545244 -0.00967028223977807 0.00360085633243286 -2.68555069878184 0.0111154486449052 0.559140478630445
"CN_astrocyte52" "cg00001755" 0.00988615805041969 0.00756825557283075 1.30626641176204 0.200230249013903 0.999995788545244 -0.00231837108662791 0.00806111239722126 -0.287599399733847 0.77539915813961 0.971857392331728
"CN_astrocyte53" "cg00001784" 0.00083996031027401 0.0170489234385245 0.049267645156761 0.960994292735251 0.999995788545244 -0.0535344397341122 0.0181591764135105 -2.94806540313593 0.00574498725491372 0.523958654846175
"CN_astrocyte54" "cg00001791" -0.011990711195428 0.00970598130552912 -1.23539401302961 0.225152499734316 0.999995788545244 -0.00909293080960184 0.0103380502252165 -0.879559550544884 0.385272472008316 0.884695606794225
"CN_astrocyte55" "cg00001793" -0.0177565374634507 0.0220394950815081 -0.805668977341912 0.426032789126111 0.999995788545244 0.0415017045173404 0.0234747420089555 1.7679301651753 0.0860462833710283 0.717588226862257
"CN_astrocyte56" "cg00001801" -0.032966009566188 0.0136287918482913 -2.4188504698838 0.0210715020211404 0.999995788545244 0.00266105758210239 0.0145163204215523 0.183314883167744 0.855639789222641 0.983290992181492
"CN_astrocyte57" "cg00001809" -0.000525027137190159 0.00966899265101085 -0.0543000864868038 0.95701389902074 0.999995788545244 0.0109481476681575 0.0102986528107628 1.06306600186735 0.295244491231944 0.851585639965489
"CN_astrocyte58" "cg00001810" 0.00532932062388888 0.0196044482588319 0.271842418288308 0.787387136056506 0.999995788545244 -0.0190371052144056 0.0208811210693356 -0.911689805887006 0.368351132463824 0.879340895629181
"CN_astrocyte59" "cg00001814" 0.0137953196760523 0.0116037849778551 1.1888637804285 0.242730625221407 0.999995788545244 -0.000702255469674488 0.0123594418871734 -0.056819351236506 0.955021708450292 0.995135011808765
"CN_astrocyte60" "cg00001854" -0.020509739590779 0.00716300653707318 -2.86328645445567 0.00713174385044646 0.999995788545244 0.00223854264292719 0.00762947290055376 0.293407247408233 0.770994414008629 0.971276573196403
"CN_astrocyte61" "cg00001874" -0.00217249080945119 0.0174857824970094 -0.124243270772855 0.901854307448309 0.999995788545244 -0.000482266371299992 0.0186244844277948 -0.0258942132422344 0.979493103392608 0.997672826499649
"CN_astrocyte62" "cg00001930" -0.00175242570487684 0.00960127648836212 -0.182520075013045 0.85625856596603 0.999995788545244 0.00893711587785143 0.0102265268640414 0.87391506389879 0.388295635103311 0.886015971266844
"CN_astrocyte63" "cg00001997" -0.00504277070160999 0.0101589978215152 -0.496384662169152 0.622817156895222 0.999995788545244 -0.00765140508874914 0.0108205678962992 -0.707116776316893 0.484312597348456 0.913904502713849
"CN_astrocyte64" "cg00002000" 0.00396326101319796 0.00786206857138238 0.504099013791876 0.617442965849697 0.999995788545244 -0.0114458552375553 0.00837405896493388 -1.36682286158773 0.180651332257836 0.793577040632274
"CN_astrocyte65" "cg00002028" -0.00488445552094375 0.00507816511012908 -0.961854412965238 0.342913906023589 0.999995788545244 0.00907980327534194 0.00540886328830553 1.67868973412091 0.102381884256294 0.733852194997137
"CN_astrocyte66" "cg00002033" -0.00183170361696705 0.0138879326508073 -0.13189174105482 0.895847339237945 0.999995788545244 0.0214244344919166 0.0147923368847496 1.44834684734665 0.156680060499352 0.777174271575104
"CN_astrocyte67" "cg00002080" -0.00352317979088284 0.0118536727973027 -0.297222628895623 0.768104963469471 0.999995788545244 -0.0169883741915246 0.0126256027983475 -1.34554955219629 0.187353131322623 0.797825127461422
"CN_astrocyte68" "cg00002116" -0.000620511835307818 0.00156591342719955 -0.396261903454989 0.69438787080786 0.999995788545244 -0.000758072793550479 0.00166788819689028 -0.454510557100819 0.652350016126718 0.950966937583312
"CN_astrocyte69" "cg00002145" 0.00605805705578496 0.0136055279166741 0.44526438759944 0.658950852103992 0.999995788545244 0.00938831406136067 0.0144915415057554 0.647847853703629 0.521434454489183 0.923197618203892
"CN_astrocyte70" "cg00002176" -0.00133210453420414 0.0124214036269107 -0.10724267355085 0.915226791435848 0.999995788545244 -0.00966680419557039 0.0132303051613686 -0.730656177440009 0.46999449748644 0.910143856027879
"CN_astrocyte71" "cg00002186" 0.0123332835411125 0.00835552076289727 1.47606401696451 0.149128934409763 0.999995788545244 0.00740020075651419 0.0088996455469643 0.831516347191874 0.411483951905865 0.893213425552483
"CN_astrocyte72" "cg00002190" 0.00412342550730835 0.00798712489989759 0.516259049280827 0.609015060912612 0.999995788545244 0.00576944210352806 0.00850725916020264 0.678178717126402 0.502248195632901 0.918829628465632
"CN_astrocyte73" "cg00002224" 0.00374728620581684 0.00887869585725179 0.422053673880066 0.675642750545987 0.999995788545244 -0.0123811563449356 0.00945689063447937 -1.309220633238 0.199238942595251 0.804562925612086
"CN_astrocyte74" "cg00002236" -0.00522844428533117 0.001961487031569 -2.66555128898758 0.0116747210986098 0.999995788545244 0.00536412230278571 0.00208922218270908 2.5675212273642 0.0148123129760057 0.578662225808352
"CN_astrocyte75" "cg00002350" 0.00343012774968422 0.0123861862889566 0.276931710024619 0.783509266378502 0.999995788545244 -0.00302929195773401 0.0131927944144273 -0.229617157864695 0.819765063796517 0.978392355013293
"CN_astrocyte76" "cg00002366" -0.00255744119290493 0.020142476485912 -0.126967565020798 0.899714004533955 0.999995788545244 0.02848880617765 0.0214541865491723 1.32789029835061 0.193060695644561 0.801315298558713
"CN_astrocyte77" "cg00002398" 0.000253487976735239 0.00920667160202653 0.0275330746759168 0.978195536223084 0.999995788545244 -0.0097420333927566 0.00980622468071356 -0.993454026391706 0.32750677711908 0.864502121263894
"CN_astrocyte78" "cg00002406" 0.000295507638472861 0.00139046172625389 0.212524827467925 0.832966662331642 0.999995788545244 -0.000345134134797857 0.00148101080248992 -0.233039579601719 0.81712795544396 0.978007068183329
"CN_astrocyte79" "cg00002426" -0.00335484990990134 0.00933568916400806 -0.359357499051631 0.721549983375416 0.999995788545244 -0.0210057900188646 0.0099436440712641 -2.11248410223861 0.0420671977043368 0.654792228727922
"CN_astrocyte80" "cg00002449" -0.00551091923887173 0.00839666792097584 -0.656322161449879 0.516034498740549 0.999995788545244 0.0117607265644954 0.00894347227333546 1.31500676751238 0.197308231093113 0.803544826456993
"CN_astrocyte81" "cg00002464" 0.00109616675177609 0.00378518681642998 0.289593831146741 0.773885696946961 0.999995788545244 0.00203232202630946 0.00403168419434195 0.504087604173365 0.617450898664155 0.944429021677143
"CN_astrocyte82" "cg00002473" 0.0127570142539235 0.0165788652969145 0.769474510194478 0.446924769797248 0.999995788545244 0.0149046948039343 0.0176585073390738 0.844051794284675 0.40454027827451 0.890926818838754
"CN_astrocyte83" "cg00002490" -0.000663222301783354 0.00257509214659034 -0.257552842394988 0.798304486711482 0.999995788545244 0.00531924257525326 0.0027427862374767 1.93935732306534 0.0607921564532817 0.68562180112775
"CN_astrocyte84" "cg00002531" 0.011637459554627 0.0103498659666825 1.12440678865692 0.268716394184175 0.999995788545244 -0.00965950942090885 0.0110238656782565 -0.876236131937028 0.387050657797316 0.885493945273197
"CN_astrocyte85" "cg00002559" -0.00416259328479659 0.0053405619615293 -0.779429826820061 0.441118461476029 0.999995788545244 -0.0020251354244424 0.00568834783946253 -0.356014695584043 0.724029190060002 0.963810870429294
"CN_astrocyte86" "cg00002590" 0.00871416971245139 0.0114586768500757 0.760486557607546 0.452205687478238 0.999995788545244 -0.00832503313104006 0.0122048840876219 -0.682106693621387 0.499792313164791 0.918301914192987
"CN_astrocyte87" "cg00002591" 0.00671509151654974 0.00964627572934118 0.696133067824754 0.491077217626494 0.999995788545244 0.00395089438176229 0.0102744565270703 0.38453560744092 0.702976284699982 0.960231613686304
"CN_astrocyte88" "cg00002593" -0.00839122699388694 0.0159349824151425 -0.526591544017836 0.601896088410622 0.999995788545244 0.025349388816639 0.0169726937812913 1.49353951372063 0.144519038204497 0.768044470667357
"CN_astrocyte89" "cg00002597" -0.0158429583665513 0.0164904303607811 -0.960736501106141 0.343467698166907 0.999995788545244 -0.0106542667610618 0.0175643133794287 -0.606586009421816 0.548154925280317 0.929900209626453
"CN_astrocyte90" "cg00002646" -0.00578079364167365 0.00681512960591419 -0.84822945064127 0.40224253474554 0.999995788545244 -0.00149067982864953 0.00725894167106673 -0.205357736182286 0.838517221869856 0.981147170785005
"CN_astrocyte91" "cg00002660" -0.00399716480050216 0.00244467166958579 -1.63505179457469 0.111264386038243 0.999995788545244 5.06412794548724e-05 0.00260387257184851 0.0194484476707406 0.984597048787722 0.998274968878101
"CN_astrocyte92" "cg00002684" -0.00682063560714976 0.00896325995389446 -0.76095479125162 0.451929667731762 0.999995788545244 0.0129256159353162 0.0095469616794178 1.35389837828535 0.184700452083425 0.796089796490195
"CN_astrocyte93" "cg00002719" 0.00343511001721703 0.00319300161813779 1.07582470290774 0.289580775515312 0.999995788545244 -0.00536912612023305 0.0034009349553045 -1.57872061382966 0.123659998858488 0.752457349055312
"CN_astrocyte94" "cg00002743" 0.0169597084047117 0.0131182222195694 1.29283588285398 0.204784402198626 0.999995788545244 -0.0104521407844872 0.0139725016876143 -0.748050779893794 0.459572813499805 0.907113092894317
"CN_astrocyte95" "cg00002749" 0.00053120475043286 0.0127030699583501 0.0418170373125972 0.966889162770772 0.999995788545244 -0.0042246771882932 0.0135303140517128 -0.312237925309532 0.756766658430729 0.96900374657208
"CN_astrocyte96" "cg00002769" -0.00638114597002936 0.0149667718857128 -0.42635419439517 0.672537123507861 0.999995788545244 -0.0279302452281698 0.0159414318442706 -1.75205373651602 0.0887805703334159 0.720459625136071
"CN_astrocyte97" "cg00002776" 0.00103939160413407 0.00978598987427277 0.106212209238701 0.916038190166108 0.999995788545244 -0.00439761203789321 0.0104232690790431 -0.421903339973733 0.675751419185386 0.9554797877424
"CN_astrocyte98" "cg00002780" 0.00813688853088369 0.00859766819040879 0.946406438429535 0.350619352926557 0.999995788545244 0.000260435179917113 0.00915756199958458 0.0284393575417701 0.977478013172255 0.997439359932808
"CN_astrocyte99" "cg00002808" -0.0113455911977807 0.0126324421683331 -0.898131259703821 0.37543198680576 0.999995788545244 0.0261608947251247 0.013455086867824 1.94431258468386 0.0601691705620345 0.684894868535642
"CN_astrocyte100" "cg00002809" 0.00270123342519947 0.00702901281775762 0.38429769517211 0.703150948382032 0.999995788545244 -0.00904018348944592 0.00748675329739951 -1.20749050093396 0.235576355999821 0.824760103193393
"CN_astrocyte101" "cg00002810" 0.00191255972242179 0.0050502025359883 0.378709508934083 0.70725821367829 0.999995788545244 -0.00241516698917203 0.00537907974692068 -0.448992597768164 0.656285905751583 0.951793570557224
"CN_astrocyte102" "cg00002837" 0.00428714615974024 0.019332545952604 0.22175797074274 0.825828887557589 0.999995788545244 0.00462176210771193 0.020591512053034 0.224449865352697 0.823750690333553 0.979022702239248
"CN_astrocyte103" "cg00002907" 0.000575587784770781 0.015044980263728 0.0382577959346658 0.969705898291137 0.999995788545244 -0.0336380478349961 0.0160247332760889 -2.09913308730003 0.043304695294255 0.657079574984127
"CN_astrocyte104" "cg00002926" -0.00226575868919727 0.0147341271324364 -0.153776241295578 0.878695289625002 0.999995788545244 0.0139671349342327 0.0156936368951257 0.889987134758466 0.37972714777095 0.883010045327495
"CN_astrocyte105" "cg00002930" -0.0023366030906925 0.00742213447903828 -0.31481551530649 0.754825685638872 0.999995788545244 0.0149391522534306 0.00790547566570091 1.88972212238238 0.0673463298812602 0.69518709925896
"CN_astrocyte106" "cg00002934" 0.00354506626900826 0.00314913854824789 1.12572572298563 0.268165375224327 0.999995788545244 -0.00834084591157774 0.00335421545263086 -2.48667565616145 0.0179651322387029 0.59317421981985
"CN_astrocyte107" "cg00003009" 0.0139400881366502 0.0095030281946756 1.4669101102384 0.151590042341048 0.999995788545244 -0.0129153404571627 0.0101218804854115 -1.27598231136768 0.210610052923212 0.811130722136211
"CN_astrocyte108" "cg00003014" 0.00829772195574518 0.0125707711084447 0.660080585682686 0.513649307325442 0.999995788545244 0.00291972230161738 0.0133893996905567 0.218062226021724 0.828684152305479 0.979778937080751
"CN_astrocyte109" "cg00003036" 0.000944411027440494 0.00327902511108147 0.288015795990355 0.775083104731119 0.999995788545244 3.34312857642794e-05 0.00349256043474918 0.00957214238346609 0.992418598400811 0.999111865704887
"CN_astrocyte110" "cg00003091" 0.008558747946667 0.0111585945159907 0.767009495183467 0.448369443954918 0.999995788545244 -0.00250479789395554 0.0118852599152876 -0.210748263968018 0.834341724574738 0.98056134871493
"CN_astrocyte111" "cg00003167" 0.020418817680606 0.0124350573058707 1.64203647625862 0.109801323162765 0.999995788545244 -0.00431226513198107 0.01324484798959 -0.325580568034481 0.74673700481009 0.967469809926591
"CN_astrocyte112" "cg00003173" -0.00528321718228632 0.00811128467746368 -0.651341605228721 0.519204508944389 0.999995788545244 0.0104883356790672 0.00863950441970038 1.21399737410296 0.233114239833468 0.823532475074508
"CN_astrocyte113" "cg00003181" 0.0032863543044865 0.0195080393362611 0.168461537719882 0.867218367714582 0.999995788545244 0.0145420145086473 0.0207784338445901 0.699860952823133 0.488775368910663 0.915330346868154
"CN_astrocyte114" "cg00003202" 0.000156497601320094 0.00396596517205682 0.0394601552284767 0.968754321405504 0.999995788545244 -0.00100428639483322 0.00422423512363724 -0.23774396202844 0.81350657928367 0.977531410030743
"CN_astrocyte115" "cg00003241" 0.00877043862366175 0.0171260617854027 0.51211064946275 0.61188423500641 0.999995788545244 0.0356660303898545 0.0182413381320644 1.95523103248446 0.0588159632276128 0.682979060182029
"CN_astrocyte116" "cg00003266" 0.00416884417649975 0.0194987657160212 0.213800413688463 0.831979685975664 0.999995788545244 -0.0341849020262988 0.0207685563114698 -1.64599317899721 0.10897959281961 0.739636184808523
"CN_astrocyte117" "cg00003287" -0.0256718576789932 0.0144175004571876 -1.78060390947967 0.0839148877976351 0.999995788545244 0.0171917741643218 0.0153563909878519 1.11951917464994 0.27076540068225 0.840888808469985
"CN_astrocyte118" "cg00003298" -0.0136255093731921 0.0224993912598566 -0.605594578796569 0.548805557779556 0.999995788545244 0.00806860230501765 0.0239645873569415 0.336688555694264 0.73842110072788 0.96608252827896
"CN_astrocyte119" "cg00003305" 0.000736212215514584 0.0136821787562894 0.0538081126279807 0.957402976504533 0.999995788545244 -0.00831969144683842 0.0145731839697994 -0.570890442615676 0.571828253098646 0.935079799904073
"CN_astrocyte120" "cg00003345" 0.00170166836259365 0.0107093994544286 0.158894844648826 0.874691817619089 0.999995788545244 -0.00566166345700877 0.011406812557811 -0.496340535825835 0.622847958287278 0.945395837474168
"CN_astrocyte121" "cg00003407" 0.00373428206777224 0.00264310240466973 1.41284047911827 0.16679198586488 0.999995788545244 -0.00566765864147958 0.00281522543159034 -2.01321662481497 0.0520632768592249 0.671531912465668
"CN_astrocyte122" "cg00003432" 0.00631894122993688 0.00985074415099532 0.641468414271871 0.525519484920917 0.999995788545244 0.00485350343439997 0.0104922402571221 0.462580279850669 0.646612175466071 0.949828641822663
"CN_astrocyte123" "cg00003513" -0.00192081035848239 0.0103444224644619 -0.185685606430063 0.853794677892217 0.999995788545244 0.00515242540488796 0.0110180676865249 0.4676342124118 0.643029780036448 0.948981639038917
"CN_astrocyte124" "cg00003529" -0.0188820768407683 0.0174514404585709 -1.0819781258512 0.286876697046531 0.999995788545244 0.00199287518522868 0.0185879059812639 0.107213539127939 0.915249730931799 0.990492858614369
"CN_astrocyte125" "cg00003555" 0.00312775161263297 0.00324229482803801 0.964672177738274 0.341520685598019 0.999995788545244 -0.00483137610542833 0.0034534382173312 -1.39900464446762 0.170868426845714 0.786969340607453
"CN_astrocyte126" "cg00003578" -0.0086716164743478 0.0062679390702724 -1.38348767866547 0.175532450042763 0.999995788545244 0.0161926675959522 0.00667611721858142 2.42546184642829 0.0207484917070287 0.603645482722449
"CN_astrocyte127" "cg00003622" -0.0174587869194623 0.0128191083261162 -1.36193458041802 0.182174615596987 0.999995788545244 0.0309920722688436 0.0136539090223042 2.26983146132121 0.0296750569622066 0.628745359540481
"CN_astrocyte128" "cg00003625" 0.0117312422030755 0.015664430720789 0.74890957815061 0.459061802689514 0.999995788545244 -0.0301736900876914 0.0166845233308546 -1.80848379599142 0.0793829625713018 0.710353781155609
"CN_astrocyte129" "cg00003722" 0.00238741519189345 0.0106595408040093 0.223969797178832 0.824121218586488 0.999995788545244 -0.0192342308648845 0.0113537070328804 -1.69409258220086 0.099390750765701 0.730807437801128
"CN_astrocyte130" "cg00003758" 0.00149963309814752 0.00842108696243644 0.178080704407503 0.859716406869199 0.999995788545244 -0.00212169393249624 0.00896948152156343 -0.236545883660666 0.814428453629303 0.977679067622522
"CN_astrocyte131" "cg00003784" 0.00116202703202722 0.00217734764467999 0.533689250251998 0.597028668266776 0.999995788545244 -0.000221992950155822 0.00231913998182087 -0.0957221003889231 0.924303263334402 0.991548327059458
"CN_astrocyte132" "cg00003818" 0.00338100835291458 0.0160960001852666 0.2100527034045 0.834880233712541 0.999995788545244 -0.0120248171560265 0.017144197284368 -0.701392836104998 0.487831243904375 0.914986129885086
"CN_astrocyte133" "cg00003858" 0.00593261998981406 0.00771921225877331 0.768552514289436 0.447464800906211 0.999995788545244 0.00512415274510619 0.0082218996223334 0.6232322188886 0.537290546493065 0.927014076495652
"CN_astrocyte134" "cg00003900" -0.0184605788816102 0.00841511495000609 -2.19374054796445 0.0351883370471964 0.999995788545244 -0.00406955837460423 0.00896312060219753 -0.454033651360942 0.652689790006217 0.951066134588842
"CN_astrocyte135" "cg00003911" 0.00180447500621201 0.00912531979335791 0.197743755514786 0.844423076958092 0.999995788545244 -0.00178253249351069 0.00971957511304449 -0.183396133347267 0.855576539273513 0.983279177205399
"CN_astrocyte136" "cg00003929" -0.0136238421881902 0.0168865694345439 -0.806785667213182 0.425397818596805 0.999995788545244 0.0134790930089603 0.0179862496589058 0.749410981420808 0.458763606483616 0.906875499259118
"CN_astrocyte137" "cg00003937" 0.00136049644935219 0.00765776821630311 0.177662265417716 0.860042476524442 0.999995788545244 -0.0025747577017373 0.00815645424621925 -0.315671200256015 0.75418169578533 0.968600483671567
"CN_astrocyte138" "cg00003944" 0.00225181096139682 0.00984477218672927 0.228731647486192 0.820447732000384 0.999995788545244 -0.0122442544270685 0.0104858793890571 -1.16768980194894 0.251055578204936 0.83273763201209
"CN_astrocyte139" "cg00003965" -0.00510952254780069 0.011822249431879 -0.43219546138341 0.66832818264274 0.999995788545244 0.0249755261536462 0.0125921330934543 1.98342298070445 0.0554433445423469 0.677665997385855
"CN_astrocyte140" "cg00003969" -0.0026087088028137 0.0157717135921246 -0.165404271867853 0.869605374417168 0.999995788545244 -0.00271856557931584 0.0167987926331808 -0.161831010042123 0.872396825208434 0.985364735233805
"CN_astrocyte141" "cg00003994" 0.00307903302933661 0.00579020135226372 0.531766141108864 0.598345637725976 0.999995788545244 0.0123082848090219 0.00616726846153302 1.99574331582809 0.0540231051857556 0.674914290940146
"CN_astrocyte142" "cg00003999" -0.0136149860494082 0.0143993527631949 -0.945527640951224 0.351061119508493 0.999995788545244 0.00969191482024923 0.0153370614872004 0.631927754109718 0.531660546404706 0.925770167142994
"CN_astrocyte143" "cg00004055" 0.00155400598995927 0.00355870147171817 0.436677816981649 0.665105770121788 0.999995788545244 0.00320662214915924 0.00379044976423109 0.845974052846922 0.403482004032097 0.890628103058745
"CN_astrocyte144" "cg00004061" -0.000806720676176768 0.026630711638249 -0.0302928696437122 0.976010608912488 0.999995788545244 0.0260129029250939 0.0283649458806026 0.917079236977598 0.365560809013897 0.878508185835006
"CN_astrocyte145" "cg00004067" 0.0103228134358488 0.00486847250131791 2.12033927131239 0.0413537997917344 0.999995788545244 -0.000839251648778967 0.0051855151637309 -0.1618453754892 0.87238559949714 0.985364735233805
"CN_astrocyte146" "cg00004072" -0.00585859996384108 0.00797765834846685 -0.734375891763651 0.467754489824705 0.999995788545244 -0.00247450521809397 0.00849717613190596 -0.291215008337002 0.772656138184999 0.971468440486663
"CN_astrocyte147" "cg00004073" -0.0935084375200738 0.116924469713373 -0.799733689186694 0.429417386726543 0.999995788545244 0.128724494404868 0.124538776905026 1.03360975275222 0.30861498613054 0.857123229648579
"CN_astrocyte148" "cg00004082" 0.0135259333254734 0.00974400749542444 1.3881283785778 0.17412728223012 0.999995788545244 -0.0201862634760011 0.0103785527409989 -1.94499791827991 0.060083445597626 0.684691270093286
"CN_astrocyte149" "cg00004089" 0.0110968612468116 0.0131940014786661 0.841053509411422 0.406194403328641 0.999995788545244 -0.0116545540146583 0.0140532158124319 -0.829315807158416 0.412710464096022 0.893610585507779
"CN_astrocyte150" "cg00004105" -0.00409991088759325 0.0142953979582905 -0.286799353159353 0.776006519153419 0.999995788545244 0.00134944910049229 0.0152263369802779 0.0886259841904313 0.929899138916643 0.992155232889228
"CN_astrocyte151" "cg00004121" 0.00611112111510599 0.0107966097493738 0.566022228918707 0.575095818538778 0.999995788545244 -0.00122802979510955 0.0114997021256887 -0.106787965608805 0.915584822058551 0.990518085801914
"CN_astrocyte152" "cg00004175" 0.00295701900536968 0.011524637211835 0.256582393963171 0.799047440840693 0.999995788545244 -0.011799927767206 0.012275139892911 -0.961286622405055 0.343195104068 0.870873188445429
"CN_astrocyte153" "cg00004192" 0.00463817312162787 0.0105038793794601 0.441567629831855 0.661597790468713 0.999995788545244 0.00999197442648527 0.0111879086891105 0.89310475300989 0.378079219613441 0.882503328254532
"CN_astrocyte154" "cg00004207" -0.00217016756536397 0.00385291818516808 -0.563252958165084 0.576958670980475 0.999995788545244 0.00574128316942049 0.00410382633739742 1.39900734032072 0.170867625042033 0.786969340607453
"CN_astrocyte155" "cg00004209" 0.012366131654549 0.0106198993468475 1.16443021262907 0.252355424684361 0.999995788545244 -0.0107972037006555 0.0113114840610613 -0.954534669577424 0.346550798617475 0.871886677065794
"CN_astrocyte156" "cg00004219" 0.00417192863115461 0.0166014399901474 0.25129920257704 0.803095453857385 0.999995788545244 0.0295249327208441 0.0176825521321881 1.66972123142218 0.104157715705218 0.735032821382393
"CN_astrocyte157" "cg00004255" 0.00593126280366306 0.023424562756781 0.253206980435358 0.801633059886297 0.999995788545244 0.0226617242439861 0.0249500074912966 0.908285268126322 0.37012091583219 0.880086407614545
"CN_astrocyte158" "cg00004257" 0.00635797317405675 0.00796032375564675 0.7987078627985 0.43000401439838 0.999995788545244 -0.0130843689427156 0.00847871268286695 -1.54320230347649 0.132039157697232 0.758685568045191
"CN_astrocyte159" "cg00004260" 0.0193181241950581 0.0145270859996985 1.32980036020018 0.192436989041735 0.999995788545244 -0.0165992464018861 0.0154731129149578 -1.07278002126125 0.290925350135986 0.849716141462022
"CN_astrocyte160" "cg00004322" 0.0143108088834142 0.0103540040860761 1.38215213790181 0.175938474448493 0.999995788545244 -0.00812112387964942 0.0110282732785581 -0.7363912440798 0.466543432399842 0.908972809349282
"CN_astrocyte161" "cg00004429" 0.0197928274524152 0.0128562273452825 1.53955176124651 0.13292581793382 0.999995788545244 0.0084230627453121 0.0136934452909588 0.615116398126154 0.542573304793808 0.92838414167073
"CN_astrocyte162" "cg00004438" -0.0126474134300573 0.00818150707421467 -1.54585375473397 0.131398166577068 0.999995788545244 0.0114689881414496 0.0087142998104697 1.31611126434626 0.196941314803865 0.803363581475067
"CN_astrocyte163" "cg00004454" -0.0139388769988363 0.0133068222035763 -1.04749855266647 0.302259419097373 0.999995788545244 0.0170525061721575 0.0141733836021537 1.203135867258 0.237234796452115 0.825705900062418
"CN_astrocyte164" "cg00004533" 0.0164784071736136 0.00899324559795173 1.83230925855807 0.075676438368091 0.999995788545244 0.000229938571677826 0.00957890003624556 0.0240046947778725 0.980989198181748 0.997825524329834
"CN_astrocyte165" "cg00004562" 0.0111553245824619 0.0105339726846728 1.05898552392234 0.297072110210633 0.999995788545244 0.00150921386141759 0.0112199617181592 0.134511498285682 0.893791244850666 0.987893445675275
"CN_astrocyte166" "cg00004608" 0.0308710251424453 0.0193159393881273 1.59821505556289 0.119248474777959 0.999995788545244 -0.00572164698834719 0.0205738240427006 -0.278103233335331 0.782617395706956 0.972964274968941
"CN_astrocyte167" "cg00004633" -0.00142052193057923 0.00537942995960014 -0.264065512749016 0.793323497066423 0.999995788545244 -0.00315174647759628 0.00572974698330604 -0.550067304329332 0.585869002867709 0.938106077044113
"CN_astrocyte168" "cg00004667" 0.0235129437170346 0.0234364782056959 1.00326267072499 0.322821244768332 0.999995788545244 -0.00472883633400046 0.0249626988931715 -0.189436100408759 0.850877413779847 0.982711145540141
"CN_astrocyte169" "cg00004693" -0.000636196302774439 0.0117607376429944 -0.0540949319750709 0.957176144153719 0.999995788545244 0.00138854561834373 0.0125266155591716 0.110847627739887 0.912388943316847 0.990151660670691
"CN_astrocyte170" "cg00004700" 0.00538286124217203 0.0106164795457061 0.507028833710619 0.615407482530185 0.999995788545244 -0.0407944674840594 0.0113078415570377 -3.60762637841083 0.000980987226226339 0.462911332155302
"CN_astrocyte171" "cg00004723" 0.0138991450691285 0.0159228345443312 0.872906455846885 0.388837426867381 0.999995788545244 -0.0226682603115521 0.016959754821837 -1.33659127444254 0.19023202651042 0.799615342412864
"CN_astrocyte172" "cg00004747" -0.00960535095420192 0.0104987094319538 -0.914907781423798 0.36668339632085 0.999995788545244 0.00788936811160105 0.0111824020664106 0.705516405576125 0.485294934772641 0.914234029929178
"CN_astrocyte173" "cg00004771" 0.0226824476825798 0.0304639622778426 0.744566562803205 0.4616494376792 0.999995788545244 -0.0334641469210541 0.0324478238906176 -1.03132176240424 0.309670773746049 0.857573851646304
"CN_astrocyte174" "cg00004778" 0.00919050017790068 0.0108484711987428 0.8471700767354 0.402824423599407 0.999995788545244 0.00609970547965643 0.0115549408750177 0.527887208219668 0.601006162204102 0.941412331211825
"CN_astrocyte175" "cg00004786" -0.0081775928874559 0.0503635097694994 -0.162371386046814 0.871974573181422 0.999995788545244 0.0661170696802607 0.0536432615235582 1.23253262017307 0.226205330939652 0.820067738360826
"CN_astrocyte176" "cg00004806" 0.00012881736716102 0.012293707196007 0.0104783174926161 0.991700908513451 0.999995788545244 0.0256452550346259 0.0130942929360502 1.9585062866603 0.0584152152228592 0.682492041377986
"CN_astrocyte177" "cg00004818" -0.000454023476951137 0.00567710886084009 -0.0799744179793571 0.936726488630236 0.999995788545244 0.00833795976566587 0.00604681120743068 1.37890195007572 0.176929636375106 0.791173814845858
"CN_astrocyte178" "cg00004821" 9.19546524994353e-05 0.00723626892165652 0.0127074675492277 0.989935454743965 0.999995788545244 -0.00735375718807063 0.00770750624799186 -0.954103305461038 0.346765924225694 0.871990962972174
"CN_astrocyte179" "cg00004836" -0.0111102388093119 0.00621146966474066 -1.78866506784684 0.0825825690833382 0.999995788545244 0.0155712403632366 0.00661597043566495 2.35358372814004 0.0245143794747843 0.614013545766269
"CN_astrocyte180" "cg00004859" 0.00665799290987239 0.0172911183360606 0.385052764111107 0.70259666978627 0.999995788545244 -0.00652817137753522 0.0184171434274786 -0.354461667915075 0.725182032291816 0.963998298189117
"CN_astrocyte181" "cg00004883" 0.0235023426499091 0.0138557679448065 1.69621364499817 0.0989846147792615 0.999995788545244 -0.0171775215622205 0.0147580775620034 -1.16394032285386 0.252551203866865 0.833047116590189
"CN_astrocyte182" "cg00004905" -0.0029176611968533 0.00837838761404638 -0.348236597691164 0.729809531666584 0.999995788545244 -0.0120787609496962 0.00892400152378209 -1.35351399453562 0.184821941793905 0.79614059554388
"CN_astrocyte183" "cg00004915" -0.0140952190348267 0.0120753692650491 -1.16727022796924 0.251222620115357 0.999995788545244 0.00730661932763998 0.0128617364922183 0.568089645753563 0.573707033400337 0.935489787324668
"CN_astrocyte184" "cg00004939" -0.00418823047054374 0.0039160556087508 -1.06950229746093 0.292377735273116 0.999995788545244 -0.00293163358145976 0.00417107537029192 -0.702848383498423 0.48693511912785 0.914725786529187
"CN_astrocyte185" "cg00004963" 0.0024022968870585 0.0227087034265667 0.105787496623347 0.916372640113651 0.999995788545244 0.00499086163702618 0.0241875302644211 0.206340274615285 0.837755790750014 0.98105057204083
"CN_astrocyte186" "cg00004979" -0.00630485092115457 0.0041584299215511 -1.51616139747351 0.138721770359781 0.999995788545244 0.00386900086860531 0.00442923348333139 0.873514770256657 0.388510602444361 0.886065570006882
"CN_astrocyte187" "cg00004996" -0.017822054524834 0.0136600971084766 -1.30467992894243 0.200764152745515 0.999995788545244 0.00602662711796745 0.0145496643300063 0.414210732376728 0.681321385084825 0.956583224110424
"CN_astrocyte188" "cg00005010" -0.00280691037739352 0.00231465937813395 -1.21266671196192 0.233616188494822 0.999995788545244 -0.00231785153464128 0.00246539367346458 -0.940154734551601 0.3537700592343 0.874414514742161
"CN_astrocyte189" "cg00005040" -0.00407596040690632 0.0135642932822855 -0.300491910789734 0.765631756478368 0.999995788545244 -0.011140418226277 0.0144476216064779 -0.771090116402404 0.445979412048082 0.90303401409442
"CN_astrocyte190" "cg00005072" -0.00712774858571718 0.0100395865684488 -0.70996435332481 0.48256748919427 0.999995788545244 0.00069627643154606 0.0106933803927591 0.0651128460760206 0.948465501069086 0.994324071656228
"CN_astrocyte191" "cg00005077" 0.00193325868943054 0.00388918972063135 0.497085210108163 0.622328247708562 0.999995788545244 0.00112270616465377 0.0041424599328641 0.271024025059797 0.788011241440982 0.97385396137593
"CN_astrocyte192" "cg00005083" 0.00108858125914263 0.00999855683722804 0.108873838181273 0.913942583760175 0.999995788545244 0.00414203630688213 0.0106496787402693 0.38893532921514 0.699749182554283 0.959607241079033
"CN_astrocyte193" "cg00005112" 0.0156676714328322 0.0119945458604601 1.30623298414995 0.200241487329155 0.999995788545244 -0.00863524073088266 0.0127756497391418 -0.6759140166802 0.503667175935091 0.919154974587575
"CN_astrocyte194" "cg00005164" 0.0161140756154897 0.0152898953152268 1.05390359340408 0.299359301937953 0.999995788545244 -0.0402174945839287 0.0162855975847667 -2.46951297762309 0.01870892314994 0.595520331888323
"CN_astrocyte195" "cg00005166" -0.0553954234994229 0.0259004562906246 -2.1387817603613 0.0397207774196443 0.999995788545244 0.0114092080717498 0.0275871351447966 0.413569876388626 0.681786233381048 0.956645128880732
"CN_astrocyte196" "cg00005215" -0.0118326448743905 0.0141974823398496 -0.833432617921175 0.410417725143964 0.999995788545244 0.00583996077245871 0.015122044941234 0.386188560816575 0.701763218901596 0.959981313147821
"CN_astrocyte197" "cg00005249" -0.00950652390259462 0.018551377241572 -0.512443026671428 0.611654121461861 0.999995788545244 0.0419408631153346 0.0197594723947239 2.12256998959817 0.0411531688140038 0.653548713554419
"CN_astrocyte198" "cg00005297" -0.00486819634672421 0.0107466553235905 -0.452996416107046 0.653429033305974 0.999995788545244 0.000762279170626141 0.0114464945883503 0.066594988076258 0.947294202515847 0.994236478409303
"CN_astrocyte199" "cg00005306" -0.00495236364169537 0.00551450766040067 -0.898060887150086 0.375468966099912 0.999995788545244 0.00349372976579594 0.00587362115854138 0.594817008365508 0.555903998154356 0.931657333458337
"CN_astrocyte200" "cg00005325" 0.0196365940617506 0.0158603783134929 1.23809115228009 0.224163455748654 0.999995788545244 -0.0212738310283272 0.0168932313420405 -1.25931093925087 0.216495087648651 0.814124628128864
"CN_astrocyte201" "cg00005347" 0.00155193284296955 0.0199509153795991 0.0777875507685467 0.938453037026556 0.999995788545244 -0.033131583648116 0.0212501506793388 -1.55912229273411 0.12822824782903 0.755562939806639
"CN_astrocyte202" "cg00005354" 0.00348779385687402 0.00962434443369491 0.362392875785204 0.719301424726819 0.999995788545244 -0.000600411980301937 0.0102510970306156 -0.0585705099179887 0.953637094884956 0.994949926473742
"CN_astrocyte203" "cg00005390" 0.00914082786728846 0.00685072333803313 1.33428652950286 0.19097817239181 0.999995788545244 -0.00400080939610776 0.00729685332355873 -0.548292423967286 0.587073472851314 0.938328181791397
"CN_astrocyte204" "cg00005423" 0.00196776962627537 0.0160158214850269 0.122864108351546 0.902938111987366 0.999995788545244 0.0127041475060299 0.0170587972198121 0.744727036867246 0.461553673608118 0.907735169199434
"CN_astrocyte205" "cg00005434" -0.011930887032611 0.0107357555016795 -1.11132253624297 0.274226692427705 0.999995788545244 0.0148876528515632 0.0114348849527231 1.30195038368251 0.20168527319934 0.805847314666063
"CN_astrocyte206" "cg00005437" 0.00513126078843396 0.0117161339690319 0.43796535631949 0.664181334761899 0.999995788545244 -0.00796755163144333 0.0124791072231118 -0.638471285564972 0.527444564248502 0.924600336242784
"CN_astrocyte207" "cg00005440" -0.000192359550097022 0.00767632734512212 -0.0250587997943126 0.980154563328984 0.999995788545244 0.00863823745070471 0.00817622197498644 1.05650720799065 0.298185980977883 0.852802470162786
"CN_astrocyte208" "cg00005461" -0.0174542290640335 0.00999711972808869 -1.74592578050183 0.0898553331800241 0.999995788545244 0.0131862145580592 0.0106481480443001 1.238357553182 0.224065942548283 0.818817187120965
"CN_astrocyte209" "cg00005502" -0.00158666691869208 0.0240883390139507 -0.0658686727122682 0.947868176089982 0.999995788545244 0.0330232944343703 0.0256570099126816 1.28710611824053 0.206751084325483 0.808846038275618
"CN_astrocyte210" "cg00005541" -0.0238311439133356 0.0159669529980679 -1.49252922058575 0.144782403034108 0.999995788545244 0.0394509346655153 0.0170067463393592 2.31972264878278 0.0264943827419425 0.618720837928232
"CN_astrocyte211" "cg00005543" -0.00329955224461507 0.00260536936252836 -1.2664431738819 0.213962425765993 0.999995788545244 -0.000220007365000421 0.00277503515380921 -0.0792809289995565 0.937273970239692 0.993141260871259
"CN_astrocyte212" "cg00005549" 0.0204337431050607 0.0215265316840334 0.949235269526336 0.349199816749792 0.999995788545244 -0.0256660236947241 0.0229283736202416 -1.11940009875213 0.270815459402176 0.840949487190401
"CN_astrocyte213" "cg00005579" -0.0199578489958961 0.0120816876211904 -1.65190903966856 0.107760465131488 0.999995788545244 0.00108374179298204 0.0128684663097477 0.0842168574635132 0.933377943919934 0.99260946187267
"CN_astrocyte214" "cg00005597" -0.00286534022105834 0.00911152909949704 -0.314474133789081 0.755082659633324 0.999995788545244 -0.00380446193394133 0.00970488634729414 -0.392015094025503 0.697493601899792 0.959316466250206
"CN_astrocyte215" "cg00005599" -0.0137980193833086 0.0148859752150852 -0.926914037135163 0.360504566022659 0.999995788545244 -0.00556652793973879 0.0158553735661134 -0.351081475092819 0.727693461594301 0.964362259988379
"CN_astrocyte216" "cg00005619" 0.00612267348627674 0.0115454391809236 0.530311007691517 0.599343045947617 0.999995788545244 -0.0105401364863357 0.0122972965192687 -0.857110054215604 0.397385365784807 0.889045073917125
"CN_astrocyte217" "cg00005622" -0.00259340290869277 0.00926353919185232 -0.2799581083409 0.781205905930627 0.999995788545244 -0.0066045431226901 0.00986679557831774 -0.669370624968005 0.507779424025308 0.920095069345263
"CN_astrocyte218" "cg00005631" -0.0132329588652163 0.0149528870785547 -0.884976847327023 0.382385162013333 0.999995788545244 0.00106042063123014 0.0159266428364155 0.0665815540740034 0.94730481853057 0.994236478409303
"CN_astrocyte219" "cg00005644" 0.0222603686977642 0.01455052600533 1.52986694017865 0.13530145413103 0.999995788545244 -0.0430116819579271 0.0154980793709884 -2.77529111371328 0.00889889071167196 0.544743773922324
"CN_astrocyte220" "cg00005734" 0.0192643868831751 0.0126871779822497 1.51841385926227 0.13815492153797 0.999995788545244 -0.0141249737986921 0.0135133871648857 -1.0452578340533 0.303278582489261 0.854786481972656
"CN_astrocyte221" "cg00005740" -0.00721818548664172 0.0113668257442504 -0.635022094034729 0.529664648614964 0.999995788545244 -0.00266017640799141 0.012107051491888 -0.219721243423618 0.827402130833736 0.979567862086529
"CN_astrocyte222" "cg00005817" 0.00395001321241254 0.0125025414573364 0.315936821796716 0.7539818248804 0.999995788545244 -0.00800045041489534 0.0133167268161916 -0.600782048421065 0.551969457867472 0.930644032377479
"CN_astrocyte223" "cg00005849" -0.0236122992425855 0.0177744884212551 -1.32843762830043 0.192881813583492 0.999995788545244 0.0348765334134233 0.0189319913404103 1.84220100180266 0.0741814736461686 0.704092000337895
"CN_astrocyte224" "cg00005854" -0.00429116641566201 0.00700627849129028 -0.612474428613777 0.544298836023831 0.999995788545244 -0.00478493326784462 0.00746253847548123 -0.641193781923658 0.525695727073476 0.924157400135998
"CN_astrocyte225" "cg00005861" -0.0105936406377059 0.0255975829932257 -0.413853161078117 0.681580735752711 0.999995788545244 0.00619702711520635 0.0272645382571842 0.227292575313409 0.821557461606713 0.978688022123482
"CN_astrocyte226" "cg00005876" 0.00973768245993789 0.0120478647829988 0.80824964716396 0.424566247467139 0.999995788545244 -0.00735893681458357 0.0128324408746085 -0.573463527826936 0.570104919444381 0.934721139732457
"CN_astrocyte227" "cg00005888" 0.0029416592392262 0.0118586001140534 0.248061256044893 0.805579126063324 0.999995788545244 0.0078298005807209 0.0126308509897916 0.61989493717003 0.539459581275894 0.927595551672663
"CN_astrocyte228" "cg00005893" 0.0307979072677456 0.0162561323580471 1.89454087783064 0.0666844367992721 0.999995788545244 -0.00869883187695589 0.0173147575185954 -0.502394091722837 0.618628870910145 0.944683899343384
"CN_astrocyte229" "cg00005986" 0.0136663174145575 0.00838876469542538 1.62912155850671 0.1125191577368 0.999995788545244 -0.0259544368082769 0.00893505437718357 -2.9047877844542 0.00641770587482202 0.527173796168826
"CN_astrocyte230" "cg00006032" -0.00802818449854228 0.00349740501437118 -2.29546891639764 0.0280000961968364 0.999995788545244 0.00742188378986479 0.00372516158421779 1.99236559866523 0.0544092854357373 0.675947509956815
"CN_astrocyte231" "cg00006040" -0.000107135534846004 0.0108215382571787 -0.00990021310278448 0.992158765908545 0.999995788545244 -0.0136492510300245 0.0115262540175185 -1.18418794252489 0.244551361246919 0.829564262528066
"CN_astrocyte232" "cg00006081" -0.00558772137376593 0.0062262263223305 -0.897449126403491 0.375790532494371 0.999995788545244 0.0048263001997118 0.00663168807023665 0.727763451567103 0.471740765185511 0.910538087545041
"CN_astrocyte233" "cg00006090" -0.00648857474451629 0.0133538460992947 -0.485895576171047 0.630158121859349 0.999995788545244 -0.00326385412331115 0.0142234697686545 -0.229469614404777 0.819878799867122 0.978397002001697
"CN_astrocyte234" "cg00006122" 0.00205886065496068 0.00308430672085933 0.667527856758377 0.508940840720157 0.999995788545244 0.00169866465102757 0.00328516167366326 0.517071858181457 0.608453628101952 0.942815644594412
"CN_astrocyte235" "cg00006166" -0.000932110785474016 0.00838477527982269 -0.111167056285583 0.912137542389599 0.999995788545244 0.0152649589906234 0.00893080516450002 1.70924779003148 0.0965191387898098 0.727683029024846
"CN_astrocyte236" "cg00006183" -0.0318973630602604 0.0187791903343893 -1.69854836615871 0.0985391685305744 0.999995788545244 0.00584919857060394 0.0200021210380058 0.292428915887967 0.77173585729021 0.971411387125052
"CN_astrocyte237" "cg00006198" -0.0056804325679751 0.0188240647070308 -0.301764398730177 0.7646697939324 0.999995788545244 0.0192129366906021 0.0200499177010727 0.958255139848988 0.344699048150525 0.871408378132121
"CN_astrocyte238" "cg00006299" 0.0321958850159867 0.0229385640002586 1.40357020673237 0.169514746157449 0.999995788545244 0.0146026657353933 0.0244323597237846 0.597677256739873 0.554015594895704 0.931189930988975
"CN_astrocyte239" "cg00006301" -0.00875226390063237 0.00910049328372732 -0.96173510904979 0.342972978471469 0.999995788545244 0.000354374778042329 0.00969313186167208 0.0365593683341473 0.971050152352784 0.996745546488038
"CN_astrocyte240" "cg00006378" -0.0394577096839797 0.0154623780711574 -2.55185260005909 0.0153804641929339 0.999995788545244 0.00597634328350237 0.0164693126917368 0.362877516224517 0.718942645030209 0.96290866613358
"CN_astrocyte241" "cg00006387" 0.00322112645376411 0.0116492272207205 0.276509882821643 0.78383047266045 0.999995788545244 -0.00309024875771841 0.012407843401075 -0.249056073471291 0.804815830324561 0.976256815239242
"CN_astrocyte242" "cg00006397" 0.00977256191199166 0.0110300239533536 0.885996436029531 0.381843295045594 0.999995788545244 -0.0134497937013759 0.011748316633389 -1.14482730769711 0.260275993284721 0.836852528877862
"CN_astrocyte243" "cg00006414" 0.00660428547832402 0.00825401020697612 0.800130519918937 0.429190586021512 0.999995788545244 -0.00188618171752201 0.00879152446240123 -0.214545466555732 0.831403334169218 0.980186984781308
"CN_astrocyte244" "cg00006459" -0.00735107375792183 0.0100155469090721 -0.733966285082566 0.468000851351946 0.999995788545244 -5.8366325234712e-05 0.010667775232579 -0.00547127437185433 0.995666553458689 0.999451859100995
"CN_astrocyte245" "cg00006480" 0.0204529989818454 0.0156543885007169 1.30653452103279 0.200140128461306 0.999995788545244 -0.0287690945792768 0.0166738271454603 -1.72540439146327 0.0935344644501334 0.724810735908
"CN_astrocyte246" "cg00006600" 0.0104683023001251 0.0109269330396588 0.958027496108095 0.344812161160486 0.999995788545244 0.0144099067676754 0.0116385122756438 1.23812274510647 0.224151889876594 0.818831541857919
"CN_astrocyte247" "cg00006609" -0.00399070455261815 0.00827718858600973 -0.482132853583077 0.632800905037903 0.999995788545244 0.0114245701911079 0.00881621225429426 1.29585924902649 0.203752406431752 0.806918010474026
"CN_astrocyte248" "cg00006626" 0.0934448910750561 0.038582491250368 2.42195068402082 0.020919470140754 0.999995788545244 -0.0808105463649245 0.041095044365381 -1.96643044466452 0.0574554304448997 0.681009219196029
"CN_astrocyte249" "cg00006713" 0.0240707314404435 0.0277412997988326 0.86768578311015 0.39164948189143 0.999995788545244 -0.00816390684595115 0.0295478573062721 -0.276294377671108 0.783994586956976 0.973238207443179
"CN_astrocyte250" "cg00006735" 4.27685968777452e-05 0.0173958924366058 0.00245854571897375 0.998052735178793 0.999995788545244 0.0212544050114131 0.0185287405838754 1.14710467855056 0.259346695218533 0.836430350609864
"CN_astrocyte251" "cg00006771" -0.0123545832504831 0.0151927121552885 -0.81319142521782 0.421766552636516 0.999995788545244 0.0143212255599828 0.0161820857030866 0.885004925987455 0.38237023283757 0.883713630335415
"CN_astrocyte252" "cg00006787" -0.00659625155345553 0.0110201019528308 -0.598565383667899 0.553429900678833 0.999995788545244 -0.00770939121913495 0.0117377484964319 -0.656803237987121 0.515728860772735 0.92190240706711
"CN_astrocyte253" "cg00006867" 0.0691014517796991 0.0290336087648243 2.38005038710238 0.0230610664748101 0.999995788545244 -0.000842770040112732 0.0309243234848447 -0.0272526589151013 0.978417550992505 0.99754961893687
"CN_astrocyte254" "cg00006884" -0.0022775978015359 0.00341162279746093 -0.667599537449153 0.508895636331112 0.999995788545244 -0.000609247320434475 0.00363379309308507 -0.1676615329568 0.867842862358181 0.984909786523574
"CN_astrocyte255" "cg00006899" 0.00169273786189183 0.0127772028513607 0.132481097904113 0.895384723239542 0.999995788545244 -0.0157159553967443 0.0136092745964695 -1.15479743503899 0.256225365157948 0.835030161781388
"CN_astrocyte256" "cg00006926" -0.00509878159749597 0.011293659042207 -0.451472952958881 0.654515458268002 0.999995788545244 -0.0117894674870675 0.0120291200579889 -0.980077298275674 0.333970744587603 0.867475953731631
"CN_astrocyte257" "cg00006948" -0.00109637073914873 0.00255995495778157 -0.428277355355828 0.671150192195584 0.999995788545244 0.00429327165822126 0.00272666329088865 1.57455145729491 0.124620533486162 0.753109957595515
"CN_astrocyte258" "cg00007021" -0.0103506538448262 0.0124158694324625 -0.833663232456637 0.410289525257807 0.999995788545244 0.0023408128784254 0.0132244105713872 0.17700697250659 0.860553165276494 0.983945743294042
"CN_astrocyte259" "cg00007032" 0.000962072604096053 0.00217688648676215 0.441948907279505 0.661324584437964 0.999995788545244 0.00151756454581919 0.00231864879256691 0.654503843222905 0.517190600195411 0.922170905596523
"CN_astrocyte260" "cg00007036" -0.00170290006949814 0.00473664756407165 -0.359515891031234 0.721432586729457 0.999995788545244 0.00216477317055532 0.00504510557717918 0.429083819444209 0.670568939944686 0.954584285748555
"CN_astrocyte261" "cg00007064" -0.00390291006512671 0.012227994406864 -0.319178267119249 0.751544141571562 0.999995788545244 -0.0123423156013238 0.0130243008256994 -0.947637479086025 0.350001135095564 0.873191665322883
"CN_astrocyte262" "cg00007076" 0.00105908708249914 0.0119027277923584 0.0889785182837736 0.929621048672934 0.999995788545244 -0.0386752404198432 0.0126778523326009 -3.05061452091459 0.00440652667683587 0.516906982433333
"CN_astrocyte263" "cg00007127" -0.00766331733123408 0.0125250200469193 -0.611840723809378 0.544713146604383 0.999995788545244 -0.0147932613828956 0.0133406692472334 -1.10888450262444 0.275262297331412 0.843032073052426
"CN_astrocyte264" "cg00007215" 0.0181964603334541 0.028099532740255 0.647571634078671 0.521610975678217 0.999995788545244 -0.0150125898390826 0.0299294189458605 -0.501599776000964 0.619181733628613 0.94474780584731
"CN_astrocyte265" "cg00007221" -0.00818539649740012 0.0143198203639774 -0.57161307120801 0.571344008654385 0.999995788545244 0.0287724890590214 0.0152523498118158 1.88642992155423 0.0678017789360374 0.695660598421887
"CN_astrocyte266" "cg00007226" -0.00414636161096601 0.0033939155776686 -1.22170440486156 0.230222723410019 0.999995788545244 0.00874071658942997 0.00361493275101354 2.41794721823782 0.0211159854499409 0.604952648649236
"CN_astrocyte267" "cg00007239" -0.0209043283429296 0.01212167400114 -1.72454137448043 0.0936919153550965 0.999995788545244 0.00251382398667288 0.0129110566662743 0.194703195226413 0.846784091332361 0.982113749252876
"CN_astrocyte268" "cg00007266" 0.0021266500014703 0.00841047996683324 0.252857150823349 0.801901165183104 0.999995788545244 -0.00158320300405927 0.00895818378155827 -0.176732588063054 0.860767019132099 0.984011023686952
"CN_astrocyte269" "cg00007269" -0.000852980177453352 0.00283770354604788 -0.300588191688069 0.765558957793345 0.999995788545244 0.000259414962011448 0.0030224993084013 0.0858279640595389 0.932106621532547 0.992434055432843
"CN_astrocyte270" "cg00007300" -0.00546050784708891 0.00431100468960039 -1.26664391255744 0.21389146764241 0.999995788545244 -0.000572407050664454 0.00459174416262724 -0.12466004864194 0.901526823156756 0.988788893838013
"CN_astrocyte271" "cg00007324" 0.00079911117600017 0.00296424545576998 0.269583335092808 0.789110254616328 0.999995788545244 -0.00219307631005956 0.00315728182828483 -0.694608979918315 0.492020041954652 0.916104748255903
"CN_astrocyte272" "cg00007326" 0.00503974589080689 0.00979707334315461 0.514413408401015 0.610290796752264 0.999995788545244 -0.000620653540759688 0.0104350743210236 -0.0594776349133667 0.952919902645627 0.994850698230011
"CN_astrocyte273" "cg00007420" -0.0073755212679155 0.00705875450120005 -1.04487573079098 0.303452615333363 0.999995788545244 0.0136794632704388 0.00751843180650969 1.81945698551056 0.0776571268520391 0.708447603037445
"CN_astrocyte274" "cg00007426" -0.00123357852961464 0.0105000875651064 -0.11748268973623 0.9071688478629 0.999995788545244 -0.00896545995631911 0.0111838699457832 -0.801642007621834 0.428327391672033 0.898407196989333
"CN_astrocyte275" "cg00007466" -0.00241660046209853 0.00909746280382288 -0.265634552645056 0.792124778123095 0.999995788545244 -0.0128134244330068 0.00968990403210258 -1.32234791908733 0.194879270900472 0.802182676716459
"CN_astrocyte276" "cg00007540" 0.00393445157263792 0.00792284422550297 0.496595851269327 0.622669750686511 0.999995788545244 -0.00229689786646983 0.00843879242618741 -0.272183240263388 0.787127267793745 0.97370314822638
"CN_astrocyte277" "cg00007644" -0.00387240242459307 0.00686017449150217 -0.564475791306749 0.576135720784295 0.999995788545244 -0.00412756031226519 0.00730691995115396 -0.564883745799533 0.575861301707009 0.935901434628338
"CN_astrocyte278" "cg00007675" -0.000332868977479796 0.0143415520253996 -0.0232101084241279 0.981618361933545 0.999995788545244 0.0203033382721365 0.0152754966735487 1.3291442305306 0.192651065240522 0.801080733012114
"CN_astrocyte279" "cg00007800" 0.0156251979405638 0.0104794703543547 1.49102935665741 0.145174098168828 0.999995788545244 0.00204202609679388 0.0111619101095187 0.182945936381665 0.855927011421622 0.983322896413495
"CN_astrocyte280" "cg00007809" 0.0101716789489232 0.0257340552434384 0.395261409548609 0.695119061233852 0.999995788545244 -0.0203396489725192 0.0274098977971045 -0.742054900134206 0.463149800460945 0.90810260473434
"CN_astrocyte281" "cg00007810" -0.0084060434399206 0.0479124572929705 -0.175445884324407 0.861770011576055 0.999995788545244 0.0177924302838119 0.051032592616483 0.348648371003301 0.729503113875775 0.964599924788132
"CN_astrocyte282" "cg00007898" 0.0068087427521475 0.00350957288407866 1.94004882560943 0.0607048855293109 0.999995788545244 -0.00549959260821982 0.00373812184492818 -1.47121812406451 0.150427798367209 0.772915512793002
"CN_astrocyte283" "cg00007932" 0.00937619102717849 0.0150387869212243 0.623467243487958 0.537137967186643 0.999995788545244 -0.00430847632237607 0.0160181366132839 -0.268974876815761 0.789574541606848 0.974074850440725
"CN_astrocyte284" "cg00007981" 0.000390881052701028 0.00242009693745332 0.161514626398541 0.872644066323525 0.999995788545244 -0.00286422584231598 0.00257769749412484 -1.11115670044456 0.27429704634586 0.842578109184487
"CN_astrocyte285" "cg00007987" 0.00776245641473456 0.0107558184853073 0.72169834637301 0.475414222853982 0.999995788545244 0.0145989399378327 0.011456254469713 1.27432050120989 0.211191196829955 0.811373800971668
"CN_astrocyte286" "cg00008004" -0.00745313919946573 0.0115642810285615 -0.644496547693536 0.523578310315451 0.999995788545244 0.00767646487926672 0.0123173653779533 0.62322295748462 0.5372965595151 0.92701449020537
"CN_astrocyte287" "cg00008033" -0.0109050258164573 0.00538015996256658 -2.02689620612231 0.050572582893957 0.999995788545244 0.0171694997032642 0.00573052452522522 2.99614801885685 0.00507564987297202 0.520649599371547
"CN_astrocyte288" "cg00008034" 0.0166818519959251 0.0153207451883578 1.08884077052607 0.283882017505673 0.999995788545244 -0.0649731521346426 0.0163184564506383 -3.98157462571169 0.00034137350642426 0.434924925906582
"CN_astrocyte289" "cg00008036" 0.00118397196949526 0.00387514340147047 0.3055298467267 0.761825455223114 0.999995788545244 0.0012703921770934 0.00412749889508816 0.307787405735034 0.760121750995112 0.969595110581093
"CN_astrocyte290" "cg00008075" -0.0072667461366622 0.0140171940391918 -0.518416604374921 0.60752529859732 0.999995788545244 0.0176155065662574 0.0149300159800658 1.1798719163983 0.246240859134338 0.830253339050387
"CN_astrocyte291" "cg00008103" -0.000225879311531054 0.0121537594760696 -0.0185851391888908 0.98528069645385 0.999995788545244 -0.016563775202388 0.0129452315982962 -1.27952714299589 0.20937444599128 0.81045902125216
"CN_astrocyte292" "cg00008254" 0.000203256981829543 0.010115033151501 0.0200945443069934 0.984085417293509 0.999995788545244 -0.0159938137714996 0.0107737401771398 -1.48451823679914 0.146884338718937 0.769708128415312
"CN_astrocyte293" "cg00008282" -0.0206850564230554 0.0222894424550223 -0.928020360526988 0.359938667551593 0.999995788545244 -0.00309630285425441 0.0237409663524517 -0.130420253678286 0.897002545264754 0.988344654153216
"CN_astrocyte294" "cg00008345" -0.00134845390939355 0.0128414577704297 -0.105007852963444 0.916986629071854 0.999995788545244 -0.00656855916692833 0.0136777138979314 -0.48023808773495 0.634133570647058 0.94714521366422
"CN_astrocyte295" "cg00008364" 0.00414357815267401 0.0192293035111099 0.21548248745879 0.830678615809474 0.999995788545244 -0.0184099178187077 0.0204815462997585 -0.898853902399197 0.375052389277041 0.881525793389653
"CN_astrocyte296" "cg00008369" 0.0129111151453891 0.0143119179959087 0.902123331693202 0.373338085951326 0.999995788545244 0.0111104095300945 0.0152439328289864 0.728841412169437 0.47108959041185 0.910387259352565
"CN_astrocyte297" "cg00008387" 0.00149403657932571 0.00374044202171373 0.399427813785815 0.69207608992783 0.999995788545244 0.00606062176763176 0.00398402554752073 1.52123064858439 0.137448680751507 0.762416357552862
"CN_astrocyte298" "cg00008404" 0.0103681261238844 0.0106457666356022 0.973920101649675 0.336974754460135 0.999995788545244 0.00403409093366956 0.0113390358687477 0.35577018896185 0.724210648733095 0.963869673281747
"CN_astrocyte299" "cg00008446" -0.000939956945860792 0.00684845472920319 -0.137250954124385 0.891642003430299 0.999995788545244 -0.000142489345945621 0.00729443697931829 -0.0195339744999671 0.984529321352536 0.998274968878101
"CN_astrocyte300" "cg00008452" 0.0100351963445736 0.0128876552120722 0.778667350999071 0.441561563176467 0.999995788545244 -0.0223784068798277 0.0137269197903541 -1.63025698566061 0.112278016109263 0.742733934596225
"CN_astrocyte301" "cg00008488" -0.0200580669273071 0.00965253869663823 -2.07800948099725 0.0453282849197399 0.999995788545244 0.0179609131647208 0.0102811273487458 1.74697896013435 0.0896698445325921 0.721132805150921
"CN_astrocyte302" "cg00008493" -0.0162558828771203 0.0110531842697411 -1.47069681282904 0.150568062609607 0.999995788545244 0.0185298561801807 0.0117729851863677 1.5739301363971 0.124764199021383 0.753142400680651
"CN_astrocyte303" "cg00008500" 0.00247630905239749 0.00901068353448573 0.274819223527288 0.785118234725179 0.999995788545244 5.33367336578932e-05 0.00959747355890524 0.0055573722949623 0.995598361516843 0.999451859100995
"CN_astrocyte304" "cg00008564" -0.0118449697147134 0.0131870785787945 -0.898225459409997 0.375382490523511 0.999995788545244 0.0113154825086235 0.0140458420823243 0.805610830757047 0.426065868165914 0.897684939751909
"CN_astrocyte305" "cg00008612" 0.00945991640855537 0.0147019340953058 0.643447069428494 0.5242506394673 0.999995788545244 0.0216066693857041 0.0156593473962814 1.37979373207053 0.176657251127124 0.791014195211014
"CN_astrocyte306" "cg00008621" 0.00412098981082 0.00967247204435769 0.426053421702462 0.672754138030945 0.999995788545244 -0.0102489917688888 0.0103023587877311 -0.994819922316635 0.326851546321874 0.864222570413506
"CN_astrocyte307" "cg00008629" -0.0372847633369006 0.0203733584572584 -1.83007447766263 0.0760177206103167 0.999995788545244 0.0218627733878913 0.0217001039212277 1.00749625288681 0.32081306183029 0.862074326387235
"CN_astrocyte308" "cg00008647" 0.0019394839409825 0.00357634250295861 0.542309339605482 0.591142516372013 0.999995788545244 -0.00420618732507451 0.00380923960744707 -1.10420655000316 0.277257154506809 0.844060587310404
"CN_astrocyte309" "cg00008665" 0.0019342840154062 0.00652869284633166 0.296274317223093 0.768822822862405 0.999995788545244 0.00354763743809723 0.00695385169472141 0.510168694105196 0.613229501417115 0.943682378557595
"CN_astrocyte310" "cg00008671" -0.00121448262399856 0.0158143207664803 -0.0767963823380104 0.939235672155158 0.999995788545244 0.00524144400450004 0.0168441744544081 0.311172507663524 0.757569406799132 0.969154134158674
"CN_astrocyte311" "cg00008695" -0.0149044912328685 0.0102446874044128 -1.45485075771551 0.154881501223824 0.999995788545244 0.0231639985864181 0.0109118377209452 2.12283202690551 0.0411296577673382 0.653516478208673
"CN_astrocyte312" "cg00008713" -0.0016827712561797 0.00321745426016769 -0.523013264559043 0.604357045925454 0.999995788545244 0.00231656171423815 0.00342697999222417 0.675977601122398 0.50362730605346 0.919147368198839
"CN_astrocyte313" "cg00008737" 0.00446241034696569 0.011822924644222 0.37743709625575 0.708194676000722 0.999995788545244 0.0087760745085374 0.0125928522766975 0.696909192270691 0.490597484919201 0.915793781666406
"CN_astrocyte314" "cg00008795" -0.00094093660349167 0.0113278081413786 -0.0830643132147149 0.934287524411137 0.999995788545244 0.0124859555464692 0.0120654930007413 1.03484835188268 0.308044476024727 0.856960889780854
"CN_astrocyte315" "cg00008800" 0.00326689032478754 0.011635825899074 0.280761361773857 0.780594893680787 0.999995788545244 -0.00986534374279596 0.0123935693640761 -0.796005045277072 0.431551969937126 0.899255232481737
"CN_astrocyte316" "cg00008810" -0.0261110175672797 0.0112780699716865 -2.31520265726593 0.0267693305072857 0.999995788545244 0.0372018206968787 0.0120125158024343 3.0969216864081 0.00390416499739269 0.516573265362195
"CN_astrocyte317" "cg00008819" -0.00406503242980015 0.00435414191940508 -0.933601270937804 0.357092850833183 0.999995788545244 -0.00640998704048751 0.00463769055735638 -1.38215065477361 0.175938925747988 0.790581745764973
"CN_astrocyte318" "cg00008893" 0.0119734681959816 0.0076442174830556 1.56634321596977 0.126529394620565 0.999995788545244 -0.00264927276916603 0.00814202106769856 -0.325382696401556 0.746885422863288 0.96748871275342
"CN_astrocyte319" "cg00008916" 0.00254830140355151 0.0103864797049232 0.245347940394435 0.807661959559883 0.999995788545244 -0.00818114764906578 0.011062863761289 -0.739514453544397 0.464670241877617 0.9085148232262
"CN_astrocyte320" "cg00008956" -0.00587754231994084 0.0153349981316491 -0.38327636361497 0.703900946475643 0.999995788545244 -0.00084880465468344 0.0163336375682362 -0.0519666639557436 0.958859379350961 0.995396750097242
"CN_astrocyte321" "cg00008971" 0.023231238313178 0.020667966552983 1.1240214780503 0.268877520841679 0.999995788545244 0.00528002048553405 0.0220138973641041 0.239849418674208 0.811887167423222 0.977356841479653
"CN_astrocyte322" "cg00008985" 0.00490096735347472 0.0163597774680154 0.29957420649862 0.766325747788298 0.999995788545244 -0.0115567712263912 0.0174251521627556 -0.663223547114413 0.511659315268706 0.920917356082558
"CN_astrocyte323" "cg00009001" -0.0079474208128129 0.0146556467234436 -0.542277046027588 0.591164515665252 0.999995788545244 -0.0145025475923038 0.0156100457172403 -0.929052217719431 0.359411384958317 0.876175341077895
"CN_astrocyte324" "cg00009038" 0.00108737810284259 0.0113005522414648 0.0962234481650107 0.923908053606216 0.999995788545244 0.00105920745934829 0.0120364621533316 0.0879998994600838 0.930393036730473 0.992214402447476
"CN_astrocyte325" "cg00009053" 0.020537606061327 0.0126207979069705 1.62728269739459 0.112910598914525 0.999995788545244 -0.00341363795449355 0.0134426843136655 -0.253940200843913 0.801071207597254 0.975633837801986
"CN_astrocyte326" "cg00009085" 0.00162866053007444 0.0151908373594416 0.107213347858154 0.915249881531643 0.999995788545244 0.00480297414950587 0.0161800888175562 0.296844733280722 0.768391000590583 0.970801685378769
"CN_astrocyte327" "cg00009088" 0.000689837042911075 0.0102691701971596 0.0671755389838491 0.946835440410066 0.999995788545244 0.0026196068014337 0.0109379148720444 0.239497823129801 0.812157538864817 0.977365210399986
"CN_astrocyte328" "cg00009167" 0.00111007153186027 0.00290239591932196 0.382467300367346 0.704495282499318 0.999995788545244 0.00300866192623031 0.00309140455178095 0.973234617415902 0.33731031197589 0.868696789826066
"CN_astrocyte329" "cg00009196" -0.00416792522023621 0.0201663268425839 -0.20667746053957 0.83749452060894 0.999995788545244 -0.0015919096509299 0.0214795900789547 -0.0741126643980799 0.941355064481132 0.993702766379306
"CN_astrocyte330" "cg00009200" -0.00297673857553221 0.014470658943418 -0.205708571197179 0.838245319476382 0.999995788545244 -0.00814967439147142 0.0154130112391431 -0.528752900067599 0.600411908416181 0.941208492487846
"CN_astrocyte331" "cg00009214" 0.00158673272768272 0.00336510940790307 0.471524855612787 0.640277851296978 0.999995788545244 -0.0007067493622629 0.0035842506777169 -0.19718190099167 0.844859251296545 0.981941885394121
"CN_astrocyte332" "cg00009292" -0.0113078361895813 0.010525467516244 -1.07433101400293 0.290239862589692 0.999995788545244 -0.00871264943322417 0.0112109026796526 -0.777158600175642 0.44243913598838 0.902227973009414
"CN_astrocyte333" "cg00009293" 0.00301509651641537 0.00711388806906794 0.423832436937739 0.67435751088308 0.999995788545244 0.00556615180053233 0.00757715575989182 0.734596460322969 0.46762185803293 0.909334071908523
"CN_astrocyte334" "cg00009306" 0.048110747091646 0.0309898080052331 1.55246999541016 0.129809668257297 0.999995788545244 -0.0398131315296552 0.033007913527034 -1.20616928716344 0.236078625650717 0.825017975474273
"CN_astrocyte335" "cg00009349" 0.00607147216003408 0.0176615816164085 0.343767183024729 0.733138300453929 0.999995788545244 -0.00403054567995564 0.01881173186509 -0.214257023694631 0.831626454183498 0.980218698862069
"CN_astrocyte336" "cg00009364" -0.00337153107440307 0.00463246223231572 -0.727805410022237 0.471715409217717 0.999995788545244 0.00904906472578152 0.00493413553113034 1.83397165900478 0.0754234144199604 0.705367099540923
"CN_astrocyte337" "cg00009407" 0.00136008087995913 0.00271599197107805 0.500767636444549 0.61976116410629 0.999995788545244 0.0017563223963382 0.00289286168234164 0.607122838626885 0.547802794004377 0.9298227872353
"CN_astrocyte338" "cg00009412" 0.00219054755002926 0.00301936668840273 0.7254990122409 0.473110355025196 0.999995788545244 -0.00467141376989039 0.00321599264314173 -1.45255735576772 0.155513829068643 0.776275618037151
"CN_astrocyte339" "cg00009421" -0.0209173930408302 0.00819143605808304 -2.55356849428003 0.0153172823909133 0.999995788545244 0.0140059673433217 0.00872487538553886 1.60529139092761 0.11767933036525 0.747104941572472
"CN_astrocyte340" "cg00009436" -0.00725699843566311 0.0138996603590036 -0.522098975674778 0.604986603057771 0.999995788545244 0.0183255130140859 0.0148048283199321 1.23780651947269 0.224267677555487 0.818878889339344
"CN_astrocyte341" "cg00009523" 0.0206312458610272 0.10850503175426 0.190140913536179 0.850329422311243 0.999995788545244 -0.0540507133222636 0.115571051772503 -0.467683840315483 0.642994644895826 0.948980575208803
"CN_astrocyte342" "cg00009528" 0.00761571608437299 0.00736257456491681 1.03438220112057 0.308259103740811 0.999995788545244 0.0245412142657205 0.0078420371153663 3.12944377904467 0.00358434932403762 0.515894482508404
"CN_astrocyte343" "cg00009553" -0.00607426580553424 0.00946009273380425 -0.642093685173798 0.52511834230494 0.999995788545244 -0.0111560831563498 0.0100761489991291 -1.10717727152645 0.275989136787092 0.843374208583283
"CN_astrocyte344" "cg00009556" 0.00373373144099281 0.00656342518147656 0.568869353692068 0.573183696856227 0.999995788545244 -0.0157851796975863 0.0069908458547001 -2.25797850870558 0.0304794360315918 0.63100666420957
"CN_astrocyte345" "cg00009585" 0.00619579433519865 0.0221776995851674 0.279370469033788 0.781652996005319 0.999995788545244 0.00797493758338918 0.0236219466094184 0.337607129304469 0.737734831215445 0.965964006701529
"CN_astrocyte346" "cg00009602" -0.0108792296354428 0.0138504880055052 -0.785476268498164 0.437614094416048 0.999995788545244 -0.0115441264068736 0.0147524537846682 -0.78252245866183 0.439323954505451 0.901326843749826
"CN_astrocyte347" "cg00009629" 0.00986871584667777 0.0088568178989173 1.11425073421507 0.272986559089313 0.999995788545244 -0.00510334377887045 0.00943358794874693 -0.540975905095402 0.592051216341315 0.939496621632815
"CN_astrocyte348" "cg00009644" -0.0128205907757303 0.0111014119303414 -1.15486127856316 0.256199575213792 0.999995788545244 0.020657009428002 0.0118243535088315 1.74698848546548 0.0896681683776548 0.721132805150921
"CN_astrocyte349" "cg00009733" -0.0129308167535201 0.0146608722352866 -0.881995050908193 0.383972681108555 0.999995788545244 0.0285204816938415 0.0156156115227146 1.8264082487167 0.0765804451303871 0.707085865321058
"CN_astrocyte350" "cg00009737" -0.0173636146649275 0.01855034935436 -0.93602628895215 0.355860911897205 0.999995788545244 -0.0289545912676937 0.0197583775698641 -1.46543364531386 0.151990012523636 0.774244346563148
"CN_astrocyte351" "cg00009750" 0.0153464392397334 0.0101993971859048 1.50464179009929 0.141650077060129 0.999995788545244 -0.0191306976369255 0.0108635981314685 -1.76099091713544 0.0872325178800653 0.718561620383818
"CN_astrocyte352" "cg00009786" 0.00649168432647621 0.0112976687055805 0.574603884717352 0.569341989109202 0.999995788545244 0.0148419531889231 0.0120333908370103 1.23339741806397 0.225886747843533 0.819756931842686
"CN_astrocyte353" "cg00009796" 0.00416345655781948 0.00866914863093073 0.480261296128278 0.63411723973193 0.999995788545244 0.00880487513484221 0.00923369735993354 0.953558990686434 0.347037506158408 0.87208182107148
"CN_astrocyte354" "cg00009817" 0.0226477568978667 0.0160446324708644 1.41154725351254 0.167169744181681 0.999995788545244 -0.00720822903110863 0.017089484422811 -0.421793241549588 0.675831008144327 0.955498833933189
"CN_astrocyte355" "cg00009834" -0.00477558768807994 0.011600860837361 -0.411658044608206 0.683173739965109 0.999995788545244 -0.0201643953440858 0.0123563273220055 -1.6319084804572 0.111928032159276 0.742438376373532
"CN_astrocyte356" "cg00009871" 0.0100473991953005 0.0177106049425593 0.567309768801638 0.574230719898719 0.999995788545244 -0.00548399888316549 0.0188639476681089 -0.290713215475924 0.773036652297074 0.97152416765362
"CN_astrocyte357" "cg00009916" 0.000929910153070329 0.00194687640985975 0.477642108333582 0.63596144146393 0.999995788545244 -0.0050882997771077 0.00207366009410648 -2.45377716028248 0.0194154872748034 0.598675006887248
"CN_astrocyte358" "cg00009919" 0.00465704270118022 0.0111089663929711 0.419214761881612 0.677696043808716 0.999995788545244 -0.0289455176139941 0.0118323999300673 -2.44629304156975 0.0197600080467486 0.599968022872069
"CN_astrocyte359" "cg00009922" -0.00681140667957481 0.00919346908493103 -0.740896240216803 0.463842891631554 0.999995788545244 0.00405162727474524 0.00979216239473384 0.413762263269263 0.68164667127062 0.956627904160129
"CN_astrocyte360" "cg00009927" -0.00193806800727492 0.0090013279653312 -0.215309120469716 0.830812691400511 0.999995788545244 0.00402597190702585 0.00958750874022686 0.419918460166179 0.677186847633408 0.955795669995064
"CN_astrocyte361" "cg00009944" -0.0207744374071042 0.0166387354303088 -1.24855867166815 0.220355727803274 0.999995788545244 0.0469998048730141 0.0177222763106533 2.65201851326296 0.0120678252676922 0.565727871814163
"CN_astrocyte362" "cg00009945" 0.00338757527896339 0.0107130329706688 0.316210664919843 0.753775785545479 0.999995788545244 -0.00773209187193575 0.0114106826944003 -0.677618691099896 0.502598882209575 0.918880081767557
"CN_astrocyte363" "cg00010046" 0.00403024835752463 0.00266603485523096 1.5117013003851 0.139849706992855 0.999995788545244 -0.00132289817306913 0.00283965127975824 -0.46586641905613 0.644281870800557 0.949349861832563
"CN_astrocyte364" "cg00010078" -0.0187734458621253 0.0150733338626802 -1.24547402937887 0.221472746772459 0.999995788545244 -0.0187045923544182 0.0160549333064421 -1.16503706352445 0.252113056502606 0.832908472847129
"CN_astrocyte365" "cg00010096" 0.00673403762324711 0.0153217858611043 0.439507357973332 0.66307490111762 0.999995788545244 0.0117085571841854 0.016319564893647 0.71745522999473 0.477993872159093 0.912134800644946
"CN_astrocyte366" "cg00010108" 0.000589496905312567 0.00815162852087552 0.072316458460162 0.942773812006729 0.999995788545244 0.00730992704086757 0.00868247551827774 0.841917380069685 0.405717382064877 0.891279078343363
"CN_astrocyte367" "cg00010168" -0.00379910914379052 0.00731813753189495 -0.51913606805457 0.607028896669203 0.999995788545244 0.013684887843013 0.00779470627216986 1.75566434002438 0.0881523980215328 0.719684188783862
"CN_astrocyte368" "cg00010187" -0.0013811993186727 0.0101947832216995 -0.135480989505773 0.893030536024646 0.999995788545244 0.00233591113891835 0.0108586836985854 0.21511918053407 0.830959589799059 0.980071102889663
"CN_astrocyte369" "cg00010201" 0.0278343149272553 0.0169067699626834 1.64634137618783 0.108907522846227 0.999995788545244 -0.0405947683602344 0.0180077656775245 -2.25429234737882 0.0307335482689455 0.63100666420957
"CN_astrocyte370" "cg00010207" -0.00956813325995199 0.0126435205060325 -0.756761793947093 0.454404946093397 0.999995788545244 -0.00481212567037016 0.0134668866444712 -0.357330227647364 0.723053156536756 0.963694956200343
"CN_astrocyte371" "cg00010242" 0.00795307654712844 0.0102838941980121 0.773352622459475 0.444657528142497 0.999995788545244 -0.00784781991005167 0.0109535977232202 -0.716460482514831 0.478599794712785 0.912221858949284
"CN_astrocyte372" "cg00010266" 0.000443630313587494 0.00460120199387491 0.0964161786807125 0.923756130403279 0.999995788545244 0.00459604781932041 0.00490083957630822 0.937808256678869 0.354957437061642 0.874816342033046
"CN_astrocyte373" "cg00010288" 0.00486622072425541 0.00949480951901226 0.512513780767415 0.611605141694808 0.999995788545244 -0.00561889838084947 0.0101131265965344 -0.555604473771245 0.582119085272686 0.937378996005891
"CN_astrocyte374" "cg00010312" -0.00273739015237705 0.0106319007534652 -0.257469498244221 0.798368285694985 0.999995788545244 0.0148066390076915 0.0113242670183413 1.30751411845994 0.199811115776722 0.804925733849972
"CN_astrocyte375" "cg00010445" -0.0213926233698412 0.0103217076595637 -2.07258566851772 0.0458611223471038 0.999995788545244 0.0161531504866404 0.0109938736574512 1.46928653083916 0.150948035693462 0.773401045900523
"CN_astrocyte376" "cg00010506" -0.00233080252786431 0.0111932262121122 -0.208233308582842 0.836289207155078 0.999995788545244 0.0340396543842927 0.0119221468824699 2.85516146713005 0.00727998330559542 0.534104092433255
"CN_astrocyte377" "cg00010529" -0.00483996415802785 0.0153624129851379 -0.315052339935801 0.75464743320429 0.999995788545244 -0.000444714855462975 0.0163628377205302 -0.027178345410405 0.978476387834849 0.997559193043595
"CN_astrocyte378" "cg00010533" 0.000908913783162894 0.00217919783560944 0.41708640138618 0.679237061310684 0.999995788545244 0.000488594957095572 0.00232111066012251 0.210500501113456 0.834533535475811 0.980596329625611
"CN_astrocyte379" "cg00010572" 0.0346743310310812 0.0223075848480862 1.55437405112262 0.12935541833833 0.999995788545244 -0.00625015361073434 0.0237602902069694 -0.263050390222129 0.794099304928047 0.974769619198893
"CN_astrocyte380" "cg00010583" 0.0207658747826718 0.0235003522880414 0.883640999426164 0.383095851842342 0.999995788545244 -0.0356997098234041 0.0250307325572174 -1.42623511884036 0.162918657389381 0.781569426408216
"CN_astrocyte381" "cg00010654" 0.00540668522670424 0.00604712763122722 0.894091468945397 0.377558615784747 0.999995788545244 -0.00482698300951136 0.00644092618788668 -0.749423742596113 0.458756018595673 0.906875499259118
"CN_astrocyte382" "cg00010659" -0.0052558156328761 0.00351711875516871 -1.49435262177378 0.144307354526869 0.999995788545244 0.00351587666458893 0.00374615911512954 0.938528385083652 0.354592754484497 0.874757356011125
"CN_astrocyte383" "cg00010664" -0.00917672921431653 0.0189245021084017 -0.484912583789586 0.630848060634889 0.999995788545244 0.0120278808431919 0.0201568957455566 0.596712955954212 0.554651882294439 0.931365095872024
"CN_astrocyte384" "cg00010672" -0.0140350201191374 0.0165705924496274 -0.846983604346207 0.402926902961711 0.999995788545244 0.0224859098572897 0.0176496957508308 1.27401118833628 0.211299498775615 0.811419236150992
"CN_astrocyte385" "cg00010734" 0.0197054297519087 0.0184260787710773 1.06943153759006 0.29240914552672 0.999995788545244 -0.0103683583975836 0.0196260142888053 -0.528296690556153 0.600725038647783 0.941343819942415
"CN_astrocyte386" "cg00010738" -0.0093825641817768 0.00899184058818303 -1.04345312728378 0.304101164132165 0.999995788545244 0.0145198567195315 0.009577403530009 1.51605356024064 0.138748955272446 0.76322412992565
"CN_astrocyte387" "cg00010743" -0.0116831247407037 0.0179511742178236 -0.650827884512626 0.519532077004677 0.999995788545244 0.0448674428105364 0.0191201831967009 2.34660109419235 0.0249113790997226 0.614498895059268
"CN_astrocyte388" "cg00010789" 0.0101409856097661 0.0159516779123395 0.635731592970633 0.529207572016268 0.999995788545244 -0.0369633561174484 0.0169904765157852 -2.17553381055011 0.0366360606535133 0.644910994414025
"CN_astrocyte389" "cg00010810" 0.0105076765412653 0.011102834148894 0.946395884181699 0.350624656302582 0.999995788545244 -0.021423290550867 0.0118258683445153 -1.81156173286868 0.0788956155623038 0.709789147020804
"CN_astrocyte390" "cg00010848" 0.0120542859722756 0.00798202797792343 1.51017836640201 0.140236533561468 0.999995788545244 -0.00926623079900052 0.0085018303185735 -1.08991010779844 0.283417384424733 0.846754579876275
"CN_astrocyte391" "cg00010853" 0.019528348710136 0.0141165320807147 1.3833672886852 0.175569020435347 0.999995788545244 -0.0122996432319291 0.0150358230726421 -0.818022609903443 0.419040472807084 0.895571596491674
"CN_astrocyte392" "cg00010890" -0.00763241134608932 0.0161260491348812 -0.47329704146691 0.639026057265094 0.999995788545244 -0.0287600755985452 0.0171762030693116 -1.67441404147872 0.10322534113608 0.734535220835772
"CN_astrocyte393" "cg00010900" 0.000111943591790916 0.017161909512763 0.00652279349845454 0.994833723582132 0.999995788545244 -0.00651408958991357 0.0182795203203713 -0.356359985149832 0.723772963708348 0.963768826681621
"CN_astrocyte394" "cg00010940" 0.00795783056704722 0.0135744539120395 0.586235779252175 0.561589146506468 0.999995788545244 0.0150688938110041 0.0144584439125807 1.04222099571118 0.304663655536629 0.855463692576511
"CN_astrocyte395" "cg00010946" 0.0118391695961154 0.0108856347424091 1.08759570537412 0.284423683797752 0.999995788545244 -0.00911627976771225 0.0115945245676786 -0.786257316071864 0.437162642053306 0.900709378560268
"CN_astrocyte396" "cg00010947" -0.00112591834902628 0.00379472961213526 -0.296705816779586 0.768496157689319 0.999995788545244 0.00308324437516466 0.00404184843206144 0.76283028099402 0.450825080440051 0.904343227107722
"CN_astrocyte397" "cg00010954" 0.00426737162925806 0.0182949011071455 0.233254697812569 0.81696227040522 0.999995788545244 -0.0196349537949698 0.0194862941270345 -1.00762893482805 0.320750262766181 0.862045472677628
"CN_astrocyte398" "cg00010992" 0.00698728403722458 0.00361002279247249 1.93552352406036 0.0612779721842108 0.999995788545244 -0.00875690121830633 0.00384511321091218 -2.27741050470369 0.0291707622839489 0.626883296160295
"CN_astrocyte399" "cg00011093" 0.00286619899024631 0.0120384148939745 0.238087739581139 0.813242105693727 0.999995788545244 -0.0123211362979871 0.0128223755938007 -0.960909014702712 0.343382199314689 0.870933201635686
"CN_astrocyte400" "cg00011113" 0.0251837136747171 0.0176489602602484 1.42692335998056 0.162721568297189 0.999995788545244 -0.00886840990648209 0.018798288586169 -0.471766877385163 0.640106834607768 0.948334540374335
"CN_astrocyte401" "cg00011122" 0.00187906907381978 0.00323319954381778 0.581179431814767 0.564952725262076 0.999995788545244 -0.00315541960788873 0.0034437506337555 -0.916274127679117 0.365976768379526 0.878635595343737
"CN_astrocyte402" "cg00011173" 0.00420049780515017 0.015734968408849 0.266953049793725 0.791117866097911 0.999995788545244 -0.00562273671863878 0.016759654545204 -0.335492399528475 0.73931507950953 0.966255057169553
"CN_astrocyte403" "cg00011203" -0.00957113161056246 0.00634960549842105 -1.50735846706421 0.140955059705857 0.999995788545244 0.00813383182800798 0.00676310189425085 1.2026776995512 0.237409787159717 0.825775197384212
"CN_astrocyte404" "cg00011225" 0.00161592781760016 0.00846212702020128 0.190960004942318 0.849692674489773 0.999995788545244 0.0131663399095236 0.00901319417307828 1.46078511753917 0.153254768116814 0.775046288067256
"CN_astrocyte405" "cg00011239" 0.00574141121304919 0.0113145984483724 0.507433934951099 0.615126282327803 0.999995788545244 0.0115907624981706 0.0120514230715441 0.961775420990635 0.342953017553429 0.870757933293328
"CN_astrocyte406" "cg00011247" -0.00259792844381656 0.0039792888486204 -0.652862494442254 0.518235384971773 0.999995788545244 0.00229471105907653 0.0042384264591821 0.541406364172081 0.591757796781618 0.939411250802583
"CN_astrocyte407" "cg00011274" -0.000590168293499117 0.0130084619538036 -0.0453680301018642 0.964079385053776 0.999995788545244 -0.00112033235052586 0.0138555936589976 -0.0808577660473126 0.936029166210319 0.993000124660427
"CN_astrocyte408" "cg00011284" 0.00368775471423548 0.00557180966717721 0.66185941992232 0.512522507090918 0.999995788545244 -0.00445694507354024 0.00593465476301827 -0.75100325992232 0.457817393696395 0.90661241596637
"CN_astrocyte409" "cg00011345" -0.0149088274225514 0.0280807741916501 -0.530926509390348 0.598921059777509 0.999995788545244 -0.0220898714761793 0.029909438810774 -0.73855854053076 0.465243100105564 0.908676525336461
"CN_astrocyte410" "cg00011346" 0.00239914517105799 0.00357835431836624 0.670460484794408 0.507093217183265 0.999995788545244 0.00249937106911922 0.00381138243546963 0.655764964927026 0.516388619950348 0.921982245660083
"CN_astrocyte411" "cg00011350" -0.00935137284655456 0.00482818457721353 -1.93683002317022 0.0611120378650787 0.999995788545244 0.0103717877649921 0.00514260362601511 2.01683592966875 0.0516651841351324 0.671109301027879
"CN_astrocyte412" "cg00011459" -0.00185732441240877 0.0117369480078511 -0.158245943593375 0.875199166919098 0.999995788545244 0.00717071993575503 0.0125012767052 0.573599009513348 0.570014251796234 0.934705017852835
"CN_astrocyte413" "cg00011460" -0.00161436238251565 0.00974468956871124 -0.165665860480474 0.869401086239212 0.999995788545244 -0.000535478155557293 0.0103792792319815 -0.0515910732902657 0.959156452010993 0.995436187035173
"CN_astrocyte414" "cg00011461" -0.0178561409071841 0.0119848392027496 -1.48989407409717 0.145471144836534 0.999995788545244 0.00660224680297954 0.0127653109684631 0.517202191101376 0.608363625441569 0.942785490789785
"CN_astrocyte415" "cg00011482" 0.00171977919130868 0.00566754601241041 0.303443357591243 0.763401132026536 0.999995788545244 0.0027502179440014 0.00603662561112154 0.455588622049802 0.65158222113984 0.950750314009497
"CN_astrocyte416" "cg00011513" 0.00456222816301374 0.0140505221953266 0.324701680093513 0.747396309332941 0.999995788545244 -0.00837263941298431 0.0149655145186669 -0.559462182375414 0.579513483305158 0.936760989445315
"CN_astrocyte417" "cg00011564" -0.00260258273225204 0.00986894381620874 -0.263714413692128 0.79359180055782 0.999995788545244 -0.00469837040150092 0.0105116251134427 -0.446968984414452 0.657731832286604 0.952256819830471
"CN_astrocyte418" "cg00011574" 0.00232720291277767 0.0115124578699625 0.202146486794071 0.841006920029434 0.999995788545244 0.01311458261608 0.01226216741295 1.06951586733596 0.292371711886288 0.85031725701051
"CN_astrocyte419" "cg00011578" -0.000858008721981058 0.00356747987683252 -0.240508356488016 0.811380517741551 0.999995788545244 0.00367619883981494 0.00379979983303018 0.967471709393525 0.340140233122444 0.869850549513148
"CN_astrocyte420" "cg00011605" -0.00324545591607709 0.00898233247399158 -0.36131549633398 0.720099240978233 0.999995788545244 -0.00763530993080165 0.0095672762323186 -0.798065169792977 0.430371791510121 0.898894023157478
"CN_astrocyte421" "cg00011616" -0.0606539608211833 0.028584343808564 -2.12192944597214 0.0412106910411751 0.999995788545244 0.0233849702567355 0.0304458016810161 0.768085219162312 0.447738652755163 0.903605648204726
"CN_astrocyte422" "cg00011717" -0.00801917212712022 0.00530716127464791 -1.51100969277634 0.140025269508422 0.999995788545244 -0.00310694592750787 0.00565277204679745 -0.549632269227643 0.586164115706058 0.938121780150093
"CN_astrocyte423" "cg00011740" -0.0137471499884547 0.0130578775457935 -1.0527859478115 0.299863955611646 0.999995788545244 -0.00746316421932527 0.0139082272728301 -0.536600680512654 0.595037509530044 0.940083021698737
"CN_astrocyte424" "cg00011754" 0.0113251248428252 0.0118350374023027 0.95691500228142 0.345365299602892 0.999995788545244 0.00277907901329631 0.0126057538368245 0.220461152047722 0.826830514076552 0.979467476594715
"CN_astrocyte425" "cg00011762" -0.00889529387240928 0.00969804312301205 -0.917225646409226 0.365485199786206 0.999995788545244 -0.00949449303371619 0.0103295950956447 -0.919154424331638 0.364490086394797 0.878127871501077
"CN_astrocyte426" "cg00011777" -0.00500435221610122 0.0104353332652963 -0.479558447140704 0.634611891887924 0.999995788545244 0.0132533985283904 0.0111148987431131 1.1923993942457 0.241360508279623 0.827921180530699
"CN_astrocyte427" "cg00011794" -0.00946088307058013 0.00717035045288145 -1.31944500240964 0.195837004199098 0.999995788545244 0.014992354771981 0.00763729506382464 1.96304511567123 0.0578637779609003 0.681774348821818
"CN_astrocyte428" "cg00011810" -0.0197345171540456 0.0154174391722737 -1.28001264889279 0.209205643097347 0.999995788545244 0.0323712487815992 0.0164214473003764 1.97127866925939 0.056874983864516 0.679764676234368
"CN_astrocyte429" "cg00011855" 0.0153677740053236 0.0159620940403134 0.962766787773031 0.342462375024765 0.999995788545244 -0.00966435174837231 0.0170015709585578 -0.568438750273706 0.573472686735298 0.935458343248996
"CN_astrocyte430" "cg00011861" -0.0178382675722116 0.0101623570202293 -1.75532777845756 0.0882107943456109 0.999995788545244 0.0157398311164869 0.0108241458513694 1.4541407084325 0.155077054908434 0.776111532698269
"CN_astrocyte431" "cg00011918" -0.017276441583157 0.0101354536323379 -1.7045553371223 0.0974007655568567 0.999995788545244 0.000762708940945587 0.0107954904721248 0.0706506983554835 0.944089695484763 0.993992768587788
"CN_astrocyte432" "cg00011924" 0.0324317668521502 0.0207037058522461 1.5664715816387 0.126499360632823 0.999995788545244 -0.0368886225728941 0.0220519640633038 -1.67280440268265 0.103544362695877 0.734724302178248
"CN_astrocyte433" "cg00011943" -0.00394342180763751 0.0253373591368635 -0.155636654409661 0.877239802690268 0.999995788545244 -0.00877978723644198 0.0269873682099537 -0.325329508536655 0.746925319285967 0.96750595849614
"CN_astrocyte434" "cg00011994" 0.000130799445341067 0.0125588320369022 0.0104149370703209 0.99175110553089 0.999995788545244 -0.0177955347257082 0.0133766831277112 -1.33033985748252 0.192261103500932 0.800844080331506
"CN_astrocyte435" "cg00012036" 0.00209901832556277 0.00288715361852162 0.727019965995983 0.472190192049884 0.999995788545244 0.00566408882357405 0.0030751696481415 1.84187848855662 0.0742298154585133 0.704147956268451
"CN_astrocyte436" "cg00012100" 0.0266255152072584 0.0134643570874208 1.97748136315648 0.0561398102775513 0.999995788545244 -0.0394646079374386 0.014341177407864 -2.75183876574862 0.00943458841620241 0.548562774180659
"CN_astrocyte437" "cg00012126" -0.000890574562920909 0.00222970565608492 -0.399413510249889 0.692086527802931 0.999995788545244 0.00198346679323421 0.00237490763009443 0.83517639511535 0.409448966644572 0.892569405790866
"CN_astrocyte438" "cg00012148" 0.00392944862215931 0.0126487177926609 0.310659838141007 0.757955779616821 0.999995788545244 -0.00901113592766861 0.0134724223866603 -0.668857883834683 0.508102436496821 0.920169369813533
"CN_astrocyte439" "cg00012168" 0.00790778038117732 0.0155354413082388 0.509015497164127 0.614029009748647 0.999995788545244 -0.00682864373687273 0.0165471339228713 -0.41267833865986 0.682433124892777 0.956834693946567
"CN_astrocyte440" "cg00012194" 0.000428027346204784 0.00908516944590174 0.047112753235204 0.962699014446484 0.999995788545244 -0.025003764648291 0.0096768101111867 -2.58388501592956 0.0142396232092158 0.577193466483224
"CN_astrocyte441" "cg00012199" -0.000381513183712032 0.00218995047939318 -0.174210872484087 0.862732928981052 0.999995788545244 -0.00132518895656783 0.00233256353314904 -0.568125557025568 0.573682924716617 0.935482169759126
"CN_astrocyte442" "cg00012203" 0.000251911215181983 0.00241794234514576 0.104184128164891 0.917635389226053 0.999995788545244 -0.00271843856148915 0.00257540259134383 -1.05553926622039 0.298621809483408 0.852921887148812
"CN_astrocyte443" "cg00012238" 0.0215209525020527 0.0152946742773776 1.40708799100642 0.168477470468549 0.999995788545244 -0.00201415542429911 0.0162906877605237 -0.123638452464843 0.902329576020948 0.988856634384547
"CN_astrocyte444" "cg00012362" 0.00727007697181204 0.013743322994046 0.528989748328089 0.600249372394319 0.999995788545244 -0.0178315804695376 0.0146383100174408 -1.21814474815004 0.231554905341124 0.822909623055503
"CN_astrocyte445" "cg00012386" -0.00075519331387829 0.00212059654240871 -0.356123052535251 0.723948778977601 0.999995788545244 -0.0026114838104081 0.0022586931576257 -1.1561923768137 0.255662299667576 0.834885481778468
"CN_astrocyte446" "cg00012397" 0.00266042595106124 0.00302172987025102 0.880431430106699 0.38480684017538 0.999995788545244 0.00111931386907022 0.0032185097191457 0.347773959609891 0.730153853832064 0.964712467316868
"CN_astrocyte447" "cg00012469" -0.00367504354486422 0.00459174664335301 -0.800358519384819 0.429060310371646 0.999995788545244 0.00617410689325095 0.00489076847834136 1.26240015666103 0.215395350296479 0.813499890345648
"CN_astrocyte448" "cg00012521" 0.00649678072576916 0.00776904650613847 0.83623913444667 0.408859257341312 0.999995788545244 0.00865457700318173 0.00827497915504418 1.04587296729396 0.302998559358802 0.854633032742318
"CN_astrocyte449" "cg00012522" 0.00303102658603144 0.00277574482864159 1.09196874105851 0.28252441226396 0.999995788545244 0.00406185294548843 0.00295650574090173 1.37386945991506 0.178472886804647 0.792353937843075
"CN_astrocyte450" "cg00012525" 0.0062833539803383 0.0145415611581205 0.432096245514152 0.668399582538756 0.999995788545244 -0.013817458398643 0.0154885307186887 -0.892109048276002 0.378605034023073 0.882714639522518
"CN_astrocyte451" "cg00012529" -0.0109778719825822 0.013558914798413 -0.809642375204474 0.42377607078356 0.999995788545244 -0.0103544179793745 0.0144418928671925 -0.716970972890719 0.478288789064668 0.912162218620875
"CN_astrocyte452" "cg00012532" 0.00470000228062271 0.0106088354049213 0.443027165681392 0.66055220877794 0.999995788545244 -0.0199680915649171 0.011299699617663 -1.76713472398012 0.0861815662894963 0.717796406647208
"CN_astrocyte453" "cg00012536" -0.0040732605528188 0.00832762020536409 -0.489126599480975 0.627892719758782 0.999995788545244 -0.00529826427916169 0.00886992806080702 -0.597328889573839 0.554245419561083 0.931249955127958
"CN_astrocyte454" "cg00012576" 0.0044835727115623 0.010793849385445 0.415382182153493 0.68047199449706 0.999995788545244 -0.0329932671495843 0.0114967620024763 -2.86978778394105 0.00701517055405449 0.531942689572048
"CN_astrocyte455" "cg00012587" 0.0233976456568557 0.0106360164303894 2.19985046187062 0.0347140550357742 0.999995788545244 -0.0120141309098252 0.0113286507146841 -1.06050854708166 0.296389036018473 0.85207373346948
"CN_astrocyte456" "cg00012667" -0.0149199750023859 0.0143436352931684 -1.0401808675024 0.30559659804201 0.999995788545244 0.0194434818340011 0.0152777156070236 1.27266944444642 0.211769778873108 0.811628601693682
"CN_astrocyte457" "cg00012668" 0.0128026205725601 0.0177075890714444 0.723001901665195 0.474623316844255 0.999995788545244 0.0339295014409467 0.0188607353986766 1.79894901888753 0.0809089120377089 0.712143773540363
"CN_astrocyte458" "cg00012692" -0.0120712128283357 0.0138979490255739 -0.868560735553365 0.391177301557231 0.999995788545244 -0.0079890810604554 0.0148030055417512 -0.539693175005749 0.592925994190597 0.939733006021778
"CN_astrocyte459" "cg00012698" 0.0186317978059722 0.018678231122408 0.997514041017512 0.325561765738392 0.999995788545244 0.0262801605266921 0.0198945872017758 1.32097038557032 0.195333299885112 0.802409779256263
"CN_astrocyte460" "cg00012701" 0.000884874745743278 0.00630789843565606 0.14028043646699 0.889266190151449 0.999995788545244 -0.00211184522294436 0.00671867880131072 -0.314324480362474 0.755195319766545 0.968772480854646
"CN_astrocyte461" "cg00012708" -0.0181720500226676 0.0204624567409765 -0.888067852882865 0.38074394340411 0.999995788545244 0.00686133350712703 0.0217950044267061 0.314812209843812 0.754828173680918 0.968720991977338
"CN_astrocyte462" "cg00012722" 0.0170832484438388 0.0164491110355702 1.03855146985738 0.3063431352944 0.999995788545244 -0.000548343933396345 0.017520303274128 -0.031297627947233 0.975215188411923 0.99722031109795
"CN_astrocyte463" "cg00012761" -0.00464011702440698 0.00995642960705707 -0.466042266910428 0.644157274160674 0.999995788545244 -0.0025776275887943 0.0106048081179543 -0.243062162004636 0.809417707613343 0.977018111762642
"CN_astrocyte464" "cg00012762" -0.00198261273889109 0.00325884478604547 -0.608379002087099 0.546979274639406 0.999995788545244 -0.00124974604064786 0.00347106593489222 -0.360046759148258 0.721039168983787 0.963341963313432
"CN_astrocyte465" "cg00012824" 0.0128997170861809 0.0116558710681168 1.1067141195021 0.276186555505682 0.999995788545244 0.00227306055487435 0.0124149199063669 0.183091036592884 0.855814049656612 0.983302938162894
"CN_astrocyte466" "cg00012840" -0.0150611604072342 0.0143275395419479 -1.05120354846262 0.300579473862558 0.999995788545244 0.00948333038189108 0.0152605716749171 0.621426941526594 0.538463300904559 0.927339704753291
"CN_astrocyte467" "cg00012920" -0.00627642618453664 0.0117706740137323 -0.53322572498518 0.59734597021578 0.999995788545244 0.00104256370939652 0.012537199002155 0.0831576262941441 0.934213878979409 0.992700122326111
"CN_astrocyte468" "cg00012960" 0.00626404573166224 0.0146000014851996 0.429044184551095 0.670597501654148 0.999995788545244 -0.00739465468213702 0.0155507767726943 -0.475516740431984 0.637459674128462 0.94781529021911
"CN_astrocyte469" "cg00012992" -0.00300329181232491 0.00384303675636437 -0.781489223945419 0.439923003802916 0.999995788545244 -0.00422015474046964 0.00409330141425427 -1.03099046793222 0.309823855114161 0.857644541177459
"CN_astrocyte470" "cg00013006" -0.0117271285208449 0.0184855492119163 -0.634394379436953 0.530069212457167 0.999995788545244 0.00643935079166359 0.0196893575392152 0.327047278147008 0.745637172285421 0.967284874948093
"CN_astrocyte471" "cg00013015" -0.00710251071554074 0.0149958158214729 -0.473632831991071 0.638788990487724 0.999995788545244 0.00665444380992124 0.015972367167261 0.416622266457851 0.679573299789389 0.956291748959491
"CN_astrocyte472" "cg00013196" -0.00444598821116722 0.0124022930717112 -0.35848114420939 0.722199642055641 0.999995788545244 0.0124427409951691 0.0132099500964591 0.941921877396374 0.352877572734804 0.874133832622352
"CN_astrocyte473" "cg00013255" 0.00424546499382216 0.0129566127519867 0.327667815276118 0.745172016893913 0.999995788545244 -0.0336491016878656 0.0138003679548006 -2.43827568932033 0.0201352522429188 0.60100895916451
"CN_astrocyte474" "cg00013301" 0.000604884709542936 0.00916853067741093 0.0659740072674052 0.947784933283696 0.999995788545244 0.0128896529608783 0.00976559995850359 1.31990384775637 0.19568538214749 0.802629283516472
"CN_astrocyte475" "cg00013302" -0.0118058241212214 0.0107691427841029 -1.09626405350004 0.280667657069009 0.999995788545244 -0.00780462278597837 0.0114704464680106 -0.680411421451148 0.500851428087637 0.918541150394023
"CN_astrocyte476" "cg00013349" 0.0258994597713304 0.0119617193520714 2.16519540452565 0.0374815102117652 0.999995788545244 -0.0149577283986836 0.0127406855163849 -1.17401284094545 0.248548031621029 0.8315418899022
"CN_astrocyte477" "cg00013369" 0.00471581864103698 0.00777175036881979 0.606789772862084 0.548021253594883 0.999995788545244 0.006003771091416 0.00827785909755816 0.725280657795567 0.473242542008576 0.910961515644201
"CN_astrocyte478" "cg00013374" 0.00185640874247653 0.00950353093990412 0.195338843448356 0.846290386872428 0.999995788545244 -0.0021185191530775 0.0101224159702079 -0.209289873021686 0.83547091673699 0.980764795182953
"CN_astrocyte479" "cg00013386" -0.00366984818450489 0.00181168909214028 -2.02565009660097 0.0507068111563264 0.999995788545244 0.0034144007824302 0.00192966916352431 1.76942288707884 0.0857928956036608 0.7172612471614
"CN_astrocyte480" "cg00013409" -0.00202748440923182 0.00308558912483122 -0.657081784776747 0.515551939047629 0.999995788545244 0.000182955771095312 0.00328652758981877 0.0556684117492531 0.955931815664409 0.99520385200701
"CN_astrocyte481" "cg00013410" -0.000286058424126948 0.00356602857720474 -0.0802176477091435 0.936534475946688 0.999995788545244 -0.000547568801868192 0.00379825402246538 -0.144163291509601 0.886222657304325 0.986936065516471
"CN_astrocyte482" "cg00013423" 0.0124931200404928 0.0142389803186254 0.877388672568855 0.386433402694533 0.999995788545244 -0.0371165833469637 0.0151662453343036 -2.44731524044464 0.0197126261198115 0.599968022872069
"CN_astrocyte483" "cg00013441" 0.00103028248021891 0.00725123415184366 0.142083741697537 0.887852474374674 0.999995788545244 0.0192171262926265 0.00772344603773971 2.48815440655949 0.0179023291031347 0.59302500238339
"CN_astrocyte484" "cg00013451" -0.000791160322046484 0.00874002456684996 -0.0905215215352227 0.92840398413159 0.999995788545244 -0.0120777142929606 0.00930918884937982 -1.2973970652411 0.203229007546162 0.806565630349013
"CN_astrocyte485" "cg00013475" -0.00843676910138244 0.0130412652539518 -0.646928724866317 0.522021958213604 0.999995788545244 -0.00370748036989375 0.0138905331621566 -0.26690698813451 0.791153036413503 0.974317078843558
"CN_astrocyte486" "cg00013530" 0.0196982955266232 0.0109139505502152 1.80487307835886 0.0799579240733573 0.999995788545244 -0.0109428023932017 0.011624684345866 -0.941341895196766 0.353170325636806 0.874228943919133
"CN_astrocyte487" "cg00013540" 0.00183030312954896 0.00267727230190741 0.683644741046689 0.498832499183489 0.999995788545244 0.000951184135353232 0.00285162052681191 0.333559155718607 0.740760717998423 0.966552287665708
"CN_astrocyte488" "cg00013543" 0.00790856660307072 0.0088611242860676 0.892501487142597 0.378397737737624 0.999995788545244 -0.0144150250992607 0.0094381747746688 -1.52731067641905 0.135934175359462 0.761581001833231
"CN_astrocyte489" "cg00013569" 0.00991983443859798 0.0156429114108081 0.63414246735068 0.530231616614373 0.999995788545244 -0.00920467395339669 0.0166616026492264 -0.55244829367144 0.58425509890648 0.93774105832269
"CN_astrocyte490" "cg00013618" -0.000482528363864714 0.00975346141719909 -0.0494725250067459 0.960832223119271 0.999995788545244 -0.0174953992378028 0.0103886223171762 -1.68409233714046 0.101324322881472 0.732798184843225
"CN_astrocyte491" "cg00013660" -0.00791417474646916 0.0122765967787508 -0.644655427648123 0.523476567046648 0.999995788545244 -0.0165805154496892 0.0130760682612439 -1.26800465693745 0.213410932273753 0.812495395934229
"CN_astrocyte492" "cg00013677" 0.000903916666531708 0.00865969952879097 0.104381989643688 0.917479549600314 0.999995788545244 0.00608322300623039 0.00922363291725337 0.6595257054139 0.514001070923901 0.921402290795777
"CN_astrocyte493" "cg00013684" -0.0133309670154412 0.012410217076151 -1.07419289555052 0.2903008602894 0.999995788545244 0.02831863289922 0.0132183901246545 2.14236625127298 0.0394100981380093 0.650845336430839
"CN_astrocyte494" "cg00013688" 0.000694232632083868 0.0159719347614194 0.0434657818513513 0.965584512644852 0.999995788545244 -0.0177477434115886 0.0170120525230532 -1.04324527493308 0.304196002117296 0.855164419126603
"CN_astrocyte495" "cg00013702" -0.0169067425285089 0.0155789124439713 -1.08523252757938 0.285453793950666 0.999995788545244 0.00644306455038933 0.0165934359680126 0.388289957716395 0.700222196190351 0.959719263900325
"CN_astrocyte496" "cg00013733" 0.00416582129316409 0.0103617865684904 0.402036971677463 0.690173104674682 0.999995788545244 0.00486092827149056 0.0110365625685889 0.440438609511009 0.662407070954885 0.953047657192561
"CN_astrocyte497" "cg00013759" 0.00284294701454675 0.0110884336098166 0.256388513886206 0.799195893997907 0.999995788545244 0.00505751697155639 0.0118105300194593 0.428220999669236 0.671190817774562 0.954724375082571
"CN_astrocyte498" "cg00013804" 0.00785536973607664 0.0180529981639405 0.435128263169447 0.666219033810363 0.999995788545244 -0.0322443988001668 0.0192286380799271 -1.67689457080307 0.102735312291158 0.734424801223487
"CN_astrocyte499" "cg00013809" -0.0151776930593581 0.00956291851595031 -1.58714026832318 0.121738593566346 0.999995788545244 0.00360928635269293 0.010185670959538 0.354349396031996 0.725265399128957 0.964001775407367
"CN_astrocyte500" "cg00013831" -0.0199724427948879 0.0109370185354624 -1.82613229831593 0.0766229435690836 0.999995788545244 0.0139184588749079 0.011649254554954 1.19479395091327 0.240435807938284 0.827300640518227
"CN_astrocyte501" "cg00013899" -0.00194930265606455 0.0133991460020168 -0.145479619057151 0.885191263947324 0.999995788545244 -0.00290909451231002 0.0142717196729967 -0.203836298565637 0.839696591464664 0.981269380740855
"CN_astrocyte502" "cg00013936" 0.0146721184157837 0.0203687367163326 0.720325399661084 0.47624804678951 0.999995788545244 -0.0151222127580635 0.0216951812051916 -0.697030949639858 0.490522248978808 0.915777392002291
"CN_astrocyte503" "cg00013949" 0.0277974984307348 0.01320139526601 2.10564852203962 0.0426968251960799 0.999995788545244 -0.0352744834663593 0.0140610910949519 -2.50865905271201 0.017051949590922 0.589162969393653
"CN_astrocyte504" "cg00013991" 0.0123411295097496 0.0144727207520372 0.852716619161773 0.39978368384281 0.999995788545244 0.00625012916800929 0.0154152073160146 0.40545216420905 0.687685329827794 0.957776785576762
"CN_astrocyte505" "cg00013993" -0.00169026485552042 0.00326814343129263 -0.517194208594413 0.608369137660956 0.999995788545244 0.00253437086778497 0.00348097012268792 0.728064527548426 0.47155883896365 0.910508916354602
"CN_astrocyte506" "cg00014020" 0.007402773871381 0.0129089418269398 0.573460936661136 0.570106653585718 0.999995788545244 -0.00859920872211332 0.0137495926233937 -0.625415527401337 0.535874006755696 0.92659492059768
"CN_astrocyte507" "cg00014085" 0.00241604944873173 0.00361563198293958 0.668223276077849 0.50850237739187 0.999995788545244 -0.00644809220610965 0.00385108768077214 -1.67435611458652 0.103236807753445 0.734535220835772
"CN_astrocyte508" "cg00014104" 0.0110395816102458 0.0152719824396407 0.722865001572486 0.474706342739925 0.999995788545244 0.00967506526589914 0.0162665181942695 0.594784031244471 0.555925789547435 0.931657333458337
"CN_astrocyte509" "cg00014112" -0.00279285283677357 0.00799421895547273 -0.349359062133471 0.72897436496546 0.999995788545244 -0.00618476977111673 0.00851481519194507 -0.726353964436886 0.472592990036538 0.910778321345334
"CN_astrocyte510" "cg00014118" -0.00784452190958734 0.010843670704314 -0.723419414282518 0.474370159123383 0.999995788545244 0.0208917359299426 0.0115498277647667 1.80883527923021 0.0793271812599891 0.710291259395205
"CN_astrocyte511" "cg00014168" -0.00321456979961956 0.0128734108840044 -0.249706144594029 0.804317153757551 0.999995788545244 -0.0338314974857263 0.0137117478490168 -2.46733661224322 0.0188052256931947 0.595520331888323
"CN_astrocyte512" "cg00014176" 0.016029470798562 0.0172959439367679 0.926776292589988 0.360575064918133 0.999995788545244 -0.0082412604873892 0.0184222832789689 -0.447352826063505 0.65745746398267 0.952163472868778
"CN_astrocyte513" "cg00014194" 0.0112977063291716 0.0210378973024738 0.537016897018652 0.594753113483141 0.999995788545244 -0.0103198751373382 0.0224079185916033 -0.460545904571665 0.648056633704898 0.950023532978862
"CN_astrocyte514" "cg00014260" -0.0238482314968114 0.0112353674893348 -2.12260360147984 0.0411501523554717 0.999995788545244 0.0181786051632164 0.0119670324666028 1.51905706063292 0.137993397762099 0.762615378956705
"CN_astrocyte515" "cg00014272" -0.00182927253763499 0.00186475145841015 -0.980973914451094 0.333534807410338 0.999995788545244 0.00515329810809939 0.00198618703537043 2.59456839478276 0.0138768133252859 0.575952834065886
"CN_astrocyte516" "cg00014278" -0.00910380546510948 0.00873595949904338 -1.04210710524773 0.304715685091892 0.999995788545244 0.00155530748533763 0.00930485905790063 0.167150031575926 0.86824219250284 0.984909786523574
"CN_astrocyte517" "cg00014285" -0.00116882843274679 0.00311135001887279 -0.37566600532146 0.709498919804933 0.999995788545244 0.00333957348143061 0.00331396607419918 1.007727118099 0.3207037975075 0.862040421962449
"CN_astrocyte518" "cg00014289" 0.00840814327644037 0.00609345156852953 1.37986544766605 0.176635360555515 0.999995788545244 0.007136193361431 0.0064902668135675 1.09952234113291 0.279264966635676 0.844739229538368
"CN_astrocyte519" "cg00014301" -0.00793353744522261 0.00873762069109119 -0.907974576341084 0.370282697307138 0.999995788545244 0.00138060377654046 0.00930662842941331 0.148346287488722 0.882945824235048 0.986428465432215
"CN_astrocyte520" "cg00014327" -0.00271632511743195 0.00257896307653596 -1.05326250776746 0.299648700719321 0.999995788545244 0.00264022197367154 0.00274690924852899 0.961160975771376 0.343257351302982 0.870880123633411
"CN_astrocyte521" "cg00014333" 0.00216266628824716 0.0100734673750975 0.214689362432787 0.831292031294 0.999995788545244 -0.011098708736248 0.0107294675713534 -1.03441374536426 0.308244576706616 0.85699577265545
"CN_astrocyte522" "cg00014340" 0.0030806175670346 0.0287421301771439 0.107181254418099 0.915275150947225 0.999995788545244 -0.0294788614686977 0.0306138633485474 -0.962925232045123 0.342384002013189 0.870583773248998
"CN_astrocyte523" "cg00014377" -0.0368388427847105 0.0747083005359082 -0.493102406565975 0.625110139614736 0.999995788545244 0.0595902919646425 0.0795734237341682 0.74887178618475 0.459084283048909 0.906986660887286
"CN_astrocyte524" "cg00014380" 0.0142015514615489 0.0174409028148796 0.814266991352817 0.421158707435157 0.999995788545244 -0.0481894554552343 0.0185766821094774 -2.5940830106927 0.0138931105436453 0.575952834065886
"CN_astrocyte525" "cg00014434" -0.00623408514393712 0.0105582212723472 -0.590448427166863 0.558794557889917 0.999995788545244 0.0121292640922478 0.0112457894123796 1.07856048583798 0.28837634875141 0.848705939643113
"CN_astrocyte526" "cg00014445" -0.00414941863149624 0.00924370813515736 -0.448891134469555 0.656358372065715 0.999995788545244 0.0175351268330299 0.00984567309171106 1.78099827911131 0.0838492875049482 0.71501735512953
"CN_astrocyte527" "cg00014467" 0.00936753576391914 0.0152285217610992 0.615130996355024 0.542563778271518 0.999995788545244 0.0189811280497405 0.0162202272873082 1.17021344482593 0.250052566672741 0.832309415119021
"CN_astrocyte528" "cg00014484" -0.00739414133755592 0.00716318075981077 -1.03224274040953 0.309245491324286 0.999995788545244 -0.0079259897370243 0.00762965846895282 -1.03883938832614 0.306211128617426 0.856170902901198
"CN_astrocyte529" "cg00014502" -0.00855819026346615 0.01356763024043 -0.630780033934276 0.532401855092584 0.999995788545244 -0.00753798642082848 0.0144511758726372 -0.521617513153471 0.605318249874786 0.942375444545273
"CN_astrocyte530" "cg00014561" 0.00715994128729856 0.021886315464613 0.327142378024988 0.745565879010325 0.999995788545244 -0.00689989382837742 0.0233115870920963 -0.295985588673918 0.769041427712692 0.970931983784152
"CN_astrocyte531" "cg00014665" 0.00827563136963241 0.00961502946022885 0.860697453280132 0.395433787897597 0.999995788545244 0.0059425314825191 0.0102411754512815 0.580258732094616 0.565566279828949 0.933793435986852
"CN_astrocyte532" "cg00014667" 0.00949865255459858 0.00765628035355094 1.24063541510639 0.223233448716199 0.999995788545244 -0.0120083706972498 0.00815486949148133 -1.47253989898844 0.150072627362452 0.772713811009311
"CN_astrocyte533" "cg00014733" -0.00306113526159813 0.0146409257306239 -0.209080717839805 0.835632888977704 0.999995788545244 -0.000775280170796618 0.0155943660699852 -0.0497154015313785 0.960640098534049 0.995597312807331
"CN_astrocyte534" "cg00014748" -0.00183301027105743 0.00629302964852768 -0.291276280811148 0.772609678617508 0.999995788545244 -0.00415532347670026 0.00670284173514676 -0.619934595040723 0.539433779143591 0.927594418381158
"CN_astrocyte535" "cg00014786" -0.00572246605998359 0.0123088578840356 -0.464906339312402 0.64496231739389 0.999995788545244 0.00492116167984219 0.0131104302609487 0.375362332272235 0.70972263624228 0.961424934156377
"CN_astrocyte536" "cg00014806" 0.000731674108869768 0.00634935457332471 0.115235981928576 0.908935974802003 0.999995788545244 -0.00525103480838425 0.00676283462851365 -0.77645471120123 0.442848912991433 0.902282342072708
"CN_astrocyte537" "cg00014825" -0.00598695066514139 0.0229775970739438 -0.260555994862078 0.796006550283497 0.999995788545244 -0.0282026998423603 0.0244739346932286 -1.1523565865428 0.25721277231136 0.835399857102662
"CN_astrocyte538" "cg00014830" -0.0018828875290439 0.0163256515749725 -0.115333070805603 0.908859600658078 0.999995788545244 -0.0242375805218577 0.0173888039373519 -1.39386128046417 0.17240353865096 0.787895403167398
"CN_astrocyte539" "cg00014837" 0.0173174170883987 0.0116901157781983 1.48137259005554 0.147716335557648 0.999995788545244 -0.00430750276193934 0.0124513946863636 -0.345945403743148 0.731515327033493 0.964960277200269
"CN_astrocyte540" "cg00014848" 0.000416210686030145 0.012483916723887 0.0333397518772099 0.973598613928556 0.999995788545244 -0.0208444213634993 0.0132968892105164 -1.56761638256064 0.126231765472724 0.75412097322621
"CN_astrocyte541" "cg00014893" -0.00197533065441351 0.00934996346665637 -0.211266136114638 0.833940836067282 0.999995788545244 -0.016557826255341 0.0099588479391742 -1.66262466868371 0.105580935254296 0.736464989445698
"CN_astrocyte542" "cg00014900" -0.0112926044013026 0.0108709517239923 -1.03878709868426 0.306235099775321 0.999995788545244 -0.0142576303787879 0.0115788853677798 -1.23134739881458 0.226642498774555 0.820327095745639
"CN_astrocyte543" "cg00014931" 0.00377645937845074 0.0103841539018206 0.363675212651522 0.718352250655535 0.999995788545244 -0.00453679240551837 0.0110603864981941 -0.410183894230018 0.684244364765648 0.957209681832579
"CN_astrocyte544" "cg00014986" 0.00585388025992431 0.00395786878999786 1.479048591686 0.148333426316822 0.999995788545244 -0.0110905863270914 0.00421561149231825 -2.63083691352983 0.0127077735927799 0.569782199093634
"CN_astrocyte545" "cg00014991" 0.00833056081961445 0.0267139040226314 0.311843630663529 0.757063711325501 0.999995788545244 0.0105821176573005 0.0284535558851996 0.371908442656367 0.712268957759576 0.961996441078617
"CN_astrocyte546" "cg00014996" -0.0024800321002396 0.00553496616200203 -0.448066352648227 0.656947566482567 0.999995788545244 -0.000376405605341742 0.00589541195026349 -0.0638472100876544 0.949465792713411 0.994487892035432
"CN_astrocyte547" "cg00014998" -0.01777242173537 0.00925847025652137 -1.91958511967478 0.0633338322641162 0.999995788545244 0.00481169338364267 0.00986139654586658 0.487932247857886 0.628729703270311 0.946440052733061
"CN_astrocyte548" "cg00015002" 0.000942950965771166 0.00734650159216513 0.128353741429363 0.898625266150979 0.999995788545244 0.0135398572118974 0.00782491744509855 1.73035144548121 0.0926361842998842 0.723863549274739
"CN_astrocyte549" "cg00015024" -0.00120950758942939 0.00300281390265747 -0.402791391221075 0.689623250431504 0.999995788545244 0.00197408517898973 0.00319836191369614 0.617217573325965 0.541203014902723 0.928007742816233
"CN_astrocyte550" "cg00015058" -0.0031810235395765 0.00433131091316288 -0.734425120558617 0.467724885788563 0.999995788545244 0.0026156102163092 0.00461337275972271 0.566962687070274 0.57446386089711 0.935604704327441
"CN_astrocyte551" "cg00015081" 0.00704791646368737 0.00882338683241347 0.798776773312969 0.429964592100793 0.999995788545244 -0.00252944374770256 0.00939797979809022 -0.269147604277312 0.78944273315186 0.974038262038774
"CN_astrocyte552" "cg00015121" -0.0125503894481319 0.00765232112603712 -1.64007616008547 0.110210333667122 0.999995788545244 0.0131552485356889 0.00815065243278293 1.6140117179794 0.115768958989826 0.745622319868161
"CN_astrocyte553" "cg00015159" -0.00130478495226575 0.0166337201657382 -0.0784421608194008 0.937936185296016 0.999995788545244 0.0039324479804701 0.0177169344440874 0.221959842594691 0.825672993968553 0.979248764309421
"CN_astrocyte554" "cg00015189" 0.0106113756115378 0.0180148523471403 0.589034836759137 0.559731519211077 0.999995788545244 -0.0174125386879931 0.0191880081469457 -0.907469840258787 0.370545618108676 0.880238530372992
"CN_astrocyte555" "cg00015193" -0.0246951405235226 0.0125299366070479 -1.97089109849383 0.0569211971038714 0.999995788545244 0.035008011305029 0.0133459059815671 2.62312737354668 0.012948382261459 0.570778469828448
"CN_astrocyte556" "cg00015219" 0.00514774633852747 0.00428177911354817 1.20224472164836 0.237575244502047 0.999995788545244 -0.00474922703043656 0.00456061537064033 -1.04135662503145 0.305058687441248 0.855638505234863
"CN_astrocyte557" "cg00015286" 0.0297409277040006 0.0153466894065639 1.93793768259102 0.06097166214386 0.999995788545244 -0.0489446334695135 0.0163460901975441 -2.99427158898629 0.00510032960958436 0.520649599371547
"CN_astrocyte558" "cg00015289" -0.00505967244582233 0.0094595275691748 -0.534875807361668 0.596216786707395 0.999995788545244 0.000903550557429396 0.0100755470300813 0.0896775683475824 0.929069642059304 0.992044191671173
"CN_astrocyte559" "cg00015319" -0.00304482553615764 0.0109359835751214 -0.278422650806134 0.782374277641009 0.999995788545244 0.00496886429223148 0.0116481521963517 0.426579616103212 0.672374495159379 0.954953623495622
"CN_astrocyte560" "cg00015343" -0.00932765238454891 0.00848742613604548 -1.09899659037209 0.279490964456264 0.999995788545244 0.0181693411082139 0.00904014080753162 2.00985156039565 0.0524358064577086 0.672001422496209
"CN_astrocyte561" "cg00015373" 0.02773118674565 0.016489429496115 1.68175537863112 0.101780662946482 0.999995788545244 -0.0147807907481709 0.0175632473368656 -0.841575049572169 0.405906371921096 0.891388462255095
"CN_astrocyte562" "cg00015383" 0.00812845663442767 0.0227200239736397 0.357766199712574 0.722729799221219 0.999995788545244 0.0190340800802434 0.0241995880235012 0.786545624733721 0.436996067914889 0.900663118335721
"CN_astrocyte563" "cg00015530" 0.00264647827075647 0.00814459322848933 0.324936825758128 0.747219894069934 0.999995788545244 0.0171207632198774 0.00867498207647645 1.97357908857275 0.0566013565335476 0.679108873339514
"CN_astrocyte564" "cg00015572" -0.00663800487649566 0.00676476160097249 -0.981262203762124 0.33339472189257 0.999995788545244 -0.00439128891242127 0.00720529362163822 -0.609453152503568 0.546275588018257 0.9294707534989
"CN_astrocyte565" "cg00015603" -0.00870957424505022 0.0144709179238535 -0.601867434455805 0.551255076329829 0.999995788545244 -0.0104936524395967 0.0154132870847958 -0.680818593844789 0.500596935327638 0.91851137730868
"CN_astrocyte566" "cg00015629" -0.011217273957643 0.0076790055947711 -1.4607716870634 0.153258434311473 0.999995788545244 0.00482940439473082 0.00817907463650672 0.590458530990183 0.558787863701241 0.93223695495745
"CN_astrocyte567" "cg00015639" -0.0122168846408078 0.0084715534507681 -1.44210677673292 0.158421169438133 0.999995788545244 0.00121313276430958 0.00902323446777666 0.134445443997034 0.893843077902977 0.987901638309187
"CN_astrocyte568" "cg00015664" 0.00476393451245944 0.0153768213020495 0.309812699184094 0.75859436334508 0.999995788545244 -0.0120752436984671 0.0163781843299254 -0.737276089658108 0.466012289304246 0.908805316066275
"CN_astrocyte569" "cg00015699" -0.00326650879907601 0.0157306561861923 -0.207652418336065 0.836739175269622 0.999995788545244 -0.0136743903984825 0.0167550615037582 -0.816134897231819 0.420104356434313 0.895798159409311
"CN_astrocyte570" "cg00015770" -0.000525794030102242 0.0055957354067429 -0.0939633474214411 0.925689832417355 0.999995788545244 -0.00168259200558204 0.00596013858474833 -0.282307530547647 0.779419165330201 0.972499421076351
"CN_astrocyte571" "cg00015791" -0.00440625874378642 0.00449338791419116 -0.980609470611349 0.333711954696263 0.999995788545244 0.0105515227174036 0.00478600447250258 2.20466210970468 0.0343445727013091 0.639580331759776
"CN_astrocyte572" "cg00015798" -0.00364060542122272 0.0092864023479723 -0.39203614971708 0.697478190556636 0.999995788545244 0.0085003327020544 0.00989114761948039 0.859387912208811 0.396145488028945 0.888694597861147
"CN_astrocyte573" "cg00015801" 0.0115947911827352 0.0158080624086261 0.733473267186 0.468297480835964 0.999995788545244 -0.00770602066999219 0.0168375085423497 -0.457669889260042 0.650101039990432 0.950433008098262
"CN_astrocyte574" "cg00015838" 0.0271022693995706 0.0243389898455084 1.11353304190527 0.273290140671619 0.999995788545244 0.00501003618635142 0.0259239835245265 0.193258732077632 0.847906231189266 0.982289486402641
"CN_astrocyte575" "cg00015930" 0.00246979745717417 0.0029345283158954 0.841633540830419 0.405874076854819 0.999995788545244 -0.00710455776864632 0.00312562946105865 -2.27300064104208 0.0294632410244293 0.627529124913746
"CN_astrocyte576" "cg00015991" -0.000368271204298718 0.00509388334475068 -0.0722967487424358 0.942789380944541 0.999995788545244 0.00775100545861759 0.0054256051193327 1.42859741690359 0.162242958925459 0.781083617344514
"CN_astrocyte577" "cg00016012" -0.00620235513032823 0.00843704753075329 -0.735133363622815 0.467299099561732 0.999995788545244 -0.00521843494721166 0.00898648146744095 -0.580698348527023 0.565273277595493 0.933702432779028
"CN_astrocyte578" "cg00016048" 0.00328062399473573 0.0115755238328459 0.283410413395448 0.778580839627021 0.999995788545244 -0.0118443678111214 0.012329340331511 -0.960665168829011 0.343503055054526 0.870987302734827
"CN_astrocyte579" "cg00016066" -0.00396684132157552 0.00295363727575872 -1.34303604377302 0.188157478702084 0.999995788545244 0.00674702155820965 0.00314598282674113 2.14464665886265 0.0392135709910456 0.6503079697817
"CN_astrocyte580" "cg00016127" -0.0118859184449193 0.0100661981785173 -1.18077532690401 0.245886515932838 0.999995788545244 0.0113088895181362 0.0107217249931454 1.0547639978983 0.298971204505168 0.853009125492438
"CN_astrocyte581" "cg00016156" -0.00280311271709236 0.00354945773067484 -0.789729848835082 0.435158881236456 0.999995788545244 0.00388523379628878 0.00378060405608816 1.02767540283202 0.311358523497373 0.858374234971087
"CN_astrocyte582" "cg00016223" -0.00102313797638796 0.00263773732626504 -0.387884709444019 0.700519277859779 0.999995788545244 0.00180870704696342 0.00280951097075799 0.643780026413436 0.524037286588891 0.923748907018363
"CN_astrocyte583" "cg00016226" -0.000307433888556561 0.0134009238728768 -0.0229412458031196 0.981831253559244 0.999995788545244 -0.0433385287052152 0.014273613321631 -3.03626893405733 0.0045741782329192 0.518276243963318
"CN_astrocyte584" "cg00016238" 0.00523733077766511 0.00462011904322961 1.13359217125368 0.264895801867223 0.999995788545244 0.00539632546960281 0.00492098853396495 1.09659379052746 0.280525478624497 0.845457191774071
"CN_astrocyte585" "cg00016255" 0.000177896783602746 0.0167400682159014 0.0106270046996441 0.991583149030407 0.999995788545244 0.0103271404245573 0.0178302080482014 0.579193489870635 0.566276574573326 0.933970648891115
"CN_astrocyte586" "cg00016324" -0.0144921015520151 0.0163980918046854 -0.883767558117606 0.383028484616734 0.999995788545244 0.0108151940324796 0.0174659615898885 0.619215493909064 0.539901739697775 0.927707819200259
"CN_astrocyte587" "cg00016360" 0.0163436183560122 0.0177323616388819 0.921683117502826 0.363188141207916 0.999995788545244 -0.0208693556464317 0.0188871211950546 -1.10495164566933 0.276938730268981 0.843835966606045
"CN_astrocyte588" "cg00016406" -0.00295561934703853 0.0019972464496264 -1.47984709027341 0.148121169639949 0.999995788545244 -0.00163948399571805 0.00212731031087099 -0.770683988762691 0.446216942054191 0.903098081288564
"CN_astrocyte589" "cg00016418" 0.00849696179603007 0.0185765225216227 0.457403251127318 0.650290718609789 0.999995788545244 -0.0336359798163367 0.0197862551753526 -1.69996694767368 0.0982693318284778 0.729417675483103
"CN_astrocyte590" "cg00016439" 0.0148965856769309 0.0135306184897347 1.10095378775423 0.278650306716085 0.999995788545244 -0.00273811927501661 0.0144117538579469 -0.189992092704717 0.850445124072014 0.982630954016993
"CN_astrocyte591" "cg00016481" 0.0446483397397805 0.0250136201379189 1.78496113291881 0.0831925018922941 0.999995788545244 -0.0103197111970463 0.0266425468131679 -0.387339516353813 0.700919026562032 0.95982847699401
"CN_astrocyte592" "cg00016498" -0.000386670338429849 0.00235061147941838 -0.164497766566479 0.87031338189863 0.999995788545244 0.00358685548018823 0.00250368703269131 1.43262933160323 0.161094797419795 0.780192020210305
"CN_astrocyte593" "cg00016538" 0.0191621021632239 0.0158165130235228 1.21152507728634 0.234047470219722 0.999995788545244 -0.00694989683533498 0.0168465094747115 -0.412542244775843 0.682531894815295 0.956853234727901
"CN_astrocyte594" "cg00016563" -0.011483433579558 0.0106994246856208 -1.07327579911758 0.290706109128857 0.999995788545244 -0.00720667984209166 0.0113961882162145 -0.632376344209375 0.531370952139361 0.925689345448426
"CN_astrocyte595" "cg00016576" 0.00800927031045006 0.0184316871845141 0.434538098996128 0.66664323446533 0.999995788545244 -0.00748518240707931 0.0196319879310335 -0.381274806880205 0.705371629150132 0.960547103598309
"CN_astrocyte596" "cg00016593" 0.0148583556202748 0.0080107205738149 1.85480887560142 0.0723126186621843 0.999995788545244 -0.00613747187287982 0.00853239142188503 -0.719314383203003 0.47686259653602 0.91188240766066
"CN_astrocyte597" "cg00016625" 0.0318260117154748 0.0222141946322132 1.43268807365734 0.161078117045169 0.999995788545244 -0.0124838932300208 0.0236608182718969 -0.527618829009329 0.601190447328673 0.941447714973204
"CN_astrocyte598" "cg00016718" 0.00734495658009837 0.0109764672686869 0.669154874724739 0.507915326880099 0.999995788545244 0.0182995979236031 0.0116912722523468 1.565235803993 0.126788739015699 0.754569120918101
"CN_astrocyte599" "cg00016778" -0.00788975513453832 0.0106437439379768 -0.741257510563336 0.463626720978681 0.999995788545244 0.00377043055566992 0.0113368814498401 0.332580928216647 0.741492580537829 0.966659663187536
"CN_astrocyte600" "cg00016783" 0.00315376327126351 0.015809008415261 0.199491529666027 0.843066578306449 0.999995788545244 0.00918599660566756 0.0168385161544393 0.545534803744912 0.588947223074433 0.938635381183341
"CN_astrocyte601" "cg00016802" -0.0168502433555915 0.0096840682061904 -1.73999635244413 0.0909056693507593 0.999995788545244 0.0225671140488674 0.0103147101100418 2.18785732299906 0.0356504720497572 0.64260223463451
"CN_astrocyte602" "cg00016841" -0.00353068806366782 0.00329698725163444 -1.07088314093951 0.291765253688395 0.999995788545244 0.00151108187646429 0.00351169229842619 0.430300193767403 0.669692637899142 0.954465881498179
"CN_astrocyte603" "cg00016892" 0.0115040721171263 0.010561602192142 1.08923550687087 0.283710439646783 0.999995788545244 -0.0333316904126757 0.0112493905030418 -2.96297745230402 0.00552898749200848 0.522293949909774
"CN_astrocyte604" "cg00016913" -0.00846029885936899 0.0109701785616211 -0.771208856067951 0.445909979540647 0.999995788545244 -0.00488639325230028 0.0116845740146879 -0.418191818217585 0.678436520322186 0.95604710735036
"CN_astrocyte605" "cg00016968" -0.008537230193863 0.0115944448730953 -0.736320736982718 0.466585770535234 0.999995788545244 -0.00710851861681161 0.0123494935399556 -0.575612157195974 0.568667851275712 0.934395904135642
"CN_astrocyte606" "cg00017002" 0.0013074874232997 0.00577104602339197 0.226559867656577 0.822122627070496 0.999995788545244 0.000294884922240116 0.00614686570721861 0.0479732169671147 0.962018285073059 0.995805373824353
"CN_astrocyte607" "cg00017033" 0.0096083115598264 0.00405092095325405 2.37188325092056 0.0235009759652649 0.999995788545244 -0.000473639513952983 0.00431472336025058 -0.109772857818972 0.913234890229187 0.9902413623307
"CN_astrocyte608" "cg00017059" 0.0110481783426786 0.0139566350534448 0.791607597416662 0.434077671382839 0.999995788545244 0.0245194582093536 0.0148655132969744 1.64941887437846 0.108272251666508 0.739175692717859
"CN_astrocyte609" "cg00017121" 0.0217904098373467 0.0114375494030678 1.90516421564065 0.065244978930727 0.999995788545244 -0.0165043801020433 0.0121823807877057 -1.35477460355691 0.184423739928926 0.795883292318931
"CN_astrocyte610" "cg00017157" 0.0585596702724823 0.131929197722204 0.443871950133346 0.659947338391085 0.999995788545244 -0.373546780815153 0.140520636635443 -2.65830549703711 0.0118836994247502 0.564147066016179
"CN_astrocyte611" "cg00017188" -0.011467503357618 0.00580607750653025 -1.97508616526738 0.0564227157029094 0.999995788545244 0.00383577890847337 0.00618417849618318 0.620256823253207 0.539224155544837 0.927549582286967
"CN_astrocyte612" "cg00017203" 0.00242916332818639 0.0102800778840644 0.236298144389737 0.814619112836033 0.999995788545244 0.00283102296552867 0.0109495328848462 0.258551939639974 0.797539798973807 0.975273679712438
"CN_astrocyte613" "cg00017221" 0.00205028708627612 0.00470311772487005 0.435942114617761 0.665634233215972 0.999995788545244 0.0087756135111736 0.00500939222158967 1.75183198339953 0.0888192734062072 0.720507923684893
"CN_astrocyte614" "cg00017271" 0.0107546140033453 0.0127024630008136 0.846655802316173 0.403107092208143 0.999995788545244 -0.0119611122234654 0.0135296675681372 -0.884065492609306 0.38286992394021 0.883881005824856
"CN_astrocyte615" "cg00017362" -0.0119868532506435 0.0145698294564676 -0.822717471502212 0.416401715004829 0.999995788545244 -0.0109552647009292 0.0155186398935258 -0.705942323302417 0.485033388523079 0.914185972454724
"CN_astrocyte616" "cg00017363" -0.00114591090209666 0.00470120589042301 -0.243748291141861 0.808890573593944 0.999995788545244 -0.0009916021250484 0.00500735588544665 -0.198029089150701 0.844201588136477 0.981879358882157
"CN_astrocyte617" "cg00017389" 0.00339131796326291 0.0118575453929836 0.286005058455829 0.776609655184921 0.999995788545244 -0.0194462430818287 0.0126297275836103 -1.53971991502527 0.132884870461496 0.759269639838435
"CN_astrocyte618" "cg00017429" -7.61472650022465e-05 0.0106245202396678 -0.00716712503572092 0.994323399471605 0.999995788545244 -0.018945652739361 0.011316405873762 -1.67417578961956 0.103272509818064 0.734535220835772
"CN_astrocyte619" "cg00017437" 0.000629711291229499 0.00908244498925008 0.0693327944154709 0.945130899717003 0.999995788545244 -0.015372399684225 0.00967390823359029 -1.58905783609235 0.121304421187003 0.750664109112218
"CN_astrocyte620" "cg00017441" 0.000129091437898246 0.00376638245681405 0.0342746493162682 0.972858573144024 0.999995788545244 0.000513348979454171 0.00401165526495883 0.127964380174486 0.898931060396569 0.988528108764267
"CN_astrocyte621" "cg00017461" -8.20706634401456e-06 0.00709353186282108 -0.00115697885097687 0.999083626545168 0.999995788545244 -0.00474751656418815 0.00755547392516014 -0.628354569311485 0.533970251062429 0.926252824265981
"CN_astrocyte622" "cg00017475" 0.00227422435951976 0.0118833356502575 0.191379291678131 0.849366767666043 0.999995788545244 -0.000185904328936571 0.0126571973434034 -0.0146876377046818 0.988367232255856 0.998641960476228
"CN_astrocyte623" "cg00017489" 0.00814286762440045 0.0105018919477187 0.77537149162626 0.44347996427148 0.999995788545244 -0.0233826290652769 0.0111857918326573 -2.09038657388657 0.0441327185819939 0.659209346237406
"CN_astrocyte624" "cg00017507" -0.00561847259296073 0.0112464717585737 -0.499576463941016 0.620591023676402 0.999995788545244 -0.0212949725134261 0.0119788598634926 -1.77771280039144 0.0843971274352561 0.715816272801497
"CN_astrocyte625" "cg00017546" 0.00224884354423493 0.0118660776734526 0.18951869405559 0.850813193408636 0.999995788545244 -0.00667740005180671 0.0126388154997364 -0.528324830119246 0.600705722159816 0.941340722254181
"CN_astrocyte626" "cg00017557" 0.0356425654981082 0.0180586282061545 1.97371389959516 0.0565853567565894 0.999995788545244 -0.0181545104741052 0.0192346347594328 -0.943844824773811 0.351908089790667 0.873877006194395
"CN_astrocyte627" "cg00017562" -0.00206121537049916 0.00856386114982912 -0.24068762144051 0.811242697255747 0.999995788545244 0.0165485260994953 0.00912155339082302 1.81422235779975 0.078476394578998 0.709421378761925
"CN_astrocyte628" "cg00017578" 0.00485499106369391 0.0116439138500734 0.416955254582489 0.679332062708766 0.999995788545244 -0.0254507076937721 0.0124021840152916 -2.05211498735964 0.0479221246346523 0.665139941778773
"CN_astrocyte629" "cg00017595" -0.0071018481547902 0.0104537675961935 -0.679357761633819 0.501510323776215 0.999995788545244 0.014000447724591 0.0111345335469197 1.25738969356863 0.217181162035813 0.814462296062925
"CN_astrocyte630" "cg00017601" 0.00278840713511087 0.0122539908601774 0.227550939683867 0.82135819833153 0.999995788545244 0.00580804095129791 0.0130519902093455 0.44499274502514 0.659145201271912 0.952463863035794
"CN_astrocyte631" "cg00017630" -0.0103827120321994 0.0152575760411764 -0.6804955127983 0.500798863058982 0.999995788545244 0.00737223206550858 0.0162511736282539 0.453643055827758 0.652968127832239 0.951103623172982
"CN_astrocyte632" "cg00017639" 0.000899516687001859 0.0240991205116475 0.03732570599691 0.970443608400575 0.999995788545244 0.00394205793780679 0.0256684935186339 0.15357574198677 0.878852175138923 0.986035567792265
"CN_astrocyte633" "cg00017709" -0.0133757600866331 0.00880596850369137 -1.51894253096932 0.138022147863723 0.999995788545244 -0.0156671612934148 0.00937942716013441 -1.67037506938646 0.104027392693715 0.7349834132218
"CN_astrocyte634" "cg00017826" -0.0179480521244912 0.0203523220965288 -0.881867535280033 0.384040664712099 0.999995788545244 -0.0142875050314926 0.0216776976392731 -0.65908775319424 0.514278800974638 0.921516044316938
"CN_astrocyte635" "cg00017842" -0.0131551042011498 0.0148452776814677 -0.886147398749715 0.381763106777255 0.999995788545244 0.0179990371768952 0.0158120257444625 1.13831317174516 0.262947417073504 0.83807119837117
"CN_astrocyte636" "cg00017851" 0.00717999403289015 0.0124995855739873 0.574418566950919 0.569465937172292 0.999995788545244 0.00373403016969443 0.0133135784410237 0.280467808578693 0.780818174935832 0.972697101754362
"CN_astrocyte637" "cg00017853" 0.0308119774895729 0.0136534662369651 2.25671466533189 0.030566348280951 0.999995788545244 -0.0515869273162332 0.0145426016456091 -3.54729700870332 0.00115946770075342 0.469064341412932
"CN_astrocyte638" "cg00017887" -0.00227819723999853 0.0143632591197302 -0.15861283438583 0.874912303356813 0.999995788545244 0.0143059454314728 0.0152986173683418 0.935113617592449 0.356324231225555 0.875374384136439
"CN_astrocyte639" "cg00017931" 0.00696810740377292 0.0138286934724822 0.50388761726759 0.617589951988122 0.999995788545244 0.00233612727390779 0.014729239957036 0.158604740008452 0.874918631981206 0.985571542366287
"CN_astrocyte640" "cg00017970" -0.00536323115497247 0.00610416167003896 -0.8786187923719 0.385775292091536 0.999995788545244 0.00466272394069325 0.00650167437389924 0.717157407853522 0.478175236208892 0.912134800644946
"CN_astrocyte641" "cg00018010" 0.00344136972318163 0.0116761615879854 0.294734677766258 0.769988750409244 0.999995788545244 0.0065115400479105 0.012436531777119 0.523581667671252 0.60396581224901 0.942089105043402
"CN_astrocyte642" "cg00018024" -0.00447290178213025 0.00291801277789071 -1.53285887437528 0.134563917541017 0.999995788545244 0.00410993559304915 0.00310803840498566 1.32235675931685 0.194876359812996 0.802182676716459
"CN_astrocyte643" "cg00018034" 0.00367830428160758 0.0127075124326344 0.289459034654277 0.773987958168535 0.999995788545244 -0.000429284357689607 0.0135350458269789 -0.0317165056681176 0.974883589924839 0.997158458697927
"CN_astrocyte644" "cg00018044" -0.0108022282849111 0.0140988406903008 -0.766178476812098 0.448857103562223 0.999995788545244 0.0176369474000919 0.0150169795907833 1.17446702870373 0.248368619836054 0.83149611644653
"CN_astrocyte645" "cg00018049" -0.0274810049361205 0.024091804058489 -1.1406785838621 0.261975092463908 0.999995788545244 0.0247966567381759 0.0256607006064241 0.966328126363317 0.340703683392969 0.870006976478684
"CN_astrocyte646" "cg00018103" 0.0263234463605129 0.0113803424325529 2.31306276735717 0.0269003937225278 0.999995788545244 -0.00222234166328713 0.0121214484084028 -0.18333961325501 0.855620537756298 0.983290992181492
"CN_astrocyte647" "cg00018107" 0.00251201741422198 0.0120352136017239 0.208722295868696 0.835910472109705 0.999995788545244 -0.00627608017140836 0.0128189658283138 -0.489593330340746 0.627565777581573 0.946260403058788
"CN_astrocyte648" "cg00018128" -0.0106875404105969 0.0186731018766109 -0.572349494005795 0.570850730283399 0.999995788545244 -0.0184302807901922 0.0198891239313451 -0.926651211677868 0.360639090281231 0.876684263375732
"CN_astrocyte649" "cg00018179" -0.0074001980088753 0.0153507712808304 -0.482073367747747 0.63284272493908 0.999995788545244 -0.00631451023788533 0.0163504378899464 -0.386198233979288 0.701756122314464 0.959981313147821
"CN_astrocyte650" "cg00018181" -0.00975666217450246 0.0140185146638986 -0.69598401887958 0.491169376859486 0.999995788545244 0.0270681707087043 0.0149314226059511 1.81283266993702 0.0786951237536756 0.709671934704431
"CN_astrocyte651" "cg00018216" 0.0102509245305841 0.0165234693814065 0.620385724932515 0.539140311283541 0.999995788545244 -0.0115909666487398 0.0175995039535566 -0.658596212673227 0.514590611432671 0.921631676010779
"CN_astrocyte652" "cg00018229" -0.0255846774235436 0.0105439663906998 -2.42647562364294 0.0206993623485206 0.999995788545244 0.0113037412495557 0.0112306062301968 1.00651211678691 0.3212791206134 0.862239114410314
"CN_astrocyte653" "cg00018232" 0.0150305684937368 0.0186206524154492 0.807198811211695 0.425163043629065 0.999995788545244 0.0180932935685688 0.0198332588779613 0.912270327327502 0.368049909499612 0.879247630915508
"CN_astrocyte654" "cg00018276" -0.0462053643109199 0.0229998024570419 -2.00894613756881 0.0525364378779462 0.999995788545244 0.0331961047975588 0.0244975861261452 1.35507656250793 0.184328455515212 0.795843855552639
"CN_astrocyte655" "cg00018305" -0.00770612158032188 0.00850067184732681 -0.906530885878769 0.371035048553507 0.999995788545244 0.00749539080094079 0.00905424910057123 0.827831299722901 0.41353915908714 0.893841168609795
"CN_astrocyte656" "cg00018391" -0.0042899760456361 0.0092415503545312 -0.464205234085285 0.645459414821474 0.999995788545244 0.00779860828741356 0.00984337479298308 0.792269770421914 0.433696778464743 0.899802636795246
"CN_astrocyte657" "cg00018443" -0.00344070729682373 0.0117367160211908 -0.293157582633122 0.771183605480347 0.999995788545244 -0.00662227816522771 0.0125010296112 -0.529738619232981 0.599735600026112 0.941029246223267
"CN_astrocyte658" "cg00018446" -0.00124310749658271 0.00906431305228826 -0.137143045414665 0.891726647641182 0.999995788545244 -0.00868444687610596 0.0096545955160927 -0.899514315398336 0.374705697183354 0.881457661741072
"CN_astrocyte659" "cg00018524" 0.0140093043506868 0.00673809528371829 2.07911935952263 0.0452199241226564 0.999995788545244 -0.0113032844494941 0.00717689075144744 -1.57495562367513 0.124527152078423 0.753032883711281
"CN_astrocyte660" "cg00018539" -0.00505404728366724 0.0123561236496545 -0.409031782698983 0.685081565711113 0.999995788545244 -0.0087564351251417 0.013160774048302 -0.665343473947979 0.510319443514202 0.920652605873893
"CN_astrocyte661" "cg00018557" 0.00179450732885933 0.00701474749701417 0.255819233639295 0.799631833277613 0.999995788545244 0.0124049930656835 0.0074715589963101 1.66029513677264 0.106051623039888 0.737026396077456
"CN_astrocyte662" "cg00018572" 0.0283773719912161 0.0140446417025715 2.02051234856496 0.0512635354176594 0.999995788545244 -0.00472965656339934 0.0149592510788829 -0.316169341530468 0.753806876056019 0.968558768239911
"CN_astrocyte663" "cg00018606" -0.00613698472545009 0.0151253453037437 -0.405741793143137 0.687474513385433 0.999995788545244 -0.00951531352362774 0.0161103318151631 -0.590634236016907 0.558671458572825 0.932230528219004
"CN_astrocyte664" "cg00018635" 0.0189415096904395 0.00654041013026735 2.89607368852651 0.00656182288951017 0.999995788545244 -0.00501777281905505 0.00696633202679887 -0.72028907031019 0.476270121851778 0.911758347624956
"CN_astrocyte665" "cg00018667" 0.00424028972421977 0.0111474624012084 0.380381612568626 0.706028292699936 0.999995788545244 1.33826444544847e-05 0.0118734028595083 0.00112711112499377 0.999107282966488 0.999880616546055
"CN_astrocyte666" "cg00018674" -0.0120688361309289 0.0180568787932285 -0.668378863763255 0.508404307362346 0.999995788545244 0.000946067445594449 0.0192327714219583 0.049190385765949 0.961055408991717 0.99566971417522
"CN_astrocyte667" "cg00018682" -0.0252954162647086 0.0119397819377473 -2.118582767809 0.0415123881699651 0.999995788545244 0.0276246293192315 0.0127173195027944 2.17220533880284 0.0369063846780705 0.645385475910569
"CN_astrocyte668" "cg00018696" -0.0147535542462524 0.00873708367434031 -1.68861313410351 0.100446373290591 0.999995788545244 0.0060531578057209 0.00930605644127856 0.650453588361135 0.519770812744806 0.922767448250726
"CN_astrocyte669" "cg00018739" 0.00819180960237593 0.00951248550917958 0.861163950733046 0.395180454254596 0.999995788545244 -0.00738477720044722 0.0101319536752581 -0.728860142588356 0.471078280315201 0.910374712567579
"CN_astrocyte670" "cg00018758" -0.0246973326958366 0.0214441416911294 -1.1517053492541 0.257476685743811 0.999995788545244 0.00882635125101442 0.0228406182601305 0.386432238851488 0.701584456033772 0.959968783125258
"CN_astrocyte671" "cg00018767" 0.0114822678129753 0.0143011559152547 0.802890890849423 0.427614964656854 0.999995788545244 -0.0095432520242243 0.0152324699045455 -0.62650719706175 0.535166464330275 0.926416480843199
"CN_astrocyte672" "cg00018783" -0.0105539976346628 0.015515809561889 -0.680209278965773 0.500977798715844 0.999995788545244 -0.000473620543663354 0.0165262237260159 -0.0286587275783864 0.977304336176627 0.997409411910905
"CN_astrocyte673" "cg00018792" 0.00892949342019735 0.0117305427643231 0.761217413345544 0.451774897807785 0.999995788545244 -0.0122878250094434 0.0124944543420394 -0.983462316405381 0.332326949750418 0.866818072218834
"CN_astrocyte674" "cg00018799" 0.00355793797593822 0.0144350900238234 0.246478405750589 0.806794001798794 0.999995788545244 0.0111979846012201 0.0153751260150064 0.72831823233778 0.471405568329487 0.910491151343629
"CN_astrocyte675" "cg00018828" 0.00366690599318089 0.0137134482822685 0.267394889870421 0.790780522303637 0.999995788545244 -0.0238222876813457 0.014606489816979 -1.63093857455431 0.112133465048368 0.742613234637098
"CN_astrocyte676" "cg00018845" -0.0111675898357014 0.00480560291620554 -2.32386862386025 0.0262444290452301 0.999995788545244 0.0127451416166201 0.00511855141137335 2.4899899585458 0.0178246518663695 0.592786795674218
"CN_astrocyte677" "cg00018850" -0.0169051804530609 0.0173674958023217 -0.973380425449763 0.337238917402663 0.999995788545244 0.0167502420544416 0.0184984947156613 0.905492166357756 0.371576969665364 0.880590396231703
"CN_astrocyte678" "cg00018896" 0.00844412170961864 0.0148737797191326 0.56771862089343 0.573956146692913 0.999995788545244 -0.0230224498552135 0.015842383880093 -1.45321878509349 0.155331252670935 0.776119320670388
"CN_astrocyte679" "cg00019082" -0.013034394757772 0.0081588558752488 -1.59757629710238 0.119390955359867 0.999995788545244 0.00702990757276147 0.00869017352944778 0.808949044451151 0.424169325785826 0.897081014457975
"CN_astrocyte680" "cg00019091" -0.0131555270654293 0.0144447980526104 -0.910744962824308 0.368841738518676 0.999995788545244 -0.0194800565937319 0.0153854662460484 -1.26613365381339 0.214071871244001 0.812722349140013
"CN_astrocyte681" "cg00019093" -0.00296207695065228 0.00263429269432738 -1.12442970252726 0.268706814394685 0.999995788545244 0.000833517396375314 0.00280584201891708 0.297064977556011 0.76822428906896 0.970778498108008
"CN_astrocyte682" "cg00019118" 0.0147691392148725 0.011944874091496 1.23644159844156 0.22476796296361 0.999995788545244 -0.0333760249944913 0.0127227432656836 -2.62333557295891 0.0129418296040806 0.570778469828448
"CN_astrocyte683" "cg00019137" 0.000461205723242858 0.0045475281893851 0.101418991600626 0.919813608760788 0.999995788545244 -0.00290230505260864 0.00484367044841406 -0.599195400165782 0.553014615112792 0.930932485897945
"CN_astrocyte684" "cg00019141" 0.00423076302411042 0.00828119598571067 0.510887923847071 0.612731104558715 0.999995788545244 0.00604948850567961 0.00882048062222912 0.685845677211042 0.497460793302662 0.917636961586407
"CN_astrocyte685" "cg00019151" 0.00608479522347529 0.0149160684607515 0.407935592377182 0.685878505884938 0.999995788545244 -0.00836903191087132 0.015887426531738 -0.526770770215847 0.601772950014265 0.94154909152481
"CN_astrocyte686" "cg00019196" 0.0704570258467366 0.0510779603717633 1.37940170934637 0.176776950032124 0.999995788545244 -0.00742748594010295 0.0544042382838814 -0.136524031479796 0.892212230593636 0.987648016112825
"CN_astrocyte687" "cg00019275" -0.00688171602264949 0.0117409068127069 -0.586131559719182 0.561658373113907 0.999995788545244 -0.0223323654898828 0.0125054933137163 -1.78580444046843 0.0830532989872647 0.71425186116124
"CN_astrocyte688" "cg00019301" -0.000981673772885069 0.00272403376195237 -0.360375038884057 0.720795924776803 0.999995788545244 -0.00137975359505642 0.00290142716741134 -0.475543074302788 0.6374411011397 0.94781529021911
"CN_astrocyte689" "cg00019308" 0.00180363610190177 0.0140616846425003 0.128266004234686 0.898694171300686 0.999995788545244 -0.00608005607369459 0.014977403882131 -0.40594859573417 0.687324000491915 0.95769375145159
"CN_astrocyte690" "cg00019351" 0.00419951164783172 0.00968217392536367 0.433736439791746 0.66721963278055 0.999995788545244 -0.000594258300558184 0.0103126924706387 -0.0576239718434441 0.954385489746415 0.995042216474613
"CN_astrocyte691" "cg00019366" 0.00065943668124907 0.0116898402177732 0.0564110945029395 0.955344531158983 0.999995788545244 0.00108698247162809 0.0124511011810059 0.0873001075026417 0.930945112907394 0.992269011738645
"CN_astrocyte692" "cg00019377" -0.00937535995377433 0.00439378602446777 -2.1337770891813 0.0401581786555017 0.999995788545244 0.00783312283440415 0.00467991634951184 1.67377411248413 0.103352073669497 0.734566171227268
"CN_astrocyte693" "cg00019458" 0.00932507509830786 0.00992057887788645 0.939972879918731 0.353861988490764 0.999995788545244 0.0104601812021668 0.0105666227323544 0.989926627184135 0.329203015066554 0.865413766849914
"CN_astrocyte694" "cg00019463" -0.00137120090646163 0.00867707631628935 -0.158025682439544 0.875371392336097 0.999995788545244 0.00174843814229529 0.00924214130875509 0.189181065716772 0.851075721539308 0.982756879771179
"CN_astrocyte695" "cg00019511" 0.00136722855584981 0.0137047713170282 0.0997629602291153 0.921118439524393 0.999995788545244 -0.0186031856519194 0.0145972477939797 -1.27443103758175 0.211152504103969 0.811352749783129
"CN_astrocyte696" "cg00019553" 0.0110992907508896 0.0133558965531486 0.831040485131118 0.411748990891487 0.999995788545244 0.0103727290158007 0.0142256537513203 0.72915657846923 0.47089930257043 0.910305287730513
"CN_astrocyte697" "cg00019576" -0.000757603998961256 0.00232277614126543 -0.326163156880249 0.746300077981347 0.999995788545244 0.000565735063778202 0.00247403901310392 0.228668610632955 0.820496334547088 0.97849896334812
"CN_astrocyte698" "cg00019607" -0.0170105584017714 0.0102368455827579 -1.66169922797532 0.105767715235221 0.999995788545244 0.0155543514500876 0.0109034852274081 1.4265485875093 0.162828867208383 0.781534461370096
"CN_astrocyte699" "cg00019654" 0.0142059052697291 0.0238765736319801 0.594972523641409 0.55580123900372 0.999995788545244 -0.0212390457336823 0.0254314540326671 -0.835148698395319 0.409464342493823 0.89257824823235
"CN_astrocyte700" "cg00019678" 0.000439758000813228 0.0123043909659467 0.035739924229512 0.971698748544612 0.999995788545244 0.0316529128639928 0.0131056724500586 2.41520707805048 0.0212514553513641 0.605402055734296
"CN_astrocyte701" "cg00019746" 0.00123589175254798 0.0160016589410626 0.0772352264912047 0.938889149421753 0.999995788545244 0.00299563394281606 0.017043712388489 0.175761821986579 0.861523714843453 0.98411516057452
"CN_astrocyte702" "cg00019759" -0.0105336171434053 0.0102892926077552 -1.02374551341517 0.313184590750385 0.999995788545244 -0.00208204689845621 0.0109593476859807 -0.189979089824807 0.850455233408684 0.982631180081129
"CN_astrocyte703" "cg00019809" -0.0028165884367186 0.0028032904087166 -1.0047437211502 0.322117742579025 0.999995788545244 -0.00374340778751558 0.00298584513290486 -1.25371799972549 0.218496861051215 0.815165632491025
"CN_astrocyte704" "cg00019826" 0.0161394195514912 0.0101112738515094 1.59618063841502 0.119702753843114 0.999995788545244 -0.0201375321768669 0.0107697360655613 -1.86982596920469 0.0701393244301215 0.699551156604689
"CN_astrocyte705" "cg00019838" -0.0307401479067208 0.028247163679807 -1.08825609024583 0.284136292069087 0.999995788545244 0.0342165378636407 0.0300866638466943 1.13726593410256 0.263378723943701 0.838239632010678
"CN_astrocyte706" "cg00019841" 0.00193455121743943 0.0123330900032388 0.15685859885328 0.876284054759603 0.999995788545244 -0.000885366365784005 0.0131362404142449 -0.0673987638673175 0.946659048855568 0.994201570458263
"CN_astrocyte707" "cg00019877" 0.00201387305851422 0.0177338166373004 0.113561175222617 0.9102535851165 0.999995788545244 0.00763906986844617 0.0188886709452812 0.404426012321136 0.688432454009106 0.957874124065706
"CN_astrocyte708" "cg00019880" -0.000821077285344462 0.00389097613737208 -0.211020899732119 0.834130669679137 0.999995788545244 0.00569926519272565 0.00414436268390058 1.37518495059936 0.17806847535212 0.792085217472621
"CN_astrocyte709" "cg00019891" -0.00844636468367274 0.0189637065293839 -0.44539629795395 0.658856484309293 0.999995788545244 0.00625190586958164 0.0201986532207057 0.309520927027589 0.758814344631193 0.969404922957251
"CN_astrocyte710" "cg00019997" -0.0132229871420555 0.0159832778159898 -0.827301339205098 0.413835247472575 0.999995788545244 -0.0106585091618888 0.0170241342553547 -0.626082301867206 0.535441792607287 0.926487963665955
"CN_astrocyte711" "cg00020049" -0.0100542012950933 0.0142932676207428 -0.703422167825524 0.486582117536209 0.999995788545244 0.00888880837595705 0.0152240679117653 0.583865523162027 0.56316462618559 0.933255966059272
"CN_astrocyte712" "cg00020052" -0.00453520360174652 0.00328427477159468 -1.38088434042455 0.176324580326724 0.999995788545244 0.002060369190843 0.00349815196149362 0.588987903762556 0.55976264116477 0.932469467812128
"CN_astrocyte713" "cg00020063" 0.0285158504221001 0.0103557851034855 2.75361550448765 0.0093929753861143 0.999995788545244 -0.013439837306636 0.0110301702786502 -1.21846145318808 0.231436148946509 0.8228701925931
"CN_astrocyte714" "cg00020133" 0.00149514711589435 0.018605406578913 0.0803608945363717 0.936421394502669 0.999995788545244 0.00351638253283563 0.0198170202083333 0.177442546652748 0.86021370292132 0.983898160290184
"CN_astrocyte715" "cg00020172" 0.0128140106381596 0.018393561400628 0.696657398698332 0.490753092986177 0.999995788545244 -0.00939279322121151 0.0195913793355415 -0.479435013754834 0.634698779635337 0.94725312783806
"CN_astrocyte716" "cg00020175" 0.00666215065355222 0.00796960723694724 0.835944665210899 0.409022604091095 0.999995788545244 -0.0311956682523833 0.00848860071921578 -3.67500714007731 0.000813019713347836 0.449315569032605
"CN_astrocyte717" "cg00020191" -0.00672964870327823 0.0082280285673391 -0.817893210773643 0.419113347121716 0.999995788545244 0.00662063932581612 0.00876385085712156 0.755448653081099 0.455181779213181 0.905840363647772
"CN_astrocyte718" "cg00020229" 0.0170898802860034 0.0145440047999027 1.17504638654394 0.24813990114096 0.999995788545244 -0.00406530158152055 0.0154911334943053 -0.262427638559502 0.794575348566293 0.974820679797853
"CN_astrocyte719" "cg00020297" -0.00268150221509823 0.00189845796995279 -1.41246330313276 0.166902091755762 0.999995788545244 0.00061537106065326 0.00202208856848447 0.304324484221022 0.76273559666192 0.969988337781775
"CN_astrocyte720" "cg00020340" 0.000515447326011157 0.00363595112212246 0.141764096572967 0.888103035728047 0.999995788545244 -0.00563473904091635 0.0038727300345738 -1.45497852693377 0.154846333256894 0.775901470421822
"CN_astrocyte721" "cg00020348" -0.0048503694404179 0.00868087387774981 -0.558742070063939 0.579999432696209 0.999995788545244 -0.00306691385923892 0.00924618617344993 -0.33169501475597 0.7421555890424 0.966768346528444
"CN_astrocyte722" "cg00020383" -0.0213921846902305 0.0155614704036377 -1.37468916081541 0.178220808560257 0.999995788545244 -0.00980615687492433 0.0165748580743073 -0.591628406768976 0.558013049266148 0.932104988306789
"CN_astrocyte723" "cg00020390" 0.00256263374524325 0.0136023744697679 0.188396059154147 0.851686182125246 0.999995788545244 0.00878003936790464 0.0144881827013777 0.606013849277987 0.548530360339562 0.929982439163036
"CN_astrocyte724" "cg00020405" 0.000551821825180282 0.00923012549339074 0.0597848670178337 0.952677007433647 0.999995788545244 0.0105363773639242 0.00983120592673776 1.07172786761272 0.291391014317164 0.84986420322664
"CN_astrocyte725" "cg00020419" -0.00433261993619031 0.0103129182434548 -0.420115803685347 0.677044077488518 0.999995788545244 -0.00448852503437452 0.0109845118606042 -0.408623076868125 0.685378655765009 0.957401279750527
"CN_astrocyte726" "cg00020438" -0.0887702209104841 0.0573108279655062 -1.54892581492476 0.130658646189315 0.999995788545244 0.069484869401232 0.0610430001156738 1.13829381369791 0.26295538510021 0.83807119837117
"CN_astrocyte727" "cg00020446" 0.012239404670656 0.0118073378664334 1.03659307534944 0.307242077613608 0.999995788545244 0.00042524777980773 0.0125762504631811 0.03381355842528 0.973223557833359 0.996962438247271
"CN_astrocyte728" "cg00020450" 0.011850201960797 0.0095756270455873 1.23753796011279 0.224366047040696 0.999995788545244 -0.000449391172755563 0.0101992070888113 -0.0440613832862118 0.965113237216513 0.996140622859914
"CN_astrocyte729" "cg00020474" 0.0113301408431695 0.00869195893965691 1.30351983043499 0.201155250492963 0.999995788545244 0.00404063528701788 0.00925799311219603 0.43644829263212 0.665270621346311 0.95366370490006
"CN_astrocyte730" "cg00020617" -0.0134913520029312 0.00984379822838859 -1.37054332991339 0.179498598009071 0.999995788545244 0.00351179045445131 0.0104848420050022 0.33493975901362 0.73972823435003 0.966315450719042
"CN_astrocyte731" "cg00020622" -0.00644258771641671 0.00309116630395567 -2.08419317594538 0.0447274514734982 0.999995788545244 0.00139141177106667 0.00329246796370666 0.42260449802531 0.675244648479724 0.955392282662663
"CN_astrocyte732" "cg00020649" -0.00311224929892301 0.00522069671099367 -0.596136774689339 0.555032249724371 0.999995788545244 0.00453123675122833 0.00556067677341695 0.814871451059717 0.420817339022974 0.896073043181468
"CN_astrocyte733" "cg00020720" -0.00175111618979976 0.00305485224377458 -0.573224513024589 0.570264891490005 0.999995788545244 0.0041142607094569 0.00325378907424499 1.26445218653627 0.214667170655899 0.813010651753262
"CN_astrocyte734" "cg00020778" -0.00967372648550167 0.00898439455906302 -1.07672547347593 0.289183821661816 0.999995788545244 0.0283536928228808 0.00956947260364533 2.96293160524645 0.00552963969985085 0.522293949909774
"CN_astrocyte735" "cg00020794" 0.000906564135190111 0.00695160411737474 0.130410782875892 0.897009981155398 0.999995788545244 -0.0042296507588136 0.00740430361949104 -0.571242209419869 0.571592503336855 0.935007343127796
"CN_astrocyte736" "cg00020799" -0.00636687033540485 0.0145219168804637 -0.438431812260969 0.663846557449325 0.999995788545244 0.0110484346029252 0.0154676071744677 0.714295008808008 0.47992034684032 0.912609103951004
"CN_astrocyte737" "cg00020807" 0.00124046118178781 0.00245394001183158 0.505497761072796 0.616470806241327 0.999995788545244 0.000252467901708155 0.00261374448326327 0.0965924187788042 0.923617208603619 0.99145987738077
"CN_astrocyte738" "cg00020864" -0.0149496174521726 0.0103951060251623 -1.4381399685569 0.159535923039229 0.999995788545244 -0.000160470700509517 0.0110720518412043 -0.0144933118821148 0.988521129239373 0.998661510607413
"CN_astrocyte739" "cg00020893" -0.00306048986260812 0.00626855501059471 -0.48822892316259 0.628521751120074 0.999995788545244 0.00223413930830569 0.00667677326991591 0.334613625173141 0.739972089303274 0.966376137537906
"CN_astrocyte740" "cg00020967" 0.0120635456394985 0.0225100258710524 0.535918781639967 0.595503583469759 0.999995788545244 0.0416062551619888 0.0239759145109104 1.73533548190854 0.0917385157996246 0.723171237508091
"CN_astrocyte741" "cg00020991" -0.00241880806236778 0.0180821664527251 -0.133767602941364 0.894375009691411 0.999995788545244 0.0365968626328079 0.0192597058540085 1.90017765121741 0.0659172899576932 0.693593669922498
"CN_astrocyte742" "cg00021022" -0.0171979752453069 0.0159230726125035 -1.08006637059497 0.287714891275249 0.999995788545244 -0.0104290256446257 0.016960008393387 -0.614918660576381 0.542702353079706 0.928431860191149
"CN_astrocyte743" "cg00021023" 0.00195380077449952 0.010002098097114 0.195339093411139 0.846290192740101 0.999995788545244 -0.00446189212743671 0.0106534506126241 -0.418821308670591 0.67798081368225 0.95599043165753
"CN_astrocyte744" "cg00021028" 0.000123806666585894 0.00287368217335388 0.0430829364965572 0.965887449397133 0.999995788545244 0.00438842845489328 0.00306082092106628 1.43374230902882 0.16077898834642 0.779847905739969
"CN_astrocyte745" "cg00021030" 0.0149324204053421 0.0130014357368254 1.14852087935545 0.258770015810966 0.999995788545244 0.00065341463869717 0.0138481098836093 0.0471843915298906 0.96264233892541 0.995847213643656
"CN_astrocyte746" "cg00021044" 0.0379286757888031 0.0154944381255562 2.44788971897241 0.0196860428474002 0.999995788545244 -0.029507467951668 0.0165034605478025 -1.78795640261018 0.0826989723728067 0.713967074391471
"CN_astrocyte747" "cg00021101" -0.00981759937927135 0.0141848385837024 -0.692119217384062 0.49356242752486 0.999995788545244 -0.00818369525284538 0.0151085778036031 -0.541658874794539 0.591585707071297 0.939363875979928
"CN_astrocyte748" "cg00021108" -0.00394827044046256 0.00388525439262255 -1.01621928488381 0.316702260406514 0.999995788545244 0.00745834536308635 0.00413826833004445 1.80228655279254 0.0803719654182005 0.711470189452126
"CN_astrocyte749" "cg00021123" -0.0018052364592381 0.0155264320934907 -0.116268595925198 0.908123722936385 0.999995788545244 0.00899054921099548 0.0165375380137484 0.543644961149672 0.590232998038385 0.938948002758318
"CN_astrocyte750" "cg00021152" -0.0072274997037475 0.0104790588858367 -0.689708854820545 0.495058198148448 0.999995788545244 0.000726044416329959 0.0111614718455173 0.0650491643377262 0.948515829728443 0.994324071656228
"CN_astrocyte751" "cg00021157" 0.0124470785713908 0.0113334083245084 1.09826437158132 0.279805930426851 0.999995788545244 -0.00285864326198023 0.0120714578766919 -0.236810109531162 0.81422511905207 0.977649525348654
"CN_astrocyte752" "cg00021166" -0.000179863944128128 0.00226562523053408 -0.0793882155371869 0.937189269808209 0.999995788545244 0.00536930167793709 0.00241316634428672 2.22500271920714 0.0328211242935693 0.635490502584284
"CN_astrocyte753" "cg00021237" 0.00824642818712217 0.00953448963870507 0.864905044696463 0.393152543839832 0.999995788545244 4.35289079925233e-05 0.0101553907486499 0.0042862858820386 0.996605100326622 0.99954741377927
"CN_astrocyte754" "cg00021242" -9.31506312073638e-05 0.0151257849325788 -0.00615839982008012 0.995122332020216 0.999995788545244 -0.00933437670110459 0.0161108000733262 -0.57938629109792 0.566147983166992 0.933947789346184
"CN_astrocyte755" "cg00021256" -0.0046978873931232 0.0100039647297158 -0.469602554592039 0.641636890062907 0.999995788545244 0.0170842157719369 0.0106554388033058 1.60333291639163 0.118111910060888 0.747518109439644
"CN_astrocyte756" "cg00021264" 0.0198114920101225 0.0112056794990406 1.76798667245648 0.0860366798395905 0.999995788545244 -0.00936153423288053 0.011935411147224 -0.784349539149131 0.438265847371375 0.90104266812828
"CN_astrocyte757" "cg00021275" 0.0246750071209357 0.0152464432522396 1.61841071472923 0.114814970385405 0.999995788545244 -0.0302132364720813 0.0162393158544181 -1.86049934264081 0.0714824004937483 0.700601702739398
"CN_astrocyte758" "cg00021325" 0.00231516515538451 0.0130143103631605 0.177893802343767 0.859862047696843 0.999995788545244 0.00430776132231062 0.0138618229260615 0.310764417154084 0.757876958627595 0.969214131791865
"CN_astrocyte759" "cg00021340" 0.0204805686303996 0.0126547547497538 1.61840897239024 0.114815346955219 0.999995788545244 -0.0252124877448586 0.0134788524799883 -1.87052182537726 0.0700399906360049 0.699472501581518
"CN_astrocyte760" "cg00021350" -0.00070215448750944 0.00263113684341685 -0.266863538194998 0.79118621296128 0.999995788545244 0.00359105870036387 0.00280248065398248 1.28138572348779 0.20872880372148 0.810140312147238
"CN_astrocyte761" "cg00021413" 0.00349195262247771 0.0127108836028203 0.274721469536776 0.785192712013216 0.999995788545244 0.0102325517942313 0.0135386365331221 0.755803715477365 0.454971652962987 0.905766356251332
"CN_astrocyte762" "cg00021476" 0.00651075987733721 0.0174234072725347 0.373678912252738 0.710963288238979 0.999995788545244 -0.0169644565868805 0.0185580472296248 -0.914129400414478 0.367086345634343 0.878928786271518
"CN_astrocyte763" "cg00021513" 0.00770719884674156 0.0125968882315473 0.611833550085797 0.54471783765788 0.999995788545244 -0.0179260221866551 0.0134172176022003 -1.33604616978973 0.190408297742774 0.799665121721557
"CN_astrocyte764" "cg00021527" -0.00408844055227217 0.00199622450617379 -2.04808654518953 0.048337152987763 0.999995788545244 0.00608533175568782 0.00212622181683745 2.86203993746013 0.00715430119358082 0.533056684442444
"CN_astrocyte765" "cg00021539" 0.000260246762263804 0.00284697830438296 0.0914115720036051 0.92770202423804 0.999995788545244 3.10879650380172e-05 0.00303237805373128 0.0102520083205866 0.991880144544607 0.999077646761763
"CN_astrocyte766" "cg00021540" 0.00201717941070463 0.00259453041028222 0.777473797458864 0.442255713761669 0.999995788545244 0.00106866863916709 0.00276349035177612 0.386709741353086 0.701380900455806 0.959906519671411
"CN_astrocyte767" "cg00021550" -0.00912064575200826 0.0115416968890449 -0.790234385783029 0.43486820885457 0.999995788545244 -0.006174575638359 0.0122933105233986 -0.502271184528088 0.618714402520654 0.94471603682259
"CN_astrocyte768" "cg00021558" 0.00366646031374616 0.00339472485805645 1.08004638580497 0.287723662556638 0.999995788545244 -0.001945097718516 0.00361579473302573 -0.537944729204339 0.594119369777131 0.939915524242742
"CN_astrocyte769" "cg00021576" -0.00408933875704267 0.00647843511032979 -0.631223233296303 0.532115529306562 0.999995788545244 0.00352601333272919 0.00690032109512125 0.510992645722269 0.612658552168702 0.943602151557851
"CN_astrocyte770" "cg00021581" 0.0254698538241198 0.0158957785810982 1.60230300731581 0.118339914278932 0.999995788545244 -0.030876673614995 0.0169309369313023 -1.82368369454554 0.0770009274449174 0.707711287714859
"CN_astrocyte771" "cg00021600" 0.015252802110231 0.0211122426258265 0.722462430001269 0.474950538867132 0.999995788545244 0.0219944792921635 0.0224871054005036 0.978092951513049 0.334936903504783 0.86774416722976
"CN_astrocyte772" "cg00021659" 0.0178426622754774 0.0196943585100261 0.905978342295025 0.371323257969329 0.999995788545244 -0.0272979952466781 0.0209768864189018 -1.30133684768777 0.201892761279831 0.806020384314252
"CN_astrocyte773" "cg00021663" 0.0116033351448907 0.0128202674388452 0.905077464276037 0.371793471359319 0.999995788545244 -0.0206812918079024 0.0136551436182953 -1.51454224034623 0.139130398164014 0.763467113126601
"CN_astrocyte774" "cg00021712" 0.0029396651824228 0.00830678815641408 0.353887101376594 0.725608709181167 0.999995788545244 0.00716551135942092 0.00884773939573959 0.809869169843689 0.42364748195954 0.896886642693471
"CN_astrocyte775" "cg00021762" 0.0180809972905147 0.00914675004938946 1.97676739747815 0.0562240100015058 0.999995788545244 -0.00980006030056822 0.00974240094138882 -1.00591839316882 0.321560514475729 0.862347033584997
"CN_astrocyte776" "cg00021764" -0.0177378851136641 0.0150030863343956 -1.18228241298584 0.245296225431427 0.999995788545244 -0.000487720250602791 0.0159801111475338 -0.0305204542133651 0.975830438562097 0.99727960174106
"CN_astrocyte777" "cg00021766" 0.0144163941213189 0.0152577568663207 0.944856720920818 0.351398635212973 0.999995788545244 -0.00873842949817802 0.0162513662290189 -0.537704299751393 0.594283561018313 0.939937430724914
"CN_astrocyte778" "cg00021783" -0.00337098452323509 0.00796038140461118 -0.42347022735398 0.674619143971259 0.999995788545244 0.00209061509210009 0.00847877408602357 0.246570444133695 0.806723346754805 0.976584731369261
"CN_astrocyte779" "cg00021837" -0.00523219697497654 0.00575708998749993 -0.908826679162032 0.369839105308559 0.999995788545244 0.00648447396647439 0.00613200083210136 1.05748093387852 0.297747996078206 0.852616395080827
"CN_astrocyte780" "cg00021853" -0.0105865193268657 0.0080255779798843 -1.3190974349013 0.195951915163423 0.999995788545244 -0.00177107674060204 0.00854821636583729 -0.207186700102737 0.837099969367827 0.980924656605519
"CN_astrocyte781" "cg00021855" -0.0108069851934476 0.0123861713217272 -0.872504094505013 0.389053696500263 0.999995788545244 0.0312646944344817 0.0131927784725083 2.36983395875498 0.02361254482055 0.611046494886059
"CN_astrocyte782" "cg00021878" -0.0183700746752288 0.0156677616355318 -1.17247601173409 0.249155807148843 0.999995788545244 0.0320614559860178 0.0166880711600564 1.92121999472043 0.0631202477764636 0.689222928876035
"CN_astrocyte783" "cg00021892" 0.00509020136486169 0.0144292149479252 0.352770499520045 0.726438159466107 0.999995788545244 0.012597161108806 0.0153688683448338 0.819654435587677 0.418122138297576 0.895250069131211
"CN_astrocyte784" "cg00021895" 0.000564270753658349 0.00728148059239015 0.077493958336999 0.938684853701043 0.999995788545244 0.00380252088413565 0.0077556621745383 0.490289648847684 0.627078152585936 0.946146091814241
"CN_astrocyte785" "cg00021933" 0.00551872950318417 0.00742714235620931 0.743048838773145 0.462555723639672 0.999995788545244 -0.00418863401000073 0.00791080966378782 -0.529482339737541 0.599911400413082 0.941058033231946
"CN_astrocyte786" "cg00021944" 0.00250930610591309 0.00206857812632265 1.2130584163016 0.233468347825652 0.999995788545244 -0.00449751676330069 0.00220328721965758 -2.04127574615517 0.0490460064279657 0.667098143054122
"CN_astrocyte787" "cg00021945" 0.0041566197064416 0.00465618663397116 0.89270899841412 0.378288154468521 0.999995788545244 -0.00622970817149043 0.00495940490350565 -1.25614026132185 0.217628208508202 0.81475837323457
"CN_astrocyte788" "cg00022021" -0.0228610646744539 0.0194143985816532 -1.17753143772674 0.247160599736869 0.999995788545244 0.0102219299680437 0.0206786950553022 0.494321809993647 0.624257820570061 0.945657598209859
"CN_astrocyte789" "cg00022024" -0.0214132289890871 0.0198291972147885 -1.07988380755612 0.287795024802331 0.999995788545244 0.022101150154171 0.0211205060342974 1.0464309007692 0.302744730245953 0.854521064730088
"CN_astrocyte790" "cg00022054" -0.00922797347216914 0.0144717266731008 -0.637655317891095 0.527969316707335 0.999995788545244 -0.0139110464661383 0.0154141485010789 -0.902485561571217 0.373148465428203 0.881046173020324
"CN_astrocyte791" "cg00022059" -0.00131939017257131 0.00743942009111832 -0.177351212380987 0.860284881558464 0.999995788545244 -0.00437945126594425 0.00792388694429619 -0.552689771665242 0.584091538869404 0.937695765947796
"CN_astrocyte792" "cg00022076" -0.00709392275619338 0.00783733539177614 -0.905144720951608 0.371758353411515 0.999995788545244 0.00428596200777142 0.00834771512138526 0.513429357069409 0.610971494547952 0.943290109194425
"CN_astrocyte793" "cg00022101" -0.0165660738762072 0.0104452321952698 -1.58599383589666 0.121998772444332 0.999995788545244 -0.00598256999713016 0.0111254423071301 -0.537737721519266 0.594260735722668 0.939932788287551
"CN_astrocyte794" "cg00022138" 0.00533356221292625 0.00316783905807069 1.68365946475025 0.101408721616908 0.999995788545244 -0.00176679051300805 0.00337413376935737 -0.523627880155013 0.603934009273263 0.942076856483543
"CN_astrocyte795" "cg00022145" 0.00534886928090958 0.0088274821633197 0.605933739876067 0.548582936413139 0.999995788545244 0.00699756749113337 0.00940234182345011 0.744236661730478 0.461846344961566 0.907806020739237
"CN_astrocyte796" "cg00022218" -0.00215490721796195 0.00245427289078752 -0.878022662455639 0.386094130554795 0.999995788545244 0.00266191118832292 0.00261409903982556 1.0182901059864 0.315731693391368 0.860075484946342
"CN_astrocyte797" "cg00022235" 0.0028182368858417 0.0156113385887087 0.180524999174642 0.857812185041176 0.999995788545244 -0.0270749774813048 0.0166279737548012 -1.62827881981032 0.112698413889957 0.743225376167303
"CN_astrocyte798" "cg00022259" 0.00165327389286833 0.010931445414596 0.151240191041966 0.88068004768639 0.999995788545244 -0.0356249991588093 0.0116433185036043 -3.05969463497724 0.00430343356513946 0.516906982433333
"CN_astrocyte799" "cg00022262" 0.0053237074095582 0.00857335657292821 0.620959523177735 0.538767166301923 0.999995788545244 0.00862242785251283 0.00913166717095688 0.944233696989782 0.351712248357859 0.873771414124975
"CN_astrocyte800" "cg00022264" -0.0241505031244137 0.0205882001452206 -1.17302644009997 0.248938002586636 0.999995788545244 0.0157310668645771 0.0219289364411665 0.717365701103755 0.478048388227269 0.912134800644946
"CN_astrocyte801" "cg00022308" -0.00144745192451373 0.00331746879151211 -0.436312145035725 0.665368414594105 0.999995788545244 0.00938884180022569 0.00353350762871378 2.65708830622882 0.0119191427858112 0.564454220262156
"CN_astrocyte802" "cg00022315" -4.24032623978022e-07 0.0137169491244363 -3.09130419695602e-05 0.999975515630604 0.999995788545244 -0.0115412466517137 0.0146102186395496 -0.789943459194498 0.435035802352552 0.9001253750033
"CN_astrocyte803" "cg00022318" -0.0120648534459704 0.00940204956139689 -1.28321525718249 0.208094724874146 0.999995788545244 -0.0142220546000888 0.0100143259631383 -1.42017092837188 0.164663374481688 0.782572892391462
"CN_astrocyte804" "cg00022401" 0.0207154144271687 0.0083612820894647 2.47754043046465 0.018357597323469 0.999995788545244 -0.00333422484532998 0.00890578206026915 -0.374388776051995 0.710440032893009 0.961609482033836
"CN_astrocyte805" "cg00022492" -0.00113014805035353 0.00416889051809783 -0.271090844301949 0.787960279855543 0.999995788545244 -0.000841017190466529 0.00444037529054096 -0.189402276933234 0.850903713390893 0.982711145540141
"CN_astrocyte806" "cg00022510" -0.00642630162953398 0.0130699145672342 -0.491686582683905 0.626100406793715 0.999995788545244 0.0156537701036436 0.0139210481642267 1.12446777850173 0.268690896201858 0.840195796991283
"CN_astrocyte807" "cg00022592" -0.0124251624038943 0.024334367984554 -0.510601401761536 0.612929630266022 0.999995788545244 0.000716389996445229 0.0259190606806453 0.027639504582054 0.97811127247935 0.997509569492279
"CN_astrocyte808" "cg00022594" 0.0064112520507532 0.00958290541041127 0.669030088076186 0.507993940117846 0.999995788545244 -0.0107849290896025 0.0102069594323136 -1.05662505676853 0.29813294833726 0.852771003860437
"CN_astrocyte809" "cg00022606" -0.00282353195844375 0.00336954918792881 -0.837955406188719 0.407908021581886 0.999995788545244 0.00362204118253198 0.0035889795832701 1.00921197752587 0.320001647607997 0.861719596884749
"CN_astrocyte810" "cg00022633" -0.00129969763751389 0.00293036236708129 -0.443527958219178 0.660193610530806 0.999995788545244 -0.00111914765103053 0.00312119221904055 -0.358564155133819 0.722138095480239 0.963538445384948
"CN_astrocyte811" "cg00022642" 0.00166954916324016 0.00334682742821517 0.49884530919197 0.621100650664591 0.999995788545244 -0.00176511602360036 0.00356477814647245 -0.495154523247693 0.623676085593249 0.945582890650492
"CN_astrocyte812" "cg00022688" -0.0112932534152307 0.00915535086404707 -1.23351399448591 0.225843827827715 0.999995788545244 0.00498983211822524 0.00975156185475855 0.511695684501073 0.61217158240249 0.943515729605082
"CN_astrocyte813" "cg00022826" -0.0137918068820115 0.0138951713796285 -0.99256112106911 0.327935591776551 0.999995788545244 -0.00660163713606321 0.0148000470110898 -0.446055146386802 0.658385233472203 0.952369241254479
"CN_astrocyte814" "cg00022866" -0.00904943351602731 0.0105434949740975 -0.858295426541133 0.396739842213084 0.999995788545244 -0.00317447894584653 0.0112301041141965 -0.282675825047206 0.779139186652293 0.972476420259255
"CN_astrocyte815" "cg00022871" 0.0183841567911927 0.0110929638633757 1.65728086899206 0.106663241474777 0.999995788545244 -0.0179337904066864 0.011815355290326 -1.51783759066221 0.138299766061273 0.762770222455052
"CN_astrocyte816" "cg00022900" 0.01589941691425 0.0104860814723746 1.51624007081546 0.138701940136783 0.999995788545244 -0.0224772668318161 0.0111689517540452 -2.01247774426774 0.0521448759968305 0.671661488186959
"CN_astrocyte817" "cg00022911" 0.00445937363817978 0.00435674158550621 1.02355706682604 0.313272339258077 0.999995788545244 0.00414999170468391 0.00464045951784336 0.894306197204497 0.377445383605656 0.882380845095011
"CN_astrocyte818" "cg00022966" -0.0260478198940987 0.0139952162709381 -1.86119452460256 0.071381537343317 0.999995788545244 0.00989962322558146 0.0149066069846338 0.664109762589591 0.511098961251317 0.920808765237548
"CN_astrocyte819" "cg00023001" -0.0125669920030381 0.0155124965243432 -0.810120536260372 0.423504989209422 0.999995788545244 -0.00950934830165894 0.0165226949382027 -0.575532522825441 0.568721080859786 0.934412871284461
"CN_astrocyte820" "cg00023003" -0.0133376681140069 0.0310623304307476 -0.429384013660623 0.670352630042325 0.999995788545244 -0.00212305006541583 0.0330851587280934 -0.0641692573659347 0.949211255646411 0.994455842069824
"CN_astrocyte821" "cg00023024" 0.0115166468688445 0.0143484104540195 0.802642697304373 0.427756489558266 0.999995788545244 0.0175711705471103 0.0152828017339341 1.14973490155899 0.258276403237973 0.835917145560916
"CN_astrocyte822" "cg00023056" 0.000530113630600562 0.00441337697183895 0.120115193871526 0.905098887674211 0.999995788545244 0.00604515974891866 0.00470078309049427 1.28598993668586 0.207135863446162 0.809123638195743
"CN_astrocyte823" "cg00023132" -0.0019426730356146 0.00206038810598327 -0.942867525770105 0.352400589472078 0.999995788545244 0.00116345974788311 0.00219456385218459 0.530155341219593 0.599449792715619 0.94099999744463
"CN_astrocyte824" "cg00023154" -0.00109622268383273 0.00417940336914804 -0.262291668692461 0.794679297248381 0.999995788545244 0.0104892391687676 0.00445157275515027 2.3562996149242 0.0243615195849093 0.613818350226825
"CN_astrocyte825" "cg00023168" -0.00121078847859447 0.00419996257267356 -0.288285540083688 0.774878384131141 0.999995788545244 -5.47101730561073e-05 0.00447347080666579 -0.0122299161927211 0.990313664307239 0.998881789752773
"CN_astrocyte826" "cg00023174" 0.0156384233129832 0.0185381018548388 0.843582769985769 0.404798756447932 0.999995788545244 -0.0144389745209827 0.0197453324937198 -0.731260135810586 0.469630373940635 0.910001250707091
"CN_astrocyte827" "cg00023185" -0.00813295212930099 0.00583120985788493 -1.39472808002333 0.172144077324351 0.999995788545244 0.00180083399326662 0.00621094750617855 0.289945131797553 0.773619207545197 0.971653482105687
"CN_astrocyte828" "cg00023196" -0.000646551304112971 0.00905465882505343 -0.0714053744713187 0.943493511735785 0.999995788545244 -0.00653487412141433 0.00964431259024548 -0.677588377633453 0.502617868266618 0.918880081767557
"CN_astrocyte829" "cg00023197" 0.00374539113396001 0.00486711870776998 0.769529440073196 0.446892608517744 0.999995788545244 0.00295795876053266 0.00518407320899673 0.570585838834077 0.572032433789303 0.935114696164223
"CN_astrocyte830" "cg00023231" 0.0148780253812425 0.011421712836638 1.30260895139278 0.201462736881432 0.999995788545244 -0.0133496949625225 0.0121655129189151 -1.0973392615256 0.280204229306783 0.845233606315932
"CN_astrocyte831" "cg00023233" 8.34120727410391e-05 0.00455024628908053 0.0183313314141275 0.98548168714372 0.999995788545244 0.00193527233396921 0.00484656555507911 0.399307986650687 0.69216353457658 0.958420712750061
"CN_astrocyte832" "cg00023288" 0.00198537176810452 0.00261613259517989 0.758895696557002 0.45314422972665 0.999995788545244 0.00324070519501713 0.00278649930526743 1.16300233374941 0.252926369607253 0.833358032242652
"CN_astrocyte833" "cg00023301" -0.000742387790121437 0.0175645538980574 -0.0422662479462996 0.966533693454936 0.999995788545244 0.0183648489242266 0.0187083855476002 0.981637291871097 0.333212518486477 0.867107560384435
"CN_astrocyte834" "cg00023321" 0.0254589083644706 0.0138649743840735 1.83620305809687 0.0750849206781256 0.999995788545244 -0.0359291564250088 0.014767883539219 -2.43292522788332 0.0203892760632992 0.602235845237056
"CN_astrocyte835" "cg00023345" -0.0138517182408991 0.011572440398189 -1.19695740606854 0.239602595870358 0.999995788545244 -0.00312254800230173 0.0123260560986914 -0.253329043556214 0.801539517887809 0.975739294874813
"CN_astrocyte836" "cg00023351" -0.005960865117766 0.00798235225256662 -0.746755458686925 0.460344197666615 0.999995788545244 -0.00955248127821219 0.00850217571049653 -1.12353374047763 0.269081579084497 0.840319420245362
"CN_astrocyte837" "cg00023363" -0.00361927362955789 0.0122062512988852 -0.296509840813161 0.76864451526456 0.999995788545244 0.0135999897727271 0.013001141771992 1.04606118533567 0.30291291396367 0.854626271381505
"CN_astrocyte838" "cg00023411" -0.0105898484353838 0.00554650915850493 -1.90928170003027 0.0646943010987635 0.999995788545244 -7.0191764681919e-06 0.00590770664503368 -0.00118813896659757 0.99905894650099 0.999866365630414
"CN_astrocyte839" "cg00023464" 0.0100926014700635 0.0174056125694356 0.579847530777872 0.565840412493171 0.999995788545244 -0.0073587721076915 0.0185390937071947 -0.396932677719606 0.693897815472273 0.958708653480817
"CN_astrocyte840" "cg00023507" -0.0728845858224681 0.0727886626597048 -1.00131783109152 0.323746636330426 0.999995788545244 0.0716453786835248 0.0775287759902956 0.924113372981572 0.361939746992912 0.87725902144705
"CN_astrocyte841" "cg00023523" -0.0164709417938171 0.0144931029512858 -1.13646759076916 0.263707865592155 0.999995788545244 -0.0137117532775808 0.0154369168364535 -0.888244292746409 0.380650396383868 0.883347923119863
"CN_astrocyte842" "cg00023526" 0.0111304860278137 0.00580134401476214 1.91860472323154 0.063462212842759 0.999995788545244 -0.0073055921344687 0.00617913675191241 -1.18229979814052 0.245289422134748 0.829838890393189
"CN_astrocyte843" "cg00023648" -0.0251989524716768 0.0177194904586555 -1.42210367338006 0.164105719262904 0.999995788545244 -0.0047420518605834 0.018873411823127 -0.251255676770249 0.80312882669137 0.975972878679301
"CN_astrocyte844" "cg00023673" 0.00198406390628568 0.00970985717845625 0.204335024688914 0.839309953417557 0.999995788545244 0.00595115477149554 0.0103421785011451 0.575425648555248 0.568792522175783 0.934422286527838
"CN_astrocyte845" "cg00023695" 0.00281921107330859 0.00226011529348397 1.24737489341208 0.22078390066818 0.999995788545244 -0.0018902304798784 0.00240729759138387 -0.785208478853572 0.437768943673343 0.900844907760754
"CN_astrocyte846" "cg00023702" -0.00187052178816093 0.0126263839292462 -0.148143902374795 0.883104318960528 0.999995788545244 -0.0036068162011368 0.0134486341065848 -0.268192009132795 0.790172027334056 0.974188584056373
"CN_astrocyte847" "cg00023726" 0.0131486718178802 0.012163666722001 1.08097929007686 0.287314413767089 0.999995788545244 -0.0264996252455137 0.0129557840198194 -2.04538954994737 0.0486167687020221 0.666385675020001
"CN_astrocyte848" "cg00023728" 0.0113244267810364 0.00871926847829916 1.29878175092567 0.202758602474393 0.999995788545244 0.00419466013056073 0.0092870810913734 0.451666146692428 0.654377643922759 0.951354545575764
"CN_astrocyte849" "cg00023750" 0.0192772448644478 0.0175168436231481 1.10049762840683 0.2788460760407 0.999995788545244 -0.0408172871924021 0.0186575683038053 -2.18770670045342 0.0356623743084879 0.642608734722931
"CN_astrocyte850" "cg00023804" -0.00812329759073755 0.0129332872460576 -0.628092258077212 0.534140017262093 0.999995788545244 0.00276192272464374 0.013775523454875 0.200494938264311 0.842288022975621 0.981560099679585
"CN_astrocyte851" "cg00023808" -0.0272421519620414 0.0124532074277562 -2.18756108577482 0.0356738842085064 0.999995788545244 0.0256752345111537 0.0132641800762426 1.93568199191901 0.0612578249383544 0.686454186304384
"CN_astrocyte852" "cg00023826" -0.00213860282825452 0.00776084659726584 -0.275563084703665 0.784551565503149 0.999995788545244 -0.00576038654079716 0.00826624525508097 -0.696856476313289 0.490630061012063 0.915803188267895
"CN_astrocyte853" "cg00023916" -0.0148077884236203 0.0181868870123046 -0.814201375617602 0.421195774109969 0.999995788545244 -0.00508458555212457 0.0193712459827669 -0.262481079257779 0.794534494306026 0.97480758172819
"CN_astrocyte854" "cg00023919" 0.00149252111528373 0.00767801580162765 0.194388909041752 0.8470282189005 0.999995788545244 0.00366601007338782 0.00817802038646158 0.44827597635447 0.656797797722832 0.951952646047015
"CN_astrocyte855" "cg00024046" 0.00468247061094144 0.0158482387663213 0.295456844131604 0.769441805426885 0.999995788545244 -0.0248356100310324 0.0168803012482744 -1.47127765469062 0.15041178765117 0.772915512793002
"CN_astrocyte856" "cg00024049" -0.02711655370644 0.0161355394719066 -1.68054831718842 0.102017035478634 0.999995788545244 0.00383244464235934 0.0171863114321586 0.222994018087451 0.824874474670067 0.979133055969952
"CN_astrocyte857" "cg00024086" 0.00584550480321833 0.00459547791022572 1.27201238204433 0.21200036671966 0.999995788545244 0.00246454483180559 0.00489474273123961 0.503508553386509 0.617853558995101 0.94454107371329
"CN_astrocyte858" "cg00024102" 0.01607059916948 0.0181214924022997 0.886825368060777 0.381403116607021 0.999995788545244 0.0213037307073987 0.019301592771885 1.10372915640569 0.277461310429451 0.844167219723044
"CN_astrocyte859" "cg00024170" 0.00892012850557086 0.0094883821182655 0.940110589391132 0.353792373585921 0.999995788545244 -0.00283522175676607 0.0101062806332416 -0.280540572704902 0.780762827616999 0.972681984362235
"CN_astrocyte860" "cg00024244" -0.000510763222149121 0.00485829060239109 -0.105132291159722 0.916888627388539 0.999995788545244 0.00810563538663548 0.00517467020337291 1.56640618011794 0.126514662040795 0.75435006506079
"CN_astrocyte861" "cg00024247" -0.00191032261383642 0.0148465881158529 -0.128670816414487 0.89837625528341 0.999995788545244 -0.0206505705672294 0.0158134215164164 -1.30588883283681 0.200357218477827 0.805175615334228
"CN_astrocyte862" "cg00024269" -0.00090484640167974 0.0137477027864879 -0.0658180072505698 0.947908215728612 0.999995788545244 0.0075394243123262 0.0146429750289234 0.514883368812282 0.609965835175873 0.943078164673232
"CN_astrocyte863" "cg00024280" 0.000847805775455599 0.00286911767601404 0.295493552789172 0.76941400669825 0.999995788545244 -0.00198583573606524 0.00305595917640935 -0.649824039337637 0.520172488649387 0.922866293422557
"CN_astrocyte864" "cg00024304" 0.0286597816781577 0.0120076759897633 2.38678839290721 0.0227037715577355 0.999995788545244 -0.00395788220638013 0.0127896349233213 -0.309460139410479 0.758860177953732 0.969425264432647
"CN_astrocyte865" "cg00024313" -0.00797779098133677 0.0168850689857528 -0.472476066758638 0.639605824384506 0.999995788545244 0.0411996227419299 0.0179846514985062 2.29082130089382 0.028297274575767 0.624241415724666
"CN_astrocyte866" "cg00024361" -0.00700636909557219 0.00761670161132951 -0.919869183945781 0.364121770429256 0.999995788545244 0.000494819358381413 0.00811271331869925 0.0609930782640733 0.951721850175078 0.994747899643994
"CN_astrocyte867" "cg00024367" -0.00697782338804678 0.0116335418626251 -0.5998021471401 0.552614818956921 0.999995788545244 -0.00272453278019325 0.0123911365875457 -0.219877552066667 0.827281366548108 0.979539375245025
"CN_astrocyte868" "cg00024377" 0.000270259617079434 0.00762897055082659 0.0354254371908869 0.971947672625177 0.999995788545244 0.00644297272511524 0.00812578123102443 0.79290501946026 0.433331562429884 0.899701239682122
"CN_astrocyte869" "cg00024396" 0.00588956179768147 0.0031705989436488 1.85755496117829 0.0719109508717957 0.999995788545244 -0.00105822642739536 0.00337707338306816 -0.31335606525492 0.755924480739063 0.968895352932105
"CN_astrocyte870" "cg00024404" -0.00863304703193207 0.00314938162115569 -2.74118797605865 0.00968766154762494 0.999995788545244 -6.83795431477448e-05 0.00335447435483252 -0.0203845777056653 0.98385574763641 0.998154533737804
"CN_astrocyte871" "cg00024416" -0.0040954347450857 0.0144037955550839 -0.284330246803606 0.777881859602903 0.999995788545244 0.0252610295610301 0.0153417936007543 1.64654995487543 0.108864370018639 0.739539322095729
"CN_astrocyte872" "cg00024437" 0.00440662370355488 0.0160902869023684 0.273868559976158 0.785842618003639 0.999995788545244 -0.0106998640688129 0.0171381119434125 -0.624331554382552 0.536577047374863 0.926772028639648
"CN_astrocyte873" "cg00024443" 0.00734661981986209 0.0119731942968394 0.613588958612439 0.543570563382085 0.999995788545244 0.0118738431681805 0.0127529077277831 0.93106948012432 0.358382022024011 0.875941524123278
"CN_astrocyte874" "cg00024456" -0.0129859157841628 0.0121799131371805 -1.06617474508269 0.293857395677358 0.999995788545244 0.0032562845138154 0.0129730884273613 0.251003030777746 0.803322547052883 0.97600130047221
"CN_astrocyte875" "cg00024471" 0.00906360522481643 0.0138689004890796 0.653520099300816 0.517816656103322 0.999995788545244 0.021042512400642 0.0147720653184193 1.42448005387601 0.163422100111414 0.781791976623114
"CN_astrocyte876" "cg00024472" 0.00864506940596676 0.00412593276765706 2.09530060056599 0.0436658107352825 0.999995788545244 -0.00387053007140414 0.004394620063157 -0.880742820944487 0.384640627420199 0.884462997586429
"CN_astrocyte877" "cg00024494" -0.00667565206584172 0.0174922102751148 -0.381635708743955 0.705106364300808 0.999995788545244 0.00734883797031691 0.0186313307930203 0.394434410078208 0.695723680567846 0.959013827952864
"CN_astrocyte878" "cg00024515" -0.00482672515970677 0.0095994533468146 -0.502812502475302 0.618337737648594 0.999995788545244 -0.00100883565218227 0.0102245849966204 -0.0986676381012748 0.921981594825248 0.991277838955781
"CN_astrocyte879" "cg00024516" 0.0225283841600435 0.0188977062290787 1.1921226781152 0.241467535446803 0.999995788545244 0.0084914247742221 0.0201283548760092 0.421863824765081 0.675779983866446 0.955484826851146
"CN_astrocyte880" "cg00024674" -0.0131487599759333 0.0129488322898148 -1.01543982357975 0.317068112942277 0.999995788545244 0.020440433696025 0.0137920808165736 1.48204132268876 0.147539147298171 0.77040751517297
"CN_astrocyte881" "cg00024701" -0.00625848594361283 0.00344794082958895 -1.81513728133175 0.0783326729505463 0.999995788545244 0.00105534985579736 0.00367247621315317 0.287367376817193 0.775575285220381 0.971896297131235
"CN_astrocyte882" "cg00024705" -0.0029051316514118 0.00940810358356198 -0.308790355634233 0.759365247529896 0.999995788545244 0.00320985944545125 0.010020774232843 0.320320503273185 0.75068575420202 0.96808344383124
"CN_astrocyte883" "cg00024720" 0.00878366772455595 0.019886675885775 0.441686070362265 0.661512916343284 0.999995788545244 0.0140807430960591 0.0211817278076382 0.664758948086454 0.510688693879435 0.920704371445306
"CN_astrocyte884" "cg00024722" 0.003306667658534 0.00299814589348817 1.10290418678955 0.277814358247752 0.999995788545244 0.00610931197646132 0.00319338991635503 1.91311181424239 0.0641856571740836 0.691144709944433
"CN_astrocyte885" "cg00024740" 0.0290704969181942 0.0135678298390213 2.14260476900933 0.0393895016962283 0.999995788545244 -0.016009122487734 0.0144513884694059 -1.10779130473351 0.275727559942708 0.843241524014633
"CN_astrocyte886" "cg00024790" -0.000980648044295792 0.00276883844802212 -0.354173081133102 0.725396327602289 0.999995788545244 -0.00343726916657568 0.00294914960580614 -1.16551196989415 0.251923503483492 0.832843162219382
"CN_astrocyte887" "cg00024792" 0.00133546524945889 0.0076605137107081 0.17433103051459 0.862639234458153 0.999995788545244 -0.0111795459411251 0.00815937853158086 -1.37014674559523 0.179621201417637 0.793030792292902
"CN_astrocyte888" "cg00024812" -0.00158310004186793 0.00203622282902203 -0.777468958359666 0.442258529426985 0.999995788545244 0.00429835520695664 0.00216882489400329 1.98188208685792 0.0556232394053773 0.678030614077571
"CN_astrocyte889" "cg00024870" 0.0138812856731863 0.0152699268392503 0.909060391665096 0.369717498377567 0.999995788545244 -0.0150437620990264 0.0162643287299166 -0.92495438015557 0.361508386262649 0.877129805536595
"CN_astrocyte890" "cg00024937" -0.00955657349914646 0.0143430429560628 -0.666286333271206 0.509724138110788 0.999995788545244 0.0190547024744531 0.0152770846959848 1.24727347223918 0.220820613690194 0.816861588392689
"CN_astrocyte891" "cg00024967" -0.0280849904716598 0.0158247511001488 -1.77475085035592 0.084893610261491 0.999995788545244 0.0166053169560309 0.0168552840279728 0.985169809566719 0.331499850809779 0.866453297469958
"CN_astrocyte892" "cg00024989" 0.0136178828206575 0.0125229011018622 1.0874383427521 0.284492196464718 0.999995788545244 -0.0120681410670328 0.0133384123131084 -0.904765933436679 0.371956164635267 0.880768294627154
"CN_astrocyte893" "cg00024998" 0.00486583194175456 0.0198191137988496 0.24551208450284 0.80753591630007 0.999995788545244 -0.0102419235849849 0.021109765970296 -0.485174662731768 0.63066408081192 0.946704544272904
"CN_astrocyte894" "cg00025002" 0.0111816847295263 0.00600202921175175 1.86298405673085 0.0711224564561394 0.999995788545244 -0.0201771980874262 0.00639289088770018 -3.15619309665472 0.00334010913869923 0.515210568944195
"CN_astrocyte895" "cg00025063" -0.010041884658651 0.010334722010161 -0.971664709392073 0.338079656683943 0.999995788545244 0.00925064204500072 0.0110077355232316 0.840376481200647 0.406568496334092 0.891581308499014
"CN_astrocyte896" "cg00025138" 0.00131818355544326 0.00388268006034697 0.339503522040255 0.736318720851748 0.999995788545244 -0.000874166055881024 0.004135526353162 -0.211379636164727 0.833852980892486 0.980503727507807
"CN_astrocyte897" "cg00025155" 0.00215932151923523 0.00631754744298663 0.341797436223827 0.734607015788075 0.999995788545244 -0.00713625046207696 0.0067289561673252 -1.06052859977444 0.29638004973547 0.85207373346948
"CN_astrocyte898" "cg00025185" -0.0142014874922444 0.0187821844950246 -0.756114790375228 0.454787605465444 0.999995788545244 -0.0279468555522748 0.0200053101831378 -1.39697186879066 0.171473855611633 0.787239808905621
"CN_astrocyte899" "cg00025197" 0.00697828931785277 0.011783190118312 0.592224113146403 0.557618719870891 0.999995788545244 -0.00553489962970528 0.0125505301753456 -0.441009228484873 0.661998000372848 0.952954767181279
"CN_astrocyte900" "cg00025211" 0.00386946373927245 0.0110310343442597 0.350779774453881 0.727917769420503 0.999995788545244 -0.00190836473664134 0.0117493928225558 -0.162422413265285 0.87193470227077 0.985275625240468
"CN_astrocyte901" "cg00025216" -0.0190883149745632 0.0168365048423642 -1.13374570038628 0.264832276427096 0.999995788545244 -0.0108523819933917 0.0179329247809602 -0.605165198981591 0.549087464469991 0.930054494927542
"CN_astrocyte902" "cg00025278" -0.00432251600495406 0.0149981860995166 -0.288202585050827 0.774941340596791 0.999995788545244 -0.0259570018436905 0.015974891801576 -1.62486245078228 0.113427508376444 0.743858752419049
"CN_astrocyte903" "cg00025328" 0.00319294267135157 0.0160521034017124 0.19891117017169 0.843516958569205 0.999995788545244 -0.00709909971438806 0.0170974418725427 -0.415214145327127 0.680593808057341 0.956441263981986
"CN_astrocyte904" "cg00025331" -0.00712781728354355 0.0172960126345545 -0.412107543752795 0.682847416440055 0.999995788545244 -0.00249216142958088 0.0184223564504645 -0.135279188429667 0.893188870279474 0.987791261678608
"CN_astrocyte905" "cg00025347" -0.0293250037751824 0.0130575657996399 -2.24582469850477 0.0313244886045693 0.999995788545244 0.017270456236926 0.0139078952252718 1.24177353633957 0.222818364711982 0.818139384733036
"CN_astrocyte906" "cg00025354" 0.0116948668610122 0.0129074102507548 0.906058352048455 0.371281515511838 0.999995788545244 -0.0153922324458975 0.0137479613085348 -1.11960108851498 0.270730968481309 0.840864894000595
"CN_astrocyte907" "cg00025357" -0.0169241389676248 0.0134960433666124 -1.25400745299123 0.218392922890688 0.999995788545244 0.0329905202740439 0.0143749271478874 2.29500434573628 0.0280296749463706 0.623368647286044
"CN_astrocyte908" "cg00025405" 0.0186447878820416 0.0102860419633047 1.81262996481607 0.078727071673601 0.999995788545244 -0.00788101012306326 0.0109558853544001 -0.719340324230216 0.476846822527619 0.911867282520943
"CN_astrocyte909" "cg00025436" 0.00661755165655913 0.00333711154939701 1.9830178160376 0.0554905972032486 0.999995788545244 0.00395823269588796 0.00355442955419287 1.11360561112225 0.273259433167669 0.842238215003302
"CN_astrocyte910" "cg00025439" -0.0606442677386004 0.0330556298812391 -1.83461237787574 0.0753260871993558 0.999995788545244 0.00494281585398229 0.0352082650049764 0.140387941674594 0.889181900210526 0.987215844025472
"CN_astrocyte911" "cg00025496" -0.00569073707684643 0.0097991272895656 -0.580739172855331 0.565246072245193 0.999995788545244 -0.00401439905946411 0.0104372620236873 -0.384621852968091 0.702912971448962 0.960221433979265
"CN_astrocyte912" "cg00025518" -0.0494457439081663 0.0151245378651284 -3.26923998267544 0.00247211789533148 0.999995788545244 0.0319672618433319 0.0161094717948625 1.98437678468927 0.0553322446055779 0.677555966442004
"CN_astrocyte913" "cg00025526" 0.0061874064378497 0.00646443745715405 0.957145378675175 0.345250706624023 0.999995788545244 -0.00160042774170344 0.00688541189253673 -0.232437473121714 0.817591745996472 0.978081343728958
"CN_astrocyte914" "cg00025590" 0.0025944420594596 0.00639875449433777 0.405460478559603 0.687679277586352 0.999995788545244 0.00675338724882198 0.00681545155085037 0.990893589138544 0.328737436652232 0.86515335864453
"CN_astrocyte915" "cg00025591" -0.0134731696709328 0.0117569823298425 -1.14597175473626 0.259808692720963 0.999995788545244 0.0189517539363131 0.0125226156940623 1.51340218364277 0.139418695412241 0.76381694700604
"CN_astrocyte916" "cg00025626" -0.000641648585027154 0.0184861780318266 -0.034709640030647 0.972514253954846 0.999995788545244 0.0122307675155219 0.0196900273088768 0.621165594321343 0.538633189825087 0.927355603217571
"CN_astrocyte917" "cg00025643" -0.0254648552488749 0.0133782455249564 -1.90345252681837 0.0654750878337129 0.999995788545244 0.016358328664666 0.0142494581236716 1.14799654293458 0.258983418204715 0.836336666635011
"CN_astrocyte918" "cg00025647" 4.56014470482706e-05 0.0186592265362565 0.0024439087525768 0.998064328207528 0.999995788545244 -0.00542144628164078 0.019874345006787 -0.272786161244025 0.786667616233522 0.97362103864027
"CN_astrocyte919" "cg00025663" 0.00794537560379907 0.0121956385161257 0.651493203352436 0.519107865447289 0.999995788545244 -0.015354876924285 0.0129898378679618 -1.18206840457619 0.2453799842276 0.829870337279772
"CN_astrocyte920" "cg00025680" 0.0192188926343556 0.0149350493021495 1.28683154943382 0.20684568560328 0.999995788545244 0.00850784926576785 0.0159076434356771 0.534827757497174 0.596249653801308 0.940332835441846
"CN_astrocyte921" "cg00025715" 0.0146240954390609 0.00788148043820707 1.85550107669717 0.0722111905025215 0.999995788545244 -0.00323626422698593 0.00839473496336018 -0.38551118541693 0.702260233889405 0.960083499415394
"CN_astrocyte922" "cg00025751" 0.00195212944941565 0.0109372273331092 0.17848485634985 0.859401494154225 0.999995788545244 -0.01325991901595 0.0116494769498351 -1.13824157711541 0.262976887233001 0.83807119837117
"CN_astrocyte923" "cg00025795" -0.001218682915157 0.0106306496030478 -0.114638612000494 0.909405910124197 0.999995788545244 -0.0113047213052949 0.0113229343910212 -0.998391487127162 0.325142445184961 0.863694450192721
"CN_astrocyte924" "cg00025823" -0.00320741698901466 0.0129971583529599 -0.246778326608926 0.806563767818419 0.999995788545244 -0.0172808649414653 0.0138435539497123 -1.24829686106901 0.220450371135159 0.816606902464016
"CN_astrocyte925" "cg00025877" 0.00322276298612937 0.00437038758408285 0.73740896525215 0.465932558850858 0.999995788545244 0.00337861059835147 0.00465499416552275 0.725803401296436 0.472926119998604 0.910853273662954
"CN_astrocyte926" "cg00025972" 0.000144137754440498 0.010170816431881 0.014171699529321 0.988775832192595 0.999995788545244 -0.000492482181867786 0.0108331561533448 -0.0454606372230433 0.96400611431895 0.996007501879571
"CN_astrocyte927" "cg00025981" -0.000949793777326502 0.00279320537811379 -0.340037214867417 0.735920360026326 0.999995788545244 0.00290451834856468 0.00297510334909004 0.976274773598387 0.335823806312604 0.868116308378147
"CN_astrocyte928" "cg00025982" 0.00959840508524738 0.0103077497663754 0.931183362304546 0.358323968364389 0.999995788545244 -0.00894186697594202 0.0109790068040877 -0.814451355710316 0.421054569740099 0.896141930038304
"CN_astrocyte929" "cg00025991" 0.0101055541124178 0.00969438330978337 1.04241330154746 0.304575816798038 0.999995788545244 -0.0178055356701727 0.0103256969495655 -1.724390688313 0.0937194296606799 0.725005608870862
"CN_astrocyte930" "cg00026030" -0.00127009769698992 0.00346434048723937 -0.366620342794892 0.716174012335866 0.999995788545244 0.00788110512256919 0.00368994384255915 2.13583335108516 0.0399779504572801 0.651575711993333
"CN_astrocyte931" "cg00026104" -0.000398426186537909 0.00323274327343039 -0.123247085474599 0.902637133219339 0.999995788545244 -0.00396401347624331 0.00344326465031574 -1.15123694482206 0.257666627593747 0.835650127303782
"CN_astrocyte932" "cg00026119" 0.00205039185420057 0.00647674770304418 0.3165773854734 0.753499893993235 0.999995788545244 -0.00587352480847661 0.00689852380119286 -0.851417633358167 0.400494521268518 0.889850292498257
"CN_astrocyte933" "cg00026141" -0.0153245487349476 0.00990010557160055 -1.54791770896945 0.130900949454759 0.999995788545244 0.0139681572530627 0.0105448161718432 1.32464682412961 0.194123363213339 0.80179315069934
"CN_astrocyte934" "cg00026183" -0.00358211124378179 0.00850235814988759 -0.421307968993184 0.676181851518603 0.999995788545244 -0.0133967397644538 0.00905604521783331 -1.4793145840386 0.148262693364415 0.771088682531874
"CN_astrocyte935" "cg00026222" -0.00228063938965541 0.00409403176063642 -0.557064410585053 0.581132331765229 0.999995788545244 0.00460520105972483 0.00436064161188732 1.05608336332223 0.298376767964432 0.852843248100562
"CN_astrocyte936" "cg00026230" 0.00455868252247281 0.00400606379151534 1.13794556445354 0.263098758807703 0.999995788545244 -0.00395997100156318 0.00426694502888792 -0.928057655946707 0.359919600628552 0.876345326283563
"CN_astrocyte937" "cg00026239" 0.00234277439210043 0.0106827066603088 0.219305319016661 0.827723495396121 0.999995788545244 -0.00465849466930384 0.011378381486539 -0.409416284276897 0.684802116275499 0.957297344606228
"CN_astrocyte938" "cg00026290" 0.00436806342985144 0.0125854302832612 0.347073030602777 0.7306756342189 0.999995788545244 -0.00965563560506332 0.0134050134941221 -0.720300327134859 0.476263281724592 0.911758347624956
"CN_astrocyte939" "cg00026302" 0.00872237237129768 0.0125586999744479 0.694528286291122 0.492069988543295 0.999995788545244 0.0087014705076662 0.0133765424651402 0.650502215377598 0.519739793838488 0.922767448250726
"CN_astrocyte940" "cg00026327" -0.000439799518552451 0.00925764278801331 -0.0475066416606502 0.962387398196441 0.999995788545244 -0.00856104297168163 0.00986051519129492 -0.868214571510372 0.391364070646218 0.88696811439333
"CN_astrocyte941" "cg00026341" 0.0177294213740146 0.0263817754326261 0.672032912238681 0.506104069492645 0.999995788545244 -0.0192038386459368 0.028099798553857 -0.683415527308144 0.49897547442337 0.918083028887633
"CN_astrocyte942" "cg00026346" 0.0180436045266232 0.0127123017540591 1.41938138943735 0.164891608649521 0.999995788545244 -0.0169374203443237 0.0135401470366222 -1.25090372346127 0.219509359550268 0.816037417748463
"CN_astrocyte943" "cg00026362" 0.0118477877532025 0.00915746219105108 1.2937850581333 0.204459983995856 0.999995788545244 -0.0163637485204362 0.00975381067473075 -1.677677480744 0.102581050161805 0.734301547579286
"CN_astrocyte944" "cg00026363" -0.018323653178199 0.018308194263567 -1.00084437134593 0.323972190446492 0.999995788545244 0.0254855035721332 0.0195004529549171 1.30691854343347 0.200011099495215 0.805066539323095
"CN_astrocyte945" "cg00026374" -0.000795394572637322 0.00242407508122218 -0.328122911207972 0.744830938101646 0.999995788545244 -0.00274953685442609 0.00258193470093486 -1.06491339747305 0.294419647224577 0.85129698206548
"CN_astrocyte946" "cg00026375" -0.00320948195470836 0.00499361680422926 -0.642716908512113 0.524718676268811 0.999995788545244 0.00727500765360938 0.0053188090624282 1.36778883547441 0.180351488424532 0.793408831439185
"CN_astrocyte947" "cg00026401" 0.00740784554397686 0.0116990988491302 0.633197961612881 0.530840761072223 0.999995788545244 -0.00551343642945943 0.0124609627491434 -0.442456697805188 0.660960798070828 0.952780312741716
"CN_astrocyte948" "cg00026412" 0.02470848213486 0.01304026963377 1.89478307034949 0.0666513179670683 0.999995788545244 -0.00717993284463357 0.0138894727056071 -0.516933435618119 0.60854922392798 0.942850441722354
"CN_astrocyte949" "cg00026455" 0.0066895237584279 0.00889805737144079 0.751795979636926 0.457346746248302 0.999995788545244 -0.0200056106884305 0.00947751300122636 -2.11085025004364 0.0422169415669695 0.654856500870381
"CN_astrocyte950" "cg00026457" -0.00612702807469796 0.00782012358470539 -0.783495044334236 0.438760515645753 0.999995788545244 0.0059876184289102 0.00832938245409868 0.718855024595952 0.477141969005004 0.9119159531689
"CN_astrocyte951" "cg00026458" 0.00496792399631 0.0117665946773585 0.422205755575941 0.675532825703629 0.999995788545244 -0.00342797868549948 0.0125328540129169 -0.273519398053027 0.786108719860915 0.973580595248372
"CN_astrocyte952" "cg00026472" -0.00613972649274092 0.00883141598213978 -0.695214278792619 0.49164547331418 0.999995788545244 0.014552264198606 0.00940653181880026 1.54703821545804 0.131112637272664 0.75782010057645
"CN_astrocyte953" "cg00026474" 0.0326056186378057 0.015332998093354 2.12649988210318 0.0408018081691455 0.999995788545244 -0.0251447993086758 0.0163315072842705 -1.53964963986477 0.132901982069449 0.759322872486528
"CN_astrocyte954" "cg00026546" 0.00672864122225297 0.0115479388473115 0.582670319891715 0.563959906633813 0.999995788545244 -0.0212594793358003 0.0122999589679022 -1.72841872003628 0.0929862615968832 0.724213574798482
"CN_astrocyte955" "cg00026553" -0.000841693323151458 0.0089647419508574 -0.093889297401467 0.925748217320571 0.999995788545244 -0.000260072109751657 0.00954854018637698 -0.0272368450753032 0.978430071403703 0.99754961893687
"CN_astrocyte956" "cg00026554" 0.00911954208898896 0.00904811034584298 1.00789465870946 0.320624519480341 0.999995788545244 -0.00851373730246296 0.00963733766366717 -0.883411747059544 0.383217902244662 0.883971203394863
"CN_astrocyte957" "cg00026570" -0.00270855868446049 0.00901374178923775 -0.300492153846082 0.765631572698979 0.999995788545244 -0.00118807230132541 0.00960073097206447 -0.123748108845293 0.90224340489255 0.988840701995896
"CN_astrocyte958" "cg00026603" -0.0246246096190798 0.0142638662813826 -1.72636290423027 0.0933598509806828 0.999995788545244 0.0393830804798685 0.0151927519104845 2.59222823566876 0.0139555489945693 0.575952834065886
"CN_astrocyte959" "cg00026703" -0.0147488253485927 0.00787075283941162 -1.87387733416556 0.0695626812176253 0.999995788545244 0.00723297562620142 0.00838330876629133 0.86278292114024 0.394302060002299 0.888043135494791
"CN_astrocyte960" "cg00026729" -0.00575877631500012 0.00489509069218784 -1.17643914630441 0.247590697846895 0.999995788545244 0.0063464511860082 0.00521386677347084 1.21722542246383 0.231899885318841 0.823068194095375
"CN_astrocyte961" "cg00026731" 0.00363474530427903 0.00341097722222489 1.06560233841379 0.294112455312599 0.999995788545244 -0.00385668138440233 0.00363310547696423 -1.06153851267344 0.295927720234924 0.851882187225138
"CN_astrocyte962" "cg00026776" -0.00464433158240864 0.00922869211492843 -0.503249162998506 0.618033972796019 0.999995788545244 0.00742472632115046 0.00982967920439324 0.755337602251768 0.45524751091192 0.905859144956745
"CN_astrocyte963" "cg00026803" -0.00813920386348266 0.0124503947007431 -0.653730589199461 0.517682665626513 0.999995788545244 0.00182391140921878 0.0132611841799786 0.13753759728128 0.891417165159968 0.98751946744417
"CN_astrocyte964" "cg00026853" 0.00120031442948209 0.00259743006864048 0.462116167812881 0.646941584625683 0.999995788545244 0.00107815525353862 0.0027665788404925 0.389707040970026 0.699183729797261 0.959500696857624
"CN_astrocyte965" "cg00026857" 0.00219477937801644 0.0170185134671601 0.128964223711525 0.89814584084912 0.999995788545244 -0.0156940575569744 0.0181267860965072 -0.865793719494402 0.392671795354086 0.887387111647111
"CN_astrocyte966" "cg00026891" 0.0203605399848596 0.0128283546265663 1.58715132045811 0.121736087529507 0.999995788545244 -0.0300864300903312 0.0136637574565264 -2.20191482365348 0.0345551023535341 0.640004306492631
"CN_astrocyte967" "cg00026909" 0.030128469560554 0.0198276955021009 1.5195144366304 0.137878631850729 0.999995788545244 0.0097961693042022 0.0211189065276943 0.463857789765583 0.645705821043666 0.949659119196982
"CN_astrocyte968" "cg00026919" -0.005281789661102 0.0119545129929167 -0.441823909031808 0.661414147292 0.999995788545244 -0.00280741662218918 0.0127330098676754 -0.220483346150246 0.826813369491151 0.979467476594715
"CN_astrocyte969" "cg00026920" -0.02033333648643 0.0100132966108298 -2.03063359417903 0.0501718623812105 0.999995788545244 -0.000679293848809374 0.0106653783913408 -0.063691490717375 0.949588870836545 0.994516904524087
"CN_astrocyte970" "cg00026958" -0.0130564410861161 0.0162025108426725 -0.80582825790984 0.425942183940843 0.999995788545244 0.010888149248214 0.0172576440849667 0.630917476024364 0.532313052895549 0.925933489021971
"CN_astrocyte971" "cg00026974" 0.000717103759943227 0.00790784368165855 0.0906825917166873 0.928276947895313 0.999995788545244 0.00191343527283248 0.00842281502310083 0.22717289499824 0.821649769013062 0.978699974121086
"CN_astrocyte972" "cg00027029" 0.00438120264571572 0.00866683380290209 0.505513633392701 0.616459778661635 0.999995788545244 -0.00963107259508537 0.00923123178662671 -1.0433139171132 0.304164680086986 0.855142052358714
"CN_astrocyte973" "cg00027038" -0.000323603006274371 0.0128675220994419 -0.0251488207110526 0.980083286275073 0.999995788545244 -0.000369786107854976 0.0137054755774497 -0.0269809030533317 0.97863271108965 0.997573288424596
"CN_astrocyte974" "cg00027081" 0.0184436118044195 0.0217141689859787 0.84938142538768 0.401610380420769 0.999995788545244 -0.024816151476578 0.0231282301613343 -1.0729809978312 0.290836461041478 0.849711750531004
"CN_astrocyte975" "cg00027083" -0.000536759762063962 0.00245699717032531 -0.218461693219164 0.828375416513628 0.999995788545244 -0.000924868646261464 0.00261700072877412 -0.353407867293449 0.725964659634753 0.96410085687677
"CN_astrocyte976" "cg00027114" 0.00440488322476545 0.0138236108534916 0.318649249566575 0.751941805735031 0.999995788545244 0.00353819409867892 0.0147238263498234 0.240303981764995 0.811537650290995 0.97731590433374
"CN_astrocyte977" "cg00027155" 0.00453497407799762 0.0704208218559133 0.0643981986929455 0.949030310182844 0.999995788545244 -0.00241586661337137 0.0750067376322609 -0.0322086613767386 0.974493987777628 0.997114292760498
"CN_astrocyte978" "cg00027162" 0.010224702650307 0.0139343088496508 0.73377895959032 0.468113544926723 0.999995788545244 -0.015173837145888 0.0148417331753263 -1.02237636040471 0.313822509649554 0.859291341654811
"CN_astrocyte979" "cg00027232" 0.0147398729702156 0.0069518238717947 2.12028860944234 0.0413583663543088 0.999995788545244 -0.0107735211655802 0.00740453768466779 -1.45498903839579 0.154843440300996 0.775901470421822
"CN_astrocyte980" "cg00027294" -0.0131687851583649 0.0066141804356401 -1.99099272940994 0.0545669341441384 0.999995788545244 0.00270423542513011 0.00704490637163489 0.383856829668916 0.703474653777069 0.960354624274452
"CN_astrocyte981" "cg00027400" 0.00229484733904959 0.00405824042320635 0.565478409294555 0.575461404453143 0.999995788545244 0.00556577472556152 0.0043225194857125 1.28762281904302 0.206573146673655 0.80871637535582
"CN_astrocyte982" "cg00027420" 0.00842802240946482 0.0183821579312246 0.458489282977418 0.649518295356913 0.999995788545244 -0.0136701030117198 0.0195792332540971 -0.698193991271809 0.489803912516926 0.915586412015139
"CN_astrocyte983" "cg00027466" -0.0230051495250342 0.0174082827877208 -1.32150596388871 0.195156679461164 0.999995788545244 0.00418372538577226 0.018541937814336 0.225635822299951 0.822835516095442 0.97884446763115
"CN_astrocyte984" "cg00027499" 0.000719619423588709 0.002909180477569 0.247361560802871 0.806116098757656 0.999995788545244 -0.00265092789822047 0.00309863093123771 -0.855515857502136 0.398254567250887 0.889306398182789
"CN_astrocyte985" "cg00027570" -0.00893020881847617 0.00850507362474972 -1.04998606860843 0.30113079374843 0.999995788545244 -0.0098505064119579 0.00905893752873169 -1.0873798809977 0.284517652562726 0.847240712235594
"CN_astrocyte986" "cg00027586" -0.00249057580453327 0.0122828380621898 -0.202768756855958 0.8405243402212 0.999995788545244 0.0107769750161947 0.0130827159869742 0.823756705176878 0.415818998643369 0.894547593935288
"CN_astrocyte987" "cg00027637" 0.0116934143037467 0.0223994925248325 0.522039251147462 0.605027738602824 0.999995788545244 -0.0214841025932979 0.0238581830576124 -0.900491983879004 0.374192837931794 0.881301642338806
"CN_astrocyte988" "cg00027650" -0.0190246877063243 0.0191771300171066 -0.992050827697036 0.328180829189929 0.999995788545244 0.0157408001347318 0.0204259751849528 0.770626615973152 0.446250503478761 0.903098081288564
"CN_astrocyte989" "cg00027662" 0.0145817782095863 0.00911824288800019 1.59918729833094 0.119031874801641 0.999995788545244 -0.0187684672787367 0.00971203734836888 -1.93249537718148 0.0616640664439378 0.687282676282445
"CN_astrocyte990" "cg00027669" 0.00380438194097423 0.00976033346066573 0.389779914416442 0.699130342576329 0.999995788545244 0.00430904797591751 0.010395941879029 0.414493273053964 0.681116482831838 0.956564630598108
"CN_astrocyte991" "cg00027674" -0.0185976759752979 0.0126503664993578 -1.47012942085449 0.150720843690184 0.999995788545244 -0.000397983744032411 0.0134741784597562 -0.0295367725179746 0.976609192381757 0.997355693120123
"CN_astrocyte992" "cg00027712" -0.0104862033742583 0.0115186438137154 -0.9103678821783 0.369037654660417 0.999995788545244 0.0210872097590719 0.0122687561951859 1.71877323369962 0.0947499795450216 0.726298947409939
"CN_astrocyte993" "cg00027729" -0.00426549784137356 0.00837863632718339 -0.509092133231122 0.613975863284321 0.999995788545244 -0.00210649664940197 0.00892426643351373 -0.236041434340344 0.814816688021438 0.977737863007609
"CN_astrocyte994" "cg00027745" 0.00772700775020199 0.00320454218355357 2.41126729111532 0.0214476202518269 0.999995788545244 -0.00883315547611377 0.00341322706067127 -2.58791909213815 0.0141016101888007 0.576614487730786
"CN_astrocyte995" "cg00027808" 0.00169609497901912 0.00192252929494912 0.882220616078574 0.383852442276078 0.999995788545244 0.00187269390440754 0.00204772745639967 0.91452302334224 0.366882540399303 0.87887030121514
"CN_astrocyte996" "cg00027842" -0.00093648121207944 0.00925737749727466 -0.101160529788824 0.920017242875362 0.999995788545244 -0.0131086998352748 0.00986023262440196 -1.32945137651556 0.192550829610014 0.800975754247447
"CN_astrocyte997" "cg00027940" -0.0145191982015929 0.0129474003138182 -1.12139872481561 0.269976127648336 0.999995788545244 0.00604458357025483 0.0137905555880254 0.438313274013662 0.663931626189152 0.953358583366408
"CN_astrocyte998" "cg00027948" 0.0307766668511231 0.0117717539959012 2.61445039217089 0.0132242134572419 0.999995788545244 -0.0225327215261732 0.0125383493144781 -1.79710430464355 0.0812069951444366 0.712577431346871
"CN_astrocyte999" "cg00027990" -0.0103562686279877 0.00906631335679706 -1.14228002280812 0.261318280899674 0.999995788545244 -0.00427242943734471 0.0096567260836084 -0.442430426249416 0.660979617232994 0.952780312741716
"CN_astrocyte1000" "cg00027995" 0.0119942760642644 0.00754767749949662 1.58913467951755 0.12128704882801 0.999995788545244 0.00471969109346009 0.00803919424706521 0.58708509191491 0.561025161219231 0.932676177612212
"CN_astrocyte1001" "cg00028013" -0.00421921643156007 0.008585394298015 -0.491441194790038 0.626272109725214 0.999995788545244 0.0198777105923344 0.00914448881182216 2.17373666274665 0.0367817976153541 0.645327365113962
"CN_astrocyte1002" "cg00028014" 0.0220469686428057 0.0211509120094418 1.0423649170761 0.304597915518609 0.999995788545244 -0.0214884830825807 0.0225282929958026 -0.953844265368191 0.346895152782914 0.871994172877917
"CN_astrocyte1003" "cg00028022" 0.0644941822287043 0.0556598408846645 1.15872020479444 0.2546442366096 0.999995788545244 0.00227885398600327 0.0592844981336845 0.0384392894895482 0.969562256880358 0.996592488112496
"CN_astrocyte1004" "cg00028034" 0.00194111536903271 0.0134838033569997 0.143959038680658 0.886382715359839 0.999995788545244 0.0079542474987214 0.0143618900494066 0.553844060312246 0.583310013507983 0.937570709122948
"CN_astrocyte1005" "cg00028056" -0.0152641888375251 0.0123334316943038 -1.23762706243184 0.224333406554496 0.999995788545244 0.00393951646804745 0.0131366043567749 0.299888491809205 0.766088055162642 0.97053530879017
"CN_astrocyte1006" "cg00028135" 0.0031439472521048 0.0113172502748522 0.277801336521725 0.782847198674349 0.999995788545244 0.00190677359474029 0.0120542475891765 0.158182713656254 0.875248606700017 0.985608529047209
"CN_astrocyte1007" "cg00028184" 0.00320279831890404 0.00552270513299474 0.579932884659966 0.565783504745018 0.999995788545244 -0.00628268383935468 0.00588235246357172 -1.06805633940879 0.29302006507995 0.8505234823276
"CN_astrocyte1008" "cg00028211" -0.0292422034207861 0.0159793642696169 -1.82999792278264 0.0760294348033324 0.999995788545244 0.00377716039322579 0.0170199658526257 0.221925262713913 0.825699697438242 0.979249671200383
"CN_astrocyte1009" "cg00028232" 0.00849855297382026 0.0170387048561446 0.498779281968457 0.621146682090901 0.999995788545244 -0.00050394355756501 0.0181482923808145 -0.0277680977907186 0.978009461725811 0.997503409476955
"CN_astrocyte1010" "cg00028250" -0.0177658269115496 0.0094693071881444 -1.87614854588227 0.069241194543439 0.999995788545244 0.00458952305010505 0.0100859635133723 0.455040616002638 0.651972461427625 0.950849304726408
"CN_astrocyte1011" "cg00028251" -0.0068639609973224 0.0107608185675658 -0.637866065134774 0.527833757594181 0.999995788545244 -0.0247638411132771 0.0114615801652702 -2.1605957255627 0.0378632028287653 0.647781122743114
"CN_astrocyte1012" "cg00028299" -0.0330828165206446 0.0225380325346964 -1.46786621546113 0.151331483118975 0.999995788545244 0.0466536890591418 0.024005745012977 1.94343849915601 0.060278659226936 0.685054128516896
"CN_astrocyte1013" "cg00028302" -0.00948368106599157 0.0137750128440845 -0.688469852865813 0.49582805460484 0.999995788545244 0.0127585608552311 0.0146720635608502 0.869581896392203 0.390626674639622 0.886828743915884
"CN_astrocyte1014" "cg00028318" -0.00205869088643443 0.00669609319125134 -0.307446570356007 0.760378890386787 0.999995788545244 0.00245333225396752 0.0071321534160025 0.343981980037467 0.732978201516391 0.965234658250161
"CN_astrocyte1015" "cg00028336" 0.0139501889916335 0.0139890159059994 0.997224471354755 0.325700228061056 0.999995788545244 -0.0219203276958681 0.0149000028420815 -1.47116265199355 0.150442718759495 0.772915512793002
"CN_astrocyte1016" "cg00028338" -0.00484208225020848 0.01306100944593 -0.370728026057537 0.713139970584736 0.999995788545244 0.0345194887446097 0.0139115631272783 2.4813522699633 0.0181928907838115 0.593801410820846
"CN_astrocyte1017" "cg00028429" -0.0102882983012939 0.0112497336909282 -0.91453705340513 0.366875277446206 0.999995788545244 -0.0063706283777652 0.0119823342180634 -0.5316683929715 0.598412613654514 0.940801387756121
"CN_astrocyte1018" "cg00028431" 0.0171721419715594 0.0189950904038501 0.904030547181748 0.372340394218434 0.999995788545244 0.00513790871007431 0.0202320808629277 0.253948604935085 0.801064768330951 0.9756323044005
"CN_astrocyte1019" "cg00028455" -0.0024533634620262 0.00203320014075499 -1.20665123558136 0.235895317632457 0.999995788545244 0.00130934158544959 0.00216560536347502 0.60460765730122 0.549453626386844 0.930064672466179
"CN_astrocyte1020" "cg00028467" 0.0195716793198534 0.0103873879905075 1.88417717117517 0.0681149511398325 0.999995788545244 0.00352876571482478 0.0110638311958734 0.318946091308854 0.75171866038194 0.968201892485688
"CN_astrocyte1021" "cg00028480" -0.00295214651503031 0.00613571480536888 -0.481141416880576 0.633498067700479 0.999995788545244 0.00543438487577861 0.00653528229952114 0.831545544126963 0.41146769365009 0.893213425552483
"CN_astrocyte1022" "cg00028487" 0.000286055204084901 0.00262097591555042 0.109140722120992 0.913732489628916 0.999995788545244 -0.000180605459484739 0.00279165803035365 -0.0646946930895616 0.948795977735436 0.994347323422115
"CN_astrocyte1023" "cg00028507" 0.0279490605059826 0.0216490228251395 1.29100794672022 0.205410272993893 0.999995788545244 0.0146479850062638 0.0230588415790226 0.635243750474854 0.52952182959163 0.925154597455432
"CN_astrocyte1024" "cg00028515" 0.00217667947295638 0.0122697073047081 0.177402721915066 0.860244738995494 0.999995788545244 -0.0040657882799429 0.0130687301337082 -0.311108136624232 0.757617916490409 0.96916920059835
"CN_astrocyte1025" "cg00028550" -0.00801258758990942 0.0115402575830534 -0.694316182480682 0.492201287079118 0.999995788545244 0.00933855238117954 0.0122917774875147 0.759739784637748 0.452646109672327 0.904897420229478
"CN_astrocyte1026" "cg00028595" 0.00387789971603843 0.0145922171253171 0.265751234561223 0.792035655651008 0.999995788545244 0.0126921771187118 0.0155424854829316 0.816611804633828 0.419835422921933 0.89572786583192
"CN_astrocyte1027" "cg00028598" 0.000597582447839161 0.00372314644162029 0.160504685273432 0.873433381600571 0.999995788545244 0.0044009945165448 0.00396560365177907 1.10979182565822 0.274876567920877 0.842848016259751
"CN_astrocyte1028" "cg00028636" -0.002066738318656 0.00366684243807084 -0.563628886040526 0.576705614992933 0.999995788545244 0.0109155713513232 0.00390563304208477 2.79482768445052 0.00847443846965339 0.542038051133664
"CN_astrocyte1029" "cg00028677" 0.00872720933850745 0.00646082718799002 1.35078823261677 0.185685228491496 0.999995788545244 -0.0111287730468018 0.00688156651691009 -1.61718600255553 0.115079916555938 0.74488219823827
"CN_astrocyte1030" "cg00028678" -0.00051811740019689 0.0101862088951536 -0.0508645959973784 0.959731074499668 0.999995788545244 -0.019130772684137 0.0108495509982753 -1.7632778247854 0.0868400669724307 0.718213433037664
"CN_astrocyte1031" "cg00028749" -0.00175662098207386 0.00323560365687061 -0.542903633559623 0.590737736837692 0.999995788545244 0.000267466799130403 0.00344631130646907 0.0776095875692776 0.938593553749848 0.99333103294092
"CN_astrocyte1032" "cg00028757" -0.00346610297777169 0.00410109748497833 -0.845164737114267 0.403927350953462 0.999995788545244 -0.0015039390618362 0.00436816746742159 -0.344295193133685 0.732744769907758 0.965189990182828
"CN_astrocyte1033" "cg00028813" -0.0152803879086073 0.00977704000023099 -1.56288487192916 0.127340735526665 0.999995788545244 -0.00110873437672477 0.0104137363749875 -0.106468450592605 0.915836414384627 0.990565325548555
"CN_astrocyte1034" "cg00028829" 0.00154420133005421 0.00256187040737656 0.602763248916844 0.550665825300408 0.999995788545244 0.000788673350790247 0.00272870347760378 0.289028601774943 0.774314526670125 0.971751196753305
"CN_astrocyte1035" "cg00028844" -0.00386508066442379 0.00876837702001372 -0.440797727515798 0.662149610852146 0.999995788545244 -0.000825851875612234 0.00933938765932887 -0.0884267690491798 0.930056290190999 0.992169001816879
"CN_astrocyte1036" "cg00028870" -0.00321543143127092 0.00277425040810783 -1.15902710940358 0.254520833955778 0.999995788545244 0.0019280257411148 0.00295491400132904 0.652481168740487 0.518478277260917 0.922447967055356
"CN_astrocyte1037" "cg00028881" -0.00156140102028024 0.00315652899018408 -0.494657589122659 0.624023215196404 0.999995788545244 0.00626801803532758 0.00336208717188498 1.86432347374663 0.0709290685283358 0.700126455382313
"CN_astrocyte1038" "cg00028899" 0.0127532319223868 0.0146583253267031 0.870033352251654 0.390383399009128 0.999995788545244 0.00308766545232933 0.0156128987553987 0.197763752952133 0.844407553627453 0.981895291437021
"CN_astrocyte1039" "cg00028918" -0.00275145374234293 0.00289677273526005 -0.949834175408976 0.348899769337087 0.999995788545244 0.00547073831200435 0.00308541517704102 1.77309632516001 0.0851720146515285 0.716509512539032
"CN_astrocyte1040" "cg00028929" 0.0121273538553865 0.0144010210728767 0.84211763832688 0.405606851265286 0.999995788545244 0.00726296275596429 0.0153388384398586 0.473501483468994 0.638881717433159 0.948124164973231
"CN_astrocyte1041" "cg00028935" 0.00848619301143173 0.0139661385090424 0.607626295982767 0.547472659062699 0.999995788545244 -0.0128224377715493 0.014875635632696 -0.861975789684319 0.394739825712774 0.888214947829519
"CN_astrocyte1042" "cg00028993" 0.00906700874105565 0.0150244191790935 0.603484809161368 0.550191431200881 0.999995788545244 -0.0359503638494442 0.0160028332209637 -2.24649993867019 0.0312769940490957 0.631886007468446
"CN_astrocyte1043" "cg00029031" 0.00608139695443696 0.0152049469866447 0.399961733492301 0.691686510607718 0.999995788545244 0.00230001746781186 0.0161951172860947 0.142019191783605 0.887903072401284 0.987087973619142
"CN_astrocyte1044" "cg00029052" -0.00557809774891803 0.0128878455001736 -0.432818483806538 0.667879901268809 0.999995788545244 -0.00351838053075054 0.0137271224703189 -0.256308672000128 0.799257030797712 0.975474199079915
"CN_astrocyte1045" "cg00029150" 0.000864978361465089 0.00345339086920404 0.250472186388926 0.803729621602241 0.999995788545244 -0.00477813840080225 0.00367828116800488 -1.2990139096392 0.202679814736872 0.806322692817918
"CN_astrocyte1046" "cg00029161" -0.000307162205564383 0.00317576558014044 -0.0967206797268708 0.92351610804649 0.999995788545244 0.00515972527146753 0.00338257647913487 1.52538318151706 0.136412841315921 0.761822725140283
"CN_astrocyte1047" "cg00029229" -0.0305556759134215 0.0150201268400195 -2.0343154381366 0.0497798179333094 0.999995788545244 0.03379346053373 0.0159982613579512 2.1123208189704 0.0420821416079098 0.654792228727922
"CN_astrocyte1048" "cg00029233" -0.000553739858306199 0.00345140895939549 -0.160438784514017 0.873484890647684 0.999995788545244 0.0016059738532898 0.00367617019308152 0.436860582872961 0.664974514310069 0.953618116921832
"CN_astrocyte1049" "cg00029246" 0.00392915198628427 0.0179705270857992 0.218644226044387 0.828234351777318 0.999995788545244 -0.0159962065710314 0.0191407963541794 -0.835712698418563 0.409151308308133 0.892461777784403
"CN_astrocyte1050" "cg00029256" -0.0045595140528246 0.01247950733695 -0.365360100340223 0.717105802188392 0.999995788545244 0.0020068710950503 0.013292192677298 0.150981192025441 0.880882789223303 0.986258947098546
"CN_astrocyte1051" "cg00029284" 0.00879143899060236 0.0167686579955952 0.524278030651688 0.603486665433642 0.999995788545244 0.0285279959412495 0.0178606596397612 1.59725320993973 0.119463075776257 0.748764088487038
"CN_astrocyte1052" "cg00029336" -0.00920221403100584 0.0162621577109721 -0.565866731497575 0.575200340876396 0.999995788545244 -0.00548190263169862 0.0173211752520736 -0.316485605157903 0.753568939163878 0.968510400774697
"CN_astrocyte1053" "cg00029353" -0.00274618164959471 0.00347663282461563 -0.789896945731773 0.435062600880525 0.999995788545244 -0.00369981871527652 0.00370303667647063 -0.999130993971905 0.324789329244885 0.863605365870073
"CN_astrocyte1054" "cg00029397" 7.50664558407081e-05 0.00374068539263237 0.0200675672935656 0.984106779736093 0.999995788545244 0.0051984110879364 0.00398428476714017 1.30472880121661 0.200747689431287 0.80525182318039
"CN_astrocyte1055" "cg00029451" 0.0134343579412274 0.00869201309559571 1.54559798673505 0.131459888755619 0.999995788545244 0.00294823642126072 0.00925805079485562 0.318451095872033 0.752090776211189 0.968281238808031
"CN_astrocyte1056" "cg00029458" 0.0090014938892578 0.00774591938600843 1.16209496131826 0.253289675419429 0.999995788545244 -0.0129129651721021 0.00825034596011591 -1.56514226609725 0.126810664400236 0.754569120918101
"CN_astrocyte1057" "cg00029465" -0.00539776758366532 0.00862889077782366 -0.625545938944741 0.535789457417393 0.999995788545244 -0.00105346347617075 0.00919081785148614 -0.114621298473498 0.909419530718386 0.989714863761511
"CN_astrocyte1058" "cg00029521" 0.00255908258936399 0.0134010034382295 0.190962012744778 0.849691113783709 0.999995788545244 0.00812307180962628 0.0142736980684059 0.569093711433221 0.573033152760529 0.935327203799613
"CN_astrocyte1059" "cg00029583" -0.000934314678838696 0.00903747798752506 -0.103382235633479 0.918267009476062 0.999995788545244 -0.00826382748173502 0.00962601290928702 -0.858489133518845 0.39663441719419 0.888854589398944
"CN_astrocyte1060" "cg00029587" 0.000543169944306773 0.0173101747970648 0.0313786516123959 0.975151046848773 0.999995788545244 -0.0173611181355667 0.0184374408754929 -0.941622986227076 0.353028421570397 0.874179442174784
"CN_astrocyte1061" "cg00029597" -0.00934083596048912 0.0126332937160727 -0.739382473836197 0.464749310096175 0.999995788545244 -0.00979664242225316 0.013455993869705 -0.728050452245632 0.471567343114402 0.910508916354602
"CN_astrocyte1062" "cg00029640" 0.0166840586993101 0.0126302860358702 1.32095652085211 0.195337873749806 0.999995788545244 -0.0215444106608845 0.0134527903245902 -1.60148267690635 0.118521779219347 0.747999307333483
"CN_astrocyte1063" "cg00029647" -0.000513246662989305 0.00877588556524612 -0.0584837460759337 0.953705694281374 0.999995788545244 -0.00951894293954503 0.0093473851729535 -1.01835355700201 0.315701986972234 0.860054526244946
"CN_astrocyte1064" "cg00029648" 0.00477183739869712 0.0153740941068861 0.310381695696777 0.758165427801453 0.999995788545244 0.0172897319928608 0.0163752795354811 1.05584347158156 0.298484789174348 0.852881267518654
"CN_astrocyte1065" "cg00029678" 0.00530778639643797 0.00904743174642158 0.586662220307691 0.561305932921994 0.999995788545244 0.00742550447483011 0.0096366148727736 0.77055112950601 0.446294663168594 0.903099821198317
"CN_astrocyte1066" "cg00029694" -0.00358933241026122 0.0193276551315366 -0.185709667615321 0.853775955564381 0.999995788545244 0.0149227046788308 0.02058630273393 0.724885127344187 0.47348204149238 0.911032661805937
"CN_astrocyte1067" "cg00029701" -0.0269399207000437 0.0162169131990111 -1.66122370943482 0.105863794679852 0.999995788545244 0.0111811693367634 0.0172729843456269 0.647321222148513 0.521771031926524 0.923226019806753
"CN_astrocyte1068" "cg00029751" -0.00290273044191227 0.0086403067115559 -0.335952245541242 0.738971357868261 0.999995788545244 0.00848176891097043 0.00920297720895621 0.921633153966315 0.363213836398373 0.877588587978798
"CN_astrocyte1069" "cg00029812" 0.00297072485423296 0.00415882922134854 0.714317587022646 0.479906567462233 0.999995788545244 0.00323012498725658 0.0044296587861659 0.729204018454978 0.470870663584847 0.910305287730513
"CN_astrocyte1070" "cg00029821" -0.00405271889060543 0.0123493307022946 -0.328173160821775 0.744793280942151 0.999995788545244 -0.000230706787375634 0.0131535387334202 -0.0175395224092403 0.986108727796833 0.998382878633941
"CN_astrocyte1071" "cg00029822" -0.00420879597184264 0.00299347611744927 -1.40598949405647 0.168800844472371 0.999995788545244 0.00134524018275881 0.00318841603708296 0.421914884103253 0.6757430742784 0.9554797877424
"CN_astrocyte1072" "cg00029825" -0.0129382074291149 0.0138225791978419 -0.936019771992687 0.355864218836515 0.999995788545244 0.0116824980981328 0.0147227275111192 0.793500938552975 0.432989126858549 0.899649202241457
"CN_astrocyte1073" "cg00029826" -0.000224264925727431 0.00380064951970277 -0.0590069998732663 0.95329199174581 0.999995788545244 -0.0056478085196278 0.00404815385341298 -1.39515658844492 0.172015923565592 0.787694617311152
"CN_astrocyte1074" "cg00029831" 0.00365817690383569 0.00698357573730085 0.523825765115791 0.603797835682036 0.999995788545244 0.00706612090780639 0.00743835728209073 0.949957180037511 0.348838166109756 0.872845202336547
"CN_astrocyte1075" "cg00029855" -0.00683770285756656 0.0211360699042644 -0.323508717019666 0.748291528593751 0.999995788545244 0.0241963383472469 0.0225124843491608 1.07479645391287 0.290034375198106 0.849448540957039
"CN_astrocyte1076" "cg00029928" 0.0390839718840277 0.0190216221737463 2.05471286975575 0.0476561407122362 0.999995788545244 -0.0487879519429574 0.0202603404238228 -2.40805193409243 0.0216089338599027 0.606356133762643
"CN_astrocyte1077" "cg00029943" -0.0269968397301121 0.0172316087890518 -1.56670454051073 0.12644486955976 0.999995788545244 0.0182749224575762 0.018353758524243 0.995704636379374 0.326427617101864 0.864069176784772
"CN_astrocyte1078" "cg00029973" -0.00594817812976781 0.0102175477358203 -0.582153201879829 0.564304168638512 0.999995788545244 0.00626800395265132 0.0108829306740251 0.575948165103313 0.56844328266726 0.934358078541304
"CN_astrocyte1079" "cg00029979" -0.00565266320270613 0.00783754119476101 -0.721229153664244 0.475699080863894 0.999995788545244 -0.0114324627354043 0.00834793432658738 -1.36949600801159 0.179822516759395 0.793156132134085
"CN_astrocyte1080" "cg00030005" 0.0100980576462945 0.0126743565432622 0.796731385283833 0.431135649846649 0.999995788545244 0.0011778879495414 0.0134997307734257 0.0872526992804984 0.930982515210328 0.9922711709906
"CN_astrocyte1081" "cg00030047" -0.0301739724217298 0.0107007093570977 -2.81981048309807 0.00795918609441828 0.999995788545244 0.018557142180576 0.0113975565475385 1.62816846779179 0.112721903901809 0.743225376167303
"CN_astrocyte1082" "cg00030074" -0.00344318398434509 0.0095430285913443 -0.360806210668605 0.720476485868502 0.999995788545244 -0.00928071098097385 0.0101644857714482 -0.913052680642547 0.367644212828422 0.879166469640909
"CN_astrocyte1083" "cg00030176" 0.00588314795506162 0.00593342098121066 0.991527143226777 0.328432631282647 0.999995788545244 -0.00245832452200327 0.00631981478020834 -0.388986799059676 0.699711463877448 0.95960121546162
"CN_astrocyte1084" "cg00030290" 0.0154143101082735 0.0162580130160289 0.948105410733556 0.349766333530778 0.999995788545244 -0.0113232385017711 0.0173167606480122 -0.653888953709764 0.517581868696477 0.922239120738643
"CN_astrocyte1085" "cg00030291" -0.00216996950341336 0.00904661734140377 -0.239865291248921 0.811874962215517 0.999995788545244 0.00542467569911592 0.00963574743240738 0.562974044013587 0.577146457463332 0.936084148926964
"CN_astrocyte1086" "cg00030296" -0.0053809595523383 0.0138778444411516 -0.387737416654007 0.700627267943927 0.999995788545244 0.00475179712953663 0.014781591714857 0.321467215520544 0.749824327230778 0.967953403330063
"CN_astrocyte1087" "cg00030420" -0.0300166485206283 0.015564135565306 -1.92857794091298 0.0621666656209822 0.999995788545244 0.0261714347024844 0.0165776967955369 1.57871355866096 0.123661619190717 0.752457349055312
"CN_astrocyte1088" "cg00030422" -0.0484814883059458 0.0184372404754469 -2.62954146367561 0.0127479125862061 0.999995788545244 0.00340998086319429 0.0196379028610927 0.173642821604453 0.863175900080977 0.984283959638562
"CN_astrocyte1089" "cg00030423" 0.00638522419511002 0.00315858586297871 2.02154523324828 0.0511511851402583 0.999995788545244 -0.00436819611563566 0.00336427799150314 -1.29840522295364 0.202886434374723 0.806448644580699
"CN_astrocyte1090" "cg00030427" 0.0056744018429335 0.00745747808016891 0.760900908045977 0.451961426355526 0.999995788545244 -0.009842735296846 0.00794312089827722 -1.23915214471692 0.223775278974745 0.818643508199113
"CN_astrocyte1091" "cg00030432" 0.00853062353914728 0.00956269707716534 0.892072965431213 0.378624097573418 0.999995788545244 0.0108706365493736 0.0101854351003076 1.06727267341238 0.293368601759362 0.850748564593357
"CN_astrocyte1092" "cg00030466" -0.00218629418587132 0.00222266740746499 -0.983635328672432 0.332243080349563 0.999995788545244 0.00583049271346005 0.00236741103954474 2.46281385702302 0.0190068037957058 0.596251912946453
"CN_astrocyte1093" "cg00030476" -0.0228423729753872 0.0134999811088919 -1.69202999553398 0.0997870207041658 0.999995788545244 0.0243528017253642 0.0143791213221989 1.69362238343227 0.0994809710884067 0.730906561145339
"CN_astrocyte1094" "cg00030501" -0.00898109204800392 0.0150785627315853 -0.595619901437361 0.555373578106417 0.999995788545244 0.00477343269200078 0.0160605026875959 0.297215646661389 0.768110248170109 0.970759421794195
"CN_astrocyte1095" "cg00030508" 0.00157149056864476 0.00454700298336458 0.345610190799111 0.731765009826222 0.999995788545244 0.00075989132300048 0.00484311104014324 0.15690148681332 0.876250513212682 0.985717109920368
"CN_astrocyte1096" "cg00030523" -0.00293545457228842 0.0130016977506553 -0.225774712547864 0.822728354296452 0.999995788545244 -0.0159772405148764 0.013848388960196 -1.15372557492423 0.256658630263592 0.835272912908773
"CN_astrocyte1097" "cg00030584" -0.00181696786045944 0.0116451064409918 -0.156028445911284 0.876933341223102 0.999995788545244 -0.00609884839337704 0.012403454269625 -0.49170563786514 0.626087074379276 0.945995335443996
"CN_astrocyte1098" "cg00030588" -0.00765210633170972 0.0165599177260593 -0.462086011433988 0.646962990983608 0.999995788545244 0.0199505312310019 0.0176383258723081 1.13108984239394 0.26593273194891 0.839015875951426
"CN_astrocyte1099" "cg00030591" -0.000412498008906639 0.0120278747094044 -0.0342951700838814 0.972842329703135 0.999995788545244 0.0230778996643319 0.0128111490156693 1.80139186860643 0.0805156059153518 0.711596589475385
"CN_astrocyte1100" "cg00030604" 0.0184183368014859 0.0115711590802226 1.59174518937921 0.120698084917938 0.999995788545244 -0.000518206809199859 0.0123246913392637 -0.0420462302004243 0.966707797013165 0.99631915910654
"CN_astrocyte1101" "cg00030627" 0.00607480948443731 0.0142031714492939 0.427707959882392 0.671560703062485 0.999995788545244 -0.00765338152338153 0.0151281045345219 -0.505904854498906 0.616187999343292 0.944142017848782
"CN_astrocyte1102" "cg00030682" 0.024642143981714 0.0114736180140176 2.14772218768378 0.0389498964070045 0.999995788545244 -0.0142870903214763 0.0122207982438924 -1.16907995994587 0.250502703360892 0.832451260476544
"CN_astrocyte1103" "cg00030774" -0.00360535741256862 0.0069423296423822 -0.519329619636366 0.60689538592233 0.999995788545244 -0.00180792774028888 0.00739442517595533 -0.244498753759491 0.808314117676107 0.976822829340373
"CN_astrocyte1104" "cg00030795" -0.0035009932716994 0.00277951132735286 -1.25957150713743 0.216402164799029 0.999995788545244 0.00112680991126583 0.00296051751999181 0.380612478614533 0.705858541381172 0.960648813556952
"CN_astrocyte1105" "cg00030807" -0.0159445851382583 0.0148695288898241 -1.07229928105993 0.291138052153646 0.999995788545244 0.0239404037431954 0.0158378562300278 1.51159370280212 0.13987700868976 0.76423064791501
"CN_astrocyte1106" "cg00030816" -0.000310798156487138 0.00302394265048764 -0.102779117334457 0.918742098351947 0.999995788545244 -7.45958718425823e-05 0.00322086659914611 -0.0231601867219085 0.98165789098609 0.997917353929317
"CN_astrocyte1107" "cg00030909" -0.00800854698120571 0.0112626682428965 -0.711070130850813 0.481890788192703 0.999995788545244 -0.0122267808762899 0.0119961110886013 -1.0192287138711 0.315292452694864 0.859804586957549
"CN_astrocyte1108" "cg00030959" 0.00116431119204351 0.0056859604550514 0.204769484636345 0.838973170814516 0.999995788545244 0.000789669991441238 0.006056239231517 0.130389497715307 0.897026692986817 0.988344654153216
"CN_astrocyte1109" "cg00031013" -0.00998321068579784 0.0170117522494671 -0.58684199836678 0.561186558009554 0.999995788545244 0.0133495022323953 0.0181195845775784 0.736744387005113 0.466331410484008 0.908884338403653
"CN_astrocyte1110" "cg00031042" 0.0139873849512128 0.0208483557711704 0.670910699372987 0.506809897846919 0.999995788545244 -0.00353973898423019 0.0222060338147118 -0.159404376925927 0.874293472791803 0.98556974001477
"CN_astrocyte1111" "cg00031059" 0.0108573067581412 0.0241663135086174 0.449274431297501 0.656084634565176 0.999995788545244 0.0138868034234746 0.0257400622302965 0.539501548179226 0.593056730212471 0.939775435477057
"CN_astrocyte1112" "cg00031063" -0.00282320154157246 0.0084987806751549 -0.332189010339533 0.741785863147453 0.999995788545244 -0.0136835904236457 0.00905223477226343 -1.51162566679921 0.139868897731718 0.76423064791501
"CN_astrocyte1113" "cg00031105" 0.011830427763016 0.0156872755960374 0.754141641140313 0.455955761691279 0.999995788545244 0.0120376645598527 0.0167088559006662 0.720436194519618 0.476180727337488 0.91173766397589
"CN_astrocyte1114" "cg00031162" 0.00767399040178954 0.013310848666206 0.576521497180905 0.568060202352249 0.999995788545244 -0.00042791921246354 0.0141776722744256 -0.0301826141965098 0.976097894563519 0.997307647757978
"CN_astrocyte1115" "cg00031165" 0.00596664402527745 0.00720713730354455 0.82787988822455 0.413512019300166 0.999995788545244 0.00135281342319881 0.00767647753263551 0.176228409117008 0.861160001460917 0.984057176811549
"CN_astrocyte1116" "cg00031187" -0.00920647667334564 0.0145606855828143 -0.632283186185398 0.531431084865671 0.999995788545244 -0.0105193507311728 0.0155089005562961 -0.678278301739598 0.502185850216188 0.918829356299055
"CN_astrocyte1117" "cg00031256" 0.0331886385949145 0.0208581875838502 1.59115639657069 0.120830719416227 0.999995788545244 -0.0426406818447387 0.0222165058906503 -1.91932440027322 0.063367950953224 0.689629110217006
"CN_astrocyte1118" "cg00031277" -0.00369779569475112 0.0139930581784798 -0.264259295401061 0.793175422842383 0.999995788545244 -0.0101649887573318 0.0149043083537666 -0.682016804541144 0.499848439837436 0.918306157202997
"CN_astrocyte1119" "cg00031303" 0.00736021209364148 0.00981190036378177 0.750131148988213 0.458335504555895 0.999995788545244 0.00332916905015618 0.0104508669007853 0.318554344033031 0.752013153806175 0.968272628896222
"CN_astrocyte1120" "cg00031340" 0.0019685692748764 0.00657474679487242 0.299413701591013 0.766447145823257 0.999995788545244 0.00730152230104419 0.00700290474954368 1.0426419553286 0.30447139841578 0.85532921455074
"CN_astrocyte1121" "cg00031346" -0.00789801981489026 0.017264798617808 -0.45746376715589 0.650247667188814 0.999995788545244 -0.0040687202943973 0.0183891097273669 -0.221257056742785 0.826215744531193 0.979355572029574
"CN_astrocyte1122" "cg00031362" -0.00900182096583945 0.0135551161780308 -0.664090284997261 0.511111273332246 0.999995788545244 0.0180452538704729 0.0144378468746172 1.24985768495701 0.219886590671308 0.81625965891484
"CN_astrocyte1123" "cg00031393" 0.043651311329363 0.0238986740279102 1.82651603508984 0.0765638506699347 0.999995788545244 0.0170040282440849 0.0254549936414846 0.668003633533539 0.508640840116131 0.920249001164026
"CN_astrocyte1124" "cg00031402" -0.015922511516101 0.011916905866568 -1.3361279928182 0.19038183050803 0.999995788545244 0.0184400054121735 0.0126929537055234 1.45277496790595 0.155453742140812 0.776194301901975
"CN_astrocyte1125" "cg00031443" 0.0112180967862655 0.00473582225035679 2.36877488073382 0.0236703917273508 0.999995788545244 0.00299600264672022 0.00504422651772426 0.593946888822884 0.556479121889724 0.931764067210062
"CN_astrocyte1126" "cg00031456" -0.00368501299960039 0.00328276381337919 -1.12253369693604 0.26950032162417 0.999995788545244 0.00121168411034521 0.00349654260727911 0.346537779297389 0.731074169738922 0.964853187897437
"CN_astrocyte1127" "cg00031476" 0.00781904752330341 0.00619519563165464 1.26211470762144 0.215496791330984 0.999995788545244 0.00135250121526697 0.00659863661169454 0.204966767357666 0.838820252295296 0.9812001149536
"CN_astrocyte1128" "cg00031491" -0.00536727135906573 0.0164223938637342 -0.326826369139662 0.745802789340244 0.999995788545244 -0.00838518680728293 0.0174918462376242 -0.47937688757215 0.634739697882977 0.94725312783806
"CN_astrocyte1129" "cg00031550" 0.00624670847372929 0.0137764140330066 0.453435012824305 0.653116399584617 0.999995788545244 -0.0200928230870678 0.0146735559974205 -1.36932200283285 0.179876377515628 0.793156132134085
"CN_astrocyte1130" "cg00031556" -0.0048672702113025 0.00901926630563952 -0.539652566668213 0.59295369778415 0.999995788545244 0.0066347269582243 0.00960661525374951 0.690641478083004 0.494479151085202 0.916854102950542
"CN_astrocyte1131" "cg00031568" 0.00211717414240116 0.0107769562526294 0.196453812446776 0.845424548977479 0.999995788545244 -0.00370621420867235 0.0114787687620184 -0.322875587574833 0.748766783545505 0.96780800962276
"CN_astrocyte1132" "cg00031663" 0.00214746369176393 0.00205022142123384 1.04743013097169 0.302290504594499 0.999995788545244 -0.00241245952303115 0.00218373509677542 -1.10474000559567 0.277029150333932 0.843916242959196
"CN_astrocyte1133" "cg00031705" -0.0291309840432878 0.0185808347272743 -1.56779738213414 0.126189499332071 0.999995788545244 0.025440882932551 0.0197908481986857 1.28548724527332 0.207309332471188 0.809237226205673
"CN_astrocyte1134" "cg00031708" 0.0207895644024729 0.0134373066739059 1.54715263311244 0.131085082079601 0.999995788545244 -0.00473217006808438 0.0143123654284539 -0.330635078578732 0.742949097024636 0.966911981667183
"CN_astrocyte1135" "cg00031722" -0.00845545551902856 0.00923402194981421 -0.915685014068944 0.366281329048816 0.999995788545244 -0.00122288123966218 0.00983535612659276 -0.124335227308726 0.90178205085951 0.988788893838013
"CN_astrocyte1136" "cg00031779" 0.00305938767449247 0.00888718595897954 0.34424706410034 0.732780637858587 0.999995788545244 -0.0146146252285977 0.0094659336251174 -1.54391799133458 0.131865890561722 0.758608845363741
"CN_astrocyte1137" "cg00031803" 0.0364285893380386 0.0201178177711731 1.81076246700262 0.079021922842154 0.999995788545244 -0.00474626953258218 0.0214279220197614 -0.221499290888078 0.826028661063616 0.979336090717818
"CN_astrocyte1138" "cg00031823" 0.00580127765971657 0.011383180857629 0.50963590338008 0.613598824137169 0.999995788545244 -0.000737636103453896 0.0121244716762284 -0.0608386182220314 0.951843955301261 0.994760185485678
"CN_astrocyte1139" "cg00031896" 0.00519718080052373 0.0114040717479488 0.455730279096018 0.651481362026768 0.999995788545244 -0.00458174593196143 0.0121467230145092 -0.377200165549881 0.708369101747857 0.961158875977504
"CN_astrocyte1140" "cg00031999" -0.00769531408012846 0.0120648863515301 -0.637827316056942 0.527858680802962 0.999995788545244 0.00682167828102758 0.0128505709147198 0.530846320081674 0.598976029361201 0.94093177819903
"CN_astrocyte1141" "cg00032094" -0.00653950001762386 0.0219834062614365 -0.29747437407348 0.767914430565105 0.999995788545244 0.0163421106817163 0.0234150005958289 0.697933387395575 0.489964819446921 0.915661245192273
"CN_astrocyte1142" "cg00032173" 0.0123916374713693 0.00696528163192459 1.77905763559848 0.0841725171009649 0.999995788545244 -0.0109462267489959 0.00741887183551384 -1.47545704949326 0.149291130894844 0.772022893140304
"CN_astrocyte1143" "cg00032184" -0.00187138007061966 0.0191619046413694 -0.0976614854130661 0.922774565857018 0.999995788545244 -0.0216670722104938 0.0204097583085634 -1.06160356643728 0.29589859988598 0.851878734441971
"CN_astrocyte1144" "cg00032192" -0.0237694018605802 0.0180766335943329 -1.31492413875292 0.197335701548333 0.999995788545244 0.0514741223137112 0.0192538126870892 2.67345087179682 0.0114507686980293 0.561083590866016
"CN_astrocyte1145" "cg00032195" 0.00410688602726767 0.00967331027188783 0.424558492577555 0.673833186512214 0.999995788545244 -0.00471104586863015 0.0103032516019694 -0.457238748564546 0.650407752759499 0.950495343029137
"CN_astrocyte1146" "cg00032227" -0.00861523160648185 0.0040613535573958 -2.12127102078896 0.0412698931929264 0.999995788545244 0.00737874433872613 0.0043258353521453 1.70573860030683 0.0971778203003003 0.728269857903512
"CN_astrocyte1147" "cg00032246" 0.0123782350236954 0.0126544242601973 0.978174492112571 0.334897165163151 0.999995788545244 0.0251787883326091 0.0134785004684268 1.86807044237525 0.0703904633823438 0.699844374324541
"CN_astrocyte1148" "cg00032308" -0.0602874935942222 0.0261281278521698 -2.30737900301631 0.0272513245067793 0.999995788545244 -0.00696559950283058 0.0278296330400652 -0.250294335279322 0.803866018007023 0.976093843698605
"CN_astrocyte1149" "cg00032336" 0.00197903027608313 0.00367032787051622 0.539197136032641 0.593264441570506 0.999995788545244 0.00429377946292582 0.00390934545142729 1.09833718106395 0.279774599945159 0.844917413227182
"CN_astrocyte1150" "cg00032355" 0.0130852500000348 0.0152110810671342 0.860244577113419 0.395679822487884 0.999995788545244 -0.006464126962692 0.016201650827649 -0.398979525695036 0.692403253122056 0.95846995266073
"CN_astrocyte1151" "cg00032366" 0.00296260173203345 0.0103697787415841 0.285695751651194 0.776844560858697 0.999995788545244 -0.00419928446729338 0.0110450752046894 -0.38019519011609 0.706165376659934 0.960703880137163
"CN_astrocyte1152" "cg00032376" 0.0239676421146566 0.0143628274546237 1.66872728857722 0.104356087894167 0.999995788545244 0.00703596371144657 0.0152981575925179 0.459922292530687 0.648499691731532 0.950084436855634
"CN_astrocyte1153" "cg00032391" 0.000988537176179508 0.0110555932085473 0.0894151184411569 0.929276656858912 0.999995788545244 -0.00495587604455781 0.0117755509990953 -0.420861498959884 0.676504706251807 0.955614574962764
"CN_astrocyte1154" "cg00032458" 0.0129115341233889 0.0148443053546836 0.869797125219816 0.390510682467707 0.999995788545244 0.000857339218236313 0.0158109900982138 0.0542242587536102 0.957073866682012 0.995283719061009
"CN_astrocyte1155" "cg00032490" 0.00195568676813053 0.0101368343238823 0.192928749316041 0.848162625563417 0.999995788545244 0.0158040727942431 0.0107969610764957 1.46375194670726 0.152446601794157 0.77451519257062
"CN_astrocyte1156" "cg00032544" 0.00876987112308914 0.0144796218288196 0.605669901242447 0.548756112983344 0.999995788545244 -0.00115377709298157 0.0154225578018787 -0.0748110078628472 0.940803524567774 0.993660311810788
"CN_astrocyte1157" "cg00032576" -0.0112460331983299 0.0324755505402364 -0.346292303325123 0.731256970739679 0.999995788545244 0.0196617843090406 0.0345904099758841 0.568417209357982 0.573487145335363 0.935458343248996
"CN_astrocyte1158" "cg00032609" -0.0330565851107658 0.0157311385865155 -2.10134726923717 0.0430972675666421 0.999995788545244 0.0214755600566261 0.0167555753187567 1.28169636960097 0.208621037188476 0.810056421041009
"CN_astrocyte1159" "cg00032610" 0.00404028580590295 0.011248756372567 0.359176221093759 0.72168435101377 0.999995788545244 0.00194784068117277 0.0119812932551781 0.162573491833274 0.871816656675695 0.985259386856247
"CN_astrocyte1160" "cg00032637" -0.0388946887565114 0.0238943284559652 -1.62777911202612 0.112804816070902 0.999995788545244 0.0357458569715074 0.0254503650789919 1.40453218885312 0.169230594442389 0.785756362568088
"CN_astrocyte1161" "cg00032661" -0.00203923079382797 0.0195896365072942 -0.104097428917002 0.917703676315614 0.999995788545244 0.0115104514027356 0.0208653447530106 0.551654024363761 0.584793237514787 0.937863279195833
"CN_astrocyte1162" "cg00032664" 0.00126356366732358 0.0118626871074915 0.106515805051085 0.915799126008211 0.999995788545244 -0.00939017981692602 0.0126352041347341 -0.743175948468648 0.462479782249221 0.907972260081893
"CN_astrocyte1163" "cg00032703" 0.00426326534865354 0.0114741254468085 0.37155470963056 0.712529931309897 0.999995788545244 -0.000910114700084898 0.0122213387215125 -0.0744693131271187 0.941073385630079 0.993681359330905
"CN_astrocyte1164" "cg00032716" 0.0245526025509056 0.0138746840254002 1.76959723954487 0.0857633405961211 0.999995788545244 -0.0318405442833717 0.0147782254878118 -2.15455802251982 0.0383694650920954 0.648884730766036
"CN_astrocyte1165" "cg00032756" -0.00202098556906713 0.00427321418430525 -0.472942726926687 0.639276243705242 0.999995788545244 0.00990690289505081 0.00455149267960047 2.17662722812957 0.0365476432013994 0.644643636014451
"CN_astrocyte1166" "cg00032789" 0.00234750276718208 0.00292637416254561 0.802188181274817 0.428015737494951 0.999995788545244 -0.00212911762598959 0.0031169442962906 -0.683078497271637 0.499185742878401 0.918105142005569
"CN_astrocyte1167" "cg00032805" -0.00178523097332463 0.00367564296056151 -0.485692161202706 0.630300866326339 0.999995788545244 -0.00195148891153772 0.00391500666857885 -0.498463751594607 0.621366678096023 0.94509466646115
"CN_astrocyte1168" "cg00032852" -0.00906635304028052 0.00717416609791355 -1.26375008837853 0.214916107055844 0.999995788545244 0.00426007433999689 0.00764135918972205 0.55750217130571 0.580836614031286 0.937063082191048
"CN_astrocyte1169" "cg00032879" 0.00648714753641405 0.00873977750312259 0.742255456056666 0.463029892480731 0.999995788545244 -0.00621371139273995 0.00930892569647008 -0.667500374946184 0.508958172309683 0.920370150513461
"CN_astrocyte1170" "cg00032884" -0.00674295368793347 0.00863067328880327 -0.781277828773941 0.440045626900941 0.999995788545244 -0.00708697139294123 0.00919271644241213 -0.770933318495967 0.446071108802413 0.903052381896659
"CN_astrocyte1171" "cg00032912" 0.0105414993510079 0.0205443333798366 0.513109827226319 0.61119259851525 0.999995788545244 -0.00722139146187875 0.0218822130023423 -0.330011935315032 0.74341573871459 0.966988376052602
"CN_astrocyte1172" "cg00032923" -0.00369398892904488 0.0121890550860222 -0.303057858297889 0.763692366060194 0.999995788545244 -0.00403419235090679 0.0129828257144328 -0.310732997549373 0.757900639243404 0.969214131791865
"CN_astrocyte1173" "cg00032956" -0.0204118395842944 0.00846930141299231 -2.41009719561777 0.0215061964764771 0.999995788545244 0.0110391780431103 0.00902083577372376 1.22374226956504 0.229462630386421 0.821633248871927
"CN_astrocyte1174" "cg00032959" 0.00952721652935516 0.0114051080154494 0.835346453225133 0.409354566656252 0.999995788545244 0.0043445552690913 0.0121478267653954 0.35764053546329 0.722822998179535 0.963648830686232
"CN_astrocyte1175" "cg00033066" 0.0014577850566901 0.0093468627104372 0.155965172684333 0.876982832585634 0.999995788545244 -0.00092576165154971 0.00995554525678479 -0.0929895478018941 0.926457660175632 0.99176757275084
"CN_astrocyte1176" "cg00033102" 0.011417572843355 0.0102761808097751 1.11107161840653 0.274333146414515 0.999995788545244 -0.0158428609223445 0.0109453820268892 -1.44744704967116 0.156930183627806 0.777352013213997
"CN_astrocyte1177" "cg00033127" -0.00461831331771881 0.00609151947795424 -0.75815456790919 0.453581856924675 0.999995788545244 0.00671008230321722 0.00648820890218498 1.03419640217773 0.308344679113167 0.857015569483422
"CN_astrocyte1178" "cg00033155" -0.0146939118280381 0.0142203259777172 -1.03330344543881 0.308756186579815 0.999995788545244 0.0150526288981582 0.0151463761930846 0.993810579261249 0.327335650118298 0.864406069205266
"CN_astrocyte1179" "cg00033165" -0.0105238650479195 0.0143571811413081 -0.73300357112863 0.468580179614597 0.999995788545244 -0.00285215972185541 0.0152921435823106 -0.186511440106715 0.853152135002591 0.983072676929884
"CN_astrocyte1180" "cg00033191" -0.00491457445575501 0.0122690692484261 -0.400566200764207 0.691245558492981 0.999995788545244 0.00389528216483346 0.0130680505261877 0.298076760342143 0.767458575042482 0.970659661121551
"CN_astrocyte1181" "cg00033202" -0.01269839623602 0.01306670903735 -0.971812887217644 0.338006990799932 0.999995788545244 -0.00682031552310742 0.0139176338851448 -0.490048493831067 0.62724701182085 0.946175159857127
"CN_astrocyte1182" "cg00033209" -0.0229776385071355 0.0427464203937719 -0.537533629610851 0.594400126204357 0.999995788545244 -0.0180264242108778 0.0455301351886272 -0.395922923052961 0.694635574440178 0.958801443127873
"CN_astrocyte1183" "cg00033213" 0.0163097933156846 0.0990607167151904 0.164644410584843 0.870198841199684 0.999995788545244 0.0233974607045601 0.10551170793665 0.221752269602234 0.825833290312503 0.979280224960354
"CN_astrocyte1184" "cg00033215" -0.00765275443080356 0.016334126794692 -0.468513225530392 0.64240758731608 0.999995788545244 -0.0193603566503899 0.0173978310768417 -1.11280288703116 0.273599241252977 0.84246876580152
"CN_astrocyte1185" "cg00033220" 0.00262552985681573 0.00496665157650763 0.528631778648324 0.600495035461738 0.999995788545244 -0.00725505986139885 0.00529008781624554 -1.37144412595931 0.179220359781474 0.792779636813001
"CN_astrocyte1186" "cg00033304" 0.0153618340026802 0.0147536301251518 1.04122401553849 0.305119323602322 0.999995788545244 -0.0140226048143018 0.0157144099537054 -0.892340524118457 0.378482753707543 0.882655523763302
"CN_astrocyte1187" "cg00033334" -0.00688994158212879 0.00883688146949007 -0.779680207991561 0.440973014174889 0.999995788545244 0.0144715393512433 0.00941235322736824 1.53750491526014 0.133425068013851 0.759656253946508
"CN_astrocyte1188" "cg00033371" 0.000359556651015656 0.00166821657436712 0.215533556338188 0.830639122016264 0.999995788545244 0.000301482405119699 0.00177685348750072 0.169672067641186 0.8662735762407 0.98471496693999
"CN_astrocyte1189" "cg00033396" 0.00582584139484506 0.0116562930703179 0.499802240703798 0.620433691951419 0.999995788545244 -0.0325426045137036 0.0124153693900216 -2.62115475515842 0.013010618701343 0.571517321650663
"CN_astrocyte1190" "cg00033440" 0.00555516123506194 0.0125074713001157 0.444147430105283 0.659750143357733 0.999995788545244 -0.0110050370413347 0.0133219776981633 -0.82608132896454 0.414517363883871 0.89407932455927
"CN_astrocyte1191" "cg00033450" 0.00654038162436719 0.0150595435365136 0.434301452000141 0.666813363868064 0.999995788545244 -0.0150647740482287 0.0160402449323308 -0.939186035611219 0.3542599275216 0.874639826025126
"CN_astrocyte1192" "cg00033457" -0.0020520882303531 0.00248313485720914 -0.82641030324849 0.414333363660178 0.999995788545244 0.00439764960148094 0.00264484054334517 1.6627276878926 0.105560159994719 0.736464989445698
"CN_astrocyte1193" "cg00033490" 0.0047613752207942 0.014691923724277 0.324081128526859 0.7478619371839 0.999995788545244 -0.0161527766130268 0.0156486851339905 -1.03221302459088 0.309259206978021 0.857377975524178
"CN_astrocyte1194" "cg00033533" -0.0106891811757462 0.00394448621883287 -2.70990455606384 0.0104679798491236 0.999995788545244 0.00145086927748772 0.00420135742686197 0.345333455375966 0.731971158099044 0.965043694102087
"CN_astrocyte1195" "cg00033551" 0.00413990953116696 0.0236300910499975 0.175196512040837 0.861964425598362 0.999995788545244 -0.0319280077787702 0.0251689201134304 -1.2685489736897 0.213218939459636 0.812416302480854
"CN_astrocyte1196" "cg00033580" 0.00324368017379297 0.00683661068105955 0.474457348109555 0.638207048985537 0.999995788545244 0.00239600110976059 0.00728182162794635 0.329038698306637 0.744144745538882 0.967084157004296
"CN_astrocyte1197" "cg00033584" 0.00604599513179928 0.0124775778681478 0.484548779874436 0.631103491168026 0.999995788545244 -0.0117558190345304 0.0132901375584227 -0.884552096082716 0.382611044031374 0.883753272272821
"CN_astrocyte1198" "cg00033623" 0.0144905892109719 0.0190451437840476 0.760854807675928 0.451988598842049 0.999995788545244 0.0155723598482507 0.0202853937987488 0.767663669867293 0.447985781236633 0.903631417520817
"CN_astrocyte1199" "cg00033643" -0.00284099876185299 0.00331261488107327 -0.857630260035697 0.397101993521822 0.999995788545244 0.00283684012853337 0.00352833762391714 0.804016063911687 0.426973725937525 0.897958525300387
"CN_astrocyte1200" "cg00033666" 0.0171126260744774 0.0163373080483034 1.04745690194992 0.302278341679324 0.999995788545244 -0.00920090007285435 0.0174012194987414 -0.528750302444024 0.600413691138566 0.941208492487846
"CN_astrocyte1201" "cg00033668" 0.00352984324537071 0.00354468700510336 0.995812391979523 0.326376009263164 0.999995788545244 -0.00100893239850075 0.0037755226532896 -0.267229862234219 0.790906515704902 0.974285747784795
"CN_astrocyte1202" "cg00033678" 0.00705535711722504 0.0140332145116073 0.502761296165562 0.618373364013526 0.999995788545244 0.00580675394277337 0.014947079731092 0.388487520454883 0.700077383160764 0.959701391732503
"CN_astrocyte1203" "cg00033703" -0.0168645249628105 0.0162923146391012 -1.03512148742426 0.30791876544298 0.999995788545244 0.0220806301562877 0.017353296047264 1.27241707259233 0.21185832321919 0.811654398592002
"CN_astrocyte1204" "cg00033706" -0.00962782811938179 0.0186304797059741 -0.51677832623357 0.60865635211888 0.999995788545244 0.0556518019816093 0.0198437261372549 2.8045036298464 0.0082712889468159 0.540767792129307
"CN_astrocyte1205" "cg00033748" -0.01353735647959 0.0126841584071154 -1.06726485471799 0.293372080599389 0.999995788545244 -0.000335451590102791 0.0135101709502223 -0.02482955925123 0.98033607289695 0.99774248222888
"CN_astrocyte1206" "cg00033750" -0.0132197241139277 0.0249056348595988 -0.530792496896851 0.59901292636853 0.999995788545244 0.0217132190439549 0.0265275293619987 0.818516445600835 0.418762428612234 0.895467055646019
"CN_astrocyte1207" "cg00033773" -0.00238141204051139 0.00936064897692343 -0.25440672397632 0.800713776081726 0.999995788545244 -0.00587211006483433 0.00997022930684286 -0.588964394309781 0.55977823095492 0.932472828832812
"CN_astrocyte1208" "cg00033806" 0.000311616303156101 0.00522276996283812 0.0596649489396168 0.952771813149368 0.999995788545244 -0.00985932844869461 0.00556288503871465 -1.7723408591188 0.0852993919400266 0.716600024762613
"CN_astrocyte1209" "cg00033818" -0.00903914203409805 0.0143385189720766 -0.630409741180468 0.532641142546432 0.999995788545244 0.0267154535020465 0.0152722661029756 1.7492789427524 0.0892658850368285 0.72101006124074
"CN_astrocyte1210" "cg00033826" -0.000730984495526357 0.016515572454954 -0.0442603184067709 0.964955830695135 0.999995788545244 -0.0278123123957618 0.0175910927667099 -1.58104517806847 0.123127067230928 0.752223953639381
"CN_astrocyte1211" "cg00033834" -0.000738997068279596 0.0153293260191982 -0.0482080599860741 0.961832501255859 0.999995788545244 -0.00430141328293529 0.0163275960788129 -0.263444371245618 0.793798179432394 0.974679822473367
"CN_astrocyte1212" "cg00033877" -0.00582240411074975 0.00999349871964224 -0.582619188143368 0.563993941966143 0.999995788545244 0.00365592713295896 0.010644291230032 0.343463651449527 0.733364558367183 0.965290482563478
"CN_astrocyte1213" "cg00033909" 0.0409391617122251 0.0193240025313128 2.11856532547472 0.0415139656686962 0.999995788545244 -0.0179262434274597 0.0205824122705778 -0.870949585102079 0.389889965160286 0.886555840660075
"CN_astrocyte1214" "cg00033915" -0.0115743928839002 0.00615436306255484 -1.88068087083172 0.0686034587368336 0.999995788545244 0.00525131777252169 0.00655514496083612 0.80109864906052 0.42863757634647 0.898492159244352
"CN_astrocyte1215" "cg00033950" 0.025356045128909 0.0161803495989425 1.56708883042714 0.126355022580571 0.999995788545244 -0.0360172958350277 0.0172340396658439 -2.08989282451347 0.0441798748026549 0.659214292309455
"CN_astrocyte1216" "cg00033992" -0.0147268503041278 0.0115536118662424 -1.27465337027264 0.211074693830585 0.999995788545244 0.0211442248383118 0.012306001422837 1.71820432257331 0.0948548760431351 0.726298947409939
"CN_astrocyte1217" "cg00034003" -0.0124746711269433 0.013998964742035 -0.891113832831172 0.379131059720326 0.999995788545244 -0.0176216834760685 0.0149105995621224 -1.18182259557376 0.24547621502254 0.829953595570622
"CN_astrocyte1218" "cg00034019" 0.00163623540527642 0.00185998041142076 0.879705719065379 0.385194384859334 0.999995788545244 -0.00399895750478769 0.00198110529022273 -2.01854869830675 0.0514777232462659 0.670977404498316
"CN_astrocyte1219" "cg00034039" 0.00770039911021902 0.00370093064349581 2.08066560873062 0.0450693393536311 0.999995788545244 -0.00590143380302939 0.00394194112559302 -1.49708826565531 0.143596982012015 0.767452449123776
"CN_astrocyte1220" "cg00034076" 0.0103672209703825 0.0089728544357809 1.15539832330738 0.255982707578656 0.999995788545244 -0.00664872360544939 0.00955718096920467 -0.695678320508216 0.491358425178185 0.91595236760036
"CN_astrocyte1221" "cg00034078" -0.0228694118487984 0.0181078365233923 -1.26295661103716 0.215197704447223 0.999995788545244 0.0190805470333171 0.0192870476004521 0.989293303391331 0.329508193244126 0.86556732471102
"CN_astrocyte1222" "cg00034101" -0.00943326114164336 0.0113322491449119 -0.832426204279038 0.410977486956926 0.999995788545244 0.0137229501498967 0.0120702232094788 1.13692596331773 0.263518851162172 0.838298724428342
"CN_astrocyte1223" "cg00034130" 0.00306101136546943 0.00522715697936603 0.585597749895907 0.562013017613171 0.999995788545244 0.00481043284526228 0.00556755774472725 0.864011307259093 0.393636406596871 0.887774617063925
"CN_astrocyte1224" "cg00034154" 0.00753308802930743 0.0133108468710052 0.565936044664192 0.575153748757169 0.999995788545244 -0.0138612756432903 0.0141776703623185 -0.977683588985884 0.335136451931435 0.867834845212494
"CN_astrocyte1225" "cg00034221" -0.0118269435203129 0.0101284843222346 -1.16769134887732 0.251054962487525 0.999995788545244 0.0131169950914591 0.0107880673094775 1.21587998250026 0.232405452962306 0.823254403359809
"CN_astrocyte1226" "cg00034241" -0.0137866206048997 0.0157079434299482 -0.877684635571997 0.386274997967063 0.999995788545244 -0.00128210563716523 0.0167308696567504 -0.0766311413255165 0.939366153866153 0.993447188994229
"CN_astrocyte1227" "cg00034257" -0.00382183170492884 0.00682992795204875 -0.559571306133972 0.579439861341175 0.999995788545244 0.00742724376626069 0.00727470370900744 1.02096855945684 0.314479366049967 0.859514529945633
"CN_astrocyte1228" "cg00034300" 0.0108821998344148 0.0150579470749272 0.722688144689699 0.474813613590295 0.999995788545244 0.0236164560728319 0.0160385445066302 1.4724812505941 0.15008837245864 0.772721681095342
"CN_astrocyte1229" "cg00034316" -0.00287202590885073 0.00766158376006716 -0.374860603080524 0.710092318239975 0.999995788545244 0.00856114884006129 0.00816051826425383 1.04909376620874 0.301535307785879 0.854006670747109
"CN_astrocyte1230" "cg00034336" 0.00741907116092273 0.0109909320439621 0.675017471789249 0.504229529188997 0.999995788545244 0.00958355903031182 0.0117066789967639 0.818640284999787 0.418692721134139 0.895441839140653
"CN_astrocyte1231" "cg00034338" -0.0213209331094847 0.0118935548522038 -1.79264596451027 0.0819312539084659 0.999995788545244 0.0143930572415898 0.0126680820360128 1.13616703780993 0.263831854580114 0.838391464408525
"CN_astrocyte1232" "cg00034360" -0.00317620293209248 0.00369513725835349 -0.859562909310643 0.396050335094068 0.999995788545244 0.00574698436828159 0.00393577046600795 1.46019297058011 0.153416476087983 0.775120728168976
"CN_astrocyte1233" "cg00034376" 0.00340738451581951 0.00364757520624936 0.934150585841702 0.356813546579279 0.999995788545244 -0.0038379456076421 0.00388511109752281 -0.987859937927958 0.330199592272327 0.865966378857841
"CN_astrocyte1234" "cg00034407" -0.00366213651340957 0.0197421170608192 -0.185498672818507 0.853940136347668 0.999995788545244 0.0116702976887465 0.0210277550823827 0.554994940878116 0.582531302930671 0.937479092892897
"CN_astrocyte1235" "cg00034409" -0.00509809336106698 0.0154289747351837 -0.33042333975967 0.743107646874145 0.999995788545244 -0.0139262129917037 0.0164337340774663 -0.847416230909998 0.402689169994365 0.890391120854242
"CN_astrocyte1236" "cg00034416" -0.00271327921779799 0.0031256739905254 -0.868062128687294 0.391446337464799 0.999995788545244 0.00495140037970881 0.00332922284563813 1.48725411583548 0.146163769416538 0.769114044960355
"CN_astrocyte1237" "cg00034425" 0.00389050519835694 0.00598728017159131 0.649795080045988 0.520190969785506 0.999995788545244 0.00217246372423367 0.00637718136661703 0.340662057316729 0.735454057235653 0.965656276159188
"CN_astrocyte1238" "cg00034433" -0.000501970754835486 0.00382857325962107 -0.13111170161732 0.896459688510067 0.999995788545244 0.00434354634009918 0.00407789603162906 1.06514396306568 0.294316815316883 0.851222448086392
"CN_astrocyte1239" "cg00034468" -0.00385779651666766 0.00470202765079763 -0.820453813369908 0.417672728521272 0.999995788545244 0.0100882137052232 0.00500823116016217 2.01432669192062 0.0519408949758507 0.671464960138005
"CN_astrocyte1240" "cg00034555" 0.0014781042276666 0.0029218172067499 0.505885249854755 0.61620161728251 0.999995788545244 0.00102784479309295 0.00311209058429516 0.330274702889389 0.743218952837764 0.966969255759929
"CN_astrocyte1241" "cg00034556" 0.0209680434105339 0.0255290531572156 0.82134042658795 0.417174622915976 0.999995788545244 -0.00792326805479735 0.0271915456493998 -0.291387189127009 0.77252558507025 0.971464386006129
"CN_astrocyte1242" "cg00034559" 0.0252987770813674 0.013703192762652 1.84619581141113 0.0735849125414577 0.999995788545244 -0.0255498439356305 0.0145955664416352 -1.75052088850401 0.0890483920277795 0.720783632799467
"CN_astrocyte1243" "cg00034574" -0.00920854344203376 0.00993109240786717 -0.927243757669496 0.360335848797668 0.999995788545244 -0.00104017200778509 0.0105778209201074 -0.0983351879031936 0.922243597206686 0.991298391133889
"CN_astrocyte1244" "cg00034604" 0.00124131867476924 0.0163728392657068 0.0758157247270613 0.940010068197572 0.999995788545244 0.0260457120022512 0.0174390645654603 1.49352689787257 0.14452232455799 0.768046848793078
"CN_astrocyte1245" "cg00034611" -0.00806740823735076 0.0108791273623755 -0.741549204143998 0.463452225242263 0.999995788545244 -0.00262420858686593 0.0115875934167209 -0.22646709221599 0.822194195204141 0.978776427520434
"CN_astrocyte1246" "cg00034635" 0.00573575143041624 0.0130458436668368 0.43966121140918 0.6629645486042 0.999995788545244 -0.0155763534808147 0.0138954097285609 -1.12097115415019 0.270155530939827 0.840770854284887
"CN_astrocyte1247" "cg00034650" 0.00189241534762511 0.00319591519168358 0.592135658840245 0.55767726347303 0.999995788545244 0.00373485091623423 0.00340403826538754 1.09718241249237 0.280271799301678 0.845296604328152
"CN_astrocyte1248" "cg00034668" 0.0162569328651825 0.00865192986407085 1.87899498962575 0.0688400849421464 0.999995788545244 -0.0164283820010474 0.00921535727962522 -1.78271785917296 0.0835637554176019 0.714566653308005
"CN_astrocyte1249" "cg00034755" -0.00741172496713673 0.00944230949550615 -0.784948319123004 0.437919412466532 0.999995788545244 0.0280409375683428 0.0100572076881059 2.78814343284421 0.00861748705749519 0.542863210033901
"CN_astrocyte1250" "cg00034769" -0.0112774037843933 0.0077101145479185 -1.46267655484287 0.152739146984961 0.999995788545244 0.0168536515092374 0.00821220945409683 2.05226761487794 0.047906461931336 0.665139941778773
"CN_astrocyte1251" "cg00034781" -0.00245956278922883 0.0192150428746832 -0.128001941253508 0.898901560213925 0.999995788545244 0.0117405750039029 0.020466356988036 0.573652409696855 0.569978517064916 0.934703407389011
"CN_astrocyte1252" "cg00034798" 0.00965916485897537 0.0123698459916407 0.780863792928614 0.440285854253777 0.999995788545244 -0.00479513991688266 0.0131753900109951 -0.363946715268469 0.718151345055842 0.9627457014261
"CN_astrocyte1253" "cg00034823" -0.0141560450461168 0.0100350525547775 -1.41065978168469 0.167429367874395 0.999995788545244 0.0136765199867296 0.0106885511169157 1.2795485409697 0.209367004076652 0.81045902125216
"CN_astrocyte1254" "cg00034853" -0.021264434765124 0.0235598560015355 -0.902570659334171 0.37310392738932 0.999995788545244 0.0297037072157095 0.0250941112470506 1.18369233814569 0.244744931335493 0.829705513306747
"CN_astrocyte1255" "cg00035000" 0.00450680996935403 0.00483198123123661 0.932704361560743 0.357549201801749 0.999995788545244 0.00377697438457198 0.00514664752417878 0.733870809459533 0.468058286790457 0.909499377774707
"CN_astrocyte1256" "cg00035008" 0.00679277939915929 0.0153305195480006 0.443088662317722 0.660508169017593 0.999995788545244 0.000375910469139656 0.0163288673321067 0.0230212213434131 0.981767926939531 0.997935025427086
"CN_astrocyte1257" "cg00035074" -0.0209817167899367 0.00924140037978834 -2.27040447634163 0.0296366578287678 0.999995788545244 0.018477231708877 0.00984321505164674 1.87715412209609 0.0690992642696938 0.69797179150357
"CN_astrocyte1258" "cg00035083" -0.0254250355103906 0.0118778600066597 -2.14054008854586 0.0395681072790413 0.999995788545244 -0.0065523776207756 0.012651365117197 -0.517918624597196 0.607868996028212 0.942745939164049
"CN_astrocyte1259" "cg00035197" -0.00723365849072507 0.0122118929777552 -0.592345388540636 0.557538458666188 0.999995788545244 0.0115174039986615 0.0130071508459514 0.885467089223957 0.382124558366093 0.883694172288968
"CN_astrocyte1260" "cg00035220" -0.00470243790651035 0.016189528318127 -0.290461699322342 0.773227400747201 0.999995788545244 0.0247880456904495 0.0172438161178012 1.43750348073244 0.159715364656222 0.779144862236462
"CN_astrocyte1261" "cg00035237" -0.0019628824202621 0.0024611596187524 -0.797543729104865 0.430670322832914 0.999995788545244 0.000675324487140965 0.00262143424245446 0.257616413261107 0.798255824894551 0.975360878976762
"CN_astrocyte1262" "cg00035249" 0.00303161679545689 0.0028373559420126 1.06846545072752 0.29283822757029 0.999995788545244 0.00193557899848268 0.0030221290678391 0.64046867457804 0.526161208067716 0.924275386564814
"CN_astrocyte1263" "cg00035268" 0.0168510415784685 0.0161865311242254 1.04105329604863 0.305197397993281 0.999995788545244 0.0244644747819168 0.017240623741872 1.4190017222231 0.165001448626432 0.782820731340287
"CN_astrocyte1264" "cg00035316" -0.0137700325271486 0.0117014215555051 -1.17678287734795 0.247455292141374 0.999995788545244 -0.0120891843656084 0.0124634367138468 -0.96997197828889 0.338910509725446 0.869392236994537
"CN_astrocyte1265" "cg00035347" 0.000779856085582518 0.0280589598286249 0.0277934781027389 0.977989367484136 0.999995788545244 0.0396787009356987 0.0298862038617786 1.32765944846022 0.193136181721437 0.801382649974465
"CN_astrocyte1266" "cg00035348" 0.0383547165046281 0.0233459051365807 1.64288839007274 0.109623966439125 0.999995788545244 0.00837709132495733 0.0248662275619284 0.336886297050669 0.738273349064657 0.966022610033059
"CN_astrocyte1267" "cg00035357" -0.000829878083715784 0.00932603941156361 -0.0889850500402986 0.929615896297677 0.999995788545244 -0.00684751891423595 0.00993336591161265 -0.689345280861025 0.495284036407464 0.917071957941346
"CN_astrocyte1268" "cg00035389" -0.000224253140770991 0.00326612213690967 -0.0686603658316265 0.945662186818778 0.999995788545244 0.00633281573552639 0.00347881719840412 1.82039336198278 0.0775113449866764 0.708367027734666
"CN_astrocyte1269" "cg00035398" 0.0100092899100191 0.0129963451508416 0.770161902738553 0.446522402622593 0.999995788545244 0.000185268065047077 0.0138426877905803 0.0133838216862153 0.989399802067829 0.998776990945599
"CN_astrocyte1270" "cg00035449" 0.0140473363893487 0.125951971352835 0.111529309453976 0.911852448172513 0.999995788545244 0.0242121143911274 0.134154163790619 0.180479783161382 0.857847402656897 0.983594767409374
"CN_astrocyte1271" "cg00035452" 0.0213780419646238 0.00834237710822041 2.56258398383338 0.0149892214097894 0.999995788545244 -0.0216371158595422 0.00888564595661732 -2.43506391827693 0.0202873892660622 0.601415799238452
"CN_astrocyte1272" "cg00035453" 0.0061026139301362 0.00432953809220123 1.40953002379834 0.167760328278003 0.999995788545244 0.000477633368691899 0.0046114844898441 0.103574753367119 0.918115365647725 0.990839290431841
"CN_astrocyte1273" "cg00035505" 0.0042416739312324 0.0122706636631716 0.345675999902361 0.731715989685489 0.999995788545244 -0.0260896541178545 0.013069748771754 -1.99618635166414 0.0539726297846088 0.674914290940146
"CN_astrocyte1274" "cg00035526" -0.000506027356561016 0.0174414344877751 -0.0290129436839438 0.977023902856479 0.999995788545244 -0.00128796187286073 0.0185772484057564 -0.0693300667962022 0.94513305476284 0.994071104270191
"CN_astrocyte1275" "cg00035583" 0.00237023269677687 0.0140133639045447 0.169140879586248 0.866688132121643 0.999995788545244 -0.00516675227548457 0.0149259364209666 -0.346159338333156 0.731355993741209 0.964935210413749
"CN_astrocyte1276" "cg00035608" -0.000325489589326198 0.00365856868581502 -0.0889663738139409 0.929630628472662 0.999995788545244 -3.08131793931776e-05 0.00389682048993993 -0.0079072616952013 0.993737198699289 0.999248272403098
"CN_astrocyte1277" "cg00035623" 0.000370462197491923 0.00286222344577094 0.129431613048694 0.897778815854888 0.999995788545244 -0.00297791012089895 0.00304861598294197 -0.976807225823574 0.335563914028306 0.867989017046729
"CN_astrocyte1278" "cg00035630" 0.0132834837334783 0.0135108966565629 0.983168184254138 0.332469565994643 0.999995788545244 -0.00545051220358281 0.0143907477076726 -0.378751147216403 0.707227576803048 0.960872564636377
"CN_astrocyte1279" "cg00035636" -0.0411015812124975 0.0234471121790185 -1.75294854644304 0.0886245412993989 0.999995788545244 0.0295206536081008 0.024974025367728 1.18205428133536 0.245385512530801 0.829870337279772
"CN_astrocyte1280" "cg00035673" 0.0190947891186734 0.0104935798327431 1.81966396816194 0.0776248822300769 0.999995788545244 -0.00900755464403318 0.0111769384195515 -0.805905365665837 0.425898326171406 0.897649527016273
"CN_astrocyte1281" "cg00035689" -0.0611210925667761 0.0364037193599402 -1.67897933621683 0.102324962754529 0.999995788545244 -0.0529834958863666 0.038774387388667 -1.36645604107862 0.180765296700248 0.793665890916867
"CN_astrocyte1282" "cg00035812" -0.000231603574106323 0.0025627722344407 -0.0903722816229388 0.928521691522498 0.999995788545244 0.00163902547165164 0.00272966403307881 0.600449524846092 0.552188413903378 0.930678735925168
"CN_astrocyte1283" "cg00035847" 0.0160921580326224 0.011369933762682 1.41532557431772 0.166067957547213 0.999995788545244 -0.00703325700416417 0.0121103619094167 -0.580763568980979 0.565229814970177 0.933696751317987
"CN_astrocyte1284" "cg00035869" 0.0025117117430244 0.0172224126183642 0.145839714718376 0.884909150437442 0.999995788545244 -0.0137272699220327 0.018343963484313 -0.748326278220717 0.459408847464244 0.907061070203627
"CN_astrocyte1285" "cg00035877" 0.0399045019760089 0.0169784370303171 2.35030479570967 0.0247000857206904 0.999995788545244 -0.0301709499994878 0.0180840998184391 -1.66836891536755 0.104427689237728 0.735187806878579
"CN_astrocyte1286" "cg00035889" -0.0173285728501623 0.00856140647442327 -2.02403342277118 0.0508814202478031 0.999995788545244 0.0122138355202523 0.00911893886305566 1.3393921928499 0.189328268905036 0.799066461297551
"CN_astrocyte1287" "cg00035923" 0.0131255107929024 0.00979987265873454 1.33935523960138 0.189340170860805 0.999995788545244 -0.00556140961583272 0.0104380559324805 -0.532801285201689 0.597636586788117 0.940581029699211
"CN_astrocyte1288" "cg00035934" 0.00186276194030626 0.0139233808311289 0.13378661137686 0.894360092255795 0.999995788545244 0.00242930461015801 0.01483009350688 0.163809122918274 0.870851305598213 0.98512574105586
"CN_astrocyte1289" "cg00035937" -0.0157856907368524 0.0170530287897188 -0.925682524289737 0.361135186122852 0.999995788545244 0.0360404712577525 0.0181635491116953 1.98421966082315 0.0553505331912546 0.677555966442004
"CN_astrocyte1290" "cg00035945" 0.000894116430413847 0.00309862995838944 0.288552180292795 0.774676035271009 0.999995788545244 0.00430241695420311 0.0033004176631725 1.30359772407334 0.20112897246274 0.805362667984839
"CN_astrocyte1291" "cg00035969" 0.0126843032813286 0.00903555769973238 1.40382073833741 0.169440707792995 0.999995788545244 0.00720956845058877 0.00962396756930314 0.749126428229517 0.458932822975038 0.906958428709473
"CN_astrocyte1292" "cg00035980" 0.00772902108422802 0.0158277526666133 0.488320815154727 0.628457346417476 0.999995788545244 -0.00446231706281896 0.0168584810612132 -0.264692711438016 0.792844266892219 0.974579315642634
"CN_astrocyte1293" "cg00036011" -0.00635371794231233 0.00508355453837172 -1.249857337883 0.21988671591662 0.999995788545244 0.00694194968023168 0.00541460368467594 1.28207900051454 0.20848835623956 0.809995470916897
"CN_astrocyte1294" "cg00036110" -0.0148111496978187 0.0161958542306798 -0.914502531750498 0.366893148465088 0.999995788545244 0.0250140769259473 0.0172505539838277 1.45004484780012 0.156208915529928 0.776846995868113
"CN_astrocyte1295" "cg00036114" -0.00183197144597751 0.00441323655980344 -0.415108372540787 0.680670489521632 0.999995788545244 -0.00226859010543382 0.00470063353460396 -0.482613692119045 0.632462909590026 0.946994623275507
"CN_astrocyte1296" "cg00036115" 0.00276732068362838 0.00233770965831612 1.18377432962386 0.244712899859731 0.999995788545244 0.00109283583288546 0.0024899450245055 0.438899582974728 0.663510906891123 0.953237592539158
"CN_astrocyte1297" "cg00036119" -0.0136679285209088 0.0145303114246999 -0.94064938606029 0.353520087942199 0.999995788545244 -0.00667668043471778 0.0154765483847586 -0.431406297368799 0.668896184767386 0.954298333471171
"CN_astrocyte1298" "cg00036137" 0.00350429323661742 0.0104964799775462 0.333854134349202 0.740540077289419 0.999995788545244 -0.0270676239558432 0.0111800274263907 -2.42106954871591 0.0209625784152594 0.604385143774031
"CN_astrocyte1299" "cg00036171" 0.0178076223663607 0.0184858469158608 0.963311145408316 0.342193163623997 0.999995788545244 -0.0334815143084021 0.0196896746301136 -1.70046051737164 0.0981755917018065 0.729271663798346
"CN_astrocyte1300" "cg00036258" 0.0116089257097453 0.0125005704235961 0.928671677880578 0.359605783097989 0.999995788545244 -0.0172156578010668 0.0133146274256034 -1.2929883241015 0.204732273031996 0.807538282679811
"CN_astrocyte1301" "cg00036263" -0.00469920527208936 0.00418646401535935 -1.12247597372123 0.269524505987682 0.999995788545244 0.0032127175194457 0.00445909320185808 0.720486738897268 0.476150018156978 0.911733442296594
"CN_astrocyte1302" "cg00036272" -0.00303887613454832 0.0177927669928568 -0.170792779772158 0.865399063417794 0.999995788545244 0.00782461285924522 0.0189514602416288 0.412876515027463 0.682289308866455 0.9568142385651
"CN_astrocyte1303" "cg00036279" -0.00287873617846234 0.00790272525241751 -0.364271322425351 0.717911170054224 0.999995788545244 0.00389405020773854 0.00841736327361745 0.462621141699285 0.646583176736335 0.949825217996398
"CN_astrocyte1304" "cg00036299" -0.0213744516115918 0.0115110873488844 -1.85685773756754 0.0720127520190193 0.999995788545244 -0.00120562677307173 0.0122607076413623 -0.0983325602679299 0.922245668068385 0.991298391133889
"CN_astrocyte1305" "cg00036324" 0.0134419340686089 0.0110002367946295 1.2219677012018 0.230124412747535 0.999995788545244 -0.00506157590932604 0.0117165896875745 -0.43200078216393 0.668468284923183 0.954180965281472
"CN_astrocyte1306" "cg00036328" 0.000509867504294888 0.00346258965424492 0.147250340123273 0.883804156565698 0.999995788545244 0.0106232325464205 0.00368807899253903 2.88042435314192 0.00682829476990518 0.530674837164757
"CN_astrocyte1307" "cg00036347" -0.0314206141046811 0.0282371927274614 -1.11273859295948 0.273626471178963 0.999995788545244 0.0304057135294635 0.0300760435700941 1.01096121431667 0.319175828954522 0.861375090302447
"CN_astrocyte1308" "cg00036352" 0.00980292451555398 0.019360510622673 0.50633605211186 0.615888512213177 0.999995788545244 -0.00181539136291665 0.0206212978268372 -0.0880347773530552 0.930365521960361 0.992214402447476
"CN_astrocyte1309" "cg00036386" -0.000271240768484551 0.00518728962126343 -0.0522894976545549 0.95860403947269 0.999995788545244 0.00544913575877941 0.00552509416093935 0.986252107213496 0.330976313085579 0.866276077454583
"CN_astrocyte1310" "cg00036408" -0.0217357567534174 0.0150778697331518 -1.44156682197796 0.158572544545285 0.999995788545244 -0.0210927740288197 0.0160597645600036 -1.31339248156543 0.197845440290404 0.803870321395489
"CN_astrocyte1311" "cg00036440" 0.000227302226606531 0.0026612310467789 0.0854124360534772 0.932434497032949 0.999995788545244 0.00421891083674894 0.00283453463966937 1.48839628830257 0.145863783968804 0.768910273473508
"CN_astrocyte1312" "cg00036534" -0.000577577318252467 0.00769470275969247 -0.0750616802611295 0.940605554945985 0.999995788545244 0.0103042425077195 0.00819579402574133 1.25725981831119 0.217227599206359 0.814506132909303
"CN_astrocyte1313" "cg00036558" -0.00522931510748924 0.0177059354523382 -0.295342492440787 0.769528403648263 0.999995788545244 0.0032970516015216 0.0188589740932675 0.17482666794153 0.862252777168193 0.984166517489932
"CN_astrocyte1314" "cg00036570" 0.0161544778609363 0.012915044586411 1.25082633302976 0.219537252100012 0.999995788545244 -0.00995352550817633 0.0137560928042554 -0.723572139982748 0.474277573641301 0.911256718492181
"CN_astrocyte1315" "cg00036585" -0.000845057431947389 0.00967548480239738 -0.0873400609071291 0.930913592141465 0.999995788545244 0.0105201667915925 0.0103055677413598 1.02082360289297 0.31454705394299 0.859559698005817
"CN_astrocyte1316" "cg00036588" -0.0376158449134424 0.0185148940335763 -2.03165326494589 0.0500630176375439 0.999995788545244 0.0175748255639852 0.0197206133422732 0.891190616587552 0.37909045859853 0.88288770875716
"CN_astrocyte1317" "cg00036599" 0.00963141470064201 0.0155118003207248 0.620908888813751 0.538800088738228 0.999995788545244 -0.00901670779044585 0.0165219533966987 -0.545741025528343 0.588806999601601 0.938635381183341
"CN_astrocyte1318" "cg00036614" -0.0191738310543523 0.0147273477339162 -1.30192016925058 0.201695487434448 0.999995788545244 0.0133791174619903 0.0156864160114053 0.852911044324116 0.399677357777237 0.889603482710446
"CN_astrocyte1319" "cg00036619" -0.00992267635169774 0.0126361452265493 -0.785261341476956 0.437738373273719 0.999995788545244 0.0192063963423454 0.0134590310750732 1.42702667340717 0.16269199903247 0.781445243318035
"CN_astrocyte1320" "cg00036664" -0.0097957213587623 0.00581411218912382 -1.68481808402093 0.101182952430017 0.999995788545244 -0.00335026177354112 0.00619273641006961 -0.540998607351264 0.592035739757449 0.939496621632815
"CN_astrocyte1321" "cg00036723" 0.010033518454872 0.0110408010302077 0.908767255873938 0.369870028990847 0.999995788545244 -0.0325140655963505 0.0117597955306061 -2.76484956832194 0.00913379524682759 0.546822846614168
"CN_astrocyte1322" "cg00036732" -0.0080548992377504 0.0155350343232493 -0.518498966281374 0.607468462498428 0.999995788545244 -0.0165848467108195 0.0165467004343727 -1.00230537058419 0.323276520922623 0.863043671345543
"CN_astrocyte1323" "cg00036871" 0.00873913613243155 0.00912042253461071 0.958194217347691 0.344729317270922 0.999995788545244 -0.0209922321832761 0.00971435893702874 -2.16094878924629 0.0378337828574683 0.647666000723977
"CN_astrocyte1324" "cg00036976" -0.0123325685182926 0.00843908782677843 -1.46136274102512 0.153097156815428 0.999995788545244 0.00828151921836067 0.00898865463078409 0.921330227773839 0.363369650378216 0.877651045454024
"CN_astrocyte1325" "cg00036984" 0.0212151624367752 0.0144758406602991 1.46555650442872 0.15195669835477 0.999995788545244 -0.0169019836537272 0.0154185303976582 -1.0962123638122 0.280689949643821 0.845533703631118
"CN_astrocyte1326" "cg00037013" -0.010736051798129 0.00611597500623103 -1.75541132643463 0.088196295014887 0.999995788545244 0.0001132052228337 0.00651425701330855 0.0173780712984493 0.986236583493064 0.998383072678245
"CN_astrocyte1327" "cg00037026" -0.022805513990542 0.0109483907596307 -2.08300146489393 0.0448426943936467 0.999995788545244 0.0284527475681872 0.0116613673564239 2.43991520878668 0.0200579920077053 0.600897850127781
"CN_astrocyte1328" "cg00037035" 0.00696427995832792 0.0180335594184685 0.386184435181203 0.701766245627364 0.999995788545244 -0.016765537194213 0.0192079334524732 -0.872844402324513 0.388870775712271 0.886194218501453
"CN_astrocyte1329" "cg00037058" -0.00476844949478287 0.00252701240542838 -1.88699093227226 0.0677239811568341 0.999995788545244 0.0028196582602088 0.00269157546719996 1.04758655091402 0.302219442803212 0.854327389748454
"CN_astrocyte1330" "cg00037131" 0.00778932987727234 0.00634845135328207 1.22696535640072 0.228264277424429 0.999995788545244 -0.00637877089046943 0.00676187258934715 -0.943343845389622 0.352160496247738 0.874000946874098
"CN_astrocyte1331" "cg00037153" -0.000359854205392273 0.00239758472168025 -0.150090298014614 0.881580233295262 0.999995788545244 -0.000990131065091063 0.00255371924710201 -0.38772118987421 0.700639165255778 0.959781414489603
"CN_astrocyte1332" "cg00037186" 8.35839336148359e-05 0.00627105718779003 0.0133285235825272 0.98944359636314 0.999995788545244 -0.00045626522100001 0.00667943839286467 -0.0683089197270562 0.945939875115605 0.994107675800681
"CN_astrocyte1333" "cg00037187" 0.0101353345759905 0.00958912140497548 1.05696175363174 0.29798146903775 0.999995788545244 -0.0199735145619619 0.0102135802223174 -1.95558404860995 0.0587726551462112 0.682955027392245
"CN_astrocyte1334" "cg00037188" -0.0194855091738745 0.019382791654512 -1.00529941822589 0.321854055067175 0.999995788545244 0.00592256540795557 0.020645029834861 0.286876088595173 0.775948258693279 0.971993102749191
"CN_astrocyte1335" "cg00037223" -0.00645485104794041 0.0106320087890986 -0.607114908949173 0.547807994599118 0.999995788545244 0.0113350396294783 0.0113243820894267 1.00094111448797 0.323926093754172 0.863187008614273
"CN_astrocyte1336" "cg00037314" -0.00061813375207277 0.00516619271713854 -0.119649766456088 0.905464808585528 0.999995788545244 -0.00481307920883047 0.00550262339290734 -0.874688101503427 0.387880709518712 0.885889548200988
"CN_astrocyte1337" "cg00037317" 0.00647207108985075 0.0138770623667758 0.466386250835484 0.643913575249744 0.999995788545244 0.0195807071082692 0.0147807587105555 1.32474303191796 0.194091778005403 0.801781658040732
"CN_astrocyte1338" "cg00037376" 0.00770277143072963 0.0149804221623141 0.5141892095743 0.61044585086452 0.999995788545244 -0.0159776282805642 0.0159559710485663 -1.00135731206405 0.32372783259952 0.863136816438118
"CN_astrocyte1339" "cg00037388" -0.00151737896235398 0.00337493947244313 -0.449601829823498 0.655850855917374 0.999995788545244 0.000537744672165339 0.00359472089167398 0.149592885892992 0.881969678445623 0.9862950294323
"CN_astrocyte1340" "cg00037400" -0.00609959569133993 0.00394468889290838 -1.54628054504008 0.131295225379804 0.999995788545244 0.0085831191537162 0.0042015732993952 2.04283456269862 0.0488829688566024 0.666801303680444
"CN_astrocyte1341" "cg00037406" 0.00254129899953358 0.0107734794314101 0.235884703332186 0.814937321051583 0.999995788545244 -0.00215357450537 0.0114750655246787 -0.187674266498822 0.852247566340042 0.982941221812968
"CN_astrocyte1342" "cg00037419" 0.00492181762880532 0.022685127145022 0.21696231179755 0.829534384573511 0.999995788545244 -0.0115165491123168 0.0241624186579734 -0.476630641796965 0.636674259640727 0.9476568365577
"CN_astrocyte1343" "cg00037441" 0.000464933887328266 0.00584595656969189 0.0795308486790161 0.937076665137062 0.999995788545244 0.00579892922959686 0.00622665454728217 0.9313073634586 0.35826076338821 0.875921532296283
"CN_astrocyte1344" "cg00037450" -0.00111020792827738 0.00387099102298578 -0.286801989900006 0.776004517217827 0.999995788545244 0.0034432333520765 0.00412307610712089 0.835112732003603 0.409484309791258 0.892593205357129
"CN_astrocyte1345" "cg00037457" -0.00359593583215458 0.00935298008472507 -0.384469527314329 0.703024795890903 0.999995788545244 -0.0221033510933907 0.00996206100420322 -2.21875283478638 0.0332826645815817 0.636716128753263
"CN_astrocyte1346" "cg00037458" -0.00698497536617225 0.00866217385069621 -0.806376723276091 0.425630284674914 0.999995788545244 -0.00551006131078136 0.00922626837093131 -0.597214506369835 0.55432089103502 0.931294442779643
"CN_astrocyte1347" "cg00037535" 0.0106889512468109 0.0170222014360429 0.627941766931396 0.53423742704609 0.999995788545244 -0.0311354902574596 0.0181307142317814 -1.71727874916709 0.0950257420081829 0.726435150031789
"CN_astrocyte1348" "cg00037614" 0.0380772459940673 0.0177579619914998 2.14423513307966 0.0392489721797733 0.999995788545244 -0.0227224866995886 0.0189143886832988 -1.20133339121091 0.237923776537022 0.826131405624521
"CN_astrocyte1349" "cg00037635" 0.00723785536862331 0.00431628335345623 1.67687215502839 0.102739731861859 0.999995788545244 -0.000594915803300942 0.00459736658145805 -0.129403603728347 0.897800809981507 0.98842589216677
"CN_astrocyte1350" "cg00037671" -0.0424646979448861 0.0267021477728186 -1.59031019924596 0.12102154678629 0.999995788545244 0.0198232582487279 0.0284410340497252 0.696994990198659 0.490544468252235 0.915777527944275
"CN_astrocyte1351" "cg00037681" -0.00235732183766422 0.0127247529979852 -0.185254820902021 0.85412989238001 0.999995788545244 -0.00430855920751664 0.0135534091253304 -0.317894868196978 0.752508995584009 0.96832345627459
"CN_astrocyte1352" "cg00037728" 0.000831868424803714 0.0156345885801438 0.0532069277384248 0.957878437906175 0.999995788545244 0.0228380790443926 0.0166527378226092 1.37143088948327 0.179224445842972 0.792779636813001
"CN_astrocyte1353" "cg00037755" -0.00524235115896091 0.0225395848374393 -0.232584193398857 0.817478724153855 0.999995788545244 -0.0288145265616703 0.0240073984041403 -1.20023528066669 0.238344242179037 0.826296594831161
"CN_astrocyte1354" "cg00037763" 0.0076571600966864 0.0152572139269904 0.501871451323145 0.618992615768415 0.999995788545244 0.0181758483133187 0.016250787932617 1.11845951031321 0.271211109430761 0.841247518068155
"CN_astrocyte1355" "cg00037791" 0.000962693229531388 0.0096592860867333 0.0996650498688111 0.921195592660078 0.999995788545244 0.00375976401848268 0.0102883141396015 0.365440242926749 0.717046533769712 0.962623038038434
"CN_astrocyte1356" "cg00037806" 0.00118322843806323 0.0147073638720248 0.080451428846054 0.936349925893451 0.999995788545244 -0.00996084320297377 0.015665130768685 -0.63586083959706 0.529124330746963 0.925068522520396
"CN_astrocyte1357" "cg00037856" -0.0226737531341969 0.0173373532391823 -1.30779784096193 0.199715900362929 0.999995788545244 0.0151097563356596 0.0184663892209315 0.818230145313563 0.418923610377155 0.895537786129505
"CN_astrocyte1358" "cg00037930" 0.00234415911075857 0.00713042980541594 0.328754251108125 0.744357857051862 0.999995788545244 -0.00326105455514878 0.00759477472038584 -0.429381341147023 0.670354555640244 0.954562135195355
"CN_astrocyte1359" "cg00037940" -0.0056868946469619 0.0111050630447399 -0.512099267158647 0.611892115985736 0.999995788545244 -0.00968495111912379 0.0118282423895992 -0.818798837572011 0.418603484506418 0.895435116288812
"CN_astrocyte1360" "cg00037952" 0.014059991469339 0.011922375652982 1.17929445259699 0.246467552577479 0.999995788545244 0.000750001308217758 0.0126987796931169 0.0590608961130557 0.953249380260884 0.994885414982623
"CN_astrocyte1361" "cg00037986" -0.0156475630051568 0.0231559049939098 -0.675748281454439 0.503771106453065 0.999995788545244 0.0381820091412398 0.0246638543081687 1.54809579492991 0.130858119158383 0.757584755936557
"CN_astrocyte1362" "cg00038020" -0.00243785252361171 0.0209144876226977 -0.116562861476271 0.90789227264375 0.999995788545244 0.00701498755171021 0.0222764722774551 0.314905675563798 0.754757822484721 0.96870995694351
"CN_astrocyte1363" "cg00038038" -0.0163361686251998 0.0188920075130102 -0.864713218748704 0.393256365234286 0.999995788545244 -0.0152203633930152 0.0201222850504984 -0.756393389459425 0.454622809483586 0.905629029261825
"CN_astrocyte1364" "cg00038046" -0.00242254148818856 0.00810893747419578 -0.298749558237138 0.766949534901993 0.999995788545244 -0.00136530714309894 0.00863700436282737 -0.15807646792157 0.875331681877781 0.985608529047209
"CN_astrocyte1365" "cg00038131" 0.0133781853874951 0.0107929447132333 1.23953061402158 0.223636933019402 0.999995788545244 -0.0121528733511925 0.0114957984165732 -1.05715783374142 0.297893277708298 0.852709730904184
"CN_astrocyte1366" "cg00038167" 0.00129119695859811 0.0116276967255051 0.111044946310467 0.91223364593255 0.999995788545244 -0.00346498003698328 0.0123849108058119 -0.279774323070397 0.781345726060137 0.972792134874173
"CN_astrocyte1367" "cg00038193" -0.0121516916181206 0.0110720227592397 -1.09751324417934 0.28012929173514 0.999995788545244 -0.00221914310714861 0.0117930504682256 -0.188173798893485 0.851859039764516 0.982884911763898
"CN_astrocyte1368" "cg00038233" -0.0112395190962244 0.012247203849677 -0.917721239409344 0.365229339755943 0.999995788545244 -0.029447607380139 0.0130447612179407 -2.25742785844475 0.0305172759783972 0.63100666420957
"CN_astrocyte1369" "cg00038239" -0.00311039975930898 0.00258701610330419 -1.20231171168061 0.237549639497839 0.999995788545244 0.0041768546213233 0.00275548670119187 1.5158318926078 0.13880484938751 0.76322412992565
"CN_astrocyte1370" "cg00038298" -0.00663533151671745 0.00867595735929266 -0.764795312140448 0.449669471462098 0.999995788545244 0.00759396550262306 0.00924094948350144 0.821773294636134 0.41693156752875 0.894894739063567
"CN_astrocyte1371" "cg00038342" 0.00489067554728701 0.0141361681363399 0.34596897123164 0.731497773946818 0.999995788545244 -0.00995381650062524 0.0150567378593997 -0.661087188577917 0.513011510634613 0.921154261935239
"CN_astrocyte1372" "cg00038358" 0.00473831024474778 0.00918689009303523 0.515768687419043 0.609353885775077 0.999995788545244 0.00811549635940383 0.00978515496843562 0.829368199643473 0.412681235887333 0.893610585507779
"CN_astrocyte1373" "cg00038376" -0.0102499590056167 0.0198067941885491 -0.517497122858098 0.608159980337852 0.999995788545244 -0.00839925270664809 0.0210966440874042 -0.398132170777952 0.693021821293788 0.958569005544094
"CN_astrocyte1374" "cg00038436" -0.0047777475004001 0.00362087544616972 -1.31950064878762 0.195818611474305 0.999995788545244 0.0136432566435156 0.00385667260665664 3.53757190070199 0.00119102710569269 0.469064341412932
"CN_astrocyte1375" "cg00038446" 0.00696753936046533 0.00805849601058758 0.864620315169368 0.393306653401191 0.999995788545244 0.00509433394439388 0.00858327807098729 0.593518455566931 0.556762415132249 0.931840082881028
"CN_astrocyte1376" "cg00038450" 0.00336602337186925 0.0132772592067406 0.253517937659933 0.801394766412346 0.999995788545244 -0.0385316230002008 0.014141895416006 -2.72464347011011 0.0100933333478906 0.552426143198785
"CN_astrocyte1377" "cg00038503" -0.00407518881790092 0.0196359666017651 -0.207536960137965 0.83682861793575 0.999995788545244 0.00374852312737573 0.0209146919368246 0.179229181988365 0.858821581350845 0.983710784423335
"CN_astrocyte1378" "cg00038584" 0.00177577783990899 0.00777149866147319 0.228498764171744 0.820627292804468 0.999995788545244 -0.00475010341441795 0.00827759099862929 -0.573850944701729 0.56984566972463 0.934677556265886
"CN_astrocyte1379" "cg00038590" 0.00868469192075214 0.024893899975946 0.348868274121123 0.729339493222309 0.999995788545244 -0.025027140953725 0.0265150302840826 -0.94388506011812 0.351887823369172 0.873864207524959
"CN_astrocyte1380" "cg00038623" 0.0135880750603593 0.0200789462757738 0.676732477577967 0.5031541026143 0.999995788545244 -0.0401521351653265 0.0213865191508378 -1.87745069135075 0.069057453217884 0.6978843124513
"CN_astrocyte1381" "cg00038665" 0.000365251692360243 0.00874259615751475 0.0417784014930495 0.966919736385872 0.999995788545244 -0.00741894061650461 0.00931192790611348 -0.796713708622455 0.431145778781544 0.899114431096636
"CN_astrocyte1382" "cg00038675" -0.00814310193131548 0.0173333728963902 -0.469793269895632 0.641502000967924 0.999995788545244 0.0311892047227762 0.0184621496718944 1.68935932581332 0.100302071748899 0.731618898896305
"CN_astrocyte1383" "cg00038681" 0.00624831059537242 0.0117694268415074 0.530893362906714 0.5989437813249 0.999995788545244 -0.00926757780422058 0.0125358706120938 -0.73928473665641 0.464807868868079 0.90854141388906
"CN_astrocyte1384" "cg00038688" 0.011547703491212 0.012117601033411 0.952969441671855 0.347331816862759 0.999995788545244 -0.0128656091243893 0.0129067184604173 -0.996814888605954 0.325896144837257 0.863928009408546
"CN_astrocyte1385" "cg00038736" 0.00447141533013912 0.0119276198530443 0.374879094507518 0.710078692198604 0.999995788545244 0.0143118403422489 0.0127043654038172 1.12652933754163 0.267830042226075 0.839832216291741
"CN_astrocyte1386" "cg00038760" 0.00611128568671167 0.00593177823442203 1.03026199652036 0.310160643781273 0.999995788545244 -0.00383522575266099 0.00631806505513945 -0.60702536602424 0.547866722143029 0.929834188455723
"CN_astrocyte1387" "cg00038791" -0.00193310966298341 0.00685386996902653 -0.282046445543813 0.779617661112167 0.999995788545244 -0.000352302968487344 0.00730020486816057 -0.0482593262586223 0.961791944903261 0.995784790320155
"CN_astrocyte1388" "cg00038857" 0.00327208617139658 0.0142120704670751 0.230232898083145 0.819290454068985 0.999995788545244 0.0052907656825133 0.0151375830704764 0.349511917317379 0.728860659431965 0.964554638400041
"CN_astrocyte1389" "cg00038877" -0.0049492244079432 0.00698021628295965 -0.709035967843207 0.483136048184009 0.999995788545244 -0.00302473612115314 0.00743477905474665 -0.406836047027118 0.686678252021668 0.957564076656372
"CN_astrocyte1390" "cg00038997" -0.00398076107098036 0.0079749160849082 -0.499160245524537 0.620881111511815 0.999995788545244 -0.00616066535133846 0.00849425528778857 -0.725274334548798 0.473246370279443 0.910961515644201
"CN_astrocyte1391" "cg00039016" 0.0108240302920151 0.0151058926646614 0.71654357225354 0.47854916615481 0.999995788545244 -0.00195954812514634 0.0160896123893251 -0.121789641523399 0.903782604833931 0.989087385870105
"CN_astrocyte1392" "cg00039044" -0.00387895664548502 0.00281256844311397 -1.37915102296689 0.1768535268558 0.999995788545244 0.00216792723408269 0.00299572736763951 0.723673074359538 0.474216390824397 0.91122908057591
"CN_astrocyte1393" "cg00039048" 0.0101811921179846 0.00794256509996374 1.28185189417347 0.208567099838821 0.999995788545244 0.00688766184525193 0.00845979755531786 0.814163908794995 0.421216940212482 0.8961914537942
"CN_astrocyte1394" "cg00039057" 0.00164426336254688 0.00686172691380233 0.239628213597287 0.812057267915543 0.999995788545244 -0.00674566737153947 0.00730857346966021 -0.922980031540012 0.362521581525289 0.877399163046994
"CN_astrocyte1395" "cg00039070" -0.00601823600896407 0.00901433719647605 -0.667629341768662 0.508876841315792 0.999995788545244 0.000394158411201174 0.00960136515316797 0.0410523300502869 0.967494306618957 0.996426328730087
"CN_astrocyte1396" "cg00039129" 0.00422264428516949 0.0103817015436061 0.406739133024887 0.686748759291549 0.999995788545244 -0.0111554034128818 0.0110577744385173 -1.00882898949578 0.320182651726105 0.861787451352563
"CN_astrocyte1397" "cg00039142" 0.0160704224274536 0.0225592755585763 0.71236429493163 0.4810994857664 0.999995788545244 0.0101341236112148 0.0240283714163146 0.421756574161076 0.675857515442771 0.95551124639467
"CN_astrocyte1398" "cg00039147" -0.00692234285080927 0.0170397258696263 -0.40624731311837 0.687106613990968 0.999995788545244 -0.0179934494312534 0.018149379884316 -0.991408496926263 0.328489697911721 0.865040669941604
"CN_astrocyte1399" "cg00039170" -0.00755831424204657 0.0109693072369499 -0.689042077022563 0.495472419001887 0.999995788545244 0.0194054410983631 0.01168364594797 1.66090629455737 0.105927969203272 0.736915960336437
"CN_astrocyte1400" "cg00039173" -0.0140502172633548 0.0155686037175954 -0.902471250358528 0.373155955896466 0.999995788545244 -0.0118885001030528 0.0165824559210006 -0.716932410958303 0.478312278090972 0.912165990353721
"CN_astrocyte1401" "cg00039176" 0.0115771592205693 0.0183459010962923 0.631048819014348 0.532228198686411 0.999995788545244 -0.0245498807683544 0.0195406153164834 -1.25635146952847 0.217552589774423 0.814693229176021
"CN_astrocyte1402" "cg00039177" -0.000377837607392615 0.00522965736186729 -0.0722490177172344 0.942827084337242 0.999995788545244 -0.0058863816063374 0.00557022095610863 -1.05675908598959 0.298072642401272 0.852733379227374
"CN_astrocyte1403" "cg00039180" 0.0146938521202865 0.0208981915974899 0.7031159634909 0.486770481517301 0.999995788545244 -0.0146925652899404 0.0222591150292009 -0.660069606121618 0.513656266494299 0.92130926100381
"CN_astrocyte1404" "cg00039279" 0.00676939085753927 0.00924859754308334 0.731937012720575 0.469222481809797 0.999995788545244 -0.00358477219083366 0.00985088090564756 -0.363903718374921 0.7181831603973 0.962748680089905
"CN_astrocyte1405" "cg00039326" 0.00498717060151125 0.0192709170382202 0.258792593607254 0.797355637853735 0.999995788545244 -0.0162211460221498 0.0205258697658536 -0.790278132288208 0.434843011260914 0.900101223945664
"CN_astrocyte1406" "cg00039385" 0.0111188407030721 0.0102513040569156 1.08462695490642 0.285718186886138 0.999995788545244 -0.0147676529772893 0.0109188852603689 -1.35248723886585 0.185146764723621 0.796434553961456
"CN_astrocyte1407" "cg00039441" -0.000257889356655829 0.00519041291574516 -0.0496857111066288 0.960663584663432 0.999995788545244 0.00491845238607214 0.00552842084931879 0.88966678191263 0.3798967426915 0.883035796027667
"CN_astrocyte1408" "cg00039452" 0.00342361483483082 0.0139692401318886 0.245082395499486 0.80786587767344 0.999995788545244 -0.0189302899881863 0.0148789392381485 -1.27228760634027 0.211903757134378 0.811664882168174
"CN_astrocyte1409" "cg00039463" 0.013587535248742 0.0149956852829439 0.906096319865856 0.371261708115906 0.999995788545244 -0.0200588738656688 0.0159722281278556 -1.25585946463449 0.217728772525412 0.814856725505964
"CN_astrocyte1410" "cg00039478" -0.0008295401744146 0.010978774896447 -0.075558537472433 0.940213171135393 0.999995788545244 0.000629584362829446 0.0116937301564921 0.0538394810213672 0.957378168495868 0.995322046150339
"CN_astrocyte1411" "cg00039480" 0.00722723250986145 0.0178817584482545 0.404167885992607 0.688620441549099 0.999995788545244 -0.0289553854940254 0.0190462469619568 -1.52026725012341 0.137689901385806 0.762551142592451
"CN_astrocyte1412" "cg00039490" -0.00845771553490757 0.00943147023564024 -0.896754728965481 0.376155751288537 0.999995788545244 -0.0103588817909033 0.0100456625584205 -1.03117954944846 0.309736479748455 0.85759093500224
"CN_astrocyte1413" "cg00039505" 0.00191633872807138 0.00470292250363674 0.407478270498714 0.68621109097528 0.999995788545244 -0.00221351111938161 0.00500918428723955 -0.441890533957861 0.661366409044404 0.952839269003314
"CN_astrocyte1414" "cg00039564" 0.0041251596386525 0.00555689685872673 0.742349506123047 0.462973668239493 0.999995788545244 -0.00556142736382706 0.00591877080879384 -0.939625395794029 0.354037688889369 0.874547057358051
"CN_astrocyte1415" "cg00039593" -0.0175611505283201 0.0121586894949443 -1.44432922114033 0.157799315028664 0.999995788545244 0.00627450510419262 0.012950482667831 0.484499710561253 0.631137946770041 0.946729082535835
"CN_astrocyte1416" "cg00039627" -0.00328313288355266 0.00438593805511888 -0.748558881200084 0.459270437744621 0.999995788545244 0.00400178700548711 0.00467155730793314 0.856628045361095 0.397648044634876 0.889218348839723
"CN_astrocyte1417" "cg00039649" -0.00490815695652346 0.00349521184396282 -1.4042516378517 0.169313425445133 0.999995788545244 0.00524998141353103 0.00372282559106878 1.41021417337572 0.16755984673697 0.784516514187633
"CN_astrocyte1418" "cg00039662" 0.0288184597167423 0.0243682233137363 1.18262457404917 0.245162353666002 0.999995788545244 0.0185560317580458 0.0259551207226401 0.71492758428435 0.479534374317848 0.912556593332975
"CN_astrocyte1419" "cg00039672" -0.00453471185768121 0.0096729982624356 -0.468801061951126 0.642203904709836 0.999995788545244 0.00755955196754421 0.0103029192739661 0.733729127301426 0.468143526291874 0.909510388849864
"CN_astrocyte1420" "cg00039734" -0.00468708077898266 0.0171203617686767 -0.273772297706822 0.785915978402622 0.999995788545244 0.00471287754163381 0.0182352669211953 0.258448508705728 0.79761895340282 0.975276383390038
"CN_astrocyte1421" "cg00039793" -0.00355342120479926 0.00211276200205846 -1.68188428291363 0.101755447228751 0.999995788545244 0.00331081463960369 0.00225034841956339 1.47124534619668 0.150420476827327 0.772915512793002
"CN_astrocyte1422" "cg00039794" -0.00305248479300964 0.00393031584160911 -0.776651270794545 0.442734460773974 0.999995788545244 -0.000975911193400804 0.00418626425216502 -0.233122214608428 0.817064308570232 0.978003768488385
"CN_astrocyte1423" "cg00039795" 0.0104270965874678 0.0109026202338097 0.956384462070201 0.345629295283575 0.999995788545244 -0.0213009148179246 0.0116126161812592 -1.83429078214956 0.0753749252130106 0.705279661984364
"CN_astrocyte1424" "cg00039840" -0.00503693228636166 0.0104454361565212 -0.482213687478916 0.632744078927878 0.999995788545244 0.0171295908428753 0.0111256595506621 1.53964722404758 0.132902570339079 0.759322872486528
"CN_astrocyte1425" "cg00039845" -0.00804667431589714 0.00889075334220825 -0.905061023085197 0.371802056423334 0.999995788545244 -0.0206324357404539 0.0094697333220084 -2.17877685029446 0.0363743708672231 0.643935949842594
"CN_astrocyte1426" "cg00039864" -0.00971220309902324 0.00895265496759473 -1.08484054553401 0.285624913521686 0.999995788545244 0.00151367794104643 0.0095356660795652 0.158738564083134 0.874814002115933 0.985571542366287
"CN_astrocyte1427" "cg00039913" -0.0068872711078908 0.0115048049016963 -0.598643016264913 0.55337871927511 0.999995788545244 -0.000978446764637631 0.0122540160712342 -0.0798470280232859 0.936827055533071 0.993082339236456
"CN_astrocyte1428" "cg00039936" 0.00271014625709569 0.0128450875704704 0.210986981772397 0.834156925831547 0.999995788545244 0.00126685527953649 0.0136815800763164 0.0925956850356403 0.926768235977485 0.991793427787767
"CN_astrocyte1429" "cg00039945" 0.00924146760472946 0.00957935207724406 0.964727836518583 0.341493203740428 0.999995788545244 0.00231991126538949 0.0102031747004464 0.227371512641843 0.821496579990543 0.978672714663889
"CN_astrocyte1430" "cg00039998" 0.00615406281064248 0.0120921521322457 0.508930316401797 0.614088084372382 0.999995788545244 -0.010472009613957 0.0128796122863849 -0.813068699670957 0.421835943865605 0.896325733397392
"CN_astrocyte1431" "cg00040007" -0.00391555855103504 0.00403063824796065 -0.971448765717481 0.338185573466624 0.999995788545244 0.000669156067955198 0.00429311981297124 0.155867084336526 0.87705955680296 0.985837896432286
"CN_astrocyte1432" "cg00040008" 0.00428302392039089 0.0023150877254558 1.85004821773984 0.0730135029020222 0.999995788545244 0.00255609252380113 0.00246584991544443 1.03659695904097 0.307240293117645 0.856659579394457
"CN_astrocyte1433" "cg00040013" -0.0134387194201933 0.0137871701392304 -0.974726451076015 0.336580318221772 0.999995788545244 0.00726799340912756 0.0146850125583668 0.494925923981361 0.623835761057813 0.945606798220307
"CN_astrocyte1434" "cg00040027" 0.00204660978721586 0.00995110109199132 0.205666666260981 0.838277795369547 0.999995788545244 -0.00422495181738736 0.0105991326015236 -0.398612978648842 0.692670805798503 0.958517936409839
"CN_astrocyte1435" "cg00040047" 0.00424115211646099 0.00776092833037159 0.546474846296889 0.588308158229957 0.999995788545244 -0.015803883434786 0.00826633231077633 -1.91183741962363 0.0643545142655413 0.691226748848348
"CN_astrocyte1436" "cg00040103" 0.0141948219333683 0.00949337296487935 1.49523483232797 0.144077961635153 0.999995788545244 -0.015445837204776 0.0101115964917145 -1.52753694408519 0.13587807394881 0.761519006647779
"CN_astrocyte1437" "cg00040278" -0.00387475986212568 0.00946462021116509 -0.409394119962126 0.684818223712157 0.999995788545244 0.000198992200947234 0.0100809713130072 0.0197393876808755 0.984366658159667 0.998224177027098
"CN_astrocyte1438" "cg00040288" -0.0146377613563816 0.0142939572752009 -1.02405240722086 0.313041724510997 0.999995788545244 0.0276372050311789 0.015224802477617 1.81527511255467 0.0783110410075548 0.709166702740602
"CN_astrocyte1439" "cg00040312" -0.0011097926457333 0.00633778880457156 -0.175107230605852 0.862034032743146 0.999995788545244 0.00830759629627906 0.00675051567852811 1.23066098827141 0.226895968376756 0.820458871990728
"CN_astrocyte1440" "cg00040322" 0.0185292008474909 0.0215987569859724 0.857882741100559 0.396964505152261 0.999995788545244 0.0457515521012297 0.0230053023485661 1.98873943963103 0.0548265454715304 0.676635284269607
"CN_astrocyte1441" "cg00040367" 0.00117891624210036 0.00371146397068667 0.317641839288081 0.752699269409148 0.999995788545244 -0.00101855424979047 0.00395316039978178 -0.2576556847647 0.798225764006174 0.975360878976762
"CN_astrocyte1442" "cg00040380" -0.00140588737528312 0.00208792681140171 -0.673341310435728 0.505281820366393 0.999995788545244 0.00380746263357972 0.00222389592184262 1.71206871516947 0.0959923542378987 0.727244909872101
"CN_astrocyte1443" "cg00040393" 0.0109215384465175 0.00830515650672349 1.31503102171235 0.197300168185561 0.999995788545244 -0.000109026616385673 0.00884600149042943 -0.0123249602098337 0.990238391472983 0.998866093310237
"CN_astrocyte1444" "cg00040423" -0.00070385738732654 0.00279709282715317 -0.251638908974971 0.802835001382569 0.999995788545244 0.00368815277419852 0.00297924395498571 1.23794923474677 0.224215416079139 0.818838646222422
"CN_astrocyte1445" "cg00040426" 0.0268303797487433 0.0175379771903454 1.52984460280365 0.13530697272298 0.999995788545244 -0.0301247451783643 0.0186800781224672 -1.61266698034481 0.116061881113997 0.745811598535507
"CN_astrocyte1446" "cg00040427" -0.00285116854374674 0.0116713001448269 -0.244288854572081 0.808475337462466 0.999995788545244 0.0065222690456134 0.0124313537490601 0.524662814466728 0.603221983644375 0.941893835975964
"CN_astrocyte1447" "cg00040446" -0.0152184240278253 0.00548453777747874 -2.77478698210759 0.00891010154267623 0.999995788545244 0.023412002865734 0.00584169958923911 4.00773824605101 0.000316716450928674 0.432808021207837
"CN_astrocyte1448" "cg00040466" 0.0245988117732767 0.0153138998393712 1.60630616833698 0.117455701791646 0.999995788545244 -0.013448171168123 0.0163111653216525 -0.824476418632763 0.415415737751994 0.894397443589347
"CN_astrocyte1449" "cg00040486" 0.00817629179832005 0.0166466623249879 0.491167036292122 0.626463969071047 0.999995788545244 -0.00529360803068442 0.017730719417305 -0.298555738551585 0.767096168475293 0.970647233748682
"CN_astrocyte1450" "cg00040504" 0.00209194339057047 0.012938774697712 0.161680177562748 0.872514693112783 0.999995788545244 0.0115330898783263 0.0137813682580975 0.836861018611111 0.408514421650522 0.892363027476012
"CN_astrocyte1451" "cg00040530" 0.0114305470874966 0.0119127334853485 0.959523446197728 0.34406929707032 0.999995788545244 -0.000262275520080052 0.0126885096122114 -0.0206703173261294 0.983629479473716 0.998148451207175
"CN_astrocyte1452" "cg00040566" -0.00618968902545493 0.00661273984925486 -0.936024880239678 0.355861626726797 0.999995788545244 -0.0050836455589713 0.00704337197197608 -0.721763038953208 0.47537495412556 0.911532748136447
"CN_astrocyte1453" "cg00040569" 0.00112815102787472 0.00201596844913483 0.559607482130427 0.579415455680025 0.999995788545244 0.00215514759560647 0.00214725151672558 1.00367729575198 0.322624191562179 0.862819633345521
"CN_astrocyte1454" "cg00040575" -0.0185025892270043 0.00919096337678275 -2.01312838148649 0.0520730162456384 0.999995788545244 0.0230326763410595 0.00978949351089083 2.35279550626757 0.0245589056510381 0.614013545766269
"CN_astrocyte1455" "cg00040588" 0.0166934265770669 0.0207610150422017 0.804075645778083 0.426939786422516 0.999995788545244 -0.0200706401751535 0.0221130053187399 -0.90763963947245 0.370457154914316 0.88021162522868
"CN_astrocyte1456" "cg00040590" -0.0118744599758572 0.024923222784479 -0.476441593390244 0.636807528105124 0.999995788545244 -0.00220727633472546 0.0265462626404839 -0.0831482896337842 0.934221247720397 0.992700122326111
"CN_astrocyte1457" "cg00040592" -0.0111142326651424 0.0143345974028347 -0.775343203077646 0.443496451520196 0.999995788545244 -0.0126191668438659 0.0152680891549156 -0.826505970447726 0.41427986504179 0.894018429332831
"CN_astrocyte1458" "cg00040646" 0.00321687514629078 0.00808398595325909 0.39793180800789 0.693168117175547 0.999995788545244 -0.0104860283531715 0.00861042795921404 -1.21782893984385 0.231673370491309 0.822953640721378
"CN_astrocyte1459" "cg00040659" 0.00357063338005886 0.0101618440756241 0.351376517242965 0.727474127776131 0.999995788545244 0.00588481119095146 0.0108235995029967 0.543701860857116 0.59019426599322 0.93894476259505
"CN_astrocyte1460" "cg00040663" 0.0193431678484299 0.0171741651318374 1.12629450689115 0.267928001425815 0.999995788545244 0.0163976898791277 0.0182925740448269 0.89641238236589 0.37633589290925 0.881953694844813
"CN_astrocyte1461" "cg00040688" -0.000485044464120465 0.0067342776329831 -0.0720262054158293 0.943003088604907 0.999995788545244 -0.0121646171688574 0.00717282448923234 -1.69593124537184 0.0990386080149417 0.730427957934023
"CN_astrocyte1462" "cg00040708" 0.0118524199984216 0.00950907690641835 1.2464322368054 0.221125305203519 0.999995788545244 -0.00910970865917974 0.0101283230988708 -0.899429112820798 0.374750413715006 0.881457661741072
"CN_astrocyte1463" "cg00040738" -0.0128352239138634 0.0111021364057036 -1.15610396457293 0.255697960412773 0.999995788545244 0.000449490921323075 0.0118251251631801 0.0380115148990267 0.969900816800738 0.996610327371144
"CN_astrocyte1464" "cg00040744" 0.00422425321046941 0.00972691961358724 0.434284786785806 0.666825345438498 0.999995788545244 -0.00223664660565473 0.0103603520691539 -0.21588519296694 0.830367198202327 0.980007966375739
"CN_astrocyte1465" "cg00040749" 0.0250499524236352 0.0335513569821673 0.746615179736227 0.460427781372856 0.999995788545244 0.0260931706115297 0.0357362746421345 0.730159225404116 0.470294229594336 0.910212423272082
"CN_astrocyte1466" "cg00040761" 0.00229578532111485 0.0100744228889273 0.227882564234833 0.821102450859648 0.999995788545244 0.0172853606403804 0.0107304853097616 1.61086475973792 0.116455409775401 0.746221895354911
"CN_astrocyte1467" "cg00040781" 0.0162192771781689 0.00924968447089703 1.75349518453314 0.0885293370103252 0.999995788545244 0.000567469849523016 0.00985203861592699 0.0575992311485294 0.954405051923186 0.995045995432027
"CN_astrocyte1468" "cg00040825" 0.0094750180310404 0.0213943405367555 0.44287497503194 0.660661202778754 0.999995788545244 -0.0541306119328965 0.0227875739754792 -2.3754442658593 0.0233082408154972 0.609896872291823
"CN_astrocyte1469" "cg00040837" 0.0396511634472284 0.0184592466817385 2.14803800668934 0.0389229095126777 0.999995788545244 -0.00826824818827745 0.019661342146493 -0.420533253868035 0.676742108919823 0.955669867484833
"CN_astrocyte1470" "cg00040861" -6.59021562594114e-05 0.00295596375881261 -0.0222946428429433 0.982343254203723 0.999995788545244 0.00439635278142003 0.0031484608140669 1.39634984871901 0.171659448836804 0.787358274100231
"CN_astrocyte1471" "cg00040862" -0.000472432351196462 0.0126757997057214 -0.0372704178169701 0.970487367513667 0.999995788545244 0.0116880694111933 0.0135012679169165 0.865701612849907 0.392721605203397 0.887393431234422
"CN_astrocyte1472" "cg00040873" 0.00209509381713907 0.0063639472277539 0.329212946330248 0.744014206778127 0.999995788545244 0.00226171234543379 0.00677837757977837 0.333665736205232 0.740680994417973 0.966529637804528
"CN_astrocyte1473" "cg00040934" -0.00420449680624291 0.0215353079637019 -0.195237366158387 0.846369199499675 0.999995788545244 0.00854111476897193 0.0229377214251823 0.372361082020772 0.711935065436387 0.961947315209489
"CN_astrocyte1474" "cg00040945" -0.00358638398726906 0.00304440234017574 -1.17802563082448 0.246966187097234 0.999995788545244 0.00113807425415121 0.00324265865632506 0.350969489783115 0.727776717379842 0.96439189932026
"CN_astrocyte1475" "cg00040986" 0.0131108091691461 0.0117684193437849 1.11406713052506 0.273064199927248 0.999995788545244 -0.00773408283576402 0.0125347975045193 -0.61700899699222 0.541338958035574 0.928009439724973
"CN_astrocyte1476" "cg00041014" -0.000377765677971719 0.0231625040257807 -0.016309362647115 0.987082919980575 0.999995788545244 0.0175144755996601 0.0246708830794771 0.709924956607243 0.482591608692035 0.913378655597274
"CN_astrocyte1477" "cg00041030" -0.00903390644502573 0.00884525527814405 -1.02132795051691 0.314311590490588 0.999995788545244 -0.00302163493868746 0.00942127235174279 -0.32072472017312 0.750382063448777 0.96800750768555
"CN_astrocyte1478" "cg00041047" 0.00363414421709408 0.0130626996857301 0.278207744534163 0.782537846705744 0.999995788545244 0.000798419367010982 0.0139133634381788 0.0573850723125716 0.954574385996342 0.995090699055608
"CN_astrocyte1479" "cg00041079" 0.0108418245007932 0.0194475793997342 0.557489663774887 0.580845062143196 0.999995788545244 -0.0021245306208149 0.0207140366609615 -0.102564780375178 0.918910943357957 0.990898843859845
"CN_astrocyte1480" "cg00041083" 0.0157597336530753 0.023086124188075 0.682649609119571 0.499453391448015 0.999995788545244 -0.0120211376135051 0.0245895292654175 -0.48887221401231 0.628070947390653 0.946345444991719
"CN_astrocyte1481" "cg00041084" -0.00130755721454669 0.00306438269463289 -0.426695143800679 0.67229115500556 0.999995788545244 0.00121966984006728 0.00326394016320144 0.373680208301049 0.710962332765107 0.96173004115475
"CN_astrocyte1482" "cg00041270" -0.0106060879342775 0.020420476020041 -0.519384950863465 0.606857221285 0.999995788545244 -0.000790325629330032 0.0217502898545407 -0.0363363263025683 0.971226689841378 0.996751239832867
"CN_astrocyte1483" "cg00041328" -0.00142275374466114 0.00254126165880732 -0.559861177510102 0.579244317582816 0.999995788545244 -0.00071938562521513 0.00270675265459258 -0.265774423087584 0.792017944428828 0.974445577394129
"CN_astrocyte1484" "cg00041368" 0.00750317580564539 0.00954836647028184 0.785807271746234 0.437422737422773 0.999995788545244 -0.00883888033269592 0.010170171261541 -0.869098474882188 0.390887282223824 0.886848537068859
"CN_astrocyte1485" "cg00041401" 0.00702122707974894 0.0115458531578221 0.608116783036702 0.547151128100899 0.999995788545244 0.0155938085768546 0.0122977374550003 1.26802256381836 0.213404614039855 0.812495395934229
"CN_astrocyte1486" "cg00041515" 0.000408565315588548 0.0140019260041371 0.0291792225917942 0.976892260664546 0.999995788545244 -0.0138666275247058 0.0149137536663164 -0.929787888077054 0.359035764583829 0.876115914425779
"CN_astrocyte1487" "cg00041564" 0.00604268156322651 0.0256213904608069 0.235845184611273 0.814967738621985 0.999995788545244 0.0246974217990476 0.0272898961048703 0.905002412033369 0.371832662284882 0.880699246700353
"CN_astrocyte1488" "cg00041575" -0.00307348113976206 0.0138690496686112 -0.221607191062127 0.825945330391003 0.999995788545244 0.00696239394096609 0.0147722242127591 0.471316562806603 0.640425050508958 0.948440866783104
"CN_astrocyte1489" "cg00041599" 0.00272344288719718 0.00660093043069311 0.412584697838001 0.682501083962475 0.999995788545244 0.00597778937530118 0.00703079350531933 0.850229688978708 0.401145288140845 0.8900146534398
"CN_astrocyte1490" "cg00041636" 0.0180571097911267 0.00996856261864658 1.81140556386236 0.0789202813205059 0.999995788545244 -0.0150982490723608 0.0106177312505307 -1.42198448200562 0.164140066515274 0.78226654791313
"CN_astrocyte1491" "cg00041641" -0.0166761948397895 0.0181852830978887 -0.917015960104883 0.365593489815703 0.999995788545244 -0.00711999119902749 0.0193695376188965 -0.367587050301159 0.715459553480657 0.96242421567067
"CN_astrocyte1492" "cg00041666" -0.000742098393688099 0.00700490831961717 -0.105939772489222 0.916252725116744 0.999995788545244 0.00664440976882282 0.0074610790760524 0.890542735319503 0.379433127941187 0.882965729453515
"CN_astrocyte1493" "cg00041759" 0.00143597273371419 0.00358901979195329 0.400101648069395 0.691584434767003 0.999995788545244 0.00158378184032071 0.00382274246163782 0.414305137271045 0.681252918668072 0.95657922481057
"CN_astrocyte1494" "cg00041829" 0.00695028757325092 0.00895327311388284 0.776284548102737 0.442948009394926 0.999995788545244 -0.00467330627151834 0.00953632448052143 -0.490053194085822 0.627243720458946 0.94617462803142
"CN_astrocyte1495" "cg00041865" -0.00698799575062096 0.00873756091668539 -0.799765039380334 0.42939946650112 0.999995788545244 -0.00290239629136046 0.00930656476240327 -0.311865480492392 0.757047249164377 0.969035013959498
"CN_astrocyte1496" "cg00041872" -0.0034792716139606 0.00566715889015937 -0.613935780061173 0.543344041577203 0.999995788545244 0.00927053592866134 0.0060362132788546 1.53581980960429 0.133837221878419 0.759840158701869
"CN_astrocyte1497" "cg00041873" 0.000627544863772314 0.0132703774563051 0.0472891495240893 0.962559461625012 0.999995788545244 -0.0110221290487521 0.0141345655150511 -0.779799636360614 0.440903647930092 0.901698916184885
"CN_astrocyte1498" "cg00041898" 0.00446916184061311 0.00654426534441781 0.682912688499903 0.499289206759035 0.999995788545244 -0.0152537045619951 0.00697043829861844 -2.18834224026033 0.0356121777094208 0.642494211165254
"CN_astrocyte1499" "cg00041901" 0.000233201982903721 0.00159920307224286 0.145823871246482 0.884921562534052 0.999995788545244 0.00148482453154282 0.00170334571649639 0.871710608811085 0.389480419934608 0.886417756016381
"CN_astrocyte1500" "cg00041903" 0.01348500354552 0.00906168513327298 1.48813419879326 0.145932576813669 0.999995788545244 -0.00619860193437282 0.00965179646281691 -0.642222611951323 0.525035649679113 0.923998291625667
"CN_astrocyte1501" "cg00041935" -0.00234801504457714 0.0109051439962289 -0.215312612597238 0.830809990667985 0.999995788545244 -0.00950644080618276 0.0116153042950958 -0.818440960707036 0.418804921510076 0.895490669354267
"CN_astrocyte1502" "cg00041980" 0.00743728879892811 0.0108003760951056 0.688613871724192 0.495738533914917 0.999995788545244 0.0048470959284894 0.0115037137418371 0.421350534033311 0.676151074816029 0.955549349668577
"CN_astrocyte1503" "cg00041989" -0.00284875867666524 0.0129940781681588 -0.219235150027491 0.827777714533866 0.999995788545244 0.0199819669083255 0.0138402731783843 1.44375523884408 0.157959733724733 0.778045153056248
"CN_astrocyte1504" "cg00041995" -0.044391330125839 0.0193729786202395 -2.29140448642534 0.0282598293751708 0.999995788545244 0.0165641927458491 0.0206345777602094 0.802739602347988 0.427701228982924 0.898280935341803
"CN_astrocyte1505" "cg00041996" 0.00952535734665473 0.0102518533300612 0.929135156345228 0.359369025056235 0.999995788545244 -0.00352627301545634 0.0109194703030542 -0.322934438904974 0.748722602929023 0.967805733688877
"CN_astrocyte1506" "cg00042059" 0.000940495488046767 0.0106627322951548 0.0882039858089778 0.930232036583147 0.999995788545244 0.00755414042024997 0.0113571063589988 0.6651465770825 0.510443808783501 0.920704371445306
"CN_astrocyte1507" "cg00042073" 0.00853684787313216 0.0102213544896558 0.835197319667526 0.409437350605911 0.999995788545244 -0.0102867296069643 0.010886985329717 -0.944864835895915 0.351394551578607 0.873680940825797
"CN_astrocyte1508" "cg00042079" 0.00322761982629866 0.0202574738947584 0.159329827749836 0.87435175216345 0.999995788545244 -0.00787552191622385 0.0215766727719457 -0.36500168489665 0.717370885488296 0.962642844744184
"CN_astrocyte1509" "cg00042080" 0.00484638155686142 0.00616849556592485 0.785666700262075 0.437503997356712 0.999995788545244 -0.016691624291952 0.00657019779527377 -2.5405055999926 0.0158043431910787 0.583779360574721
"CN_astrocyte1510" "cg00042081" -0.0212234889572088 0.0109275671207056 -1.94219708035419 0.0604344568024378 0.999995788545244 0.012869467786715 0.0116391876490555 1.10570154677069 0.27661851530998 0.843620635590551
"CN_astrocyte1511" "cg00042144" -0.00130750393302681 0.00473881196771241 -0.275913866584157 0.784284383231234 0.999995788545244 -0.000390652633396045 0.00504741093022298 -0.0773966373644928 0.938761698243976 0.993357168743532
"CN_astrocyte1512" "cg00042156" 0.0518228620048393 0.0321026372186687 1.61428675319866 0.115709123320853 0.999995788545244 0.0071139210732837 0.0341932119464769 0.208050682235387 0.836430666810715 0.980846188865022
"CN_astrocyte1513" "cg00042186" -0.00725597587850342 0.0077395458233799 -0.937519596638901 0.355103687745694 0.999995788545244 -0.0021796838311505 0.00824355734096521 -0.264410586473252 0.793059822923328 0.97458403456601
"CN_astrocyte1514" "cg00042199" -0.0466567081667839 0.0184023637586388 -2.53536495521568 0.0159998865816723 0.999995788545244 0.031787242481602 0.0196007549170877 1.6217356227382 0.114098208494732 0.744276234406257
"CN_astrocyte1515" "cg00042205" 0.00382183456873677 0.00665657818097183 0.574144021873231 0.56964958881871 0.999995788545244 -0.00535014103514204 0.00709006512548763 -0.754596881756297 0.455686090910494 0.905941925919537
"CN_astrocyte1516" "cg00042208" 0.0148327093848836 0.0192851463517567 0.769126099140671 0.447128795454206 0.999995788545244 -0.018360054403485 0.0205410257148895 -0.893823641444373 0.37769987931581 0.882450582215523
"CN_astrocyte1517" "cg00042244" -0.0319229392920617 0.0152298062055111 -2.09608309267323 0.0435918654800085 0.999995788545244 0.00474221515506412 0.0162215953767802 0.292339627818123 0.771803536457185 0.971413718522738
"CN_astrocyte1518" "cg00042252" 0.0157204791115503 0.0141548476162796 1.11060744260292 0.274530154598426 0.999995788545244 0.0138475392690672 0.0150766337767437 0.918476861222668 0.364839459466008 0.878306849329247
"CN_astrocyte1519" "cg00042254" -0.00280689140987786 0.0110933005190573 -0.253025815451035 0.801771899553675 0.999995788545244 -0.0142816329531894 0.0118157138695604 -1.20869827340536 0.235117903398671 0.824579785488736
"CN_astrocyte1520" "cg00042263" -0.0182216849128904 0.0151854085816031 -1.19994696322928 0.2384547294524 0.999995788545244 0.0135390376696852 0.0161743065090817 0.83707067515279 0.408398207574321 0.892303520671909
"CN_astrocyte1521" "cg00042325" 0.0046814642097368 0.0104661166073122 0.447297157616806 0.657497252552665 0.999995788545244 -0.00580402112766439 0.0111476867452576 -0.520648028626521 0.605986319948761 0.942448089671517
"CN_astrocyte1522" "cg00042335" 0.000110297858349218 0.0029207201834254 0.0377639251357046 0.970096772992897 0.999995788545244 -0.00193229314244122 0.00311092212106924 -0.621131956134305 0.538655058389869 0.927355603217571
"CN_astrocyte1523" "cg00042341" 0.00568131408243266 0.00309616570856153 1.83495155531329 0.0752746084359978 0.999995788545244 -0.00485020399238347 0.00329779293748156 -1.4707424281427 0.150555785176143 0.77309914554924
"CN_astrocyte1524" "cg00042356" 0.00395068115244189 0.00192444021921345 2.05289887053836 0.0478417299055837 0.999995788545244 -0.000308772235274565 0.00204976282308742 -0.150638030798842 0.881151424557705 0.986260294254186
"CN_astrocyte1525" "cg00042409" 0.0110000966991344 0.00874009097735325 1.25857919873342 0.21675619890848 0.999995788545244 -0.00890167550641283 0.00930925958464056 -0.956217347413944 0.345712478997969 0.871603994500113
"CN_astrocyte1526" "cg00042419" -0.00103563174033271 0.0196489951220604 -0.0527066007141496 0.958274145403933 0.999995788545244 0.0112992110633951 0.0209285688950562 0.539894109341811 0.592788923008501 0.939666008522463
"CN_astrocyte1527" "cg00042433" -0.00595576690644682 0.0096881503505993 -0.614747572128503 0.542814022411756 0.999995788545244 -0.00509157126826147 0.0103190580901787 -0.493414343030731 0.624892057355592 0.945785187297272
"CN_astrocyte1528" "cg00042467" -0.0134016956192888 0.0175858117526204 -0.762074324905238 0.451270115684876 0.999995788545244 -0.0211316896320633 0.0187310277474187 -1.12816498469901 0.267148448028341 0.83953791438627
"CN_astrocyte1529" "cg00042478" -0.000843905601071026 0.00791318051285494 -0.106645564283552 0.915696950536666 0.999995788545244 -0.0140589678260556 0.00842849939722188 -1.66802738702094 0.104495962972187 0.735219692363855
"CN_astrocyte1530" "cg00042489" 0.000428259850004657 0.0153564553436055 0.0278879364034349 0.977914582561704 0.999995788545244 -0.0142461394081044 0.016356492107918 -0.870977671380285 0.389874845658339 0.886536363154531
"CN_astrocyte1531" "cg00042568" -0.0141227565829945 0.0115175720265624 -1.22619216536471 0.228551326729454 0.999995788545244 0.00206251352130606 0.012267614611551 0.168126696722608 0.867479738659945 0.98483787117187
"CN_astrocyte1532" "cg00042637" -0.00629833293518107 0.0063058566418008 -0.998806870018285 0.32494406694908 0.999995788545244 0.00290522746948173 0.0067165040425964 0.432550542820586 0.668072676851355 0.954114959872653
"CN_astrocyte1533" "cg00042650" -0.0108388745206472 0.0163915832474383 -0.661246345580503 0.512910706158654 0.999995788545244 0.0323254695990129 0.0174590291850553 1.85150441392715 0.0727985017416174 0.70219828788697
"CN_astrocyte1534" "cg00042654" 0.00263304957567102 0.00902511021936688 0.291747082492221 0.772252723857903 0.999995788545244 0.00402168043368132 0.00961283973242133 0.418365492989272 0.678310779770181 0.956028604886461
"CN_astrocyte1535" "cg00042683" 0.00213481334034063 0.00772309295660453 0.2764194801663 0.78389931604856 0.999995788545244 0.00163342846998569 0.00822603303737161 0.198568187431886 0.843783150903626 0.981782932537352
"CN_astrocyte1536" "cg00042733" 0.0019169044269275 0.00918240230648924 0.208758488568162 0.8358824413771 0.999995788545244 0.000176211993885455 0.00978037493010132 0.018016895583739 0.985730690599164 0.998360898993369
"CN_astrocyte1537" "cg00042810" 0.0097771744407525 0.0159850886285839 0.611643430194648 0.544842168819445 0.999995788545244 -0.00616272763346481 0.0170260629909412 -0.361958465485751 0.719623073936388 0.963086146595336
"CN_astrocyte1538" "cg00042837" 0.00977501561442149 0.0107967518919864 0.905366327967281 0.371642656926633 0.999995788545244 0.00178859421165737 0.0114998535248539 0.155531912453649 0.87732173568283 0.985887626619096
"CN_astrocyte1539" "cg00042854" 0.00722642347313744 0.0117700533012923 0.613966928454265 0.543323699822274 0.999995788545244 -0.0184583961817619 0.0125365378679349 -1.47236791977261 0.150118801652109 0.772775260312234
"CN_astrocyte1540" "cg00042874" -0.00284245481548237 0.00364356044220448 -0.780131099942062 0.440711161871042 0.999995788545244 -0.000620724031124787 0.00388083488566624 -0.159946003736829 0.873870073423137 0.985542193507125
"CN_astrocyte1541" "cg00042882" -0.00238865527580554 0.0179492935967095 -0.133077954457408 0.894916258219333 0.999995788545244 0.0351641215144749 0.0191181801065526 1.8393027640964 0.0746168589509893 0.704582132369046
"CN_astrocyte1542" "cg00042896" 0.0119988352321097 0.00986174388060631 1.21670521739123 0.232095262764909 0.999995788545244 -0.020627672469712 0.0105039563065974 -1.96380029272933 0.0577724687913697 0.681535227421453
"CN_astrocyte1543" "cg00042914" 0.0453529123163437 0.0294334854141669 1.54086108655397 0.132607250877522 0.999995788545244 -0.100584685472862 0.0313502407367603 -3.20841828033938 0.00290813038100734 0.509025670543544
"CN_astrocyte1544" "cg00042969" -0.00593402835723401 0.0116154181162194 -0.51087514008195 0.612739961554003 0.999995788545244 0.00519695660099157 0.0123718325939861 0.420063605089338 0.677081839906579 0.955775039924606
"CN_astrocyte1545" "cg00042994" -0.00282181811143155 0.0104006878105961 -0.271310721254098 0.787792591172351 0.999995788545244 -0.0017430617063408 0.0110779971213717 -0.157344480887983 0.875904072779762 0.985685190109502
"CN_astrocyte1546" "cg00043004" -0.0861857863382872 0.0223189101506819 -3.86155890930247 0.00048064638656071 0.999995788545244 0.0739946786547753 0.0237723530312594 3.11263586559884 0.00374639537395014 0.516573265362195
"CN_astrocyte1547" "cg00043005" -0.00344908079338173 0.0112174919240273 -0.307473436730895 0.760358620349854 0.999995788545244 0.00651023762384281 0.0119479928160887 0.544881280400199 0.589391702018995 0.938755454499207
"CN_astrocyte1548" "cg00043043" 0.00877117832977135 0.0140214058629044 0.625556268432165 0.535782760830713 0.999995788545244 0.00412974048277636 0.0149345020844286 0.276523479619868 0.783820118585879 0.973207757409394
"CN_astrocyte1549" "cg00043069" 8.69471394102014e-05 0.0130193372937458 0.006678307616469 0.994710552923975 0.999995788545244 0.00922782883350414 0.0138671772183513 0.6654439247587 0.510256002501777 0.920639802996697
"CN_astrocyte1550" "cg00043076" -0.0163234813190664 0.0312391290347518 -0.52253317629014 0.604687584755729 0.999995788545244 0.0345182456184181 0.0332734707380189 1.03741043097668 0.306866673395393 0.856517982379293
"CN_astrocyte1551" "cg00043080" -0.00410926294099847 0.00806971730179807 -0.509220185455921 0.613887064876345 0.999995788545244 0.00479812039433062 0.00859523011050541 0.558230592159037 0.580344711663709 0.936984222343386
"CN_astrocyte1552" "cg00043088" -0.00246480131652578 0.00819516796753448 -0.300762757553011 0.765426972794315 0.999995788545244 0.00711900009034273 0.00872885032286159 0.815571332652763 0.420422293172926 0.895913129079598
"CN_astrocyte1553" "cg00043095" 0.00574400341999047 0.00634740187004602 0.904937726898459 0.371866441840985 0.999995788545244 -0.00363500459363964 0.00676075476209577 -0.537662542356857 0.594312079693431 0.939952808263534
"CN_astrocyte1554" "cg00043234" 0.0153232287530901 0.0248524738815787 0.616567542776822 0.541626741982248 0.999995788545244 0.0199290986512579 0.0264709064566485 0.752868009408588 0.456710720622901 0.906265517662762
"CN_astrocyte1555" "cg00043265" 0.000194612380714105 0.00203324949293223 0.0957149535217374 0.924308897312327 0.999995788545244 -0.00208203769312891 0.00216565792954444 -0.961388068136354 0.34314485182185 0.870854372395613
"CN_astrocyte1556" "cg00043284" 0.00406819475081048 0.0150380432650713 0.270526868363229 0.788390441812975 0.999995788545244 -0.0254730439286172 0.0160173445290609 -1.59034126302275 0.121014537190181 0.750252970992861
"CN_astrocyte1557" "cg00043324" -0.00855523752289525 0.00639927653429687 -1.33690698894532 0.190129990906431 0.999995788545244 0.0146429233282098 0.00681600758688084 2.14831382470787 0.0388993542937124 0.64993322429294
"CN_astrocyte1558" "cg00043347" -0.00565824441459606 0.00962162302345672 -0.588075878757849 0.560367592220716 0.999995788545244 0.00572780777650746 0.01024819839782 0.558908751973993 0.579886933919295 0.936887271430347
"CN_astrocyte1559" "cg00043361" 0.00509200256839646 0.0240222360069383 0.211970383061999 0.833395745872189 0.999995788545244 -0.00469602937448768 0.0255866021728539 -0.183534700807985 0.855468672396208 0.983268690036121
"CN_astrocyte1560" "cg00043371" -0.00104748979068074 0.00299901976830929 -0.349277387815041 0.729035123207301 0.999995788545244 0.00178343523521964 0.00319432069929258 0.558314397053059 0.580288131327109 0.936963319888098
"CN_astrocyte1561" "cg00043379" 0.000491256249640835 0.00168412173580755 0.291698776398295 0.772289346495991 0.999995788545244 0.000688759735435843 0.00179379441831802 0.383968044722577 0.70339298885117 0.960343948177994
"CN_astrocyte1562" "cg00043405" -0.0285759974482613 0.0192229484572412 -1.48655642040682 0.14634725785415 0.999995788545244 0.0308258145894719 0.0204747773946874 1.50555065851267 0.14141725244965 0.765626729770136
"CN_astrocyte1563" "cg00043430" 0.0125830667553124 0.0153672597743148 0.818823065407148 0.418589849615694 0.999995788545244 0.00161463637857267 0.016368000140317 0.098645916711325 0.921998713077109 0.991277838955781
"CN_astrocyte1564" "cg00043444" -0.00351496059675463 0.0190487701654293 -0.184524279847408 0.854698423602016 0.999995788545244 0.0214699387728647 0.0202892563358464 1.05819249446479 0.297428218036261 0.852505536874109
"CN_astrocyte1565" "cg00043510" 0.00607863698496045 0.00946617598663812 0.64214282446689 0.525086823925824 0.999995788545244 -8.2143260322404e-05 0.0100826284030503 -0.00814700860120498 0.993547315829679 0.999242422904459
"CN_astrocyte1566" "cg00043524" -0.00402102649485116 0.0114849643205349 -0.350112232187056 0.728414159011417 0.999995788545244 -0.00649991881222622 0.0122328834399126 -0.531348054132417 0.598632131141416 0.940870558024113
"CN_astrocyte1567" "cg00043564" -0.011880989913199 0.00969154056617106 -1.22591344813335 0.228654867082609 0.999995788545244 -0.00714290219217665 0.0103226690819736 -0.691962721603685 0.493659465508582 0.916619856978147
"CN_astrocyte1568" "cg00043591" -0.00217576019009475 0.0135382909531835 -0.160711584469466 0.873271669649638 0.999995788545244 0.0162536736632339 0.0144199259644025 1.12716762231361 0.267563912761144 0.839725242923957
"CN_astrocyte1569" "cg00043599" -0.0304296955423866 0.011138034176765 -2.7320526279104 0.00990974542323174 0.999995788545244 0.0283936273666785 0.0118633606541133 2.39338819703115 0.022358682198429 0.608208801541672
"CN_astrocyte1570" "cg00043664" 0.013483431127364 0.0192331134684758 0.701052960014203 0.488040626391338 0.999995788545244 -0.0288954936969675 0.0204856043675998 -1.41052678644272 0.167468301949756 0.784513196204787
"CN_astrocyte1571" "cg00043673" -0.00216338854158548 0.0067430502709632 -0.320832331756657 0.750301220983068 0.999995788545244 0.00465132591634377 0.00718216841533229 0.64762139334052 0.521579174103274 0.92321750088325
"CN_astrocyte1572" "cg00043771" -0.00345545054115545 0.00973873760293638 -0.354815036818898 0.724919662469835 0.999995788545244 -0.0101502334950559 0.0103729396647413 -0.97853008145392 0.334723907838935 0.867680888278116
"CN_astrocyte1573" "cg00043784" 0.00175535681103559 0.00995112715973222 0.176397787191258 0.861027975693631 0.999995788545244 0.0158225567190249 0.0105991603668372 1.49281227676588 0.144708576794295 0.768171519408863
"CN_astrocyte1574" "cg00043788" -0.00459401718421478 0.00372821292888128 -1.23223036662589 0.226316757140733 0.999995788545244 0.00502681928571538 0.00397100007673823 1.26588244486875 0.214160729065934 0.812748932834389
"CN_astrocyte1575" "cg00043790" -0.0360645127223965 0.0151362215914176 -2.38266283990222 0.02292193544205 0.999995788545244 0.0271273337556542 0.0161219163839664 1.68263704571951 0.101608298632397 0.732962266296245
"CN_astrocyte1576" "cg00043792" -0.00717741242818928 0.0179934976148838 -0.398889231088251 0.692469157895699 0.999995788545244 -0.00863164219802742 0.0191652627606045 -0.450379538535227 0.65529567485503 0.951562893838161
"CN_astrocyte1577" "cg00043800" 0.0180440238694758 0.0189576761148768 0.951805683362006 0.347913267241117 0.999995788545244 0.0244399089063566 0.0201922300960272 1.21036204471368 0.234487441262607 0.824244978234164
"CN_astrocyte1578" "cg00043819" 0.00101445750459016 0.00253885070135735 0.399573517280002 0.691969767611259 0.999995788545244 -0.00106253889968771 0.00270418469176388 -0.392923938562287 0.696828507827355 0.959201677427995
"CN_astrocyte1579" "cg00043905" 0.00597403477360552 0.016850383427053 0.354534055528631 0.725128283092332 0.999995788545244 -0.0146173295331652 0.0179477071611288 -0.81443993942711 0.421061017737423 0.896141930038304
"CN_astrocyte1580" "cg00043949" 0.00563868892241193 0.0204210186153257 0.276121824705658 0.78412599898061 0.999995788545244 -0.0279293714739175 0.0217508677844922 -1.28405780176874 0.207803207273336 0.809527909864339
"CN_astrocyte1581" "cg00044050" 0.00136473823439512 0.0231774102746299 0.0588822572593011 0.953390616378252 0.999995788545244 -0.00194980829440126 0.0246867600469285 -0.0789819437907101 0.937510016589772 0.993153014470169
"CN_astrocyte1582" "cg00044052" 0.00584525832144628 0.0127588343996188 0.458134194579791 0.649770803204347 0.999995788545244 -0.0183722135769877 0.0135897099619736 -1.35192094815831 0.185326104267116 0.796584091246598
"CN_astrocyte1583" "cg00044095" -0.00721669847502546 0.00768533403311141 -0.939022096363426 0.354342875395731 0.999995788545244 0.0154059910403558 0.00818581519280391 1.8820350420199 0.0684138964949964 0.696796801141922
"CN_astrocyte1584" "cg00044097" 0.0316170245251231 0.017580360951664 1.79842863363568 0.0809929057919823 0.999995788545244 -0.00513484306777865 0.0187252219816458 -0.274220678014484 0.785574289712183 0.97350542207415
"CN_astrocyte1585" "cg00044103" 0.0111098440458232 0.0141564086839925 0.784792548295518 0.438009520637511 0.999995788545244 0.00392120335523826 0.0150782965036657 0.260056124661361 0.796388910770198 0.975105883500156
"CN_astrocyte1586" "cg00044107" -0.00542603155054918 0.0125189879644432 -0.433424136676252 0.667444236365456 0.999995788545244 -0.0136839136547193 0.0133342443459651 -1.02622340641748 0.312032353836918 0.858684415494847
"CN_astrocyte1587" "cg00044143" -0.00220505299248245 0.014007141076977 -0.157423487088798 0.875842289138334 0.999995788545244 -0.0256984894589305 0.0149193083529833 -1.72249871447907 0.0940654680669023 0.725384528325799
"CN_astrocyte1588" "cg00044170" -0.00295342257718018 0.00226005544335694 -1.30679209037162 0.200053579872567 0.999995788545244 0.00207620271712019 0.00240723384372149 0.862484848547354 0.39446369055965 0.888078631004724
"CN_astrocyte1589" "cg00044179" -0.000888118401093571 0.00938459170850995 -0.0946358060828822 0.925159650065113 0.999995788545244 -0.00991968556413236 0.00999573122714114 -0.992392186096171 0.328016764996311 0.864763238307709
"CN_astrocyte1590" "cg00044210" 0.0191247188829669 0.0161100913535173 1.18712665641039 0.243405882598333 0.999995788545244 -0.0167188095859424 0.0171592060918778 -0.974334680545398 0.336771919076732 0.868550622416295
"CN_astrocyte1591" "cg00044245" 0.00100298360777924 0.00275811278794346 0.363648510736611 0.71837201054827 0.999995788545244 0.00522995870309871 0.00293772547370641 1.78027482482912 0.0839696616554494 0.71531045464221
"CN_astrocyte1592" "cg00044249" 0.0106149054175606 0.00951762582219797 1.11528921349308 0.272547712292471 0.999995788545244 -0.00746739965808251 0.0101374287336251 -0.736616735298337 0.466408044277577 0.908912917053408
"CN_astrocyte1593" "cg00044289" 0.00487659078002132 0.00416888920051939 1.16975782887532 0.250233432780062 0.999995788545244 0.00495281332995843 0.00444037388715976 1.11540457083591 0.272498995029103 0.841853542163972
"CN_astrocyte1594" "cg00044299" -0.00794231428141287 0.0232751920396259 -0.341235177260455 0.735026443053517 0.999995788545244 0.0200131316291347 0.0247909095157785 0.807277022910235 0.425118607616893 0.897452112486709
"CN_astrocyte1595" "cg00044318" -0.00999739673178675 0.00697105900053375 -1.4341288362387 0.160669425029479 0.999995788545244 -0.00676610410645407 0.00742502543554354 -0.911256690659238 0.368575973158375 0.879457538408515
"CN_astrocyte1596" "cg00044323" 0.000669467002246684 0.0110697663884421 0.0604770668824294 0.952129776694473 0.999995788545244 0.000851858660546346 0.0117906471589777 0.0722486771981568 0.942827353318421 0.993885097576572
"CN_astrocyte1597" "cg00044354" 0.0188021298427511 0.0171268359201362 1.09781689568505 0.279998537449699 0.999995788545244 -0.0111044205584608 0.0182421626796814 -0.608722811732692 0.546753990525085 0.929559090723174
"CN_astrocyte1598" "cg00044372" -0.00331255923030305 0.0129702508813062 -0.255396696688217 0.799955442730891 0.999995788545244 -0.0108218586679445 0.0138148942207643 -0.783347197235777 0.438846138540874 0.901144295055037
"CN_astrocyte1599" "cg00044430" 0.000766952563991973 0.00283524045857492 0.270507061110954 0.78840555064548 0.999995788545244 -0.00140035576429702 0.00301987582075971 -0.463713029082344 0.64580849677392 0.949665054680908
"CN_astrocyte1600" "cg00044440" -0.0309402268234996 0.0212432156694648 -1.45647567227655 0.154434721828115 0.999995788545244 -0.0280171549494894 0.0226266076167824 -1.23823930763306 0.224109221156068 0.818831260984057
"CN_astrocyte1601" "cg00044448" -0.00133296561320859 0.01371442665141 -0.0971944104620327 0.923142705188088 0.999995788545244 -0.01870704096879 0.0146075318990731 -1.28064351308909 0.208986455227756 0.810220284704788
"CN_astrocyte1602" "cg00044463" -0.0024498687328533 0.0150419567426771 -0.162869018623257 0.871585754747001 0.999995788545244 0.00527429145225933 0.0160215128585447 0.329200587911173 0.744023464895219 0.967074339373255
"CN_astrocyte1603" "cg00044466" -0.00675683172119165 0.00805679809873186 -0.838649751227498 0.407523575716952 0.999995788545244 -0.0018543199224303 0.00858146958841454 -0.216084192028569 0.830213319812261 0.980003954849051
"CN_astrocyte1604" "cg00044488" -0.00655276759054146 0.0115381197517475 -0.567923347263664 0.573818682815249 0.999995788545244 -0.0070265136181392 0.0122895004372385 -0.571749328137709 0.571252723650571 0.934900731108721
"CN_astrocyte1605" "cg00044497" 0.00248103507007499 0.0149033651829069 0.166474822271721 0.86876938350858 0.999995788545244 -0.027036218345103 0.0158738959962622 -1.70318731781216 0.0976590538245482 0.728693467642126
"CN_astrocyte1606" "cg00044501" -0.011497627386644 0.0091224291638499 -1.26036905084519 0.216117933785126 0.999995788545244 -0.00828844604702956 0.00971649624115142 -0.853028276996211 0.399613254864356 0.889572529552203
"CN_astrocyte1607" "cg00044545" 0.000186604612059277 0.0116501423559658 0.0160173675443305 0.987314160718584 0.999995788545244 0.00836720703560988 0.0124088181313811 0.674295242868436 0.504682795134344 0.91937663497685
"CN_astrocyte1608" "cg00044551" -0.00239829170885677 0.0111878669184161 -0.214365412669415 0.831542610092658 0.999995788545244 -0.00102053762633962 0.0119164385830556 -0.0856411602532618 0.932254018996219 0.992454479969309
"CN_astrocyte1609" "cg00044638" 0.00239553552011692 0.0093469234930225 0.256291337134106 0.79927030467997 0.999995788545244 -0.00772899517626193 0.00995560999762858 -0.776345716445599 0.4429123857947 0.902282342072708
"CN_astrocyte1610" "cg00044665" -0.000100779823464069 0.00937942694201079 -0.0107447740770465 0.99148987644102 0.999995788545244 -0.00648080332882186 0.0099902301228438 -0.648714118607014 0.520881066719539 0.922999541826146
"CN_astrocyte1611" "cg00044729" -0.0259058250139794 0.0132715786453803 -1.95197765888967 0.0592163920163327 0.999995788545244 0.00488370525334768 0.0141358449274668 0.34548378808672 0.731859168378129 0.965012245185766
"CN_astrocyte1612" "cg00044757" 0.00464234008438849 0.012595591787964 0.368568635959176 0.714734365026862 0.999995788545244 -0.0212845685424764 0.0134158367321516 -1.58652560905627 0.121878031961842 0.751129409978697
"CN_astrocyte1613" "cg00044796" 0.0192023465138637 0.00945674626348766 2.0305447538551 0.0501813554441762 0.999995788545244 -0.00134021062829821 0.01007258460135 -0.133055286338184 0.894934049435818 0.988090382048848
"CN_astrocyte1614" "cg00044807" -0.00378881723238235 0.0112342721660716 -0.337255246835204 0.737997698053049 0.999995788545244 0.0167567457417055 0.0119658658141489 1.4003788778821 0.170460082351634 0.786749524235106
"CN_astrocyte1615" "cg00044848" 0.0256874995769623 0.0171897788657976 1.49434729658288 0.144308740073369 0.999995788545244 -0.0026948907626281 0.0183092045699435 -0.147187757520174 0.883853174792349 0.986574451767558
"CN_astrocyte1616" "cg00044871" 0.00406280630993527 0.0100635158451021 0.403716392210245 0.688949302515732 0.999995788545244 0.00148303961910537 0.0107188679819177 0.138357858461099 0.890773815967824 0.987420280543416
"CN_astrocyte1617" "cg00044950" -0.0151210634043256 0.0118824320145369 -1.27255627348228 0.211809481307284 0.999995788545244 -0.000904161828720302 0.0126562348614894 -0.0714400324121276 0.943466133230839 0.993911742685169
"CN_astrocyte1618" "cg00044968" 0.000791142035345933 0.00237421213619401 0.33322297670257 0.741012203293456 0.999995788545244 -0.00101421941794457 0.00252882460172367 -0.40106356813093 0.690882816580452 0.958238569599342
"CN_astrocyte1619" "cg00044995" -0.00832791107455776 0.00615772961169704 -1.35243208125578 0.185164226781978 0.999995788545244 0.0160821201149451 0.00655873074500589 2.4520171265135 0.0194960114652038 0.599041929438796
"CN_astrocyte1620" "cg00045008" -0.00241763493944465 0.0158633006606198 -0.1524042815028 0.879768911749937 0.999995788545244 -0.0246481387079103 0.0168963439970542 -1.45878532729966 0.153801429978754 0.7752608743143
"CN_astrocyte1621" "cg00045016" 0.00183615790117273 0.00655895426195307 0.27994674575242 0.781214550144694 0.999995788545244 -0.000885695296727819 0.00698608378179559 -0.126779942009252 0.899861383640303 0.988577348771499
"CN_astrocyte1622" "cg00045025" -0.0156462378716836 0.0181266138287056 -0.863163855066302 0.39409555863752 0.999995788545244 -9.28906135179386e-05 0.0193070477137134 -0.00481122825692093 0.996189329339088 0.999513425821235
"CN_astrocyte1623" "cg00045061" 0.00368475698995257 0.0045824006287758 0.80411061547383 0.42691986746042 0.999995788545244 0.0030572694180874 0.00488081383644958 0.626385172746382 0.535245527360673 0.926436528339166
"CN_astrocyte1624" "cg00045114" -0.00309275849933682 0.0128858537784395 -0.240011919467191 0.811762214785306 0.999995788545244 0.00165926265954068 0.0137250010445018 0.120893445046795 0.904487070525749 0.989199867319292
"CN_astrocyte1625" "cg00045118" 0.0121387978422893 0.0106847245047073 1.13608898731468 0.263864060107173 0.999995788545244 -0.00476310435453525 0.0113805307361699 -0.41853095123209 0.678190996688789 0.956023238096178
"CN_astrocyte1626" "cg00045163" -0.00357370195753632 0.0137673995333635 -0.259577122671272 0.796755356670877 0.999995788545244 0.0215204062327232 0.014663954459242 1.46757181308346 0.151411060840163 0.773763810108543
"CN_astrocyte1627" "cg00045190" 0.00197850066065706 0.00153689771263608 1.28733398741517 0.206672598081642 0.999995788545244 -0.00141046845379879 0.00163698293290561 -0.861626853552614 0.394929174020505 0.888306147672154
"CN_astrocyte1628" "cg00045227" 0.0469996210436353 0.0458663686159275 1.02470769895034 0.312736820950059 0.999995788545244 -0.0776005041387164 0.0488532593947648 -1.58844067110561 0.121444020354503 0.750664109112218
"CN_astrocyte1629" "cg00045248" 0.00493892699017596 0.00949092890913492 0.520383941072648 0.606168361932477 0.999995788545244 -0.0208248454995028 0.0101089932751778 -2.0600315909436 0.047115624227025 0.663898770318697
"CN_astrocyte1630" "cg00045273" -0.0106873559829003 0.0186779548200269 -0.572190910936414 0.570956936143172 0.999995788545244 -0.0150356304516666 0.0198942929061447 -0.755776067166608 0.45498801320932 0.905772429727879
"CN_astrocyte1631" "cg00045275" -0.00115568308276798 0.00210790870856984 -0.548260500120084 0.587095147987555 0.999995788545244 0.0027674833423347 0.00224517907189377 1.23263368030612 0.226168084100719 0.820025731521143
"CN_astrocyte1632" "cg00045303" 0.000453824617493697 0.00233915694732556 0.194012042677414 0.847320976992434 0.999995788545244 -0.00120355036529377 0.00249148656327412 -0.483065164000786 0.632145629806762 0.9469373713789
"CN_astrocyte1633" "cg00045357" -0.0235935740821898 0.0159609592183586 -1.47820527321766 0.148557860403541 0.999995788545244 -0.0047580894713182 0.0170003622351947 -0.279881652254907 0.781264071282603 0.972792134874173
"CN_astrocyte1634" "cg00045416" -0.0056615056318253 0.0164753087825886 -0.343635782887935 0.73323624551536 0.999995788545244 -0.00123145062649651 0.0175482070600451 -0.0701752961019225 0.94446527354391 0.994016504914101
"CN_astrocyte1635" "cg00045439" -0.000506043089517043 0.00419568835440109 -0.120610266247784 0.904709682879631 0.999995788545244 0.00500365600658588 0.0044689182445102 1.11965709212349 0.270707429368626 0.84085250810154
"CN_astrocyte1636" "cg00045515" 0.00272930988945144 0.00868763687098608 0.314160217557718 0.755318984202619 0.999995788545244 -6.4824574078327e-05 0.00925338958354814 -0.00700549495868849 0.994451413667955 0.999348860442295
"CN_astrocyte1637" "cg00045592" 0.00445451212200439 0.0100584884801299 0.442860985604753 0.660671221929592 0.999995788545244 0.0126188841596522 0.0107135132269529 1.17784744297564 0.247036272240455 0.830640083656946
"CN_astrocyte1638" "cg00045607" -0.00386751561514429 0.0129164679639028 -0.299425169942178 0.76643847152653 0.999995788545244 0.0175233473115454 0.0137576088743503 1.27372041694076 0.211401346904014 0.811444572762741
"CN_astrocyte1639" "cg00045689" -0.00515997658414703 0.0129241774197712 -0.399249903228146 0.692205922883207 0.999995788545244 9.31706109875798e-05 0.0137658203822307 0.00676825705991683 0.994639311013758 0.99935242878066
"CN_astrocyte1640" "cg00045690" -0.00434911943555711 0.012082793834682 -0.359943196504237 0.721115911527682 0.999995788545244 -0.0232160045443509 0.012869644561619 -1.80393517732321 0.08010785008638 0.71122213399381
"CN_astrocyte1641" "cg00045712" -0.00144583925115825 0.0177343955295262 -0.0815274052476758 0.93550058150217 0.999995788545244 0.00909565041000111 0.0188892875358883 0.481524270977401 0.633228810395218 0.947069140728128
"CN_astrocyte1642" "cg00045748" 0.00825385064114837 0.0158832427568879 0.519657778168064 0.606669055409215 0.999995788545244 -0.00627230793293889 0.0169175847543075 -0.370756702214355 0.713118806214593 0.962112847072456
"CN_astrocyte1643" "cg00045753" 0.026643111031431 0.0203688739019163 1.30803063339326 0.199637802604179 0.999995788545244 -0.017893288655548 0.0216953273245184 -0.824753108717855 0.415260770450858 0.894329145646327
"CN_astrocyte1644" "cg00045762" -0.0117830850135206 0.0165798221264523 -0.710688264545451 0.482124417374399 0.999995788545244 0.027958422748917 0.0176595264788712 1.58319209647937 0.122636528360563 0.751656353065848
"CN_astrocyte1645" "cg00045763" 0.00837543698103253 0.00228072486332152 3.67226977516044 0.000819264601013201 0.999995788545244 0.000180049717494197 0.00242924928914566 0.074117431380424 0.94135129949881 0.993702766379306
"CN_astrocyte1646" "cg00045785" -0.00168906856278241 0.0161988308115825 -0.104271016990602 0.917566953455796 0.999995788545244 -0.0345075854252516 0.0172537244044067 -2.00000791808395 0.0535389400392525 0.67435132625697
"CN_astrocyte1647" "cg00045787" 0.00703924879252388 0.0113908406705162 0.617974475821096 0.540709840625126 0.999995788545244 0.0143878000149741 0.0121326303082979 1.18587640514636 0.243892734715027 0.829246945346188
"CN_astrocyte1648" "cg00045900" -0.0213575100050682 0.0173981857044016 -1.22757110240897 0.228039579999081 0.999995788545244 -0.00317245793301408 0.0185311831929126 -0.171195648976553 0.865084738983116 0.984551218030273
"CN_astrocyte1649" "cg00045902" -0.00630529964192773 0.00898289619352196 -0.701922799294376 0.487504858295408 0.999995788545244 0.0156286985364728 0.00956787666216032 1.63345526790518 0.111601053342867 0.742140276288477
"CN_astrocyte1650" "cg00045910" 0.00506369264850923 0.0152235550434041 0.332622218271097 0.741461684370905 0.999995788545244 -0.0187068963301883 0.0162149371290674 -1.15368293945795 0.256675875266213 0.835272912908773
"CN_astrocyte1651" "cg00045967" -0.00525685640591862 0.00591583159900525 -0.88860818938838 0.380457507839625 0.999995788545244 0.0130483335853272 0.00630107994949461 2.07080908192155 0.0460368490597842 0.662046988985129
"CN_astrocyte1652" "cg00046018" 0.00590092091277048 0.00404368308352529 1.4592936169533 0.15366233757587 0.999995788545244 -0.0066726023487589 0.00430701414894839 -1.54924087035751 0.130582995629405 0.757387697626043
"CN_astrocyte1653" "cg00046026" 0.0105280732397243 0.0106637353875115 0.98727817759375 0.330480490233783 0.999995788545244 0.017567695746224 0.011358174774323 1.54670060069322 0.131193972350545 0.757905552549929
"CN_astrocyte1654" "cg00046041" -9.26687191351494e-05 0.00224867108564656 -0.0412104374564431 0.96736918820519 0.999995788545244 0.000227008035848538 0.00239510811855399 0.0947798698897944 0.925046071251913 0.991655095994728
"CN_astrocyte1655" "cg00046073" 0.00328954333341002 0.012260035050995 0.268314349814444 0.790078648246908 0.999995788545244 0.0166739963130891 0.0130584280074698 1.27687622917177 0.21029794536127 0.81091505853744
"CN_astrocyte1656" "cg00046105" 0.00547390495030443 0.00780230768749097 0.701575119766227 0.487718967941483 0.999995788545244 -0.0137048359208703 0.0083104063573587 -1.64911742357038 0.108334342892114 0.739175692717859
"CN_astrocyte1657" "cg00046156" -0.0140120513659978 0.0234132473373877 -0.598466806593825 0.553494893790829 0.999995788545244 0.00734312077918281 0.024937955193819 0.294455608814425 0.770200140066596 0.971147113792997
"CN_astrocyte1658" "cg00046227" 0.00137207901106728 0.00810695880430453 0.169247068375227 0.866605255980132 0.999995788545244 0.0165802330564659 0.00863489683880984 1.92014257564091 0.0632609347347415 0.689413773522974
"CN_astrocyte1659" "cg00046336" 0.0070153651905872 0.0241555518302927 0.290424546699424 0.773255578302815 0.999995788545244 -0.00119814282796764 0.0257285997343853 -0.0465685206477199 0.963129581989951 0.995906351091623
"CN_astrocyte1660" "cg00046347" 0.00360878716260614 0.0155627899370003 0.231885618016748 0.818016887522578 0.999995788545244 -0.0118862529727202 0.0165762635377785 -0.717064671759747 0.47823171751145 0.912141794267281
"CN_astrocyte1661" "cg00046410" -0.000616443280927586 0.0153064671082693 -0.0402733874882566 0.968110735539222 0.999995788545244 -0.0081570055913754 0.016303248559295 -0.500330076040264 0.620065942590566 0.944906391978991
"CN_astrocyte1662" "cg00046423" 0.005049035199093 0.016754756570456 0.30134936176847 0.764983507775517 0.999995788545244 -0.0125518814245092 0.0178458529317358 -0.70335004286558 0.486626482061469 0.914577067601118
"CN_astrocyte1663" "cg00046432" -0.0129192923590662 0.012997014446126 -0.994020004564741 0.327235165039472 0.999995788545244 0.0076970987972248 0.0138434006714368 0.556012137473294 0.581843468078851 0.937286741911362
"CN_astrocyte1664" "cg00046499" -0.00029872758705018 0.00444436776337254 -0.0672148667605975 0.946804363534907 0.999995788545244 -0.00403389999528789 0.00473379205159856 -0.85214980956455 0.400093758672815 0.889691022333916
"CN_astrocyte1665" "cg00046501" 0.0209009671420678 0.0103614751180691 2.017180652745 0.0516274066403736 0.999995788545244 -0.00954434334098273 0.0110362308360216 -0.864819111052897 0.393199051308366 0.887629341786207
"CN_astrocyte1666" "cg00046537" 0.00147258535630774 0.00267151045444271 0.551218264506071 0.585088578659517 0.999995788545244 0.000860626144694904 0.00284548345868815 0.30245339928691 0.764149088407864 0.970183680184506
"CN_astrocyte1667" "cg00046539" -0.0018321491677288 0.00922888220157745 -0.198523410279918 0.843817904275427 0.999995788545244 -0.00786763713403986 0.00982988166978677 -0.800379638162066 0.429048244618211 0.898611734213018
"CN_astrocyte1668" "cg00046560" -0.00262603836887798 0.00295467549845977 -0.888773867129198 0.380369708802488 0.999995788545244 0.000474178697920463 0.0031470886601536 0.150672176454451 0.881124693829662 0.986260294254186
"CN_astrocyte1669" "cg00046571" 0.00364354539339016 0.00598035608845621 0.609252248444409 0.546407166629173 0.999995788545244 0.00526525741637992 0.0063698063761899 0.826596148363514 0.414229440026178 0.894002259012458
"CN_astrocyte1670" "cg00046575" 1.23876538209813e-06 0.00976059246161997 0.000126914978467663 0.999899478245796 0.999995788545244 -0.00392047457834032 0.0103962177465368 -0.377105854640867 0.708438536835929 0.961190515069671
"CN_astrocyte1671" "cg00046625" 0.00359307814207514 0.00249794677263686 1.4384126120839 0.159459106847648 0.999995788545244 -0.0115954803706243 0.00266061703423296 -4.35819218678617 0.000114714305840078 0.432808021207837
"CN_astrocyte1672" "cg00046710" -0.00198647514431326 0.00208723404985896 -0.951726110661855 0.347953047874605 0.999995788545244 0.00297379647573401 0.00222315804656781 1.33764510369609 0.189891604286867 0.799371363364502
"CN_astrocyte1673" "cg00046726" 0.01480884803105 0.0266523247171721 0.555630632156776 0.582101397947308 0.999995788545244 0.0177157669215998 0.0283879664375556 0.624059034329522 0.536753873995386 0.92683794756227
"CN_astrocyte1674" "cg00046744" 0.0127845210078002 0.00502788632027539 2.54272276527923 0.015720684536922 0.999995788545244 0.00328255898148283 0.00535531026379331 0.612954025031168 0.543985388958133 0.928880247171374
"CN_astrocyte1675" "cg00046802" -0.016668370051985 0.01016139477205 -1.64036241341919 0.110150530017989 0.999995788545244 0.0175672216979543 0.0108231209400601 1.623119781738 0.113800907152499 0.744094132083118
"CN_astrocyte1676" "cg00046815" -0.000745500598428896 0.00321890111936177 -0.231600962808298 0.818236203819964 0.999995788545244 -7.77715607294266e-05 0.00342852107318719 -0.0226837050346987 0.982035181548635 0.997959658187534
"CN_astrocyte1677" "cg00046819" -0.00825568580322675 0.00888679206781253 -0.928983793052657 0.359446334497957 0.999995788545244 0.005174244409882 0.00946551408313191 0.546641668317075 0.588194783356491 0.938522880746309
"CN_astrocyte1678" "cg00046877" 0.000830835478307396 0.00690991158181062 0.120238221353578 0.905002166485613 0.999995788545244 0.0123285519838198 0.00735989599978616 1.67509866772276 0.103089899599499 0.734535220835772
"CN_astrocyte1679" "cg00046899" -0.00755429563161215 0.00900576704060047 -0.838828674732015 0.407424545692082 0.999995788545244 -0.0196205311535292 0.00959223689512875 -2.04545940306095 0.0486095087017601 0.666385675020001
"CN_astrocyte1680" "cg00046913" -0.00669787937519341 0.00291740846982322 -2.29583188109386 0.0279770061524195 0.999995788545244 -0.00102231567575479 0.00310739474341694 -0.328994466480507 0.744177883250558 0.967084157004296
"CN_astrocyte1681" "cg00046914" -0.00951602836086489 0.0137158459865888 -0.693798134666252 0.4925220565161 0.999995788545244 0.0179429284217234 0.0146090436636132 1.22820691312012 0.227803907370976 0.82091505969743
"CN_astrocyte1682" "cg00046977" 0.0122871233902906 0.0182433354658678 0.67351298852554 0.505173985644954 0.999995788545244 -0.0132615709886185 0.0194313704492894 -0.682482536331011 0.499557675121225 0.918236372808203
"CN_astrocyte1683" "cg00046981" -0.00821574748665316 0.0108410720403215 -0.757835337326061 0.453770435320619 0.999995788545244 0.0179503567255905 0.0115470598716472 1.55453915759682 0.129316089769751 0.756356802016417
"CN_astrocyte1684" "cg00046991" 0.000383365492583959 0.0164291075346841 0.0233345293878333 0.981519843006126 0.999995788545244 -0.00222493508637796 0.0174989971134904 -0.127146434275522 0.899573504924435 0.988567366804786
"CN_astrocyte1685" "cg00047003" -0.0139982452948187 0.0188499201986296 -0.742615626342886 0.462814599971214 0.999995788545244 0.0113400964542549 0.0200774569433534 0.564817371355838 0.57590594546588 0.935909876648604
"CN_astrocyte1686" "cg00047030" -0.0203464611065816 0.0200145101644174 -1.01658551418133 0.316530464807343 0.999995788545244 -0.00626106199758732 0.0213178868575589 -0.293699935618491 0.770772638272667 0.971245801734159
"CN_astrocyte1687" "cg00047050" -0.00866805140800688 0.00349135212075121 -2.48272047854681 0.0181341018792613 0.999995788545244 0.012138064130468 0.0037187145165508 3.26404838995987 0.00250675077591073 0.501470127266436
"CN_astrocyte1688" "cg00047052" -0.00694867241526535 0.00769474604981979 -0.903041162148305 0.372857740065198 0.999995788545244 0.0232540466826977 0.00819584013499042 2.83729871491996 0.00761609539110223 0.535790432410473
"CN_astrocyte1689" "cg00047079" 0.00373857098937773 0.0142336052813343 0.262658048715207 0.79439920917929 0.999995788545244 -0.050293402293207 0.0151605202660462 -3.31739290015297 0.00217195471303266 0.491212659759445
"CN_astrocyte1690" "cg00047081" -0.0176087857151234 0.0221170626172771 -0.796162945316617 0.431461444846919 0.999995788545244 -0.00694385493302002 0.0235573608658628 -0.294763703479299 0.76996676498401 0.971147113792997
"CN_astrocyte1691" "cg00047162" -0.00236670109071746 0.0110068280194807 -0.215021174722517 0.831035389315204 0.999995788545244 0.0156973176443398 0.0117236101434576 1.33894913360794 0.189471008019118 0.799120963603841
"CN_astrocyte1692" "cg00047185" 0.0158991519271153 0.0192804451194654 0.82462577127245 0.41533208458514 0.999995788545244 -0.0235574008521592 0.0205360183308839 -1.14712601404 0.259338000477659 0.836430350609864
"CN_astrocyte1693" "cg00047222" 0.00253799692610008 0.00758945707982041 0.334410867524155 0.740123707873995 0.999995788545244 0.00536327059090286 0.00808369458002277 0.663467742108553 0.511504877353913 0.920889635267695
"CN_astrocyte1694" "cg00047287" 0.0266656487471291 0.019756069589192 1.3497446254045 0.186016576667658 0.999995788545244 -0.0249367419139353 0.0210426162215654 -1.1850590084126 0.24421141780868 0.829412707892222
"CN_astrocyte1695" "cg00047338" -0.00079813657258403 0.00867257335583924 -0.0920299592561698 0.927214352699507 0.999995788545244 -0.0004196024458007 0.00923734510836791 -0.0454245717658195 0.964034649263416 0.996009944383616
"CN_astrocyte1696" "cg00047443" 0.00723858843687047 0.0138162169424912 0.523919714564445 0.603733189863093 0.999995788545244 -0.00950196111096211 0.0147159509355942 -0.645691274219953 0.52281349325658 0.923481499043242
"CN_astrocyte1697" "cg00047466" 0.00523201545932972 0.0113224072184249 0.462093913281595 0.646957381866263 0.999995788545244 0.0100938789049477 0.012059740361106 0.836989736321489 0.408443070092711 0.892333993617827
"CN_astrocyte1698" "cg00047469" -0.000371893206209162 0.00346301631886615 -0.107389966424105 0.91511081895291 0.999995788545244 -0.000421826528699969 0.00368853344223814 -0.11436158443612 0.909623851724819 0.989775685342871
"CN_astrocyte1699" "cg00047501" 0.00236946129052154 0.020336278981061 0.116514003998874 0.907930700217542 0.999995788545244 0.0162589457911929 0.0216606097706429 0.750622718536251 0.458043426629681 0.906718964427966
"CN_astrocyte1700" "cg00047512" 0.00124742528956161 0.0092672511980666 0.134605749094387 0.893717286701944 0.999995788545244 0.00474781216489639 0.00987074931627296 0.48099815047163 0.633598838518146 0.947080070391959
"CN_astrocyte1701" "cg00047532" 0.00545273481985856 0.0133994870433397 0.406936086599589 0.686605473811254 0.999995788545244 -0.00447897759632681 0.0142720829234721 -0.313827884853486 0.755569199256841 0.96884943708174
"CN_astrocyte1702" "cg00047553" 0.0149108661001 0.0631646561045268 0.236063441482607 0.814799749888112 0.999995788545244 0.00820320997531979 0.0672780388413826 0.121929980668135 0.90367229676233 0.98908215570812
"CN_astrocyte1703" "cg00047657" 0.0176828399784823 0.0173017017909805 1.02202894212987 0.313984521516287 0.999995788545244 -0.0239519978519205 0.0184284160937936 -1.29973176913382 0.202436342045173 0.806188572136095
"CN_astrocyte1704" "cg00047683" 0.0108157040815831 0.0157347566332528 0.687376635919867 0.496507881162184 0.999995788545244 0.0187128127699697 0.0167594289784445 1.11655431662007 0.272013779028814 0.841720960076332
"CN_astrocyte1705" "cg00047694" 0.0105797551462245 0.0136010077592799 0.777865532721718 0.442027815272068 0.999995788545244 0.0186145236258257 0.0144867269885319 1.28493645531951 0.207499525750602 0.809325213837532
"CN_astrocyte1706" "cg00047749" 0.0156775634427189 0.0237260396331946 0.660774561835628 0.51320954885661 0.999995788545244 -0.0064725681522535 0.025271117020771 -0.256125130793923 0.799397577465987 0.975474199079915
"CN_astrocyte1707" "cg00047753" -0.0239503149304488 0.0180922864652993 -1.3237859668199 0.194406159784188 0.999995788545244 0.0257921313519468 0.0192704848978762 1.33842669183635 0.189639427990274 0.799222033926753
"CN_astrocyte1708" "cg00047815" 0.000217577664200079 0.0180046352377493 0.0120845360834579 0.990428802426817 0.999995788545244 0.0193158523824567 0.0191771256831621 1.007233967258 0.320937227695533 0.862092845637492
"CN_astrocyte1709" "cg00047843" -0.00743604634608584 0.0128247651654484 -0.579819298845292 0.565859236120203 0.999995788545244 -0.000429068295791162 0.0136599342439991 -0.0314107145852224 0.975125664567706 0.997197866207119
"CN_astrocyte1710" "cg00047844" -0.00603407098189149 0.00383714115034427 -1.57254339766733 0.125085335588049 0.999995788545244 0.00791825090410971 0.00408702187700548 1.93741338862403 0.0610380720761691 0.685945857001401
"CN_astrocyte1711" "cg00047845" -0.00174911576197405 0.0110037258276587 -0.158956683342429 0.87464347126858 0.999995788545244 0.0303508296731305 0.0117203059319766 2.58959363768177 0.0140446838350475 0.576353033947805
"CN_astrocyte1712" "cg00047873" 0.0240672823499249 0.00954440274804625 2.52161219358136 0.0165339929398649 0.999995788545244 0.00757186961334044 0.0101659494154175 0.744826607326718 0.461494260035771 0.907708330503762
"CN_astrocyte1713" "cg00047941" 0.00869484101900436 0.0124853961348042 0.696400893101558 0.490911641565677 0.999995788545244 -0.0246414684420222 0.0132984649630223 -1.85295584945632 0.0725847422092149 0.701982456816402
"CN_astrocyte1714" "cg00048066" 0.0104340599026886 0.0105563084922641 0.988419380727172 0.329929622462446 0.999995788545244 -0.00307698728283076 0.0112437520690192 -0.273661964791008 0.786000064326367 0.973566705239433
"CN_astrocyte1715" "cg00048078" 0.00315796056484743 0.0128845311086568 0.245097049959829 0.80785462381614 0.999995788545244 0.00432103709325103 0.013723592240362 0.314861955788993 0.75479072988362 0.96870995694351
"CN_astrocyte1716" "cg00048079" 0.0053720381423726 0.0118421836086142 0.453635775285979 0.65297331641527 0.999995788545244 0.0277437972658352 0.0126133654154421 2.19955549942837 0.0347368198598386 0.640607069464896
"CN_astrocyte1717" "cg00048134" 0.00896580209610855 0.014942437120019 0.600022742213632 0.552469501744112 0.999995788545244 0.00551635577349319 0.0159155123599811 0.346602462347604 0.73102600423212 0.964844794310875
"CN_astrocyte1718" "cg00048149" 0.0204054950826375 0.0145784567318705 1.39970200261516 0.170661115880278 0.999995788545244 -0.043160918939256 0.0155278289908066 -2.7795848965628 0.00880393779628748 0.54443316734043
"CN_astrocyte1719" "cg00048178" -0.000265456694039702 0.0053265950844658 -0.0498360941333547 0.960544626974592 0.999995788545244 0.0093050074372595 0.00567347141717954 1.64009065227393 0.110207305335492 0.740772106388456
"CN_astrocyte1720" "cg00048234" 0.0149545039657073 0.0177706837120448 0.841526651873909 0.405933095192448 0.999995788545244 -0.0215356425200332 0.018927938862493 -1.13777008032858 0.263171026719435 0.838190143038227
"CN_astrocyte1721" "cg00048370" -0.00321396597239811 0.0135430350006074 -0.237315045870735 0.81383658251511 0.999995788545244 0.00573408621307638 0.0144249789517301 0.397510889427582 0.693475491911324 0.958640396883025
"CN_astrocyte1722" "cg00048381" 0.0293286283443821 0.0159327103207382 1.84078086866411 0.0743945402594894 0.999995788545244 0.0134254084456097 0.0169702737244903 0.791113252712895 0.434362158278791 0.899970659507358
"CN_astrocyte1723" "cg00048420" -0.00467259277701804 0.00798227006448344 -0.585371421822524 0.562163416152256 0.999995788545244 -0.00123330630446648 0.00850208817019484 -0.145059223072985 0.885520638404173 0.986815359041347
"CN_astrocyte1724" "cg00048436" -0.026779316795625 0.0139999501428401 -1.91281515451115 0.0642249303914613 0.999995788545244 0.0055309988618798 0.0149116491337933 0.370917985814545 0.712999775530604 0.962082616873066
"CN_astrocyte1725" "cg00048458" -0.0399222825775434 0.0344319045347329 -1.15945612410932 0.25434840513922 0.999995788545244 0.0545918391610411 0.0366741648499932 1.48856393552071 0.145819793787307 0.768910273473508
"CN_astrocyte1726" "cg00048525" -0.00510984690288816 0.0105932762719274 -0.482367000701138 0.63263630617901 0.999995788545244 0.0153386140700396 0.0112831272492142 1.35942932586423 0.182959148851635 0.794972167171266
"CN_astrocyte1727" "cg00048584" 0.0178416769651919 0.0136497882176783 1.30710284149937 0.199949199109847 0.999995788545244 0.0101421965460073 0.0145386841078646 0.69760072306138 0.490170262455356 0.915674595450878
"CN_astrocyte1728" "cg00048586" -0.0201973126447146 0.0107706938862106 -1.87520997793584 0.0693738926164315 0.999995788545244 0.017099304574459 0.0114720985803513 1.49051234651572 0.145309313639655 0.768578699424665
"CN_astrocyte1729" "cg00048697" 0.0204649981746558 0.0154776204209875 1.32223155872884 0.19491759147069 0.999995788545244 0.0178422533703777 0.016485547647599 1.08229667292711 0.286737200101326 0.848056599717013
"CN_astrocyte1730" "cg00048705" -0.00657625771758667 0.00858451460495292 -0.766060519460522 0.448926348970922 0.999995788545244 0.00654894923288473 0.00914355183175055 0.716236901522647 0.478736043117132 0.912249565779788
"CN_astrocyte1731" "cg00048743" -0.00986979333279408 0.0120359565394812 -0.820025670616079 0.417913393171645 0.999995788545244 0.0173983650446835 0.0128197571473579 1.35715246745288 0.183674425129489 0.795460855143925
"CN_astrocyte1732" "cg00048746" -0.00508632998912163 0.00322900923531385 -1.57519834056072 0.124471100484022 0.999995788545244 0.00358844556094054 0.00343928744570588 1.04336890056133 0.304139592270057 0.855136801536909
"CN_astrocyte1733" "cg00048759" 0.00871921129203544 0.00616535950230837 1.41422593261121 0.166388031204803 0.999995788545244 -0.00209597394998323 0.00656685750621326 -0.319174574444491 0.751546917128126 0.96819204430048
"CN_astrocyte1734" "cg00048764" -0.0317397352318512 0.0105697640823906 -3.00288019528554 0.00498802941802185 0.999995788545244 0.0144629929719337 0.0112580839085478 1.28467624592428 0.207589424632685 0.809411404144826
"CN_astrocyte1735" "cg00048823" -0.00397384012722158 0.0033694144186609 -1.17938598030957 0.246431611600313 0.999995788545244 0.00328584538568103 0.0035888360376134 0.915574116856601 0.366338679289342 0.87878904825156
"CN_astrocyte1736" "cg00048832" -0.00451133707680928 0.00734058145090332 -0.614574895324419 0.542926740588155 0.999995788545244 -0.00643005321785428 0.0078186117748342 -0.822403439770565 0.416577897033709 0.894783183526791
"CN_astrocyte1737" "cg00048838" 0.00343490648571413 0.00539818532386187 0.636307625551617 0.528836631937318 0.999995788545244 0.00355704539939739 0.00574972372667968 0.61864631562941 0.540272287238393 0.92782794385713
"CN_astrocyte1738" "cg00048842" -0.0268447922906005 0.0357622968296167 -0.75064508352184 0.458030140527894 0.999995788545244 0.0116142350180562 0.0380911944043273 0.304906034050136 0.762296438919543 0.969870711206213
"CN_astrocyte1739" "cg00048905" 0.0104432797328955 0.00580780460164217 1.79814584842311 0.0810385802650102 0.999995788545244 -0.00340965206347511 0.00618601806247212 -0.551186890992121 0.585109845205455 0.937920367429082
"CN_astrocyte1740" "cg00048983" -0.00942114701197115 0.0122319801143101 -0.770206207329374 0.446496476195126 0.999995788545244 0.00573296034072091 0.0130285460887454 0.440030706547777 0.66269955669916 0.953124761218514
"CN_astrocyte1741" "cg00049004" -0.00889285463014445 0.0133072108322275 -0.66827337014964 0.508470800965723 0.999995788545244 -0.0157108819361973 0.01417379753892 -1.10844548844843 0.275449073500238 0.843116834624719
"CN_astrocyte1742" "cg00049033" -0.00231539846899832 0.00813512454316731 -0.284617458123984 0.777663646583063 0.999995788545244 0.0178300335013584 0.00866489677532606 2.05773178419514 0.0473486783891945 0.664210429357557
"CN_astrocyte1743" "cg00049047" -0.00381030792249205 0.00421304796677682 -0.904406489681416 0.372143937145175 0.999995788545244 0.00728126226976516 0.00448740834241802 1.62259855002224 0.11391278682198 0.744138367606766
"CN_astrocyte1744" "cg00049066" -0.00985614125838935 0.0230292496925535 -0.427983603025344 0.671361962830279 0.999995788545244 -0.0197354890398358 0.0245289510124077 -0.804579414335851 0.426652891272885 0.897870824601501
"CN_astrocyte1745" "cg00049102" -0.000724391058739602 0.0111447963488915 -0.0649981422775528 0.948556153403896 0.999995788545244 0.0246702291204403 0.0118705631896298 2.07826947435757 0.0453028805004582 0.660790300519678
"CN_astrocyte1746" "cg00049156" 0.0336838207583874 0.0186097287553103 1.81001137637622 0.0791407735565926 0.999995788545244 0.0239102739779828 0.019821623851723 1.20627220841467 0.236039470944534 0.824978004740082
"CN_astrocyte1747" "cg00049220" 0.0190459322577209 0.00814834712355512 2.33739824395345 0.025443488514268 0.999995788545244 -0.00772525506500017 0.0086789804311516 -0.890110897965825 0.379661640505142 0.883007730255544
"CN_astrocyte1748" "cg00049253" 0.00419547374802623 0.00504645179714245 0.831371014066142 0.411564886295159 0.999995788545244 -0.00226738864444046 0.00537508475400349 -0.421833096259861 0.675802197168596 0.955490899560691
"CN_astrocyte1749" "cg00049286" 0.00437962912464254 0.0040321221603229 1.08618463193878 0.285038454784825 0.999995788545244 -0.000878135165043097 0.0042947003600636 -0.204469483647537 0.839205720871593 0.98122611634059
"CN_astrocyte1750" "cg00049323" -0.00770063648021592 0.0183318573400465 -0.420068536284846 0.677078272458911 0.999995788545244 0.0119210766660534 0.0195256570085235 0.610533958516708 0.545568014550431 0.929232278043408
"CN_astrocyte1751" "cg00049380" 0.00414048136263481 0.0120676362097647 0.343106246381912 0.733631005575073 0.999995788545244 -0.0295285583606282 0.0128534998480904 -2.29731658377971 0.0278827349627539 0.622819237393113
"CN_astrocyte1752" "cg00049382" 0.0174014807634968 0.00808943285381888 2.15113730195336 0.0386589520644188 0.999995788545244 0.00871793954323885 0.00861622957059021 1.01180446410061 0.318778249734897 0.861231400618405
"CN_astrocyte1753" "cg00049400" 0.00447839687034906 0.00612729806896829 0.730892608771541 0.469851934788915 0.999995788545244 0.00602887168778299 0.00652631745187694 0.923778491046143 0.362111604936477 0.877338316301379
"CN_astrocyte1754" "cg00049411" -0.000964019356730297 0.00283849169532893 -0.339623807361037 0.736228930602842 0.999995788545244 0.00253009553089727 0.00302333878321544 0.836854786153477 0.408517876659854 0.892363027476012
"CN_astrocyte1755" "cg00049440" 0.0203027121329173 0.0192828599848729 1.05288905011209 0.299817376740092 0.999995788545244 -0.0340432232341782 0.0205385904561624 -1.65752480954523 0.106613635676389 0.737650902118102
"CN_astrocyte1756" "cg00049502" 0.00306388704276102 0.0032126252698833 0.953701968132847 0.346966154902716 0.999995788545244 -0.00128842575267599 0.00342183653042205 -0.37653048040757 0.708862202885111 0.961244946157024
"CN_astrocyte1757" "cg00049528" 0.0272756989357722 0.0107173887538832 2.54499482683125 0.0156353766887864 0.999995788545244 -0.00637535645189036 0.0114153221331364 -0.558491155793493 0.580168802652033 0.936922797141189
"CN_astrocyte1758" "cg00049533" 0.0760132478409826 0.0582161095754063 1.305708134662 0.200418004047758 0.999995788545244 0.0705484622865727 0.0620072351019684 1.1377456545282 0.263181086892555 0.838190143038227
"CN_astrocyte1759" "cg00049537" 5.8264802478086e-05 0.0194720090473903 0.00299223374107331 0.997630034476158 0.999995788545244 0.0277273031325881 0.0207400572060772 1.33689617425276 0.190133485404633 0.79951248748088
"CN_astrocyte1760" "cg00049545" -0.00567543983367026 0.0128528822721131 -0.441569424936247 0.66159650406843 0.999995788545244 0.0142531105097696 0.0136898823813112 1.0411419260422 0.305156863501467 0.855654749858423
"CN_astrocyte1761" "cg00049582" 0.00055707425855596 0.0356122372415506 0.0156427762394549 0.987610813793133 0.999995788545244 -0.0186963582879742 0.0379313626975303 -0.492899726199173 0.62525185669556 0.945837912737192
"CN_astrocyte1762" "cg00049595" -0.0109360480919058 0.0112180269888412 -0.97486377085597 0.336513177402419 0.999995788545244 0.00474010855482621 0.0119485627251733 0.396709517609154 0.694060837313325 0.958719166076015
"CN_astrocyte1763" "cg00049616" 0.00828976272361013 0.00845549575847973 0.980399371059539 0.333814107783302 0.999995788545244 0.00390683331577688 0.00900613107306029 0.433797074913028 0.667176028546209 0.95394348145547
"CN_astrocyte1764" "cg00049638" -0.00882807158069672 0.0119740308014676 -0.737268153645866 0.466017051466475 0.999995788545244 0.0201920282064593 0.0127537987069213 1.58321678665834 0.122630896311254 0.751642713301315
"CN_astrocyte1765" "cg00049664" -0.0232006424877636 0.0197548506626586 -1.17442763217736 0.248384178375726 0.999995788545244 -0.0187443195808334 0.0210413179166001 -0.890833913309462 0.379279097067361 0.882925674440433
"CN_astrocyte1766" "cg00049674" -0.00233713189273446 0.0128967428948447 -0.181218770645471 0.857271860999073 0.999995788545244 -0.0132548417941233 0.0137365992774637 -0.964928911908292 0.341393933876304 0.870266524982914
"CN_astrocyte1767" "cg00049691" -0.0092418677829107 0.00623189624543213 -1.48299448818405 0.147286888676462 0.999995788545244 0.00820985697442086 0.00663772722773679 1.2368475974901 0.224619064910178 0.81910296877422
"CN_astrocyte1768" "cg00049709" -0.000700550864119206 0.00778747623577859 -0.0899586519314964 0.928847934980002 0.999995788545244 -0.0203129357025633 0.00829460905795238 -2.44893225957268 0.0196378840746977 0.599521274072954
"CN_astrocyte1769" "cg00049718" -0.0067442549605092 0.00399525233517294 -1.68806733460485 0.100552031593359 0.999995788545244 0.00301898279052801 0.00425542951333549 0.709442555931722 0.482886999998752 0.913476707520951
"CN_astrocyte1770" "cg00049729" 0.0295640148257705 0.0148736359099263 1.9876790722059 0.0549490867827354 0.999995788545244 -0.00224259081348646 0.0158422307058027 -0.141557767661156 0.888264777706579 0.987111825573967
"CN_astrocyte1771" "cg00049868" -0.000334694884336105 0.00690146075855772 -0.0484962381219204 0.961604527099622 0.999995788545244 0.00204670365681442 0.00735089484549969 0.278429184450576 0.782369304923027 0.972928701395708
"CN_astrocyte1772" "cg00049883" -0.0120466517076528 0.0132716197744274 -0.907700183730783 0.370425615452439 0.999995788545244 0.00063422737022956 0.0141358887349028 0.0448664659239709 0.964476228015112 0.996058879245077
"CN_astrocyte1773" "cg00049892" -0.00572458348634122 0.0141275243507811 -0.405207830062931 0.687863196615581 0.999995788545244 0.00111539263917894 0.0150475311767954 0.0741246272278187 0.941345616191444 0.993702766379306
"CN_astrocyte1774" "cg00049903" -0.0200943600707114 0.00820436436563486 -2.4492281394619 0.0196242358858188 0.999995788545244 0.00582580698475635 0.00873864560501396 0.666671615726547 0.50948098661596 0.920488239838865
"CN_astrocyte1775" "cg00049914" -0.00418781772169013 0.00259715581721137 -1.61246302356502 0.116106361792538 0.999995788545244 0.00275092039496143 0.0027662867293747 0.994445140393401 0.327031243496624 0.864341761258126
"CN_astrocyte1776" "cg00049947" 0.00413675982169173 0.00412154219402712 1.00369221688102 0.322617101727811 0.999995788545244 -0.0020213380980837 0.00438994356839824 -0.460447399058761 0.64812661032406 0.950023532978862
"CN_astrocyte1777" "cg00049960" 0.00187962145500262 0.012315042197902 0.152628096988806 0.879593749939858 0.999995788545244 -0.0104273939492897 0.0131170173071573 -0.794951604096763 0.432156208655919 0.899366309147068
"CN_astrocyte1778" "cg00049973" -0.00261387846375993 0.00290043191284767 -0.901203180182086 0.373820048096949 0.999995788545244 0.00312496093627149 0.00308931264608542 1.01153923033049 0.318903266822853 0.861282680703993
"CN_astrocyte1779" "cg00049981" 0.00122983850592631 0.00822508877199798 0.14952282461841 0.882024534801089 0.999995788545244 -0.00185580041696011 0.00876071961763823 -0.211831961066733 0.833502878501102 0.980463945417262
"CN_astrocyte1780" "cg00050034" 0.00255314782436537 0.00228373266171638 1.11797141021161 0.271416587278354 0.999995788545244 -0.00347984783276916 0.00243245296014962 -1.43059203601418 0.161674150910128 0.78073922723927
"CN_astrocyte1781" "cg00050133" 0.00160972563139885 0.0177558818807842 0.0906587260608513 0.928295770644926 0.999995788545244 -0.0166835779321682 0.0189121731124693 -0.882160808964267 0.383884320462318 0.884199310057803
"CN_astrocyte1782" "cg00050152" 0.0032146101699558 0.00266683344695971 1.20540342465727 0.236370136234422 0.999995788545244 0.000151189005159193 0.00284050187704887 0.0532261592153109 0.957863227990893 0.99532215250787
"CN_astrocyte1783" "cg00050224" -0.00284166098557103 0.00732793005377171 -0.387784949463105 0.700592417807566 0.999995788545244 0.00264566281514254 0.00780513649862579 0.338964323764018 0.736721266280826 0.965850082088694
"CN_astrocyte1784" "cg00050247" -0.0043417858461862 0.00256918265575195 -1.68994829404819 0.100188296635958 0.999995788545244 0.00188256767773805 0.00273649191120822 0.687949293775496 0.496151704108708 0.917261990147069
"CN_astrocyte1785" "cg00050250" -0.00109471620138616 0.00720969045276198 -0.151839556574413 0.880210902393963 0.999995788545244 0.0052039012975455 0.00767919694698542 0.677662173984008 0.502571648519416 0.918880081767557
"CN_astrocyte1786" "cg00050271" -0.00914981700114457 0.0136194087301818 -0.671821896413739 0.506236749006786 0.999995788545244 -0.0138871392599212 0.0145063262598871 -0.957316071011165 0.345165817803829 0.871449671621
"CN_astrocyte1787" "cg00050284" -0.00177258527568485 0.0112002555108051 -0.158262931946044 0.875185883734119 0.999995788545244 -0.00763115760120922 0.011929633940259 -0.639680784793931 0.526667241418025 0.924363698628115
"CN_astrocyte1788" "cg00050289" 0.00329191671516299 0.0147898695300476 0.22257915855681 0.825194778024005 0.999995788545244 0.00032321795213607 0.015753009326211 0.0205178544266 0.983750209848909 0.998148451207175
"CN_astrocyte1789" "cg00050294" 0.0207391958777669 0.0178550146865236 1.16153339786498 0.253514711745058 0.999995788545244 0.0129655310894865 0.019017761603982 0.681759050274966 0.500009400778622 0.918342822313266
"CN_astrocyte1790" "cg00050312" -0.00329747118588607 0.00295374265289703 -1.11637050798989 0.272091308475575 0.999995788545244 0.00326136344995975 0.00314609506620607 1.03663855710905 0.307221179900802 0.856659579394457
"CN_astrocyte1791" "cg00050336" -0.0169036498728787 0.011905664167886 -1.4197989826115 0.164770862880162 0.999995788545244 0.00449606902966779 0.0126809799295668 0.354552176144118 0.725114828407161 0.963979201788564
"CN_astrocyte1792" "cg00050342" -0.00191982042776144 0.00673933125750045 -0.284868090676623 0.777473239786016 0.999995788545244 -0.00628682848226051 0.00717820721380544 -0.875821538025457 0.387272851426192 0.885575518784136
"CN_astrocyte1793" "cg00050375" -0.0305718231979351 0.0186448656958962 -1.63969125316167 0.110290790117967 0.999995788545244 -0.0120767659362158 0.0198590489656916 -0.608124082733243 0.547146343638628 0.92967822984529
"CN_astrocyte1794" "cg00050402" 0.0192400383932437 0.0225904362625392 0.851689545506859 0.40034565853951 0.999995788545244 -0.0098198256847446 0.0240615613548156 -0.408112571746277 0.685749815561071 0.957471602671379
"CN_astrocyte1795" "cg00050416" -0.0191289949127657 0.0155227229609867 -1.23232212291894 0.226282926729066 0.999995788545244 0.0105479219105896 0.0165335873366441 0.637969346628833 0.527767330526227 0.924678475623996
"CN_astrocyte1796" "cg00050440" -0.00276786430251808 0.00827266345930627 -0.33457958445105 0.739997543613931 0.999995788545244 0.0136210013288702 0.00881139244415212 1.54583982216229 0.131401528194211 0.758334023281296
"CN_astrocyte1797" "cg00050482" -0.006099669656247 0.0168411966623112 -0.362187425190362 0.719453539471394 0.999995788545244 0.00842850137699591 0.0179379221396748 0.469870551971786 0.641447344430134 0.948658015424746
"CN_astrocyte1798" "cg00050496" -0.00530756452791765 0.0204683018169675 -0.259306540199533 0.796962378255783 0.999995788545244 0.00848799930097454 0.02180123014333 0.389335796428507 0.699455728347283 0.959526861115516
"CN_astrocyte1799" "cg00050505" 0.00903694779667949 0.0164652335615687 0.548850264582492 0.586694781772876 0.999995788545244 0.00485207694374625 0.0175374757246287 0.276669061154124 0.783709259546966 0.973175711983025
"CN_astrocyte1800" "cg00050555" 0.0158983408011149 0.0125676082163771 1.2650251764212 0.214464171927196 0.999995788545244 -0.00410158756071999 0.0133860308259337 -0.306408046870301 0.761162563108079 0.969732322755182
"CN_astrocyte1801" "cg00050590" -0.00289800679351206 0.00404624131390867 -0.716221937517756 0.478745162847839 0.999995788545244 0.00273226823110036 0.00430973897535786 0.633975339741656 0.530339375984782 0.925391868243764
"CN_astrocyte1802" "cg00050618" -0.0136939988239513 0.00796402496585393 -1.71948215665633 0.094619403383106 0.999995788545244 0.00257935945776596 0.00848265492176192 0.304074547598148 0.762924360995152 0.97000570723421
"CN_astrocyte1803" "cg00050625" 0.00417474767571659 0.00367789294929095 1.13509222081122 0.264275599214845 0.999995788545244 -0.00150046126208196 0.00391740318014826 -0.383024466229482 0.704085969490223 0.96045119141641
"CN_astrocyte1804" "cg00050629" -0.003548895506721 0.00375008053881342 -0.946351810311766 0.350646803438883 0.999995788545244 -0.00211276669011684 0.00399429174016388 -0.528946513563918 0.600279040499995 0.94119118510854
"CN_astrocyte1805" "cg00050654" 0.00220687701921657 0.0143813136433807 0.153454480859079 0.878947061241333 0.999995788545244 0.00821594095403892 0.0153178476312505 0.536363929960845 0.595199307447999 0.94011628190633
"CN_astrocyte1806" "cg00050692" -0.0158056940866771 0.00900689547029443 -1.75484373487022 0.0882948371798198 0.999995788545244 0.00961578782016672 0.00959343880995685 1.00232961408861 0.323264985718719 0.863043192624153
"CN_astrocyte1807" "cg00050697" -0.00692474430220639 0.0139579376281418 -0.496115148719736 0.623005295392777 0.999995788545244 0.000578817772841513 0.0148669006974047 0.0389333180211902 0.969171267765929 0.996547176769557
"CN_astrocyte1808" "cg00050703" 0.0123940003079531 0.0111382518030242 1.11274197487508 0.273625038816554 0.999995788545244 -0.00112598655829381 0.0118635924525403 -0.0949110956734451 0.924942615227885 0.991640676272995
"CN_astrocyte1809" "cg00050792" 0.00885452676671529 0.0131895870729286 0.671327064126902 0.506547957524173 0.999995788545244 0.00835368828082827 0.0140485139335809 0.594631454993972 0.556026618117729 0.931685150918214
"CN_astrocyte1810" "cg00050872" -0.00705473007556459 0.0185593214539837 -0.380117888095004 0.706222222880187 0.999995788545244 0.0108771602561337 0.0197679339468665 0.55024264474831 0.585750078332049 0.938075343479337
"CN_astrocyte1811" "cg00050938" 0.00628755372153971 0.0168016380381258 0.374222662532793 0.71056246585009 0.999995788545244 0.00872326883003932 0.0178957873950472 0.487448170760765 0.629069079255679 0.946486377054743
"CN_astrocyte1812" "cg00050984" -0.000657552648899789 0.00269880845887755 -0.243645541697045 0.808969507386395 0.999995788545244 0.00141379599952241 0.00287455915253219 0.491830546703831 0.625999682077252 0.945975201885966
"CN_astrocyte1813" "cg00051022" -0.01150207177727 0.00747302983192815 -1.53914436794136 0.133025065419586 0.999995788545244 0.0101352905732366 0.00795968540481361 1.27332803468681 0.211538844902293 0.81155816803354
"CN_astrocyte1814" "cg00051068" -0.0066699222455592 0.0078996650397306 -0.84432975474447 0.404387143607551 0.999995788545244 -0.000187019755325934 0.00841410377501952 -0.0222269370959238 0.982396866195696 0.998034661628435
"CN_astrocyte1815" "cg00051154" -0.041522560420281 0.0623075072355775 -0.666413442978693 0.509643912248332 0.999995788545244 0.045718938629398 0.0663650710765844 0.688900620277178 0.495560320705107 0.917190215741393
"CN_astrocyte1816" "cg00051179" -0.00540213051031127 0.00535893031405816 -1.008061346896 0.32054565808706 0.999995788545244 -0.00630127992505847 0.00570791236828454 -1.10395526744085 0.277364601402928 0.844081886686124
"CN_astrocyte1817" "cg00051200" -0.0992914825167527 0.0597933272595368 -1.66057797863918 0.105994381585891 0.999995788545244 -0.0159972966608631 0.0636871637069566 -0.251185572252383 0.80318257918729 0.975978802538844
"CN_astrocyte1818" "cg00051275" 0.00823488465635451 0.0146052477943374 0.563830533539272 0.576569898434481 0.999995788545244 -0.0302054882180809 0.0155563647298165 -1.94168038244738 0.0604994048541411 0.685350154027399
"CN_astrocyte1819" "cg00051307" -0.00910185058892407 0.00791308513806566 -1.15022781002821 0.258076184995445 0.999995788545244 0.00903526861059348 0.00842839781147477 1.07200310340033 0.291269149410398 0.849843785811301
"CN_astrocyte1820" "cg00051371" -0.0156703263095254 0.0120384715485157 -1.30168736507563 0.20177420199751 0.999995788545244 0.00968121565593267 0.0128224359377756 0.755021565552246 0.455434605611133 0.905921380629627
"CN_astrocyte1821" "cg00051404" 0.00787521052236805 0.0151649379440215 0.519303840967756 0.606913167105814 0.999995788545244 -0.0390084489609282 0.0161525027910652 -2.41500957873265 0.021261250004981 0.60543326771526
"CN_astrocyte1822" "cg00051443" 0.0440621575929177 0.0200163728894705 2.20130579282405 0.03460192913652 0.999995788545244 -0.0131436155104303 0.0213198708862263 -0.61649601822503 0.541673376337012 0.928136136109296
"CN_astrocyte1823" "cg00051483" -0.00783026652227937 0.0157580985224745 -0.49690427503748 0.622454504806674 0.999995788545244 0.0289821070952019 0.0167842909285688 1.7267400343896 0.0932912236313141 0.724519239805088
"CN_astrocyte1824" "cg00051510" -0.00112527069322581 0.0142332358133658 -0.0790593725826644 0.937448886647426 0.999995788545244 -0.011169805683892 0.0151601267377367 -0.736788410619815 0.466304983258534 0.908881962892659
"CN_astrocyte1825" "cg00051546" 0.00115823211387414 0.00316021641643219 0.366504049485876 0.716259978060995 0.999995788545244 0.000998091317747706 0.00336601472918751 0.296520187238939 0.768636682599909 0.970867050135375
"CN_astrocyte1826" "cg00051590" 0.0122602797933686 0.0132950746396977 0.92216705250836 0.362939325164774 0.999995788545244 0.0051683389924522 0.0141608710182554 0.364973241108508 0.717391923976987 0.962642844744184
"CN_astrocyte1827" "cg00051595" -0.00520705940068508 0.00859921374714137 -0.60552738352574 0.548849669497606 0.999995788545244 0.0135575069892532 0.00915920820542656 1.48020513183888 0.148026073861011 0.770730778133188
"CN_astrocyte1828" "cg00051623" 0.0110816368089583 0.0125906152014497 0.880150543214313 0.384956810025885 0.999995788545244 -0.0116938895022776 0.0134105360624188 -0.871992696477523 0.389328683808417 0.886388252259
"CN_astrocyte1829" "cg00051629" -0.00568114984169802 0.0231163512862234 -0.245763259579976 0.807343053655972 0.999995788545244 0.0165844842422302 0.0246217248002102 0.67357118060586 0.505137436814764 0.919506930205549
"CN_astrocyte1830" "cg00051662" -0.0077920352716461 0.0227142008559181 -0.343046859586781 0.733675281966801 0.999995788545244 0.0444610975516925 0.0241933856951041 1.8377377235254 0.0748528711055599 0.704919245380959
"CN_astrocyte1831" "cg00051704" -0.0128775189503603 0.0144090105003224 -0.893712927065479 0.377758284690736 0.999995788545244 -0.014522864145138 0.01534734815151 -0.946278406000001 0.350683691189865 0.873427881361453
[truncated: 36,044,132 more chars]
