# Supplementary material for: Brain region and cell type-specific DNA methylation profiles in association with ADHD
Source: Sci Rep. 2025 Oct 8;15:35078. doi: 10.1038/s41598-025-18724-1 (PMC12508121; doi:10.1038/s41598-025-18724-1)
Supplement: Supplementary file 7 — Supplementary Information 7. [file 41598_2025_18724_MOESM7_ESM.txt]

"CpG" "Estimate_interaction" "SE_interaction" "t_interaction" "p_interaction" "adjP_interaction" "Estimate_maincelltype" "SE_maincelltype" "t_maincelltype" "p_maincelltype" "adjP_maincelltype"
"CN_microglia1" "cg00000029" -0.00199694118193295 0.00677776453721398 -0.294631241756562 0.770067099224709 0.999947530744412 -0.00437145572640871 0.0139884197985037 -0.312505328648795 0.75656522400737 0.955564938332934
"CN_microglia2" "cg00000103" 0.00839406852040363 0.00757459474231833 1.10818714478637 0.275559026605133 0.999947530744412 -0.00700503869752022 0.0156329731546917 -0.448093822474063 0.656927939439109 0.931637879727873
"CN_microglia3" "cg00000109" -0.00639492941257728 0.00851006651713272 -0.751454691887874 0.457549338184763 0.999947530744412 -0.0292540338413169 0.017563664583098 -1.66559966474587 0.104982348082736 0.644461030028814
"CN_microglia4" "cg00000155" -8.35960357746962e-05 0.00609446684280847 -0.0137167102440372 0.989136165892614 0.999947530744412 0.0224425067218062 0.0125781826997946 1.78424079673868 0.0833115624679131 0.615948125650433
"CN_microglia5" "cg00000158" 0.0038537127789513 0.00338685247062996 1.13784489060857 0.263140216583283 0.999947530744412 0.00727582168077795 0.00699002066162741 1.04088700634599 0.305273459839119 0.801393377551418
"CN_microglia6" "cg00000165" -0.00108267110455661 0.0032232101478122 -0.335898391636516 0.739011609294787 0.999947530744412 0.000865190872036692 0.00665228430389343 0.130059214626518 0.897286017568642 0.983184550892359
"CN_microglia7" "cg00000221" -0.00521601270259888 0.00624784458126034 -0.834849944610288 0.40963021862618 0.999947530744412 -0.00218354251790937 0.0128947342975123 -0.16933598378453 0.866535862205305 0.977524619226879
"CN_microglia8" "cg00000236" 0.000251284830828527 0.00410399358404173 0.06122934300035 0.951535078366216 0.999947530744412 0.00532856176702516 0.0084701061520705 0.629102123557519 0.533486594816317 0.895238496811317
"CN_microglia9" "cg00000292" -0.00280857563490459 0.00635810040836005 -0.441731878158402 0.66148009183392 0.999947530744412 0.0184368594659124 0.0131222879084756 1.40500342581297 0.16909153600367 0.709613011124351
"CN_microglia10" "cg00000321" 0.0133444476747602 0.00988478105265614 1.34999931750379 0.185935669138282 0.999947530744412 -0.0132722552839566 0.0204008956377358 -0.650572186615507 0.519695161321283 0.890634920932566
"CN_microglia11" "cg00000363" -0.00273402304172476 0.00417859508870592 -0.654292407779446 0.517325123435819 0.999947530744412 0.00458010812159621 0.00862407390340104 0.531084052954366 0.59881307099095 0.915851566694096
"CN_microglia12" "cg00000540" 0.0085618162771414 0.00626237169037734 1.36718430340016 0.180539093401039 0.999947530744412 -0.00934819452497268 0.0129247163512812 -0.723280439655143 0.474454417432824 0.874646864703312
"CN_microglia13" "cg00000579" -0.000248097202432868 0.00480268429071085 -0.0516580285972007 0.959103493414225 0.999947530744412 0.00148600449681069 0.00991211241542445 0.14991804315075 0.881715095589476 0.980361824109072
"CN_microglia14" "cg00000596" 0.00158552629532159 0.00866140029044464 0.183056577707275 0.855840875916707 0.999947530744412 -0.0111697866797176 0.0178759977040194 -0.624848294604896 0.536241840793224 0.896221989669353
"CN_microglia15" "cg00000622" -0.00052619964902958 0.000944115682453951 -0.557346582425025 0.58094170957483 0.999947530744412 0.00148929009150246 0.00194853132356606 0.764314164976762 0.449952265484581 0.865878086868452
"CN_microglia16" "cg00000658" -0.00343035550943991 0.00293160840123147 -1.17012746586445 0.250086690483771 0.999947530744412 0.00383776301423967 0.006050456426464 0.634293141498174 0.530134475950772 0.894237322192263
"CN_microglia17" "cg00000714" -0.00116896186829662 0.00200757356883989 -0.582275980537105 0.564222421391889 0.999947530744412 -0.00832479182352751 0.00414336935181524 -2.00918410034586 0.0525099736569357 0.564259518309366
"CN_microglia18" "cg00000721" 0.00211918313335568 0.00507075212203682 0.417922841100038 0.678631278241261 0.999947530744412 -0.000466838785877127 0.0104653693688747 -0.0446079607343402 0.964680763692248 0.99434426900104
"CN_microglia19" "cg00000734" -0.00376858674384289 0.00126015765804091 -2.99056766412995 0.00514937822495085 0.938408023906388 0.00668533536696211 0.00260080063805542 2.57049128223862 0.0147068192752833 0.446713374865149
"CN_microglia20" "cg00000765" 0.0112250487390777 0.00401983912009215 2.79241243336633 0.00852586911115047 0.973130063212637 -0.0136593821412119 0.0082964223418435 -1.64641836907458 0.108891592149086 0.649408284311621
"CN_microglia21" "cg00000769" 0.000412348005232802 0.00123432588222169 0.33406737326986 0.740380590849172 0.999947530744412 0.00726942740846151 0.00254748723032103 2.85356775175883 0.00730939708971958 0.394946528322144
"CN_microglia22" "cg00000776" -0.00687017969154988 0.0050762493994382 -1.35339679967462 0.184858995107104 0.999947530744412 -0.0157794411768931 0.0104767150306511 -1.50614397077024 0.141265429558679 0.684742228959477
"CN_microglia23" "cg00000807" 0.00300654205151638 0.0039430807022788 0.762485548362942 0.451027994115327 0.999947530744412 0.00211994089191507 0.00813800300379381 0.260498907523969 0.796050214918237 0.964123225494737
"CN_microglia24" "cg00000884" 0.0060842378631406 0.00451932518709377 1.3462713151326 0.187122650828668 0.999947530744412 -0.0258901705281806 0.00932729627532991 -2.7757422691352 0.00888886911587618 0.406950968116039
"CN_microglia25" "cg00000905" -0.00153892629928472 0.00166894533343494 -0.922095091106059 0.362976317191072 0.999947530744412 -0.000565036377326816 0.00344448495026032 -0.164040890143565 0.870670257110615 0.978335002117218
"CN_microglia26" "cg00000924" -0.000594031029231655 0.00407459374685237 -0.145789019995072 0.884948865813738 0.999947530744412 0.00737899157403203 0.00840942873219934 0.877466449745652 0.386391770937813 0.840388060694733
"CN_microglia27" "cg00000948" 0.00128843268981055 0.00322036465805507 0.400089066493697 0.691593613520421 0.999947530744412 -0.00856229203573603 0.00664641158508821 -1.28825787059987 0.206354611369285 0.739497775273456
"CN_microglia28" "cg00000957" 0.00766864646224213 0.00253130448083815 3.02952352049838 0.00465507792121218 0.93338841167671 -0.00904103998359053 0.00522428147531257 -1.73058056429657 0.0925947570539224 0.62927151949372
"CN_microglia29" "cg00000974" 0.00135674774169089 0.000957049453067752 1.41763598248965 0.165397041002615 0.999947530744412 -0.0013451267438766 0.0019752249349965 -0.680999272560816 0.500484029631939 0.884013320666068
"CN_microglia30" "cg00001099" 0.00525981532435152 0.00530833945327145 0.990858887351293 0.32875413735097 0.999947530744412 0.0183795038563446 0.0109557185555228 1.67761737974543 0.102592885450809 0.641851068300259
"CN_microglia31" "cg00001136" 0.00464912162079272 0.00305000346332797 1.52430043988209 0.136682320278221 0.999947530744412 -0.00254285171649602 0.00629480835423931 -0.403960148331364 0.688771746760758 0.939954861965514
"CN_microglia32" "cg00001193" 0.0021424824766228 0.00510670685377332 0.419542875275821 0.677458601754016 0.999947530744412 -0.0071540839219234 0.0105395752340256 -0.678782945523974 0.501869981354471 0.884461727489405
"CN_microglia33" "cg00001224" 0.00545660952481676 0.00497889112050645 1.09594875500345 0.280803657602324 0.999947530744412 -0.0241785640804421 0.0102757802727262 -2.35296624088161 0.0245492547522551 0.489578707461859
"CN_microglia34" "cg00001245" 0.00152014595548062 0.00141034842196818 1.07785135346854 0.288688204637918 0.999947530744412 -0.00496108535630392 0.00291077473705771 -1.70438656524782 0.0974325995834977 0.63521484110039
"CN_microglia35" "cg00001249" -0.00511763996027506 0.00462570061232668 -1.10634915425297 0.276342192925666 0.999947530744412 0.022164376631132 0.00954684124421041 2.32164504092632 0.0263782191825128 0.495968344640065
"CN_microglia36" "cg00001269" 0.00234698260027213 0.00397283755055463 0.590757253576725 0.55858996638111 0.999947530744412 -0.0126392391045336 0.00819941724786754 -1.5414801713891 0.132456838825123 0.675327101451654
"CN_microglia37" "cg00001364" -0.0035710157398121 0.00398372021811576 -0.896402243202997 0.3763412289502 0.999947530744412 -0.00469580078049674 0.00822187765078306 -0.571134840476434 0.571664455554728 0.907658746651402
"CN_microglia38" "cg00001446" 0.00684563197569677 0.00568205922435717 1.20478011674918 0.236607582384659 0.999947530744412 0.00330544668013843 0.0117270272984343 0.281865693327051 0.779755090869967 0.960525433265101
"CN_microglia39" "cg00001503" -0.000357411729707025 0.00342402110578458 -0.104383623425454 0.917478262815164 0.999947530744412 0.0032559995118586 0.00706673186471296 0.460750396957484 0.647911376206781 0.929225603965726
"CN_microglia40" "cg00001506" 0.00657004472996543 0.0035600560615521 1.84548912050027 0.0736901462925079 0.999947530744412 -0.00332908241538979 0.00734749022657384 -0.453091098147966 0.65336153813796 0.930695773281654
"CN_microglia41" "cg00001510" 0.00171513106445674 0.0027094218049544 0.633024751377022 0.530952510591693 0.999947530744412 -0.00118205395795925 0.00559189234309117 -0.211387109306511 0.833847196352756 0.971473140365996
"CN_microglia42" "cg00001534" 0.00181993035339745 0.00534001377035673 0.340810048749345 0.735343630193776 0.999947530744412 -0.000961917851889695 0.0110210902045065 -0.0872797367629177 0.930961184205125 0.988982213243583
"CN_microglia43" "cg00001582" 0.000484365370856045 0.00103406541338958 0.468408830412706 0.642481467710514 0.999947530744412 -0.00292035924337873 0.00213417580710948 -1.36837800974515 0.180168795030984 0.718328755954119
"CN_microglia44" "cg00001583" -0.000280143675250795 0.00220327882572681 -0.127148535164805 0.899571854721153 0.999947530744412 -0.0044820981124423 0.00454727941317502 -0.985665868575424 0.331259823768096 0.814757623063155
"CN_microglia45" "cg00001593" -0.000661154463800807 0.0127139867396942 -0.0520021357059169 0.958831323351305 0.999947530744412 0.0289779305403244 0.0262400062514649 1.10434160200349 0.277199419331505 0.785425302875539
"CN_microglia46" "cg00001594" 0.00329473375791118 0.00192678413559759 1.70996516788806 0.0963849458618566 0.999947530744412 -0.00061787552864123 0.00397663052498355 -0.155376649844478 0.877443190305723 0.979549405098677
"CN_microglia47" "cg00001610" -0.00263465028472568 0.0069372261745095 -0.379784400630698 0.706467481910847 0.999947530744412 0.0214707906746575 0.0143175277679528 1.49961578721126 0.142943145619029 0.68621709343506
"CN_microglia48" "cg00001636" 0.00119926807515664 0.0104585520457532 0.114668652975114 0.909382276881731 0.999947530744412 0.00606724056214247 0.0215850839457801 0.281084872191503 0.780348848374445 0.960646537842461
"CN_microglia49" "cg00001638" 0.00379625337176121 0.00702586090793071 0.54032572257103 0.592494541145192 0.999947530744412 0.0212428197515595 0.014500458268565 1.46497575167062 0.152114224979286 0.694507542658338
"CN_microglia50" "cg00001687" 0.0023085090198679 0.00349384052330595 0.660736803660269 0.513233470168653 0.999947530744412 0.0119278988670338 0.00721083001344819 1.65416447826232 0.107298648524832 0.647098506911347
"CN_microglia51" "cg00001747" -0.00255303805403269 0.00131813214117435 -1.93686048180127 0.0611081740515577 0.999947530744412 -0.00274698670689435 0.00272045239096289 -1.00975364098251 0.319745771193418 0.808911059348072
"CN_microglia52" "cg00001755" 0.000518225706316721 0.00295085678611823 0.175618724959686 0.861635267799249 0.999947530744412 -0.000721315963389296 0.00609018257610534 -0.11843913616307 0.906416709009869 0.984549209768182
"CN_microglia53" "cg00001784" 0.00814702645371536 0.00664736159349374 1.22560302145884 0.228770228203014 0.999947530744412 -0.0475937274973664 0.0137192851731117 -3.4691113200741 0.00143782070943933 0.316967338624499
"CN_microglia54" "cg00001791" 0.00313253538218651 0.00378435433710449 0.827759533898007 0.413579246907172 0.999947530744412 -0.0166634433071077 0.00781041253986464 -2.13349080116535 0.0401833283539866 0.535434636124482
"CN_microglia55" "cg00001793" 0.00461717140680079 0.00859318147993808 0.537306400147627 0.594555337514078 0.999947530744412 0.00701940224926175 0.0177352029988802 0.395789224950228 0.694733281214776 0.941316733559713
"CN_microglia56" "cg00001801" 0.00209898404464293 0.00531385502578649 0.395002128296164 0.695308599990577 0.999947530744412 -0.0164689361030823 0.0109671019760219 -1.50166708936321 0.142414256975485 0.68589613468015
"CN_microglia57" "cg00001809" 0.00393426672013042 0.00376993249033356 1.04359076196145 0.304038376057499 0.999947530744412 0.00761938069904707 0.0077806477338148 0.97927331498805 0.334361969677728 0.816256928428516
"CN_microglia58" "cg00001810" -0.0125655963237827 0.00764375867410624 -1.64390280482684 0.109413087812358 0.999947530744412 -0.00546605362989111 0.0157757184665791 -0.346485241954016 0.731113291896638 0.949733575446328
"CN_microglia59" "cg00001814" 0.000472202765557928 0.00452430646891505 0.104370198792295 0.917488836216025 0.999947530744412 0.00933411799101773 0.0093375769896964 0.999629561428785 0.324551409523493 0.811208396330994
"CN_microglia60" "cg00001854" 0.00463298652382477 0.00279285051165704 1.65887379381288 0.106339661754289 0.999947530744412 -0.0186824637636922 0.00576407828525468 -3.24118841541146 0.0026648360226422 0.341754620839095
"CN_microglia61" "cg00001874" 0.0078285490430912 0.00681769259049855 1.14826958522615 0.258872275421008 0.999947530744412 -0.0176336770355035 0.0140708260798101 -1.25320837138381 0.218679950865616 0.748389083976008
"CN_microglia62" "cg00001930" 0.00384962481983136 0.00374353001275349 1.02834084586378 0.311050045483673 0.999947530744412 0.00498346675532256 0.00772615647226642 0.645012403413141 0.523248006183457 0.891707030592774
"CN_microglia63" "cg00001997" 0.00332058514108754 0.00396098511384784 0.83832305490838 0.407704433246823 0.999947530744412 -0.0178875582838215 0.00817495536823455 -2.18809247000017 0.0356318977064907 0.523613807622364
"CN_microglia64" "cg00002000" -0.00384359924312661 0.00306541423892654 -1.25385965600283 0.2184459898504 0.999947530744412 -0.00589829226374142 0.006326614180085 -0.932298397823617 0.357755883750834 0.827397514497865
"CN_microglia65" "cg00002028" 0.00157801301561421 0.00197997250912715 0.796987336106938 0.430989003170118 0.999947530744412 0.0045246794311219 0.00408640437346205 1.10725200386582 0.275957291522664 0.784741220303569
"CN_microglia66" "cg00002033" -0.00264064018957854 0.00541489381713088 -0.487662413845394 0.628918867958972 0.999947530744412 0.0133353788514947 0.011175632830332 1.19325491933672 0.2410298323347 0.763809623057295
"CN_microglia67" "cg00002080" 0.00292258495264026 0.00462173752957218 0.632356323555827 0.531383874999945 0.999947530744412 -0.012672676624222 0.00953866195958612 -1.32855914990114 0.192842114338065 0.729169271887748
"CN_microglia68" "cg00002116" -0.000249846004892156 0.000610548391060363 -0.40921572892566 0.684947870993144 0.999947530744412 -0.00160699989106437 0.00126009204872201 -1.27530357222252 0.210847265481111 0.74264170578008
"CN_microglia69" "cg00002145" 0.00475731718938563 0.00530478443748196 0.896797456230624 0.376133272249439 0.999947530744412 0.00386540245197826 0.0109483814677589 0.353056975897416 0.726225322952592 0.948563796867541
"CN_microglia70" "cg00002176" -0.0007804699692003 0.00484309532531729 -0.161151064923375 0.872928191065867 0.999947530744412 -0.00702106386886953 0.00999551550702832 -0.702421387264387 0.487197908028083 0.879414573150146
"CN_microglia71" "cg00002186" -0.00614818592110083 0.00325781085317196 -1.88721389859533 0.0676930827579541 0.999947530744412 0.0148182675375948 0.00672369563564438 2.20388731742088 0.0344038302973891 0.520074678854377
"CN_microglia72" "cg00002190" 0.00135427080288345 0.00311417360125185 0.434873252518438 0.666402317751294 0.999947530744412 0.00869607528204462 0.00642724712854001 1.35300154298252 0.184984005123823 0.72275457520259
"CN_microglia73" "cg00002224" -0.0033831489962984 0.00346179640342824 -0.97728133085702 0.335332615149695 0.999947530744412 0.00447885667467318 0.00714469513985355 0.626878626309727 0.534925842597232 0.895743163935681
"CN_microglia74" "cg00002236" 0.000942372458216791 0.000764782222572775 1.23221020364018 0.226324191709369 0.999947530744412 -3.30729151582858e-06 0.00157841051058084 -0.00209533039323941 0.99834041551884 0.999664451556318
"CN_microglia75" "cg00002350" -0.0104451251306226 0.00482936411345598 -2.16283653193999 0.0376768259759234 0.999947530744412 0.0148826885073051 0.00996717608113007 1.49317001988969 0.144615313935551 0.687691653370399
"CN_microglia76" "cg00002366" 0.0119376735849589 0.00785353544891572 1.52003816148905 0.137747311911036 0.999947530744412 -0.000158071490181181 0.016208670301052 -0.00975227993692498 0.99227592908768 0.998734310681565
"CN_microglia77" "cg00002398" -0.000739469847953784 0.0035896738836266 -0.205999172049219 0.838020114736454 0.999947530744412 -0.00988749614247517 0.00740861753874594 -1.33459394964919 0.190878517310005 0.727524827064077
"CN_microglia78" "cg00002406" 0.000888761850915064 0.000542139913388166 1.6393588241099 0.110360316202824 0.999947530744412 -0.000315590086908752 0.00111890589535224 -0.282052394414636 0.779613138181334 0.960497943607799
"CN_microglia79" "cg00002426" -0.00390922354231199 0.0036399777277077 -1.07396908298498 0.290399722489675 0.999947530744412 -0.00940651164864053 0.00751243809560091 -1.25212501306982 0.219069542162091 0.748616825549615
"CN_microglia80" "cg00002449" 0.00108324518139359 0.00327385409715034 0.330877659556203 0.74276746659177 0.999947530744412 0.00793824147729802 0.00675680679352941 1.17485103834847 0.24821700342854 0.768126188417394
"CN_microglia81" "cg00002464" 0.00028550898811058 0.00147584130801359 0.193455073089708 0.847753683526829 0.999947530744412 0.00317171893625622 0.00304594349052924 1.04129277057111 0.305087884077078 0.801316440522108
"CN_microglia82" "cg00002473" -0.00146186465065969 0.00646408630056898 -0.226151784287134 0.822437439227856 0.999947530744412 0.018194460850552 0.0133410289321269 1.36379742095735 0.181592948839772 0.71957622276158
"CN_microglia83" "cg00002490" -0.00020536570816975 0.00100402636545791 -0.204542146735447 0.839149393692988 0.999947530744412 0.00232098582317505 0.00207217913984429 1.12007006467088 0.270533896378533 0.781179991174184
"CN_microglia84" "cg00002531" 0.00038674176019943 0.00403540445077439 0.0958371744188405 0.924212549372179 0.999947530744412 0.00251466348177747 0.0083285471491734 0.301933030663943 0.764542341692436 0.95734406797471
"CN_microglia85" "cg00002559" -0.00289325183346105 0.00208228083132362 -1.38946283802744 0.173724846931908 0.999947530744412 -0.00414550902463416 0.00429755537345725 -0.964620269988335 0.341546316694232 0.81974745933505
"CN_microglia86" "cg00002590" -0.0096028303206922 0.00446772892611697 -2.14937622212418 0.0388087422959855 0.999947530744412 0.00561728980183365 0.00922080833898836 0.609197111069109 0.546443280760253 0.899656263053836
"CN_microglia87" "cg00002591" -0.00388515762608647 0.00376107518076947 -1.03299121643498 0.308900162702663 0.999947530744412 0.012223082823453 0.00776236740498553 1.57465914530179 0.124595646928301 0.667314796403058
"CN_microglia88" "cg00002593" 0.00347561181501688 0.00621303688067848 0.559406274542722 0.579551204130841 0.999947530744412 0.0232098188641941 0.012822895754688 1.81002944328769 0.0791379129121086 0.609933765469531
"CN_microglia89" "cg00002597" -0.00656151457709768 0.00642960558980177 -1.02051587542246 0.314690781352758 0.999947530744412 -0.00189124760733936 0.0132698652535255 -0.142521990329698 0.887508961904616 0.981343957314202
"CN_microglia90" "cg00002646" -0.000525348245616385 0.00265721357482716 -0.197706443544177 0.844452041140905 0.999947530744412 0.00245284062238708 0.0054841413824393 0.447260646897486 0.657523348843243 0.931758775237967
"CN_microglia91" "cg00002660" -0.00157226595305197 0.000953175525932987 -1.6495030666183 0.108254915455187 0.999947530744412 -0.000570464962974696 0.00196722965591409 -0.289983917871361 0.773589786940432 0.959396065202065
"CN_microglia92" "cg00002684" 0.00989871730239211 0.00349476787697834 2.83243913497075 0.00771001749190908 0.967372143601891 -0.00605118539790276 0.00721274395017466 -0.838957467463714 0.407353271169206 0.848996355326652
"CN_microglia93" "cg00002719" 0.000785269781544203 0.00124494877350505 0.63076473366317 0.532411741178374 0.999947530744412 -0.00211263884017239 0.00256941148896556 -0.822226743067508 0.416677049832262 0.852866966675937
"CN_microglia94" "cg00002743" -0.0113138862956692 0.0051147843364841 -2.21199674343384 0.0337881026681424 0.999947530744412 0.0017596554683662 0.0105562461021936 0.166693297156131 0.868598795654883 0.977928923370333
"CN_microglia95" "cg00002749" -0.00515389521857802 0.00495291680234731 -1.04057778966436 0.305414932211627 0.999947530744412 0.0194949162691371 0.0102221726762399 1.90712061775775 0.0649828256562619 0.586920795141774
"CN_microglia96" "cg00002769" 0.000992160704045405 0.00583553237073364 0.170020598124224 0.866001592950622 0.999947530744412 -0.0140202159857325 0.0120437758056337 -1.16410469706471 0.252485501158418 0.770756059827127
"CN_microglia97" "cg00002776" -0.00188221111584105 0.00381554961397547 -0.493300128753915 0.624971903314119 0.999947530744412 -0.00144946926610068 0.00787479551248134 -0.184064368884666 0.855056381980488 0.97541886386602
"CN_microglia98" "cg00002780" 0.00294012219322261 0.00335222394121282 0.877066164069839 0.386606062198594 0.999947530744412 0.00349287809798524 0.00691855190466011 0.504856817744268 0.616916188654639 0.92093238243148
"CN_microglia99" "cg00002808" 0.00253921375273404 0.0049253790835884 0.515536714969783 0.609514202059458 0.999947530744412 0.00888478600380486 0.0101653384253335 0.874027566230623 0.38823523226437 0.840931442719059
"CN_microglia100" "cg00002809" -0.00116305296189847 0.00274060646781701 -0.424377952674426 0.673963548772731 0.999947530744412 -0.00195731942756182 0.00565625340978237 -0.346045215049362 0.731440988488445 0.949820442670012
"CN_microglia101" "cg00002810" -0.000213546374785718 0.00196906992386604 -0.108450376595284 0.914275950515328 0.999947530744412 0.00174967856774947 0.00406390286301801 0.430541434361474 0.669518898775612 0.934840761407626
"CN_microglia102" "cg00002837" 0.00211081154191562 0.00753774418268577 0.280032260416076 0.78114949461804 0.999947530744412 0.00371136628756095 0.0155569184178947 0.238566931307673 0.812873492927884 0.967400414393334
"CN_microglia103" "cg00002907" 0.00152300391702322 0.00586602575468145 0.259631304176899 0.796713904408644 0.999947530744412 -0.0195141516981187 0.0121067101630308 -1.61184594620159 0.116241024635141 0.657820708222798
"CN_microglia104" "cg00002926" -0.00714469815394481 0.00574482436776598 -1.24367564551381 0.222125935256279 0.999947530744412 0.0127948763006089 0.0118565663477617 1.07913842214735 0.288122364619369 0.791622001886018
"CN_microglia105" "cg00002930" -0.00236625491651634 0.00289388428868296 -0.817674336797082 0.419236629129642 0.999947530744412 0.010369294040939 0.00597259879066724 1.73614441625345 0.0915935104687702 0.628019139939438
"CN_microglia106" "cg00002934" 0.00137501161794154 0.00122784659768672 1.11985619419566 0.270623755802736 0.999947530744412 -0.0076379253366882 0.00253411483422032 -3.01404073467656 0.00484591167314222 0.369778733082526
"CN_microglia107" "cg00003009" 0.000313357465388425 0.00370522308173623 0.0845718215815465 0.933097826769901 0.999947530744412 -0.0011083219901791 0.00764709597535484 -0.144933709966634 0.885618980200787 0.981077462671545
"CN_microglia108" "cg00003014" -0.00180996204260788 0.0049013335867328 -0.36927950537935 0.714209347672677 0.999947530744412 0.00576923252635082 0.0101157116638204 0.570323939440157 0.572208017992978 0.907796484033667
"CN_microglia109" "cg00003036" 0.000897223404165889 0.00127848926450402 0.701784073653492 0.487590282617864 0.999947530744412 -0.000166244795722951 0.00263863467690097 -0.0630040972243275 0.950132190735984 0.991881791298221
"CN_microglia110" "cg00003091" -0.00258036149457594 0.00435072706440553 -0.593087421108663 0.557047502443994 0.999947530744412 0.00659384975625163 0.008979331794644 0.734336352309059 0.467778267902275 0.87233522218791
"CN_microglia111" "cg00003167" 0.00390401272419826 0.00484841888380799 0.80521357946944 0.42629190252444 0.999947530744412 -0.00990300764898776 0.0100065026356872 -0.989657226858633 0.329332806948685 0.813790493196497
"CN_microglia112" "cg00003173" 0.00172466860582701 0.00316258339908017 0.545335375607368 0.58908284242239 0.999947530744412 0.00580526514310462 0.00652715862157952 0.889401572670804 0.380037181362843 0.837535787261502
"CN_microglia113" "cg00003181" 0.00512619393455756 0.00760616891241377 0.67395215562348 0.50489819293648 0.999947530744412 -0.00646452305831868 0.0156981381133826 -0.411801897245871 0.683069300330847 0.938481961188084
"CN_microglia114" "cg00003202" -7.52018466095314e-05 0.00154632664407964 -0.0486325750755532 0.96149667376476 0.999947530744412 -0.00034862334858289 0.00319141600807052 -0.109237826626577 0.913656049398063 0.985985730970782
"CN_microglia115" "cg00003241" -0.00425076227273377 0.00667743777315826 -0.636585830843807 0.528657529275012 0.999947530744412 0.0346028052890639 0.0137813584754183 2.51084139134649 0.0169636558289277 0.45882313560834
"CN_microglia116" "cg00003266" -0.00566076291768939 0.00760255313530985 -0.744587090276046 0.46163718711318 0.999947530744412 -0.0158363274086877 0.0156906756222102 -1.00928269693316 0.319968232528557 0.809055410702034
"CN_microglia117" "cg00003287" -0.00291598653557442 0.00562137188068585 -0.518732188061298 0.607307534843437 0.999947530744412 0.00440857445439914 0.0116017765560886 0.379991325732397 0.706315297777601 0.944315430712569
"CN_microglia118" "cg00003298" 0.0111143997237771 0.00877249463152635 1.26695999149826 0.213779774402061 0.999947530744412 -0.00498093756888517 0.0181052818982042 -0.275109639103671 0.784896983610923 0.961723792613405
"CN_microglia119" "cg00003305" -0.00432040910915526 0.00533467053845515 -0.809873651617554 0.423644941107907 0.999947530744412 -0.00474847161688767 0.0110100624724999 -0.431284711485338 0.668983714022587 0.934754664696588
"CN_microglia120" "cg00003345" -0.00214136512387933 0.00417558626968135 -0.512829812528995 0.611386389770413 0.999947530744412 0.000282516816990067 0.00861786409434346 0.0327826957929753 0.974039576539399 0.995801015491731
"CN_microglia121" "cg00003407" -0.00141595182380302 0.00103054351061084 -1.37398548360538 0.17843718983203 0.999947530744412 -0.00151703957816131 0.00212690706027003 -0.713260869033321 0.480551718997826 0.876923695153315
"CN_microglia122" "cg00003432" -0.0033939013020774 0.00384079725460522 -0.883645003132623 0.383093720552181 0.999947530744412 0.000629187467710177 0.00792690334156146 0.07937367728597 0.937200747403765 0.989950422746543
"CN_microglia123" "cg00003513" 0.0015777217047896 0.00403328203361851 0.391175645947607 0.698108127295501 0.999947530744412 -0.00312340718584142 0.008324166757674 -0.375221601965382 0.709826321358406 0.944955998772587
"CN_microglia124" "cg00003529" -0.00338103297678791 0.00680430265721733 -0.496896323857912 0.622460053432539 0.999947530744412 0.00449554894742449 0.0140431910082782 0.320123036478992 0.750834126949481 0.95416090985004
"CN_microglia125" "cg00003555" 0.00110499921948701 0.00126416815656418 0.874091958217197 0.388200662704527 0.999947530744412 -0.00425605162972536 0.00260907778262671 -1.63124750747774 0.11206799720042 0.653190647093791
"CN_microglia126" "cg00003578" 0.000651706579102314 0.00244386442324792 0.266670512857742 0.791333603773185 0.999947530744412 0.00494378328027307 0.00504381662940922 0.98016713205772 0.333927049867973 0.81603843852946
"CN_microglia127" "cg00003622" -0.0024593679959027 0.00499816006899938 -0.492054668508257 0.625842889313611 0.999947530744412 0.0156349193369821 0.010315548862962 1.51566528787619 0.138846871159968 0.681891235351871
"CN_microglia128" "cg00003625" 0.00578795215748551 0.00610754899174606 0.94767183452929 0.349983892461294 0.999947530744412 -0.0191372426018507 0.0126051825446846 -1.51820432064434 0.138207574721455 0.681262425780347
"CN_microglia129" "cg00003722" 0.0053719072519107 0.00415614642181672 1.29252117387206 0.204892052710818 0.999947530744412 -0.0173045977579663 0.00857774279014996 -2.01738361493394 0.0516051757234995 0.562370241531779
"CN_microglia130" "cg00003758" 0.00868155111933216 0.0032833750618576 2.64409364016443 0.0123036812315206 0.981667312572216 -0.0117475434987211 0.0067764568198 -1.7335819899857 0.092053499115076 0.628515991455332
"CN_microglia131" "cg00003784" -0.00156810813146022 0.000848946102733068 -1.84712330548655 0.0734469936589432 0.999947530744412 0.00305489960419981 0.00175211375463557 1.7435509515963 0.0902747781181481 0.626147335539526
"CN_microglia132" "cg00003818" 0.00514632575396167 0.00627581758028408 0.820024751855314 0.417913909710839 0.999947530744412 -0.0164796405726471 0.0129524669099716 -1.27231674762744 0.211893529868319 0.74344803028152
"CN_microglia133" "cg00003858" -0.000553770154705124 0.00300971467705979 -0.183994236704891 0.855110970071831 0.999947530744412 0.0028892464051328 0.00621165756722143 0.465132917239223 0.64480170459816 0.92836289357053
"CN_microglia134" "cg00003900" 0.000648444868060154 0.00328104657899424 0.197633545409442 0.844508630447716 0.999947530744412 -0.0137408066935679 0.00677165113562377 -2.0291663611082 0.0503288456466783 0.558967171168718
"CN_microglia135" "cg00003911" 0.000875817358727922 0.00355795487858472 0.246157522682329 0.807040346766622 0.999947530744412 0.00301544857081945 0.00734315365966307 0.410647619616585 0.683907505335005 0.938731831611833
"CN_microglia136" "cg00003929" -0.00161170048458185 0.00658405989737774 -0.244788247631791 0.808091776596147 0.999947530744412 0.0100333345208686 0.0135886387491518 0.738362002705741 0.465360931831031 0.871564509572566
"CN_microglia137" "cg00003937" 0.00154797608165307 0.00298575769411373 0.518453350955044 0.607499940302749 0.999947530744412 0.00202096458304596 0.00616221348684432 0.327960819170012 0.744952414536002 0.95276561376822
"CN_microglia138" "cg00003944" 0.00096461628780069 0.00383846879052108 0.251302365720093 0.803093028574099 0.999947530744412 -0.00312305443545334 0.00792209769614312 -0.39422064145634 0.695879999704414 0.941682531788317
"CN_microglia139" "cg00003965" 0.00240375974093142 0.00460948558456175 0.521481127738456 0.605412211984716 0.999947530744412 0.0153514278831368 0.00951337554705101 1.61366780983386 0.115843814145279 0.657307414235266
"CN_microglia140" "cg00003969" -0.00353998605964654 0.00614937849735256 -0.575665664614819 0.568632086989893 0.999947530744412 -0.00108638127856223 0.0126915131749647 -0.0855990348499368 0.932287258363286 0.989194818598502
"CN_microglia141" "cg00003994" -0.000324184460817385 0.00225759486963621 -0.143597270341788 0.8866662187187 0.999947530744412 0.0117573157717783 0.00465938062587237 2.52336452327866 0.0164650413951066 0.456557350166689
"CN_microglia142" "cg00003999" 0.00370344275780106 0.00561429610933334 0.659645071382033 0.513925388409492 0.999947530744412 -0.00992970991780722 0.0115871730891883 -0.856957071528723 0.397468724436286 0.84475985711076
"CN_microglia143" "cg00004055" -0.00152656983102442 0.00138753485351192 -1.1002028721373 0.278972628180074 0.999947530744412 0.00485853827910854 0.00286369051468383 1.69660033240183 0.0989107221087987 0.637222183623819
"CN_microglia144" "cg00004061" 0.00497504261618979 0.0103832931381164 0.479139185421504 0.634907041756949 0.999947530744412 0.00521666072608007 0.0214297594006709 0.243430671737582 0.809134580541859 0.966682634828519
"CN_microglia145" "cg00004067" -0.000465261008004926 0.00189821352890315 -0.245104673905559 0.807848769041922 0.999947530744412 0.00287474481480824 0.00391766452843036 0.73379044937266 0.468106632310146 0.87241414373685
"CN_microglia146" "cg00004072" -0.000363300548661152 0.00311048260043115 -0.116798772193998 0.907706726395868 0.999947530744412 -0.00464739840524058 0.00641962938545185 -0.723935624036569 0.474057263800615 0.874542811909507
"CN_microglia147" "cg00004073" -0.0336348098932414 0.0455887570916071 -0.737787385290079 0.465705535683426 0.999947530744412 0.0955338651138137 0.0940892338156594 1.01535384272535 0.31710848714472 0.807584177994622
"CN_microglia148" "cg00004082" -0.0016054522255139 0.00379918071808793 -0.42257853591179 0.675263410180509 0.999947530744412 -0.0077392492151171 0.00784101225163537 -0.987021696529418 0.33060438119939 0.814342060570161
"CN_microglia149" "cg00004089" 0.0065344470977284 0.00514433060891116 1.27022300752001 0.212629286074981 0.999947530744412 -0.00601769076488365 0.0106172257452486 -0.566785609468336 0.574582825111774 0.908599272192305
"CN_microglia150" "cg00004105" -0.00750464356017719 0.0055737642141628 -1.34642286107261 0.187074285470205 0.999947530744412 0.00668529648409751 0.0115035205571829 0.581152217781117 0.564970855905694 0.905412279471446
"CN_microglia151" "cg00004121" 0.00718381679452705 0.00420958949383016 1.7065361848361 0.097027783472516 0.999947530744412 -0.00105968053824616 0.00868804230299686 -0.121970002135076 0.903640839816267 0.984189533207796
"CN_microglia152" "cg00004175" -0.00617673250133106 0.00449344681833654 -1.37460901420386 0.178245443406077 0.999947530744412 -0.000440712451883375 0.00927388670586355 -0.0475218714505891 0.962375349599995 0.993967108860661
"CN_microglia153" "cg00004192" 0.000176781093551566 0.00409545415706064 0.0431651989674436 0.965822356554431 0.999947530744412 0.00830088664450652 0.00845248189132876 0.982065001880955 0.333004835316151 0.815598865844195
"CN_microglia154" "cg00004207" -4.89263107512209e-05 0.00150224971443572 -0.0325686936606266 0.974208981692094 0.999947530744412 0.00478564121095928 0.00310044698843242 1.54353266764896 0.131959154062761 0.674856441878654
"CN_microglia155" "cg00004209" -0.00174178095702423 0.0041406902494198 -0.420649904268567 0.676657737883588 0.999947530744412 -0.00852003452004031 0.00854584327124823 -0.996979964365278 0.325817174095951 0.811893834488997
"CN_microglia156" "cg00004219" 0.00280388648801396 0.00647288815537948 0.433173943486682 0.667624193906882 0.999947530744412 0.0365021119438505 0.0133591948095958 2.73235868359606 0.00990222903773988 0.415228220929381
"CN_microglia157" "cg00004255" -0.00158213598868889 0.00913321825716908 -0.173228750714131 0.86349882455071 0.999947530744412 0.00444010670262427 0.0188497682961933 0.235552322599156 0.81519316367081 0.967882533548391
"CN_microglia158" "cg00004257" 0.00262826851741987 0.00310372385657459 0.846811326933107 0.40302159571396 0.999947530744412 -0.0115638767248402 0.00640568022185118 -1.80525351318557 0.0798971784674413 0.611076655775019
"CN_microglia159" "cg00004260" -0.00539093125639571 0.00566409919593925 -0.951772041750367 0.347930085261483 0.999947530744412 0.00811297621728641 0.0116899601480895 0.694012307528041 0.492389428870837 0.881099009548555
"CN_microglia160" "cg00004322" 0.000299745164103315 0.00403701790021155 0.0742491540816819 0.941247264907849 0.999947530744412 0.00171326564629553 0.00833187709785001 0.205627810657172 0.838307908318693 0.972304530758006
"CN_microglia161" "cg00004429" 0.00280549362138553 0.00501263274484215 0.559684653592925 0.579363394650062 0.999947530744412 0.00745930457363827 0.0103454185735701 0.72102491751227 0.475823108008467 0.875207787215646
"CN_microglia162" "cg00004438" -0.000716765779413169 0.00318996305532937 -0.224694069172899 0.823562223647162 0.999947530744412 0.00399636673726642 0.00658366665213289 0.607012315238004 0.54787528189164 0.900198973398644
"CN_microglia163" "cg00004454" 0.0014410517029177 0.00518831931919089 0.277749231352713 0.78288686297958 0.999947530744412 -0.00697583276206407 0.0107080126916539 -0.651459142133929 0.519129578559981 0.890472114165432
"CN_microglia164" "cg00004533" 0.000503457480885352 0.00350645925557953 0.143580017387694 0.886679739546699 0.999947530744412 0.00748906619961229 0.00723687342693632 1.03484830503423 0.30804449758976 0.803120338126362
"CN_microglia165" "cg00004562" -0.00203480693060839 0.00410718751266013 -0.495425866078974 0.623486577933884 0.999947530744412 -0.000659344493494757 0.00847669800312629 -0.0777831760965867 0.938456491169342 0.990183330739512
"CN_microglia166" "cg00004608" -0.011419601636818 0.00753126929649717 -1.51629176799312 0.138688910705938 0.999947530744412 0.0295588506928798 0.0155435550994058 1.90167889545486 0.0657142608130915 0.588271405830363
"CN_microglia167" "cg00004633" -0.00226866467575377 0.00209743543264045 -1.08163743228928 0.287025945258373 0.999947530744412 -0.000466689036361774 0.00432883248908069 -0.107809446897975 0.914780547255218 0.986135450789687
"CN_microglia168" "cg00004667" -0.00497037593284603 0.00913786408115745 -0.543931917645294 0.590037677130362 0.999947530744412 0.0106245767917085 0.0188593566694545 0.563358389043917 0.576887694629945 0.909395108504636
"CN_microglia169" "cg00004693" -0.00741443931053203 0.00458550218734299 -1.61693071066404 0.115135207939484 0.999947530744412 0.0161467439940681 0.00946387695106878 1.70614475204526 0.0971013932747455 0.634985289466588
"CN_microglia170" "cg00004700" -0.00147418973911498 0.00413935687169387 -0.356139802585257 0.723936349143917 0.999947530744412 -0.0306794890734808 0.00854309135396375 -3.5911460854561 0.00102691765758583 0.300557852645843
"CN_microglia171" "cg00004723" -0.000732555734620394 0.00620830043557887 -0.11799617982761 0.90676503409847 0.999947530744412 -0.000370700182163312 0.0128131203513022 -0.0289312963587077 0.977088542881059 0.996247878266196
"CN_microglia172" "cg00004747" 0.00431482585631635 0.00409343839866876 1.05408349560594 0.299278125525192 0.999947530744412 0.00109284022083151 0.00844832162957235 0.129355896798028 0.897838271710022 0.983280818617763
"CN_microglia173" "cg00004771" -0.0180794790838164 0.0118778744922852 -1.52211400243025 0.137227801332646 0.999947530744412 0.00238303797185845 0.0245143798961658 0.0972098002051103 0.923130575019456 0.987622326201207
"CN_microglia174" "cg00004778" -0.00417803307479645 0.00422981023140115 -0.987758988282662 0.330248323357691 0.999947530744412 0.0129158601303294 0.00872977526144135 1.47951805671077 0.148208603876339 0.691185304384576
"CN_microglia175" "cg00004786" 0.016757477596039 0.0196366921209127 0.853375787166957 0.399423274002441 0.999947530744412 0.0428139580016439 0.0405275650006879 1.05641575063582 0.298227141859216 0.79722802729572
"CN_microglia176" "cg00004806" -0.00794269144919286 0.00479330658918525 -1.65703805951268 0.106712636239385 0.999947530744412 0.0300377736964918 0.00989275806562895 3.03633966354176 0.00457333703935819 0.365330607119958
"CN_microglia177" "cg00004818" 0.0014874422425108 0.00221350019781058 0.671986496311162 0.506133252596455 0.999947530744412 0.00364409940297067 0.00456837498869103 0.797679571399372 0.43059253933062 0.858069493042516
"CN_microglia178" "cg00004821" -0.00117374968720736 0.00282141545672722 -0.416014481103356 0.680013705254747 0.999947530744412 -0.000430706389510504 0.00582303259695569 -0.0739659932069897 0.941470906661614 0.990635103230726
"CN_microglia179" "cg00004836" 6.57149416288051e-05 0.00242184704725978 0.0271342245593746 0.978511320057049 0.999947530744412 0.0092535054402189 0.00499837564418576 1.85130252284716 0.0728282777494815 0.599222165586816
"CN_microglia180" "cg00004859" -0.00465766201496539 0.00674179319005919 -0.690863971003017 0.494341065608104 0.999947530744412 0.00480538346926618 0.013914179641302 0.345358734265741 0.731952326279184 0.949876646923099
"CN_microglia181" "cg00004883" -0.00334750773469088 0.00540235282402323 -0.61963885805554 0.539626206552049 0.999947530744412 0.00654848123552198 0.0111497498603179 0.587320910115493 0.56086861716971 0.904210253235699
"CN_microglia182" "cg00004905" 0.0024304640283555 0.00326672662011999 0.744005945702989 0.46198408100065 0.999947530744412 -0.0157454587045804 0.00674209661287066 -2.33539499782935 0.0255606688686013 0.493301426556423
"CN_microglia183" "cg00004915" 0.00617745206927131 0.00470817680478065 1.3120688379839 0.198286761654977 0.999947530744412 -0.00454264428889566 0.00971706132150785 -0.467491573696352 0.64313076882275 0.927922521840919
"CN_microglia184" "cg00004939" 0.000795106469582453 0.00152686694532125 0.520743783221505 0.605920320287714 0.999947530744412 -0.00418714608841169 0.00315125373422785 -1.32872387993779 0.192788309571663 0.729120585948961
"CN_microglia185" "cg00004963" 0.00048726242669592 0.00885410527767984 0.0550323732793478 0.956434789916869 0.999947530744412 -0.00443124275721214 0.0182737156011093 -0.242492706679923 0.809855272992092 0.96676759829098
"CN_microglia186" "cg00004979" 5.47133279791838e-05 0.0016213684957545 0.0337451530126859 0.973277705854314 0.999947530744412 -0.00134274913616633 0.00334629257805482 -0.401264714559677 0.690736136727948 0.940407749896577
"CN_microglia187" "cg00004996" 0.000164477385972954 0.00532606092165905 0.0308816193416203 0.975544520034655 0.999947530744412 -0.00415991420269729 0.0109922933491574 -0.378439154647939 0.707457148687011 0.944520435159589
"CN_microglia188" "cg00005010" 0.0027815294482553 0.000902483837628129 3.08208228478152 0.00405891950189508 0.920951801188898 -0.00443347967921115 0.00186260863929276 -2.38025293434404 0.023050252118474 0.48393481806041
"CN_microglia189" "cg00005040" 0.004027922970013 0.00528870708656037 0.761608253981153 0.451544623393237 0.999947530744412 -0.0161509905151208 0.0109151999176026 -1.47967885490348 0.148165869756795 0.691120375207004
"CN_microglia190" "cg00005072" 1.76357753142913e-05 0.00391442676191862 0.00450532769851778 0.99643161214635 0.999961449963246 -0.00204118305795642 0.00807886501745057 -0.252657155868728 0.802054449912085 0.965342435934151
"CN_microglia191" "cg00005077" -0.000359989613559452 0.00151639195706148 -0.237398788540829 0.813772149139665 0.999947530744412 0.00124447367134495 0.0031296347280854 0.397641827072349 0.693379869375794 0.941012945915025
"CN_microglia192" "cg00005083" 0.00291534958385294 0.00389842930257807 0.747826716243125 0.459706192826651 0.999947530744412 -0.00184250029895525 0.00804584835307159 -0.229000127531841 0.820240737129228 0.968763582524364
"CN_microglia193" "cg00005112" -0.00617419910839744 0.00467666382406619 -1.32021443932423 0.19558280048102 0.999947530744412 0.0103599785272756 0.0096520226496986 1.0733479295761 0.29067422154724 0.792910113346842
"CN_microglia194" "cg00005164" -0.00801278807440338 0.00596151793709824 -1.34408520765159 0.187821412935934 0.999947530744412 -0.0152368906511058 0.0123037935417447 -1.23838965595526 0.224054193810549 0.752351313759729
"CN_microglia195" "cg00005166" -0.00518744840297057 0.0100985671629693 -0.51368162624026 0.610796958888333 0.999947530744412 -0.0238986966651738 0.0208421222164596 -1.14665370526905 0.259530527354111 0.77506237843504
"CN_microglia196" "cg00005215" 0.00303320204335987 0.00553558699295734 0.547945872265917 0.587308789613041 0.999947530744412 2.90609467404297e-05 0.0114247277643631 0.00254368833462089 0.997985299028628 0.999621003406233
"CN_microglia197" "cg00005249" 0.0127388066807314 0.00723316712792468 1.76116581511733 0.0872024513417879 0.999947530744412 -0.00360622489916056 0.0149283112009285 -0.241569515173039 0.810564778588925 0.966933502012582
"CN_microglia198" "cg00005297" -0.00622953251114437 0.00419011230322782 -1.4867220876981 0.146303671995202 0.999947530744412 0.00443399643318276 0.00864784392827536 0.512728544820886 0.61145648165014 0.919224754599198
"CN_microglia199" "cg00005306" 0.00142315445046059 0.00215010211999327 0.661900863790154 0.512496270581883 0.999947530744412 0.000854222234688337 0.00443752964550191 0.192499499255 0.848496175072513 0.974216658480392
"CN_microglia200" "cg00005325" -0.00819310110101019 0.00618394880119883 -1.32489795184298 0.194040925767311 0.999947530744412 0.00886927641016312 0.0127628617619668 0.694928502367196 0.491822296416855 0.88099418475227
"CN_microglia201" "cg00005347" -0.00826607486050538 0.00777884592699353 -1.0626351181248 0.295437108913883 0.999947530744412 -0.0184558004330229 0.0160545208936093 -1.1495703020555 0.258343288210546 0.774351130799023
"CN_microglia202" "cg00005354" -0.00507711098571322 0.00375252418616268 -1.35298554621844 0.18498906588394 0.999947530744412 0.0171751019732486 0.00774471927017677 2.21765326464269 0.0333644627801453 0.517313270179882
"CN_microglia203" "cg00005390" -0.00409018518442819 0.00267109154247184 -1.53127855013277 0.134953075087442 0.999947530744412 0.00114693289121331 0.00551278369308587 0.208049681443478 0.836431442024488 0.97196998504741
"CN_microglia204" "cg00005423" -0.00267360170856138 0.00624455596927906 -0.428149210562693 0.671242570421466 0.999947530744412 0.0117352872351194 0.0128879470323756 0.910562962870609 0.368936290033522 0.832509248060453
"CN_microglia205" "cg00005434" 0.00330820507034993 0.00418586247139486 0.790328180382749 0.434814185088403 0.999947530744412 -0.00203773166342379 0.00863907283104615 -0.235873884070153 0.814945648611591 0.967825751949257
"CN_microglia206" "cg00005437" 0.000236902401227444 0.00456811125058995 0.0518600332242015 0.958943718102718 0.999947530744412 -0.00271232712078261 0.00942798433151034 -0.287688972044367 0.775331167612082 0.959712458170534
"CN_microglia207" "cg00005440" 0.00327380438261097 0.00299299388357549 1.09382261038904 0.281721966962928 0.999947530744412 0.00546976259462627 0.00617714803574711 0.88548348897789 0.38211584252326 0.838480905781338
"CN_microglia208" "cg00005461" -0.00106737414683356 0.00389786897487568 -0.273835306859591 0.785867959607361 0.999947530744412 -0.00664192981913678 0.00804469190995781 -0.825628861052507 0.414770518377244 0.852179201786617
"CN_microglia209" "cg00005502" 0.0020212036371957 0.00939202408819374 0.215204264620281 0.830893785517627 0.999947530744412 0.0300839799100853 0.0193839096920467 1.55200784506486 0.129920118161967 0.672930850953982
"CN_microglia210" "cg00005541" 0.00555602166920258 0.00622550218535454 0.892461604506878 0.37841880143667 0.999947530744412 0.00545806180341345 0.0128486225136759 0.424797428487293 0.67366067403916 0.935928236591013
"CN_microglia211" "cg00005543" 0.000273030803974237 0.00101583142770187 0.268775700897459 0.78972654070792 0.999947530744412 0.000408591798532303 0.00209654324478026 0.194888323696432 0.846640296579357 0.9738501963285
"CN_microglia212" "cg00005549" -0.00260021710060934 0.0083931774621163 -0.3098012775669 0.758602974276637 0.999947530744412 -0.0193360855018472 0.0173224208570225 -1.11624614489194 0.272143773092146 0.782269085370835
"CN_microglia213" "cg00005579" -0.00466516094506658 0.00471064032677951 -0.990345392864239 0.329001330587348 0.999947530744412 -0.00671835271489157 0.00972214570880306 -0.691036003380234 0.49423431215859 0.881832526168828
"CN_microglia214" "cg00005597" 0.00591183094221051 0.00355257789809391 1.6640960766497 0.105284526520418 0.999947530744412 -0.00644214182181788 0.007332056274981 -0.878626892676785 0.385770960822721 0.840191908654763
"CN_microglia215" "cg00005599" -0.00363653005398817 0.00580402981356932 -0.626552614441483 0.53513703868668 0.999947530744412 -0.00307152279988813 0.011978758646669 -0.256414115225723 0.799176290725612 0.964799769031277
"CN_microglia216" "cg00005619" -0.00551013433400083 0.00450155748942303 -1.224050641794 0.229347774810058 0.999947530744412 0.0063827947118168 0.00929062607049955 0.687014487870094 0.496733200540027 0.882665911919379
"CN_microglia217" "cg00005622" 0.00173409502615991 0.00361184651135207 0.480113155614347 0.634221484102846 0.999947530744412 -0.0147682881531718 0.00745437894325573 -1.98115607827172 0.0557081746727123 0.570485729729058
"CN_microglia218" "cg00005631" 0.00618426008742277 0.00583011869554361 1.06074342742796 0.296283790219096 0.999947530744412 -0.00189008939254409 0.0120326026878903 -0.157080678351184 0.876110374730382 0.979294399484264
"CN_microglia219" "cg00005644" -0.0116767965191791 0.00567323843536092 -2.05822417869808 0.0472986958928739 0.999947530744412 0.0059421158885205 0.0117088223432819 0.507490481476976 0.615087035367683 0.920364698401713
"CN_microglia220" "cg00005734" 0.00525605602177217 0.0049467205335943 1.06253344737733 0.2954825715383 0.999947530744412 -0.00141590795489349 0.0102093843877083 -0.138686908154637 0.890515756017979 0.98190481274755
"CN_microglia221" "cg00005740" 0.00108275718536314 0.00443191625352299 0.244309035510869 0.808459836477535 0.999947530744412 -0.00554189573040055 0.00914689566533317 -0.605877221427636 0.548620031227271 0.900484039834248
"CN_microglia222" "cg00005817" -0.00296176747633811 0.00487473090041361 -0.607575584549048 0.547505907701806 0.999947530744412 0.00101086064126979 0.0100608071976123 0.100475103181552 0.920557295920133 0.987175958676201
"CN_microglia223" "cg00005849" -0.00994780729060479 0.00693025879912543 -1.43541642223522 0.160304876596737 0.999947530744412 0.01798682296688 0.0143031480161583 1.25754295114336 0.217126374062811 0.747242713875996
"CN_microglia224" "cg00005854" 0.0017698070913666 0.00273174237213626 0.647867496371039 0.521421902849665 0.999947530744412 -0.00788619629783613 0.0056379590752956 -1.39876792160338 0.17093884470604 0.711207438648755
"CN_microglia225" "cg00005861" 6.33332479734087e-05 0.00998047710689721 0.00634571346590645 0.994973975083166 0.999961449963246 -0.00093501644621023 0.0205983997812384 -0.0453926740009129 0.964059886775056 0.994209380033813
"CN_microglia226" "cg00005876" 0.00220744856496434 0.00469745282925872 0.469924583641361 0.641409132583883 0.999947530744412 -0.00741666176978076 0.00969492843821188 -0.765004282089232 0.449546682265615 0.865768975518112
"CN_microglia227" "cg00005888" -0.000598133970156649 0.00462365868642679 -0.129363781092348 0.89783208057439 0.999947530744412 0.00432416398397796 0.00954262697613897 0.453141885854953 0.65332533476513 0.93069283654954
"CN_microglia228" "cg00005893" 0.00309550870305061 0.00633825298619473 0.48838516067328 0.628412250078915 0.999947530744412 -0.000575696718286936 0.0130813254242166 -0.0440090510416616 0.965154645106368 0.994421024636544
"CN_microglia229" "cg00005986" -0.00366939106152945 0.00327077263583823 -1.12187286310382 0.269777284990022 0.999947530744412 -0.00451673109274488 0.00675044706028846 -0.669101031739945 0.507949246128211 0.886349874628447
"CN_microglia230" "cg00006032" 0.000702972116213343 0.00136363541388719 0.515513244269187 0.609530423764362 0.999947530744412 0.00213396106404681 0.00281436519619804 0.758238862152502 0.453532069676991 0.867309051186554
"CN_microglia231" "cg00006040" 0.00102151228328092 0.00421930909905702 0.242104159543377 0.81015386546708 0.999947530744412 -0.0161807140452127 0.00870810229732722 -1.85812172305084 0.0718282890963199 0.597848770575693
"CN_microglia232" "cg00006081" -0.000467568810238686 0.00242760065623484 -0.192605323712458 0.848413941358455 0.999947530744412 0.00377063265581859 0.00501025034081438 0.752583683314654 0.456879358124866 0.868518928618772
"CN_microglia233" "cg00006090" 0.00088923583003201 0.00520665389846811 0.170788350324887 0.86540251946095 0.999947530744412 -0.000512370991526509 0.0107458528659991 -0.0476808121156861 0.962249608944718 0.993929393516343
"CN_microglia234" "cg00006122" 0.000632948648445698 0.00120256872011441 0.526330543825788 0.602075431326349 0.999947530744412 -0.000392671153193891 0.00248194460004424 -0.158211087059273 0.875226421341754 0.979101389631263
"CN_microglia235" "cg00006166" 0.00201837726147914 0.00326921716589003 0.617388554831489 0.541091588118868 0.999947530744412 0.0105600609495705 0.0067472367736962 1.56509417169684 0.126821938979903 0.669813298985068
"CN_microglia236" "cg00006183" 0.0111119965190303 0.00732199127034921 1.51761947108964 0.138354622067946 0.999947530744412 -0.0193455565256601 0.015111632616958 -1.28017647173019 0.209148707670456 0.741426253826914
"CN_microglia237" "cg00006198" -0.003433989597915 0.0073394877523004 -0.467878646822279 0.64285673550786 0.999947530744412 0.00604673076965776 0.0151477430680051 0.399183610555792 0.692254303393279 0.940758625800414
"CN_microglia238" "cg00006299" -0.00632112269157533 0.00894372773125748 -0.706766001997535 0.484527812763307 0.999947530744412 0.0471437049882143 0.0184586846269781 2.55401215963742 0.0153009848318594 0.450353242484754
"CN_microglia239" "cg00006301" 0.000383023678553163 0.00354827504236433 0.107946445520734 0.914672686758549 0.999947530744412 0.00188126013401601 0.00732317574336217 0.256891299614271 0.798810928763397 0.964734605474027
"CN_microglia240" "cg00006378" 0.00762832063088597 0.00602876882548704 1.26531981100962 0.214359845151352 0.999947530744412 -0.0131932744017223 0.0124425905821907 -1.06033179461888 0.296468252951537 0.796245155206823
"CN_microglia241" "cg00006387" 0.00208272884161776 0.00454202436301169 0.458546382661135 0.649477694974524 0.999947530744412 -0.000229356589323558 0.00937414440646169 -0.0244669357947441 0.98062319542334 0.996861157286381
"CN_microglia242" "cg00006397" 0.00043963327473237 0.00430059750501082 0.102226091658225 0.919177754863531 0.999947530744412 0.00243611361616947 0.00887587093859375 0.274464740758774 0.78538831957015 0.961770531558527
"CN_microglia243" "cg00006414" -0.00103187454198128 0.0032182319687223 -0.320633985371463 0.750450229572812 0.999947530744412 0.00506049654235292 0.00664200999315878 0.761892340957811 0.451377289340591 0.86633783230829
"CN_microglia244" "cg00006459" 0.00925322222140534 0.00390505371798202 2.3695505592653 0.0236280115525318 0.990017169601911 -0.0166303366465051 0.00805952028030972 -2.06344001480272 0.0467720802707733 0.550853710729447
"CN_microglia245" "cg00006480" 0.00241768219686768 0.00610363353818321 0.396105398815821 0.694502229430933 0.999947530744412 -0.0157625433598909 0.0125971015604842 -1.25128334356979 0.219372577853981 0.748844208487447
"CN_microglia246" "cg00006600" 0.00572579500291429 0.00426040244033098 1.34395637104871 0.187862656642152 0.999947530744412 0.012244207221182 0.00879291358067988 1.39250853642931 0.172809069336492 0.712494642034993
"CN_microglia247" "cg00006609" 0.00451829032038815 0.00322726920014298 1.4000351505192 0.1705621470056 0.999947530744412 0.00390106660936555 0.00666066165717494 0.585687550299642 0.561953349471125 0.904530001533028
"CN_microglia248" "cg00006626" -0.00752078971368195 0.0150432824362077 -0.49994339636808 0.620335337350829 0.999947530744412 -0.0114054809976753 0.0310473680089849 -0.367357419616845 0.715629241738454 0.946184533544369
"CN_microglia249" "cg00006713" -0.00855147832520136 0.010816310572412 -0.790609539912127 0.434652152053573 0.999947530744412 0.0325379446486477 0.0223234507671591 1.4575678728181 0.154134990342257 0.69649292342261
"CN_microglia250" "cg00006735" 0.0108362692043154 0.00678264452794385 1.59764663468224 0.119375259133283 0.999947530744412 -0.0121766422464649 0.0139984914613016 -0.869853889622815 0.390480094361795 0.841934085536587
"CN_microglia251" "cg00006771" 0.00979491053738176 0.00592362630087631 1.65353282598748 0.107427818321072 0.999947530744412 -0.0152534969398983 0.0122255901589901 -1.24766958008008 0.220677254224524 0.749859308177283
"CN_microglia252" "cg00006787" -0.00628458407691269 0.00429672892495391 -1.4626438359688 0.152748054682319 0.999947530744412 -0.000506814155806515 0.00886788669518091 -0.0571516273524258 0.954758971928976 0.992687196293891
"CN_microglia253" "cg00006867" -0.0110556920342779 0.0113201808031886 -0.976635640939929 0.335647650591706 0.999947530744412 0.0488429758213693 0.0233633730414387 2.09057894742931 0.0441143576940629 0.54495570109159
"CN_microglia254" "cg00006884" -0.000192579487967417 0.00133018899622041 -0.144776034469246 0.885742524422543 0.999947530744412 -0.00164608228814311 0.00274533616331999 -0.599592250353951 0.552753106848051 0.901873064972071
"CN_microglia255" "cg00006899" 0.00303396197602524 0.00498182115795602 0.609006602169965 0.546568070660265 0.999947530744412 -0.0152173104854108 0.0102818274869139 -1.48002001636174 0.148075234415499 0.690988298215021
"CN_microglia256" "cg00006926" 0.00239253095454347 0.00440338861499853 0.543338588466661 0.590441569169078 0.999947530744412 -0.0140080888640039 0.00908801834946457 -1.5413799054256 0.132481189943805 0.675365080268573
"CN_microglia257" "cg00006948" 0.000386989911526239 0.000998124387665375 0.387717118536111 0.700642150331989 0.999947530744412 0.00197862769599945 0.00205999822937592 0.960499707127845 0.343585077918549 0.820789918200402
"CN_microglia258" "cg00007021" -0.00211444567351457 0.00484093754733448 -0.436784332133933 0.665029273511877 0.999947530744412 0.00126374106724472 0.00999106213540557 0.126487159234689 0.900091373634691 0.98358174326541
"CN_microglia259" "cg00007032" 0.00108877782476235 0.000848766297630264 1.28277692905832 0.208246507366709 0.999947530744412 0.00108844344787174 0.00175174266041325 0.62134894152487 0.538514001916811 0.896965983019743
"CN_microglia260" "cg00007036" 0.00135198136934313 0.00184681509145487 0.732061036104099 0.469147766392739 0.999947530744412 -0.00183459223039721 0.00381158487398587 -0.481320052169987 0.633372429045741 0.925417200423539
"CN_microglia261" "cg00007064" 0.00803182659282657 0.00476768522533049 1.68463860620535 0.10121789818023 0.999947530744412 -0.0146491592560797 0.00983987892067737 -1.48875401559019 0.14576993011781 0.688804822349658
"CN_microglia262" "cg00007076" -0.00339588516815922 0.00464086403285424 -0.731735544096661 0.469343867221816 0.999947530744412 -0.02994918376699 0.00957813656153182 -3.12682780983447 0.00360912510430695 0.355246554802988
"CN_microglia263" "cg00007127" -0.00190321742771535 0.00488349528448797 -0.389724432367278 0.699170988686461 0.999947530744412 -0.0172663312612904 0.0100788957403809 -1.7131173598823 0.095797142223469 0.633165282712656
"CN_microglia264" "cg00007215" 0.00757091419397513 0.0109559853093491 0.69102996948295 0.494238056231995 0.999947530744412 -0.0324469159949907 0.0226117211614452 -1.43496002640946 0.16043401910974 0.701716278808446
"CN_microglia265" "cg00007221" -0.00682198246582141 0.0055832864905792 -1.22185785689706 0.230165423070975 0.999947530744412 0.0203934911812906 0.0115231732906496 1.76978082919561 0.0857322290548088 0.619700624610858
"CN_microglia266" "cg00007226" -8.78116539723816e-05 0.00132328496540582 -0.0663588390014329 0.947480817131461 0.999947530744412 0.00365758609299853 0.00273108714643455 1.33924180990472 0.189376708059448 0.726524577730532
"CN_microglia267" "cg00007239" -0.0043644290324529 0.0047262309842951 -0.92344810208294 0.362281209460769 0.999947530744412 0.00340337952703945 0.00975432278740549 0.34890987321373 0.729308542536503 0.94922654700071
"CN_microglia268" "cg00007266" 0.0010176840951276 0.0032792394027675 0.310341506103132 0.758195722001131 0.999947530744412 -0.00455502664142268 0.00676792136018372 -0.673031851141224 0.505476230429169 0.885605992436491
"CN_microglia269" "cg00007269" 0.00114757850007214 0.00110641833977009 1.03720126359312 0.306962711897117 0.999947530744412 -0.00107938597280289 0.00228350278686863 -0.472688703955142 0.639455639261539 0.926975479696714
"CN_microglia270" "cg00007300" -0.000831446463751297 0.00168085727561348 -0.494656194677704 0.62402418939821 0.999947530744412 -0.0007783363805403 0.00346906964140649 -0.224364587914336 0.82381650653259 0.969571504068388
"CN_microglia271" "cg00007324" 0.000224096897890636 0.0011557569290181 0.193896218369224 0.847410956289861 0.999947530744412 -0.00313154922823784 0.002385331183957 -1.31283624232126 0.198030806746928 0.733201618300079
"CN_microglia272" "cg00007326" -0.00230271288899751 0.00381987104961529 -0.602824770545441 0.550625369338569 0.999947530744412 -0.00311476375648565 0.00788371439060553 -0.395088355838626 0.695245564064908 0.94144724312307
"CN_microglia273" "cg00007420" -0.00119021127473995 0.00275220272636987 -0.432457704999742 0.668139476243108 0.999947530744412 0.0105027309400725 0.00568018657120141 1.84901161404124 0.0731668834473804 0.599788870966048
"CN_microglia274" "cg00007426" 0.00120603329071 0.00409397573168117 0.294587308219031 0.770100377938487 0.999947530744412 -0.00421798770321959 0.00844943061465258 -0.499203780181941 0.620850766686001 0.922093202558688
"CN_microglia275" "cg00007466" 0.00150484416699368 0.00354709346067683 0.424247114905887 0.674058029056656 0.999947530744412 -0.0128637380880127 0.0073207371132533 -1.75716432498642 0.087892533473104 0.622971057162685
"CN_microglia276" "cg00007540" -0.00256037911158754 0.00308911061779043 -0.828840215964463 0.412975840882147 0.999947530744412 0.00223813178890749 0.00637552040771099 0.351050839112764 0.72771623766411 0.948906888427016
"CN_microglia277" "cg00007644" 0.000438261799331183 0.0026747765396396 0.163849874124526 0.870819471662046 0.999947530744412 -0.00311176806077025 0.00552038904541934 -0.5636863697772 0.57666692461361 0.909312297375271
"CN_microglia278" "cg00007675" 0.0064685875311022 0.00559175964796194 1.15680714807902 0.255414433815246 0.999947530744412 -0.00318356239703303 0.0115406607796052 -0.275856162643568 0.784328333135327 0.96158043149846
"CN_microglia279" "cg00007800" -0.00267841316826896 0.00408593709772224 -0.655519922164753 0.516544396315224 0.999947530744412 -0.00300871156588485 0.00843283992522887 -0.356785091684661 0.723457552607257 0.947948411265473
"CN_microglia280" "cg00007809" 0.00823644257933391 0.0100336875279489 0.820878919778123 0.417433855055428 0.999947530744412 -0.0338791060680749 0.0207082191329198 -1.63602219247417 0.111060162948089 0.652008011479293
"CN_microglia281" "cg00007810" 0.00826995007376456 0.0186810287234632 0.442692433922419 0.660791942711393 0.999947530744412 0.0191374672110543 0.0385552007032579 0.496365389415212 0.622830609718713 0.922603921133205
"CN_microglia282" "cg00007898" -0.00176332129424337 0.00136837965654039 -1.28861992782142 0.206230097974859 0.999947530744412 -0.00179280655869635 0.00282415669271501 -0.634811291923336 0.529800492886447 0.894087263234858
"CN_microglia283" "cg00007932" 0.00172378947566509 0.00586361097539977 0.293980873372582 0.770559784504725 0.999947530744412 -0.0176062426813495 0.0121017263743307 -1.45485380653579 0.154880661974438 0.697283456816368
"CN_microglia284" "cg00007981" -0.000759417177857412 0.000943593857557456 -0.804813608921962 0.426519557930094 0.999947530744412 0.000525385494737937 0.00194745434520935 0.269780647762224 0.788959711031105 0.962634410623945
"CN_microglia285" "cg00007987" -0.00518712746183703 0.00419368501264206 -1.23689009694343 0.22460348271307 0.999947530744412 0.0235898180242016 0.00865521753336742 2.72550261541764 0.0100718840459256 0.416255365477669
"CN_microglia286" "cg00008004" 0.00510562548982318 0.00450890391072581 1.13234293542559 0.26541310339468 0.999947530744412 -0.0042522226515809 0.00930578812350919 -0.456943849907621 0.650617578804244 0.929961117102446
"CN_microglia287" "cg00008033" 2.31753327312903e-05 0.00209772006021238 0.011047867239704 0.991249829167679 0.999947530744412 0.00410417188545728 0.00432941992317354 0.947972698025756 0.349832916303216 0.82377014284548
"CN_microglia288" "cg00008034" -0.00718840499640595 0.00597354627792309 -1.20337311572737 0.237144220157887 0.999947530744412 -0.032234275382952 0.0123286184644776 -2.61458941858154 0.0132197515268465 0.438398556858132
"CN_microglia289" "cg00008036" 0.000292427226572348 0.00151091530847093 0.193543095984836 0.847685295842353 0.999947530744412 0.000388033916891079 0.0031183316414773 0.124436385062382 0.901702565221567 0.983896443849645
"CN_microglia290" "cg00008075" 0.0126022461102583 0.00546529272893123 2.30586845669706 0.0273452810107594 0.993341591880574 -0.0127483825019015 0.0112796495945292 -1.1302108629407 0.266297660606381 0.778888902341285
"CN_microglia291" "cg00008103" -0.00478737295077072 0.00473874108527158 -1.01026261292272 0.319505465354803 0.999947530744412 -0.0106653971492601 0.00978014200010014 -1.09051557218197 0.283154545429085 0.788681353369192
"CN_microglia292" "cg00008254" -0.0062776763126616 0.00394384332422239 -1.59176615209464 0.12069336494361 0.999947530744412 -0.0154253900653763 0.00813957695577108 -1.8951095553485 0.0666066948745813 0.589644594911346
"CN_microglia293" "cg00008282" 0.0111622287667915 0.00869063576067812 1.28439726093417 0.207685843012009 0.999947530744412 -0.0198596402177988 0.017936335891985 -1.10722949979284 0.275966880779105 0.784748658308934
"CN_microglia294" "cg00008345" -0.00191049102250234 0.00500687409943661 -0.381573609513632 0.705152004909162 0.999947530744412 -0.00854042848625557 0.0103335334824074 -0.826477071061454 0.414296025587968 0.851953301238512
"CN_microglia295" "cg00008364" 0.00406515452200773 0.00749749003743833 0.54220205718295 0.591215601691172 0.999947530744412 -0.0126690749184128 0.0154738391254142 -0.818741542789153 0.418635729831681 0.853594410048153
"CN_microglia296" "cg00008369" -0.000406439345146196 0.00558020536359857 -0.0728359117027353 0.942363498033976 0.999947530744412 0.0169610035228589 0.0115168142474251 1.4727166001354 0.150025197077322 0.69279989523434
"CN_microglia297" "cg00008387" -0.0025368928263195 0.00145839534839168 -1.73950968036013 0.0909923343461258 0.999947530744412 0.0097174819557979 0.00300993731096382 3.22846655988534 0.00275688703738837 0.342864737021626
"CN_microglia298" "cg00008404" 0.00470517551878218 0.0041507758845871 1.13356530191228 0.264906920668195 0.999947530744412 0.00768492384645593 0.00856665870351653 0.897073656418849 0.375987982773652 0.835646794648273
"CN_microglia299" "cg00008446" -0.00358980480829516 0.00267020701370607 -1.34439194784106 0.187723246091016 0.999947530744412 0.00199366711153917 0.00551095814136721 0.361764154326267 0.719766963999702 0.94717537093597
"CN_microglia300" "cg00008452" 0.00485330467924196 0.0050248864449316 0.96585360334606 0.340937666987402 0.999947530744412 -0.0200379054384604 0.0103707086083588 -1.93216357677911 0.0617064991819105 0.581540735366636
"CN_microglia301" "cg00008488" -0.00169654265088694 0.00376351710670233 -0.450786485828806 0.65500524763576 0.999947530744412 0.00633011324881 0.00776740722082421 0.814958334080791 0.420768285817375 0.854480420352775
"CN_microglia302" "cg00008493" 0.0016864461613894 0.00430962769382025 0.39132061542292 0.698001986322314 0.999947530744412 0.00456137354518467 0.0088945080675811 0.512830334238502 0.611386028681712 0.919207530637489
"CN_microglia303" "cg00008500" -0.00406838501224294 0.00351325829306737 -1.15800908241531 0.254930337416625 0.999947530744412 0.0127971264405027 0.00725090575132344 1.76490039719065 0.0865625247966633 0.620902402853604
"CN_microglia304" "cg00008564" -0.00157678136897496 0.00514163137579608 -0.306669470004708 0.760965268336324 0.999947530744412 0.00323901356439706 0.0106116548810292 0.305231709918076 0.76205053947807 0.956800980290889
"CN_microglia305" "cg00008612" 0.00710153412531543 0.00573227232837348 1.23886893687245 0.223878844794104 0.999947530744412 0.00428386944900014 0.0118306605796599 0.362098922554271 0.719519070023327 0.947141962653185
"CN_microglia306" "cg00008621" 0.000550650627833235 0.0037712891030127 0.146011247823283 0.884774769820228 0.999947530744412 -0.00267675071639596 0.00778344760500471 -0.343902965913823 0.733037093277102 0.950109618367101
"CN_microglia307" "cg00008629" 0.00496804021427392 0.00794355614462076 0.625417649705691 0.535872630752078 0.999947530744412 -0.00221535128592913 0.0163944612466006 -0.135128032120511 0.893307471279937 0.982353533620259
"CN_microglia308" "cg00008647" -0.000371802960104102 0.00139441307746314 -0.266637602668303 0.791358734202966 0.999947530744412 -0.0038325497287409 0.00287788626957756 -1.33172383122127 0.19181046843892 0.728367150510745
"CN_microglia309" "cg00008665" 0.000137940283030869 0.00254553211168496 0.0541891741996383 0.957101613062837 0.999947530744412 0.00429584102243559 0.00525364544508912 0.81768765466485 0.419229127128624 0.853874309921578
"CN_microglia310" "cg00008671" 0.00750583621467111 0.00616599100050798 1.21729600546818 0.23187338531357 0.999947530744412 -0.00437824341356992 0.0127257992093593 -0.344044671893762 0.732931476433284 0.950088034218033
"CN_microglia311" "cg00008695" 0.000525417250042279 0.00399439541358727 0.131538617397524 0.896124541592681 0.999947530744412 0.0173730177491148 0.00824390985843308 2.10737599603217 0.042536926082469 0.541199658797365
"CN_microglia312" "cg00008713" 0.000658932834671216 0.00125448283904737 0.52526253381959 0.602809562635944 0.999947530744412 0.00106356376934469 0.00258908855364672 0.41078694193239 0.68380631164003 0.938709735036153
"CN_microglia313" "cg00008737" 0.0030124043263212 0.00460974884931348 0.653485563919568 0.51783864190374 0.999947530744412 -0.00288397339748641 0.00951391889107616 -0.303132014315522 0.76363634052897 0.957146023054068
"CN_microglia314" "cg00008795" 0.00229852568984843 0.00441670332141411 0.520416591873893 0.606145853555401 0.999947530744412 0.00863210689081332 0.0091154981625818 0.946970394470294 0.350336049420802 0.823946288065231
"CN_microglia315" "cg00008800" -0.00105774475882098 0.00453679919843541 -0.233147801468877 0.817044601394915 0.999947530744412 -0.00891242472052048 0.00936336034997697 -0.951840406371031 0.347895909177871 0.822819265499535
"CN_microglia316" "cg00008810" 0.00848137980999964 0.0043973104488885 1.92876530064951 0.0621425473862639 0.999947530744412 0.00127014047788163 0.00907547380934591 0.13995307623208 0.889522866464417 0.981771811623469
"CN_microglia317" "cg00008819" -0.0029150051509451 0.00169767644696394 -1.71705577712301 0.0950669423502598 0.999947530744412 -0.00213266530024242 0.00350378221193345 -0.608675189051085 0.546785192817228 0.899793983816079
"CN_microglia318" "cg00008893" -0.00347387485842433 0.00298047427407387 -1.16554431911806 0.251910595467105 0.999947530744412 0.00984367469622519 0.00615130919869983 1.60025685236336 0.118793967603208 0.660167899891756
"CN_microglia319" "cg00008916" 0.00464116440264234 0.00404968011798896 1.14605703843767 0.259773893990129 0.999947530744412 -0.00420756359581892 0.0083580102597322 -0.5034168976904 0.617917305532935 0.92122074508964
"CN_microglia320" "cg00008956" 0.00168312362276537 0.0059791034890966 0.281501001920219 0.780032395396162 0.999947530744412 0.0026366017648302 0.0123400878217232 0.213661507350766 0.832087150434964 0.971201424184849
"CN_microglia321" "cg00008971" 0.0042886722328101 0.00805842360518 0.532197417625615 0.598050174328869 0.999947530744412 -0.00530511919779702 0.016631532666044 -0.318979573580027 0.751693492057096 0.954354002602428
"CN_microglia322" "cg00008985" -0.00284619752615014 0.00637866413155772 -0.446205893185205 0.658277429568018 0.999947530744412 -0.00883117741140193 0.0131647287444075 -0.670821069150664 0.506866295077355 0.886013623845133
"CN_microglia323" "cg00009001" -0.00125495999114365 0.00571422491915789 -0.219620335023249 0.82748009507591 0.999947530744412 0.000434060308019936 0.0117934130867739 0.0368053170720126 0.970855485953118 0.995277028775848
"CN_microglia324" "cg00009038" 0.00229964317691915 0.00440607626786811 0.521925413250242 0.605106148609675 0.999947530744412 -0.00693998034471104 0.00909356531357138 -0.763174850061693 0.450622317000341 0.866147576150106
"CN_microglia325" "cg00009053" -0.00802885682267462 0.00492083899540948 -1.63160323476637 0.111992651880231 0.999947530744412 0.0129961115525897 0.0101559682769578 1.27965263362192 0.209330804969265 0.741569749091917
"CN_microglia326" "cg00009085" 0.00260470990313228 0.0059228953194772 0.439769700904015 0.662886738305841 0.999947530744412 0.000894215795942465 0.0122240815089596 0.0731519824444111 0.942113842871003 0.990738947263394
"CN_microglia327" "cg00009088" -0.00180076784305296 0.00400394123486997 -0.449748819330873 0.655745909632753 0.999947530744412 0.00268324079331701 0.00826361118542529 0.324705595787166 0.747393371516731 0.953306460390147
"CN_microglia328" "cg00009167" -0.000313441705809251 0.00113164184429486 -0.276979600382804 0.783472802023725 0.999947530744412 0.00289999279646809 0.00233556080218395 1.24166872202871 0.222856567382612 0.751513798391204
"CN_microglia329" "cg00009196" 0.0131348849964023 0.00786283468387937 1.67050249998666 0.104002008982608 0.999947530744412 -0.0265263083345362 0.0162278627061233 -1.63461503310149 0.111356404748044 0.652410668212271
"CN_microglia330" "cg00009200" -0.00360912809290454 0.00564209833189026 -0.63967833961791 0.526668812270877 0.999947530744412 0.00132618189904544 0.0116445532413494 0.113888602813563 0.909995969635566 0.985285537698487
"CN_microglia331" "cg00009214" 0.000300552593381293 0.00131205346288629 0.229070386141224 0.820186570749093 0.999947530744412 -0.000656247512565814 0.00270790679377573 -0.242344941145772 0.809968825119257 0.966788473640977
"CN_microglia332" "cg00009292" 0.00664989377146102 0.00410387135430185 1.62039527981069 0.114386707002285 0.999947530744412 -0.0171482502554542 0.00846985388586919 -2.02462173332928 0.050817818902311 0.560162898164455
"CN_microglia333" "cg00009293" 0.00239566581117985 0.00277369926032281 0.863707845132799 0.393800784348547 0.999947530744412 0.00677992218935852 0.00572455260656536 1.18435843904776 0.244484795729529 0.766005057053386
"CN_microglia334" "cg00009306" 0.00983709733235067 0.0120829013202232 0.814133714382512 0.421233998392495 0.999947530744412 -0.0200818981407262 0.0249375284613609 -0.80528822941864 0.426249421434539 0.856402008055596
"CN_microglia335" "cg00009349" 0.00537681219854273 0.00688623652634746 0.780805622631532 0.440319611481751 0.999947530744412 -0.00533004559672966 0.0142122918011451 -0.375030689723119 0.709966987722734 0.944974288513941
"CN_microglia336" "cg00009364" 0.000665135850377795 0.00180619331404956 0.368252858209586 0.714967630052013 0.999947530744412 0.00400541018146763 0.00372774683680018 1.07448556911815 0.290171616596375 0.792634510245068
"CN_microglia337" "cg00009407" 0.000664277251639551 0.00105896309417318 0.627290276020625 0.53465923158355 0.999947530744412 0.000392459679635837 0.00218556136482515 0.179569279523403 0.85855663384833 0.976159101001188
"CN_microglia338" "cg00009412" 2.62069669526778e-05 0.00117724865347273 0.0222611993442257 0.982369736030744 0.999947530744412 -0.0019946475273395 0.00242968729314532 -0.820948248347366 0.417394906303652 0.853124387275178
"CN_microglia339" "cg00009421" 0.00146573968240335 0.00319383435818711 0.458927896071396 0.649206450101696 0.999947530744412 -0.00697559145169394 0.00659165651505065 -1.05824559210066 0.297404365374115 0.796775597138905
"CN_microglia340" "cg00009436" -0.0066011663003756 0.00541946644116343 -1.21804726942058 0.231591466500597 0.999947530744412 0.00423544650702083 0.0111850701284554 0.378669642512622 0.707287547306761 0.944487937828277
"CN_microglia341" "cg00009523" -0.0477416140629407 0.0423060249748245 -1.12848262372442 0.267016228556546 0.999947530744412 0.0747572505727539 0.0873141039504282 0.856187570970168 0.397888184170347 0.844942521573326
"CN_microglia342" "cg00009528" -0.0025385383812025 0.002870661925871 -0.884304194208545 0.382742917316771 0.999947530744412 0.0285171725258605 0.00592467087019383 4.81329227406139 2.99537650056675e-05 0.193039990113378
"CN_microglia343" "cg00009553" -5.33958643966539e-05 0.00368848257993128 -0.0144763770031547 0.988534540894488 0.999947530744412 -0.0135150435809152 0.00761254576848359 -1.77536450905402 0.0847905464813252 0.618268650594439
"CN_microglia344" "cg00009556" 0.00117395039506155 0.00255907422133939 0.45874026836436 0.64933984184271 0.999947530744412 -0.0120474655641153 0.00528159458875786 -2.2810280799967 0.0289327820754309 0.503916187813327
"CN_microglia345" "cg00009585" 0.00958435197851282 0.00864706730522115 1.10839335929833 0.275471257559696 0.999947530744412 -0.013189535860973 0.0178464162965847 -0.739057951007064 0.464943762937661 0.871377513049854
"CN_microglia346" "cg00009602" 0.00960995068072462 0.00540029417991858 1.7795235519687 0.084094819095762 0.999947530744412 -0.0145051105478768 0.0111455010880577 -1.30143189016587 0.201860608795116 0.736227875193156
"CN_microglia347" "cg00009629" 0.00121537757298796 0.00345326620499659 0.351950154097418 0.727047753907711 0.999947530744412 -0.00830317293412379 0.00712708992563112 -1.16501587895827 0.25212151448021 0.770627302357243
"CN_microglia348" "cg00009644" 0.00835010899161301 0.00432843162006076 1.92913039284557 0.0620955734336708 0.999947530744412 0.00345754506753162 0.00893331691269046 0.387039338391758 0.701139161214659 0.943016110024277
"CN_microglia349" "cg00009733" 0.0119454316721601 0.00571626234204012 2.08972768522322 0.0441956565691165 0.999947530744412 -0.00379589654823574 0.0117976180612057 -0.321751096580916 0.749611121913021 0.95390400544716
"CN_microglia350" "cg00009737" -0.000610286082523244 0.00723276635552398 -0.0843779616988653 0.933250808705728 0.999947530744412 -0.0234856054417177 0.0149274840590954 -1.57331304784799 0.124907019418894 0.667597860711933
"CN_microglia351" "cg00009750" -0.00199854667912629 0.0039767367936658 -0.502559455860796 0.618513801857206 0.999947530744412 0.000112617846505628 0.00820746477581509 0.0137213926080412 0.989132457631728 0.998298038321741
"CN_microglia352" "cg00009786" 0.00528905168393216 0.00440495197953634 1.20070586660263 0.238163988161855 0.999947530744412 0.0116450428183673 0.00909124492945762 1.28090739043173 0.208894825077196 0.741245868536132
"CN_microglia353" "cg00009796" 0.0022535452640308 0.00338009410772069 0.666710805146914 0.509456257754578 0.999947530744412 -0.00165129799008045 0.0069760722842522 -0.236708841708549 0.814303047991233 0.967690477150701
"CN_microglia354" "cg00009817" -0.00239978405850716 0.00625578934958118 -0.383610112873738 0.703655830036086 0.999947530744412 0.00274408538445163 0.0129111312605322 0.212536402045572 0.832957705339961 0.971330267311175
"CN_microglia355" "cg00009834" -0.00320557001069069 0.00452316634887846 -0.708700446421903 0.483341620624675 0.999947530744412 -0.0121343257289328 0.00933522393101386 -1.29984302664874 0.202398627341809 0.736502259600348
"CN_microglia356" "cg00009871" -0.00749793071820729 0.00690535068194888 -1.085814618772 0.28519981592546 0.999947530744412 0.00869356682347205 0.0142517409190922 0.610000341209249 0.545917299509379 0.899499173085429
"CN_microglia357" "cg00009916" -0.00106452797906183 0.00075908555287059 -1.40238208333193 0.169866211459982 0.999947530744412 -0.00170591665392622 0.00156665332916653 -1.08889224065529 0.283859641110267 0.788963607437658
"CN_microglia358" "cg00009919" -0.00507479723902739 0.00433137709898942 -1.17163597697633 0.24948847717078 0.999947530744412 0.0011763320088828 0.008939395996072 0.131589652074892 0.896084478510136 0.98296543734025
"CN_microglia359" "cg00009922" 0.000926111808534565 0.0035845262327855 0.25836379716348 0.797683783729463 0.999947530744412 -0.0093555222347446 0.00739799346047563 -1.26460266350967 0.214613845703025 0.745449562543351
"CN_microglia360" "cg00009927" 0.00330670194439139 0.00350961056414729 0.942184861810959 0.352744881084524 0.999947530744412 0.00224646809266828 0.00724337731578022 0.310140973572395 0.758346885645139 0.955961275882625
"CN_microglia361" "cg00009944" 0.00730835913967006 0.00648742961762698 1.12654156891545 0.267824940634186 0.999947530744412 0.0205798264510007 0.0133892064863492 1.53704601329307 0.133537207402298 0.676309033889238
"CN_microglia362" "cg00009945" 0.00177083782646246 0.00417700297475318 0.423949381210844 0.674273047875795 0.999947530744412 -0.0097946286250224 0.00862078798837468 -1.13616396067629 0.263833124226441 0.777542236619418
"CN_microglia363" "cg00010046" -0.00027955701852189 0.00103948485471712 -0.268938039119355 0.789602653294494 0.999947530744412 4.11927372085761e-05 0.00214536082540671 0.0192008433829619 0.984793123624938 0.997583912953567
"CN_microglia364" "cg00010078" 0.00644208467364653 0.00587708080020334 1.09613682245506 0.28072253115462 0.999947530744412 -0.034296206796489 0.0121295263315187 -2.82749761689952 0.00780663377086057 0.397883781948044
"CN_microglia365" "cg00010096" -0.00535681210134501 0.00597395203539343 -0.896694862899451 0.376187248598001 0.999947530744412 0.0150115631079534 0.0123294558948427 1.2175365430548 0.231783093652037 0.757497086132706
"CN_microglia366" "cg00010108" -0.000454673936320744 0.0031783134313134 -0.143055097033918 0.887091126585216 0.999947530744412 0.00524977322136255 0.00655962335137564 0.800316259051917 0.429084455511199 0.857514577766351
"CN_microglia367" "cg00010168" -0.00104682729334392 0.00285333596228723 -0.366878386274846 0.715983276220999 0.999947530744412 0.0130587379644502 0.00588891234676142 2.21751270786563 0.0333749318870331 0.517313270179882
"CN_microglia368" "cg00010187" 0.00525045786270962 0.00397493781271767 1.32089056737214 0.195359632422488 0.999947530744412 -0.00854533699020654 0.00820375191435857 -1.04163766523097 0.304930208421923 0.801200536846068
"CN_microglia369" "cg00010201" -0.00647162619586827 0.00659193606711989 -0.98174893232783 0.333158300804334 0.999947530744412 0.0106831084860528 0.0136048941336746 0.785240104118862 0.437750654661432 0.860948833351709
"CN_microglia370" "cg00010207" -0.00352217788718275 0.00492969851858427 -0.714481397575254 0.479806601403078 0.999947530744412 -0.00901168938303545 0.0101742531743902 -0.88573472947567 0.38198233371513 0.838420661959956
"CN_microglia371" "cg00010242" -0.00128301602471722 0.0040096821110093 -0.319979486950964 0.750941993344027 0.999947530744412 0.00388896194801862 0.00827545960314582 0.469939089128086 0.641398874298251 0.927503587378476
"CN_microglia372" "cg00010266" -0.00103196235124372 0.00179400497211911 -0.575228255931057 0.56892448328647 0.999947530744412 0.00279603845005207 0.00370259169270587 0.75515711212778 0.45535435608438 0.868020945748526
"CN_microglia373" "cg00010288" 0.00225218272454497 0.00370201862667777 0.608366124447651 0.546987713751707 0.999947530744412 -0.00981160719026469 0.00764048239910313 -1.28416069532683 0.207767627655348 0.740441366416781
"CN_microglia374" "cg00010312" 0.00369867994608071 0.00414536958824765 0.892243711288536 0.378533893333655 0.999947530744412 0.00525115524686067 0.00855550081475602 0.613775319593657 0.543448838089622 0.898599300609764
"CN_microglia375" "cg00010445" 0.000345926191667793 0.00402442554938189 0.0859566632363032 0.932005072916751 0.999947530744412 0.00241690060062757 0.00830588813221267 0.290986413753169 0.772829476472004 0.959197558816878
"CN_microglia376" "cg00010506" -0.00165197679351783 0.00436422993498534 -0.37852652544151 0.707392856284137 0.999947530744412 0.0194385056488514 0.00900719995399337 2.15810748602659 0.0380711189148467 0.530377329448196
"CN_microglia377" "cg00010529" 0.00245245341037459 0.00598979251851421 0.409438791543138 0.684785759759491 0.999947530744412 -0.0178350676779509 0.0123621485808291 -1.44271584840916 0.158250554738585 0.700011564901249
"CN_microglia378" "cg00010533" -0.000109661343457893 0.000849667490694568 -0.129063833392343 0.898067618833756 0.999947530744412 0.00132961715929897 0.00175360260506518 0.758220337640037 0.45354301065203 0.867309051186554
"CN_microglia379" "cg00010572" -0.000780848630795608 0.00869770946520272 -0.0897763524890755 0.928991724566967 0.999947530744412 0.0124187473326997 0.0179509350932227 0.69181617939159 0.493750341277252 0.881682389697267
"CN_microglia380" "cg00010583" 0.00993859477049691 0.00916276853470454 1.08467159601968 0.285698690682105 0.999947530744412 -0.0124180751664872 0.0189107562052684 -0.656667297261632 0.515815216806366 0.889381521930018
"CN_microglia381" "cg00010654" -0.000245142161183931 0.00235777022002121 -0.103972032177812 0.91780244390398 0.999947530744412 0.00147487263538289 0.00486612945093902 0.303089478044667 0.763668476902028 0.957147432006637
"CN_microglia382" "cg00010659" 0.000464644248309508 0.0013713217856346 0.338829480561695 0.736821947016873 0.999947530744412 -0.00183653314749249 0.00283022886247617 -0.648899165661713 0.520762895838467 0.890978074033226
"CN_microglia383" "cg00010664" 0.00344003432287208 0.00737864821465045 0.466214708005977 0.64403510151539 0.999947530744412 0.00436976286149923 0.0152285651419867 0.286945146883954 0.775895828141008 0.959817687469814
"CN_microglia384" "cg00010672" -0.00337271749696514 0.00646086072403781 -0.522022937968133 0.605038974608451 0.999947530744412 0.0210634093123778 0.0133343717639172 1.57963267301242 0.123450675607117 0.665814085371915
"CN_microglia385" "cg00010734" -0.00595807146851998 0.00718431335463551 -0.829316759224551 0.412709932955219 0.999947530744412 0.0117299846093374 0.0148274834005885 0.791097470314606 0.434371242631238 0.859549954126784
"CN_microglia386" "cg00010738" 0.00990999220753186 0.00350591144339605 2.82665217519939 0.0078232768381499 0.968120023153085 -0.00659933629485653 0.00723574281421715 -0.912046829786407 0.368165859702426 0.83218298638737
"CN_microglia387" "cg00010743" 0.00282474422663289 0.00699914844969256 0.40358398552855 0.689045757108581 0.999947530744412 0.0233174907752767 0.0144453272474689 1.61418916829055 0.115730350633912 0.657206689229719
"CN_microglia388" "cg00010789" -0.0144595763280634 0.0062195464416635 -2.32486025527546 0.0261849615481889 0.9931177415669 -0.0108837782594085 0.012836330637423 -0.847888588011118 0.402429704987816 0.846961260128958
"CN_microglia389" "cg00010810" -0.00507445315763693 0.00432898614193534 -1.17220360409108 0.249263650342023 0.999947530744412 -0.00610609651908968 0.00893446137333472 -0.683431967965476 0.498965218578711 0.883475753800266
"CN_microglia390" "cg00010848" -0.00336588514759114 0.00311218631545646 -1.08151788049279 0.287078330493627 0.999947530744412 0.00565447057108713 0.00642314563049991 0.880327318788668 0.384862422463177 0.839772539393311
"CN_microglia391" "cg00010853" -0.00611550419322606 0.00550402455175706 -1.11109682300996 0.274322451819023 0.999947530744412 0.00826742237396787 0.0113595870125782 0.727792512598704 0.471723203192715 0.873810820056902
"CN_microglia392" "cg00010890" -0.010037403176973 0.00628753364167139 -1.59639753025716 0.119654255233241 0.999947530744412 -0.0156501355383204 0.0129766473287765 -1.20602303058782 0.236134274826825 0.76041471696992
"CN_microglia393" "cg00010900" 0.00431137666624369 0.00669141477334413 0.644314664728073 0.523694797220213 0.999947530744412 -0.0163867573814244 0.0138102051762811 -1.18656871293762 0.243623059489249 0.765483166410522
"CN_microglia394" "cg00010940" 0.000606833908444326 0.0052926687079634 0.114655562614618 0.909392575061405 0.999947530744412 0.00946717825545774 0.0109233761861885 0.86668975727743 0.392187440751711 0.842671683958038
"CN_microglia395" "cg00010946" -0.000711308904432171 0.00424430026731083 -0.167591560359337 0.867897488026789 0.999947530744412 0.00409492691550442 0.00875968080095771 0.467474444394904 0.643142896900615 0.927925951137841
"CN_microglia396" "cg00010947" 0.00221138268349807 0.00147956203641586 1.49461977873871 0.14423785737383 0.999947530744412 0.00148233179969907 0.00305362258745883 0.48543386002808 0.630482147430496 0.924624337074952
"CN_microglia397" "cg00010954" -0.0108126281627064 0.00713316728853409 -1.51582427908101 0.13880676948135 0.999947530744412 -0.0035942930699768 0.0147219246076059 -0.244145596841315 0.808585376023951 0.966567774391988
"CN_microglia398" "cg00010992" -0.000263522884774055 0.00140754499536866 -0.187221641681894 0.85259964146442 0.999947530744412 0.000681961280118845 0.00290498883110996 0.234755215860254 0.815806802551032 0.967966760492609
"CN_microglia399" "cg00011093" -0.00702444954137595 0.00469376832509696 -1.49654798764079 0.143737055133899 0.999947530744412 -0.00681635714822109 0.0096873241033783 -0.703636739669317 0.486450146523032 0.879177499101069
"CN_microglia400" "cg00011113" -0.00101207219671546 0.00688131546968963 -0.147075395856123 0.883941183954413 0.999947530744412 -0.000268148742058469 0.0142021353836414 -0.0188808749399287 0.98504650417989 0.997629354064579
"CN_microglia401" "cg00011122" 0.00043153576959906 0.0012606219125315 0.342319743381645 0.734217465373089 0.999947530744412 -0.00277603481612547 0.00260175879862177 -1.06698392548764 0.293497096081251 0.794422043361109
"CN_microglia402" "cg00011173" -0.00514058637586646 0.00613505157982414 -0.83790434505423 0.407936302085726 0.999947530744412 -0.00756302798269849 0.0126619442904592 -0.597303842854311 0.554261945251895 0.902385062669606
"CN_microglia403" "cg00011203" 0.00296963869301289 0.00247570609817307 1.19951180602751 0.238621559275944 0.999947530744412 -0.00224256630711775 0.00510953368309187 -0.438898429134287 0.663511734746732 0.933319701282832
"CN_microglia404" "cg00011225" -0.000950778323157906 0.00329937654750944 -0.28816908572488 0.774966764437113 0.999947530744412 0.0125372938970245 0.00680948179395901 1.84115242192833 0.0743387446805057 0.601679102213762
"CN_microglia405" "cg00011239" -0.00139784916942631 0.00441155287269116 -0.316861025984618 0.753286527840482 0.999947530744412 -0.0021331050668596 0.00910486830984913 -0.234281814329168 0.816171298444055 0.96807470631974
"CN_microglia406" "cg00011247" 0.00176039618858375 0.0015515215349003 1.13462568774263 0.264468377393237 0.999947530744412 -1.54260775132952e-05 0.00320213758348197 -0.00481743120372767 0.996184416414979 0.999382848711725
"CN_microglia407" "cg00011274" 0.00135996467220527 0.00507198889677356 0.268132422977185 0.790217508854939 0.999947530744412 0.00728934595741967 0.0104679219102206 0.696350815370773 0.490942598447499 0.880699029724121
"CN_microglia408" "cg00011284" -0.000741842611345595 0.0021724441265399 -0.341478338744272 0.734845042197735 0.999947530744412 -0.00136290897343121 0.00448364062575201 -0.303973731882809 0.763000506111935 0.957057983486308
"CN_microglia409" "cg00011345" 0.0106065729399921 0.0109486713662725 0.968754343350353 0.339509014267676 0.999947530744412 -0.0174722019906242 0.0225966261392478 -0.773221713850322 0.444733948656927 0.8637157086996
"CN_microglia410" "cg00011346" -0.000332700051040626 0.00139519748267923 -0.238460902611246 0.812955050564407 0.999947530744412 0.00299578765077841 0.00287950517938101 1.04038279640198 0.305504168601325 0.801535778189316
"CN_microglia411" "cg00011350" 0.00280522574072164 0.00188250529956311 1.49015556098178 0.145402683742696 0.999947530744412 0.00475209121938504 0.003885244796955 1.22311243376722 0.229697350319356 0.756176094739555
"CN_microglia412" "cg00011459" -0.00110602029965043 0.0045762266276547 -0.241688270630353 0.810473501658396 0.999947530744412 -0.00360245569735665 0.00944473340867015 -0.381424815447902 0.705261367484337 0.944053882382195
"CN_microglia413" "cg00011460" 0.00318941822165152 0.00379944665791615 0.839442821234604 0.407084743822037 0.999947530744412 0.0015623608942498 0.00784156111666867 0.199241053025617 0.843260950802933 0.973268941738673
"CN_microglia414" "cg00011461" 0.00319569079062526 0.00467287920599935 0.683880462076234 0.498685488657523 0.999947530744412 -0.00357291776006288 0.00964421169285506 -0.370472763752156 0.713328376493764 0.945717127223829
"CN_microglia415" "cg00011482" -0.00473833504823244 0.00220977165086713 -2.14426456524278 0.0392464393599331 0.999947530744412 0.00253595801963861 0.00456067975531473 0.556048255017986 0.581819052454582 0.911021094523377
"CN_microglia416" "cg00011513" -0.00311462027218645 0.00547828735031429 -0.568539047519617 0.573405368029997 0.999947530744412 -0.00863894812238478 0.011306468793991 -0.764071283421051 0.450095058989165 0.865891578526505
"CN_microglia417" "cg00011564" 0.000792266353063656 0.00384789328949507 0.205896134185057 0.838099963624147 0.999947530744412 -0.00616829761968538 0.00794154862975331 -0.776712188926933 0.442698993106514 0.862914931588453
"CN_microglia418" "cg00011574" -0.0013641181653922 0.00448869810269538 -0.3039006264585 0.763055723417324 0.999947530744412 0.0168710488051381 0.00926408597768433 1.8211239452848 0.0773977642514423 0.607093799270595
"CN_microglia419" "cg00011578" -8.31699784021914e-05 0.00139095754663502 -0.0597933262617502 0.952670319688813 0.999947530744412 0.00297055980724538 0.00287075450576591 1.03476622653696 0.308082281134634 0.803130271064111
"CN_microglia420" "cg00011605" 0.00217735600722734 0.00350220423728824 0.621710174422398 0.53827921688432 0.999947530744412 -0.0138938887669028 0.00722809162553526 -1.92220706193302 0.0629915959016415 0.583490999192072
"CN_microglia421" "cg00011616" 0.00510245702271284 0.0111450127565775 0.457824242480251 0.64999124841612 0.999947530744412 -0.0161136470477542 0.0230018490968069 -0.700537029868223 0.488358564682972 0.879810296218523
"CN_microglia422" "cg00011717" 0.000125470646851548 0.00206925793026055 0.0606355761728306 0.95200446770405 0.999947530744412 -0.00982486689169611 0.00427067780843352 -2.30054041358364 0.0276790219515795 0.499906382213352
"CN_microglia423" "cg00011740" -0.00139576620688962 0.00509125599651142 -0.274149680912926 0.785628390255342 0.999947530744412 -0.00277342110459909 0.0105076866848676 -0.263942120447232 0.793417788300838 0.963547734003547
"CN_microglia424" "cg00011754" -0.00217636912337437 0.00461447160398754 -0.471639942803785 0.640196526246247 0.999947530744412 0.012747939456016 0.00952366603921378 1.33855380937617 0.189598438403743 0.726700300302036
"CN_microglia425" "cg00011762" 0.00252784679028564 0.0037812592460991 0.668519830501827 0.508315462154852 0.999947530744412 -0.0160468369250193 0.00780402467671877 -2.05622580524261 0.0475018368789962 0.552614452785126
"CN_microglia426" "cg00011777" -0.00385897801648073 0.0040687280820496 -0.948448246887217 0.349594369433473 0.999947530744412 0.00871766996330063 0.00839732276699388 1.03814872968393 0.306527852236758 0.802253183446109
"CN_microglia427" "cg00011794" 0.00077182520490186 0.00279571389854864 0.276074460016292 0.784162071868716 0.999947530744412 0.0106337887732237 0.00576998794140538 1.84294817965143 0.0740695816958862 0.601286877061169
"CN_microglia428" "cg00011810" -0.00322854708933623 0.00601124718480569 -0.537084400304957 0.594706995361982 0.999947530744412 0.0103705897879468 0.0124064282068141 0.835904550050179 0.409044859745644 0.849750251617376
"CN_microglia429" "cg00011855" -0.00362203420445504 0.00622360768161781 -0.581983053840807 0.564417464734284 0.999947530744412 0.00165650146876553 0.0128447125056734 0.128963685877272 0.898146263205245 0.983335090031061
"CN_microglia430" "cg00011861" 0.00580866865470517 0.00396229486273592 1.46598596417793 0.151840292754897 0.999947530744412 -0.00135080086553833 0.00817765851868734 -0.165181862565124 0.869779072582431 0.978218449746417
"CN_microglia431" "cg00011918" 0.00371211796434939 0.00395180525334509 0.939347393500017 0.354178298242897 0.999947530744412 -0.00507987174861287 0.0081560093364421 -0.622837902589855 0.537546589974067 0.896700602975316
"CN_microglia432" "cg00011924" -0.0119343601114749 0.0080723583293376 -1.47842298676231 0.148499893926531 0.999947530744412 0.00106427187005146 0.0166602921147122 0.0638807448707119 0.949439287516911 0.991793920732868
"CN_microglia433" "cg00011943" -0.00955734650834384 0.00987901603372566 -0.967439112935572 0.34015628495201 0.999947530744412 -0.0169403405738643 0.020388997392451 -0.830856968971726 0.41185123141248 0.85095888868567
"CN_microglia434" "cg00011994" 0.0044911949585786 0.00489667855230088 0.917192115146755 0.365502515207749 0.999947530744412 -0.00838170737529902 0.010106104281408 -0.82937075869271 0.412679808302721 0.851276658167105
"CN_microglia435" "cg00012036" 0.000898411457776582 0.001125698883421 0.798092163906488 0.430356340458766 0.999947530744412 0.00552650041160354 0.00232329530799436 2.37873351380993 0.02313148895395 0.484301218450583
"CN_microglia436" "cg00012100" -0.00427395873782987 0.00524974204422565 -0.814127380321653 0.421237576841742 0.999947530744412 -0.000191595555865803 0.0108347811649812 -0.0176833803053683 0.98599480476032 0.99776061204423
"CN_microglia437" "cg00012126" 0.000940981693070452 0.000869360449444155 1.08238383017319 0.28669904086322 0.999947530744412 0.000155142177601547 0.00179424629703048 0.0864664889420759 0.931602812143627 0.989083876736287
"CN_microglia438" "cg00012148" -0.00114750019846077 0.00493172493647798 -0.232677250503809 0.81740704228217 0.999947530744412 0.00222990372872833 0.0101784354359645 0.219081188141074 0.827896682921862 0.970294607455651
"CN_microglia439" "cg00012168" -0.00162156319525874 0.00605725612310572 -0.267705898892603 0.790543092239407 0.999947530744412 -0.00259642382010734 0.0125013846397044 -0.207690899443339 0.836709365378795 0.972041374623937
"CN_microglia440" "cg00012194" 0.00882970424467172 0.00354230029026964 2.49264701497106 0.0177127562431296 0.985302607171951 -0.0273267355499001 0.00731084463624947 -3.7378356276928 0.000681728332660359 0.28196508493117
"CN_microglia441" "cg00012199" -0.000363245719190139 0.000853859937893612 -0.425416046671812 0.673214113097475 0.999947530744412 -0.000156372893594488 0.00176225526791313 -0.0887345303723594 0.92981351323895 0.988771301279727
"CN_microglia442" "cg00012203" 0.00206510143907361 0.000942753783742441 2.19049923180981 0.0354422818872557 0.999947530744412 -0.00431242043467442 0.00194572054269648 -2.21636167170134 0.0334607751419218 0.517483852735548
"CN_microglia443" "cg00012238" 0.0022965090343711 0.00596338125061317 0.385101830297194 0.70256065714862 0.999947530744412 0.00721561315847474 0.0123076391772075 0.586271099971577 0.561565686109069 0.904366771310863
"CN_microglia444" "cg00012362" -0.00795332493281425 0.00535851062778352 -1.48424170171032 0.146957329511448 0.999947530744412 0.013002168050166 0.0110592652997342 1.17568099668235 0.247889546665826 0.767896496187851
"CN_microglia445" "cg00012386" -0.000158341526080641 0.0008268188934118 -0.191506903558115 0.849267581734279 0.999947530744412 0.000604208313183673 0.00170644608777346 0.354074070967007 0.725469854560435 0.948407310748596
"CN_microglia446" "cg00012397" 0.000829667533747386 0.00117817005618262 0.704200152935128 0.486103719103371 0.999947530744412 0.00191219393459564 0.00243158894786327 0.786396868712518 0.437082008903439 0.860664615367308
"CN_microglia447" "cg00012469" -0.000348371265371 0.0017903183385238 -0.194586212895662 0.846874957713634 0.999947530744412 0.00372719017922523 0.00369498296299989 1.00871647218616 0.320235841861236 0.809219296171765
"CN_microglia448" "cg00012521" 0.00168478156101327 0.00302914501019316 0.556190461448339 0.581722925123912 0.999947530744412 0.00840113424456528 0.00625175923425369 1.3438032287832 0.187911690258628 0.725141270201497
"CN_microglia449" "cg00012522" -0.00178215914230389 0.00108226068547868 -1.6467004356863 0.108833245828842 0.999947530744412 0.00689786536712619 0.00223364454707291 3.08816609883857 0.00399478329580173 0.359578786671977
"CN_microglia450" "cg00012525" -0.00286235517109735 0.00566974304861425 -0.504847423693556 0.616922717542469 0.999947530744412 0.000463541479996702 0.0117016083220656 0.0396134845090147 0.968632976131753 0.994900017767148
"CN_microglia451" "cg00012529" -0.00136919627485315 0.00528661002000635 -0.258993243245037 0.797202099165917 0.999947530744412 -0.00706822110887404 0.0109108718464308 -0.647814510917039 0.521455760859296 0.891169356440942
"CN_microglia452" "cg00012532" -0.000928158185663064 0.00413637642732438 -0.22438919715618 0.823797513254611 0.999947530744412 -0.0108553000699557 0.00853694010648418 -1.2715680249075 0.212156415692191 0.743627660545838
"CN_microglia453" "cg00012536" -0.000829931952034168 0.00324693244813648 -0.255604933361177 0.799795955490821 0.999947530744412 -0.00199568244745936 0.00670124403002441 -0.297807756070045 0.767662133522673 0.957963924616522
"CN_microglia454" "cg00012576" 0.00720776358931123 0.00420851323014523 1.71266268992161 0.0958817411902941 0.999947530744412 -0.0150588258808624 0.00868582103547483 -1.73372509281031 0.0920277593024629 0.628486155817951
"CN_microglia455" "cg00012587" -0.00399154356253837 0.00414697428738398 -0.962519486721085 0.342584724174915 0.999947530744412 0.00431624218075773 0.00855881270395576 0.504303847981488 0.61730055783506 0.921024198319067
"CN_microglia456" "cg00012667" 0.00811666400245756 0.0055925719123964 1.45132939363127 0.155853238391474 0.999947530744412 0.00446670319311863 0.0115423371871928 0.386984292754402 0.701179531620608 0.943022801095066
"CN_microglia457" "cg00012668" -0.0083724379556704 0.00690417479621671 -1.21266309193942 0.233617555120356 0.999947530744412 0.0328041145290734 0.0142493140446905 2.30215394412595 0.0275775675042651 0.499575662127187
"CN_microglia458" "cg00012692" 0.00182181198132692 0.00541879919362988 0.336202157752693 0.738784578537149 0.999947530744412 -0.0194375073196164 0.0111836930167901 -1.73802225172264 0.091257641084994 0.627704703853815
"CN_microglia459" "cg00012698" -0.000402277777038338 0.00728262735446009 -0.0552380009931404 0.956272179135035 0.999947530744412 0.0288237007756843 0.0150303906414738 1.9176947201991 0.0635815764628188 0.584522473017958
"CN_microglia460" "cg00012701" -0.00200524348721997 0.00245944454780591 -0.815323723809452 0.420562029150552 0.999947530744412 0.00487821838597102 0.00507597196936438 0.96104123809452 0.343316678162833 0.820682801448955
"CN_microglia461" "cg00012708" -0.000297921738961642 0.00797829549407999 -0.0373415272952354 0.970431086283949 0.999947530744412 0.00503027825505287 0.0164661587216449 0.305491908591926 0.761854096196748 0.95676777659878
"CN_microglia462" "cg00012722" -0.00360935319663082 0.00641349521799641 -0.562774754474423 0.577280652949034 0.999947530744412 0.012458163571931 0.0132366155525826 0.941189499871835 0.353247275596859 0.825341377309952
"CN_microglia463" "cg00012761" -0.000444056097192204 0.00388200392927585 -0.114388368812146 0.909602779757398 0.999947530744412 -0.00461563075850853 0.0080119485302263 -0.576093411121571 0.568346222187917 0.906459136065072
"CN_microglia464" "cg00012762" -0.00128790799993436 0.00127062097193574 -1.01360518075842 0.317930374048643 0.999947530744412 0.00240566818718493 0.00262239554983507 0.91735519736381 0.365418305172413 0.830980512875217
"CN_microglia465" "cg00012824" -0.00436187054610257 0.00454461479379019 -0.959788836682632 0.343937620077709 0.999947530744412 0.00614438497212723 0.00937949071688448 0.655087270470499 0.516819499837024 0.889736797845441
"CN_microglia466" "cg00012840" -0.00272698059430634 0.00558629619188731 -0.488155389659894 0.628573290963442 0.999947530744412 0.00448297839580935 0.0115293849206251 0.388830664139741 0.699825886710567 0.942649951729326
"CN_microglia467" "cg00012920" 0.00710286586231431 0.00458937637033525 1.54767560756745 0.130959193900811 0.999947530744412 -0.0119341380528759 0.00947187275820758 -1.2599554868951 0.216265285878942 0.746624792190606
"CN_microglia468" "cg00012960" 0.00321806868948681 0.0056925288853351 0.565314424275842 0.575571666844239 0.999947530744412 -0.000278891013546012 0.0117486353097636 -0.0237381624497479 0.981200240569793 0.996958453269021
"CN_microglia469" "cg00012992" 0.000713373576132795 0.0014983969532596 0.476091181699834 0.637054581044047 0.999947530744412 -0.00195578866480573 0.00309249539312117 -0.632430583132352 0.531335943027726 0.894607915647035
"CN_microglia470" "cg00013006" 0.00232600836837779 0.00720750083188631 0.322720513341799 0.748883204330025 0.999947530744412 0.00249631940543808 0.014875339321825 0.167815963819762 0.867722304794285 0.97772967972849
"CN_microglia471" "cg00013015" 0.000990756009974233 0.00584685657802403 0.169451054041258 0.866446057550604 0.999947530744412 0.00349619625409632 0.0120671474888182 0.28972847620666 0.773783554699489 0.959429560302542
"CN_microglia472" "cg00013196" 0.00338739816651385 0.00483564413515142 0.700506090158715 0.488377634766618 0.999947530744412 0.00333708706618623 0.00998013722478405 0.334372863922062 0.740152127467056 0.951774092829762
"CN_microglia473" "cg00013255" 0.00543673093248442 0.0050517729345133 1.07620255363045 0.289414216656464 0.999947530744412 -0.0207992101117361 0.010426198807393 -1.99489866786234 0.0541194505637885 0.567294946534073
"CN_microglia474" "cg00013301" -0.00440385725427062 0.00357480276766761 -1.23191614768272 0.22643263776509 0.999947530744412 0.017179702010327 0.00737792549983485 2.32852744456577 0.0259660976830446 0.494348596694258
"CN_microglia475" "cg00013302" 0.00639326662590555 0.00419888014607048 1.52261231649793 0.137103325914994 0.999947530744412 -0.0155556283393209 0.00866593960948955 -1.79503078030764 0.0815431619780815 0.613672383381677
"CN_microglia476" "cg00013349" 0.00281147883661758 0.00466386479473754 0.602821685523539 0.550627397979427 0.999947530744412 0.00156362290715753 0.00962560712666304 0.162444081353194 0.87191777167614 0.978534735130307
"CN_microglia477" "cg00013369" -0.00314733838509651 0.00303019924408697 -1.03865724052243 0.306294636315072 0.999947530744412 0.0108314398776226 0.00625393503516733 1.73193994128735 0.0923492859058693 0.628952489359553
"CN_microglia478" "cg00013374" -0.00313710660341708 0.00370541910169816 -0.846626661469784 0.403123113058236 0.999947530744412 0.000222801660440767 0.00764750053492629 0.0291339189089595 0.976928127301986 0.996231485160314
"CN_microglia479" "cg00013386" 0.000205084817582349 0.000706376125968873 0.290333733039253 0.773324455156834 0.999947530744412 0.000989898736153683 0.00145786796390465 0.679004382195496 0.501731413418281 0.884422685861284
"CN_microglia480" "cg00013409" 6.62140950654642e-05 0.00120306872839592 0.055037666180343 0.956430604257053 0.999947530744412 0.0021578691094666 0.00248297655176019 0.869065440000585 0.390905095015978 0.842117739440177
"CN_microglia481" "cg00013410" 0.000502634976681853 0.00139039168607255 0.361506028636901 0.719958125633625 0.999947530744412 0.00100166249316744 0.00286958664355238 0.349061595828812 0.729195661311687 0.94922654700071
"CN_microglia482" "cg00013423" -0.00723144058403845 0.00555176702164458 -1.30254755933478 0.201483473935166 0.999947530744412 -0.025234080596823 0.0114581212280025 -2.20228780047758 0.0345264530635424 0.520443442817054
"CN_microglia483" "cg00013441" 0.00294471185117258 0.00282725038799091 1.04154618341573 0.304972025701151 0.999947530744412 0.0147248090787637 0.005835075132155 2.52349948291506 0.0164597418899198 0.45650338196537
"CN_microglia484" "cg00013451" -0.000199071566180587 0.00340772857836814 -0.0584176707746828 0.95375793662716 0.999947530744412 -0.0133205557100842 0.00703310621840606 -1.89397903236888 0.0667613213640223 0.590021960730196
"CN_microglia485" "cg00013475" 0.0062488017952884 0.00508477887722782 1.22892301635252 0.227538690259792 0.999947530744412 -0.013651708689398 0.0104943187575626 -1.3008665931326 0.202051903873476 0.736334906444901
"CN_microglia486" "cg00013530" -0.000569135614108723 0.00425534057809512 -0.133746195789455 0.894391809637862 0.999947530744412 -6.65288715061893e-05 0.00878246655887367 -0.00757519212401322 0.994000203007916 0.999036992993983
"CN_microglia487" "cg00013540" -0.00204862853656126 0.00104386632617573 -1.96253915390348 0.0579250243324149 0.999947530744412 0.00481709901316372 0.0021544036096111 2.235931555106 0.0320277915505938 0.513434496056955
"CN_microglia488" "cg00013543" -0.0063456208653515 0.00345494526189733 -1.83667768497922 0.0750130891273831 0.999947530744412 -0.000638642405534343 0.00713055527953422 -0.089564189673607 0.92915907208638 0.988631821996652
"CN_microglia489" "cg00013569" 0.000271806529565205 0.00609915863002025 0.0445645942421246 0.964715076567885 0.999947530744412 0.00151058612871494 0.0125878659351391 0.120003353745461 0.905186814914183 0.984370871533161
"CN_microglia490" "cg00013618" -0.00608680401061226 0.00380286679461583 -1.60058301785118 0.118721494212326 0.999947530744412 -0.0029228797646964 0.00784861983162707 -0.372406846987066 0.711901309826547 0.945404855583367
"CN_microglia491" "cg00013660" 0.00123538242533549 0.00478663525120152 0.258089944293413 0.797893375188414 0.999947530744412 -0.00440809307414625 0.00987898929632127 -0.446208912868013 0.658275270171124 0.931928492070628
"CN_microglia492" "cg00013677" -0.00716459126416283 0.00337640991036458 -2.1219554065902 0.0412083583383207 0.999947530744412 0.0163392213792549 0.00696846858262535 2.34473631982698 0.0250183805491483 0.491394462418755
"CN_microglia493" "cg00013684" 0.0106521546130907 0.00483873369813583 2.20143435816575 0.0345920393737331 0.999947530744412 0.00741850711740247 0.00998651367881731 0.742852546543654 0.462673012247197 0.870562693522326
"CN_microglia494" "cg00013688" 0.00693623096291015 0.00622744457089517 1.11381657178092 0.273170179626633 0.999947530744412 0.00398690763657791 0.0128526313434609 0.310201664549131 0.758301135095608 0.955953519959405
"CN_microglia495" "cg00013702" -0.00408759163275382 0.00607420548410999 -0.67294260022103 0.505532307731463 0.999947530744412 -0.000222959981139162 0.0125363659046542 -0.0177850569164056 0.985914285840482 0.997750692961611
"CN_microglia496" "cg00013733" -0.00495143600792949 0.00404005228387157 -1.22558711125999 0.228776141935377 0.999947530744412 0.0180003236397295 0.00833813966897251 2.15879373029832 0.0380136756528418 0.530233925071975
"CN_microglia497" "cg00013759" -0.00133906535713915 0.00432337138328305 -0.309727117664896 0.758658885319618 0.999947530744412 0.00817068829842744 0.00892287324561737 0.915701486899483 0.366272810661118 0.831350244699785
"CN_microglia498" "cg00013804" -0.000339089157560449 0.00703884952472851 -0.0481739460929203 0.961859488550657 0.999947530744412 -0.0189771140157591 0.014527265075348 -1.30631016349817 0.200215540469742 0.734870286324229
"CN_microglia499" "cg00013809" 0.000894101217386608 0.00372857427003261 0.239797078624047 0.811927414614694 0.999947530744412 -0.00409737921501515 0.00769528977478388 -0.532452881558995 0.597875191087968 0.915603266750806
"CN_microglia500" "cg00013831" 0.00336865963575942 0.00426433476706691 0.789961346790896 0.435025496757163 0.999947530744412 -0.000469364774253348 0.00880102938890325 -0.053330667756336 0.957780573877864 0.993231077818692
"CN_microglia501" "cg00013899" 0.00133618784335134 0.0052243162942569 0.255763198108853 0.799674747286601 0.999947530744412 -0.00161290104189684 0.0107823057415134 -0.149587767270125 0.881973686188763 0.980370053130128
"CN_microglia502" "cg00013936" 0.0012227769483914 0.00794175413153555 0.153968119402732 0.8785451546374 0.999947530744412 -0.00271394515964401 0.0163907421272096 -0.165577930430539 0.8694697543816 0.978144923976861
"CN_microglia503" "cg00013949" -0.0134044857785915 0.00514721344067456 -2.60422186355552 0.0135563285331076 0.981667312572216 0.0143572987087693 0.0106231755330722 1.35150724602751 0.185457205094784 0.723185653905906
"CN_microglia504" "cg00013991" 0.00173687269524652 0.00564290222941951 0.307797765162626 0.760113935875745 0.999947530744412 0.0115946318946063 0.0116462123807386 0.99557105053162 0.326491603618217 0.812232158080883
"CN_microglia505" "cg00013993" 0.00163864547085567 0.00127424650626994 1.28597211198359 0.207142012521992 0.999947530744412 -0.000432107655666159 0.00262987817865497 -0.16430709953537 0.870462312338645 0.978277641319126
"CN_microglia506" "cg00014020" -0.00652036359467228 0.00503318607901913 -1.29547437593306 0.203883558974801 0.999947530744412 0.00668751328335866 0.0103878379679217 0.643782980059003 0.524035394153745 0.89198635647833
"CN_microglia507" "cg00014085" 0.00166056841240563 0.00140973201423915 1.17793197262521 0.247003023083178 0.999947530744412 -0.00730842340834781 0.00290950255210151 -2.51191510489276 0.0169203691243548 0.458691766056185
"CN_microglia508" "cg00014104" -0.000345381824101613 0.00595453372125439 -0.0580031687231514 0.954085666828187 0.999947530744412 0.0154916863335411 0.0122893790334433 1.2605751919103 0.216044514296138 0.746473222577817
"CN_microglia509" "cg00014112" 0.000271412616154223 0.00311693956783867 0.0870766372741788 0.931121419186027 0.999947530744412 -0.00503073901601656 0.00643295572191952 -0.782026059790048 0.43961169578167 0.861710779058796
"CN_microglia510" "cg00014118" 0.00847696850940438 0.00422793852246829 2.00498859298822 0.0529782729644623 0.999947530744412 0.0028554014774806 0.00872591229893369 0.327232429075585 0.745498372774357 0.952872069710862
"CN_microglia511" "cg00014168" 0.000808855864056494 0.00501933259282685 0.16114809072673 0.872930515483068 0.999947530744412 -0.0374671049100255 0.0103592461837919 -3.6167790826949 0.000956342936428604 0.298066060499812
"CN_microglia512" "cg00014176" -0.00812482306109819 0.00674367468790992 -1.20480649454583 0.236597530321609 0.999947530744412 0.00417838728455401 0.0139180628068563 0.300213279860734 0.765842443524885 0.957592110466957
"CN_microglia513" "cg00014194" -0.00112910214524169 0.00820265930811366 -0.137650742622559 0.891328418287932 0.999947530744412 -0.00497108955640898 0.0169292162977917 -0.29363967409746 0.770818298037954 0.958750925486748
"CN_microglia514" "cg00014260" 0.00514144602010071 0.00438066078522175 1.17366905866016 0.24868389433775 0.999947530744412 -0.00129004785155326 0.00904111108051467 -0.142686871122904 0.887379729086477 0.981323150370734
"CN_microglia515" "cg00014272" -0.000624639493261136 0.000727065100077654 -0.859124572468713 0.396288703569837 0.999947530744412 0.00460005998498089 0.00150056730134032 3.06554726393949 0.00423819904560438 0.362933913818875
"CN_microglia516" "cg00014278" 0.00430103803667225 0.00340614361168623 1.26272950497909 0.215278353273586 0.999947530744412 -0.011820943781242 0.00702983505441214 -1.68153928075778 0.101822946766652 0.640815987862992
"CN_microglia517" "cg00014285" 0.00017342308831284 0.00121311288034976 0.14295709090389 0.887167938812704 0.999947530744412 0.00202192687380893 0.00250370636809991 0.807573483684267 0.424950199021633 0.855996759949262
"CN_microglia518" "cg00014289" -0.00268924116084918 0.00237583188607263 -1.13191559411833 0.265590229760465 0.999947530744412 0.00953242991272415 0.00490340636807009 1.94404240586651 0.0602029949787684 0.579184890794673
"CN_microglia519" "cg00014301" -0.00295301101497806 0.00340679130913515 -0.866801264597482 0.392127191791903 0.999947530744412 0.00158477872195312 0.00703117181725903 0.225393257787138 0.823022676818539 0.969367996201343
"CN_microglia520" "cg00014327" 0.000818440412678999 0.00100553563794332 0.81393476451317 0.421346404696807 0.999947530744412 -0.00211935559674105 0.00207529408091377 -1.02123145641503 0.314356631069791 0.806143652503011
"CN_microglia521" "cg00014333" 0.000266071722020354 0.00392763686129443 0.0677434629057494 0.946386674199859 0.999947530744412 -0.00825116858623186 0.00810612893531526 -1.01789259115837 0.315917845034055 0.806924772830795
"CN_microglia522" "cg00014340" -0.0105229387646581 0.0112065335353092 -0.939000336857309 0.354353885954279 0.999947530744412 -0.0249339753146784 0.023128819940144 -1.07804788048876 0.288601753970254 0.791890841272603
"CN_microglia523" "cg00014377" 0.0165680475418119 0.029128706541987 0.568787615678375 0.573238547951962 0.999947530744412 0.0114581625415348 0.0601178416658636 0.190595041738516 0.849976378094641 0.974469599835091
"CN_microglia524" "cg00014380" -0.011313439337446 0.00680019403838213 -1.66369360544566 0.105365533987695 0.999947530744412 -0.0134426913002827 0.0140347113562125 -0.957817439852955 0.344916557130707 0.821478227321967
"CN_microglia525" "cg00014434" 0.00259128056748413 0.00411664201757267 0.629464635599294 0.53325213833357 0.999947530744412 0.000674763576284159 0.00849621086507032 0.0794193537566554 0.937164686987545 0.989950422746543
"CN_microglia526" "cg00014445" -0.00246239649217566 0.00360411439823022 -0.68321818346965 0.499098588593517 0.999947530744412 0.0142484633905203 0.00743842087276159 1.91552261350203 0.063867271409686 0.58515830009746
"CN_microglia527" "cg00014467" -0.00743975049290658 0.00593758843750053 -1.25299194634622 0.218757738852836 0.999947530744412 0.0220494064614429 0.0122544061834052 1.79930435889272 0.0808516001686062 0.612702944005969
"CN_microglia528" "cg00014484" 0.000221980970667737 0.00279291844096289 0.0794799330377891 0.9371168613878 0.999947530744412 -0.00852074517423871 0.00576421848246009 -1.47821343000208 0.1485556883251 0.691498922909221
"CN_microglia529" "cg00014502" -0.00151262422192914 0.00529000816386822 -0.285939865322073 0.776659164888616 0.999947530744412 -0.0110850218436536 0.0109178851710475 -1.01530852083417 0.317129770453607 0.807592877274595
"CN_microglia530" "cg00014561" -0.00484202055654323 0.00853345686999858 -0.567416069514164 0.574159325173914 0.999947530744412 0.0012868996274388 0.0176119392130776 0.0730697291121254 0.942178811835046 0.990746244327915
"CN_microglia531" "cg00014665" -0.00699958482444613 0.00374889228546901 -1.8671074790751 0.0705285481758516 0.999947530744412 0.00702967012173694 0.00773722350202334 0.908552030311471 0.369982045708286 0.832975801167082
"CN_microglia532" "cg00014667" -0.00780323795991985 0.00298517757761835 -2.61399456381603 0.0132388526213624 0.981667312572216 0.00391212724749047 0.00616101620224926 0.634980840670769 0.529691231490544 0.894074293221636
"CN_microglia533" "cg00014733" -0.000650190443072893 0.00570848521584814 -0.113898944901847 0.909987832785045 0.999947530744412 -0.0071543764891106 0.0117815670896203 -0.607251686867166 0.547718293830394 0.90014997375434
"CN_microglia534" "cg00014748" 0.00110693417586775 0.00245364721961357 0.451138275714337 0.654754228689001 0.999947530744412 -0.00814275472665452 0.00506400704198766 -1.60796670682718 0.11709051709554 0.658374979816386
"CN_microglia535" "cg00014786" 0.0042889496173165 0.00479921383031281 0.893677541564541 0.377776952899724 0.999947530744412 -0.00436463125033442 0.00990494983893255 -0.440651524874839 0.662254421914702 0.933017186638676
"CN_microglia536" "cg00014806" -0.00266375668361459 0.00247560826267898 -1.07600088583159 0.289503104640104 0.999947530744412 0.00189178759028023 0.00510933176342425 0.37026125487149 0.713484502388449 0.945767166566935
"CN_microglia537" "cg00014825" -0.0125357972979679 0.00895894669542415 -1.3992490104189 0.170795759206429 0.999947530744412 -0.0102530012194672 0.018490094579108 -0.554513184105187 0.582857208252969 0.91135463861173
"CN_microglia538" "cg00014830" -0.0102122949692776 0.00636535847319312 -1.6043550433625 0.11788598464337 0.999947530744412 -0.018801234776297 0.0131372676052845 -1.43113738268787 0.161518907786481 0.702848828948149
"CN_microglia539" "cg00014837" -0.00414085503439265 0.00455796677882295 -0.908487322380613 0.370015728029264 0.999947530744412 0.00480678293333918 0.00940704746819331 0.510976791558846 0.612669535841099 0.919567947510126
"CN_microglia540" "cg00014848" 0.008975645233099 0.00486746913175902 1.84400660592486 0.0739113260600961 0.999947530744412 -0.0151676935026627 0.0100458198566 -1.50985123356534 0.140319737653625 0.683723187599689
"CN_microglia541" "cg00014893" -0.00391427487257454 0.0036455432668774 -1.07371510527355 0.290511937860794 0.999947530744412 -0.00216754517945312 0.00752392464074167 -0.288087040068951 0.775029032893445 0.959649348707718
"CN_microglia542" "cg00014900" 0.00522429295645187 0.00423857537019035 1.23255870196246 0.226195717767644 0.999947530744412 -0.0162226286679928 0.00874786536184283 -1.85446711820166 0.0723627412506262 0.598474459551712
"CN_microglia543" "cg00014931" -0.00218791493946117 0.0040487732892221 -0.540389590418766 0.592450986020595 0.999947530744412 0.000511698960900683 0.00835613868372705 0.0612362934924929 0.951529583910828 0.992085259970772
"CN_microglia544" "cg00014986" 0.000183552871978561 0.00154316987119958 0.118945344517306 0.906018667812936 0.999947530744412 -0.00606633664623617 0.00318490084160048 -1.90471758712203 0.0653049536560897 0.587464370706724
"CN_microglia545" "cg00014991" -0.00989272632044957 0.0104157297821549 -0.949787151486842 0.348923321783743 0.999947530744412 0.0181236635885002 0.0214967043928101 0.843090329444263 0.40507025024896 0.848090970246798
"CN_microglia546" "cg00014996" 0.00210769925620269 0.00215807887338158 0.976655340173018 0.335638036291415 0.999947530744412 0.00116527533469839 0.00445399262151888 0.26162489112993 0.795189102414021 0.963961277650761
"CN_microglia547" "cg00014998" -0.00154558626466019 0.00360987013752645 -0.428155641554256 0.671237934263979 0.999947530744412 0.00707378787833846 0.00745029996609456 0.949463499527595 0.349085455029978 0.823379199655562
"CN_microglia548" "cg00015002" -0.000776891703840691 0.00286439508666863 -0.271223654675458 0.787858991082339 0.999947530744412 0.00761855246814602 0.00591173693348192 1.28871642190256 0.206196922770824 0.739400473799868
"CN_microglia549" "cg00015024" -0.000902999271235253 0.00117079473556847 -0.771270354915638 0.445874020883106 0.999947530744412 0.00222262295462098 0.00241636725045363 0.919820012543095 0.364147100688086 0.830392963855996
"CN_microglia550" "cg00015058" 0.00247957168348706 0.0016887746559164 1.46826675471485 0.151223269770955 0.999947530744412 -0.00195961576017952 0.00348541007913837 -0.562233916722924 0.577644913913826 0.909660936250864
"CN_microglia551" "cg00015081" 0.000491663366359807 0.00344023145894307 0.142915781169811 0.887200315616101 0.999947530744412 0.00473920471607441 0.0071001879140959 0.667475956046986 0.5089735725236 0.886720746955703
"CN_microglia552" "cg00015121" 0.00108719037984764 0.00298363387798182 0.364384647818462 0.71782732809249 0.999947530744412 0.00473968526776328 0.00615783020804128 0.769700545100108 0.44679243585236 0.864606602537245
"CN_microglia553" "cg00015159" 0.00467504948465929 0.00648547416998783 0.720849295228642 0.475929773526696 0.999947530744412 -0.0143261864752187 0.0133851706981006 -1.07030285966033 0.292022531202517 0.793571773632793
"CN_microglia554" "cg00015189" -0.0156515525963887 0.0070239765013107 -2.22830366722725 0.032579673201843 0.999212486071704 -0.0045728272369666 0.0144965690996912 -0.315442033595659 0.754354149493142 0.9550531233088
"CN_microglia555" "cg00015193" 0.000336687115074689 0.00488541224734423 0.0689168279008014 0.945459552658879 0.999947530744412 0.0208461657141135 0.0100828521010695 2.06748700716361 0.0463670335928855 0.550192420278417
"CN_microglia556" "cg00015219" -0.00355746293871127 0.00166946224691869 -2.13090349618702 0.0404112502170006 0.999947530744412 0.00217798777523671 0.0034455517921033 0.632115813852613 0.531539131362169 0.894695697790896
"CN_microglia557" "cg00015286" -0.00415870840481473 0.00598366190782186 -0.695010591988571 0.491771500118901 0.999947530744412 -0.0297560569383947 0.0123494958019497 -2.40949569242307 0.0215363649361037 0.477184726061922
"CN_microglia558" "cg00015289" 1.98799619530149e-05 0.00368826222269492 0.00539006197300396 0.995730875960205 0.999961449963246 0.00255210078044344 0.00761209097995991 0.335269348088754 0.73948182363346 0.951640071793963
"CN_microglia559" "cg00015319" -0.00237120646569687 0.0042639312368589 -0.55610804536418 0.581778635008415 0.999947530744412 0.00795267416298739 0.0088001965553163 0.903692788336994 0.372516954827163 0.834044856765711
"CN_microglia560" "cg00015343" 0.00346541462884767 0.00330924065251398 1.04719329681117 0.302398120773753 0.999947530744412 0.00351156015897758 0.0068298400169369 0.514149694615025 0.610473180986647 0.918954123106123
"CN_microglia561" "cg00015373" -0.00601689366220657 0.00642921535347007 -0.935867494150596 0.355941495846156 0.999947530744412 0.00218484007800886 0.013269059856761 0.164656735412615 0.870189214653672 0.978246740932616
"CN_microglia562" "cg00015383" 0.00132430028930904 0.00885851914991653 0.149494544956932 0.882046677288592 0.999947530744412 0.025928142714488 0.0182828252562832 1.41816936666161 0.165242455350813 0.706230467629644
"CN_microglia563" "cg00015530" 0.00324482894939055 0.00317557037644688 1.0218098057147 0.314086741144994 0.999947530744412 -0.00404528607636718 0.00655396204479108 -0.617227571463017 0.541196498896193 0.897828247246475
"CN_microglia564" "cg00015572" 0.00224652395562402 0.0026375751300422 0.85173837515979 0.400318929631376 0.999947530744412 -0.00845860085835409 0.00544361020016919 -1.55385866131473 0.129478247252531 0.672468153635141
"CN_microglia565" "cg00015603" 0.000144156128096078 0.00564219930815462 0.0255496341449212 0.97976593093685 0.999947530744412 -0.0141607204590533 0.0116447616431562 -1.21605927995751 0.232338032319677 0.757936393336727
"CN_microglia566" "cg00015629" -0.00350656318203293 0.0029940381309685 -1.1711818716546 0.249668446627491 0.999947530744412 0.00663032246620972 0.00617930322582885 1.07298868883722 0.290833059797416 0.79300975749107
"CN_microglia567" "cg00015639" 0.0038308290924556 0.00330305190523742 1.15978470891763 0.254216398350125 0.999947530744412 -0.00567096033000685 0.0068170672517492 -0.831876835093821 0.411283242824278 0.850736578914945
"CN_microglia568" "cg00015664" -0.00959150338704528 0.00599541030973783 -1.59980766812017 0.118893834835217 0.999947530744412 0.00930435890249358 0.0123737429673771 0.751943767300172 0.45725903429179 0.868681077940263
"CN_microglia569" "cg00015699" -0.00587997765550287 0.00613337024766412 -0.958686239061183 0.344484908704965 0.999947530744412 -0.00506984559515984 0.0126584742407184 -0.400510006083647 0.691286547274553 0.940543026724228
"CN_microglia570" "cg00015770" 0.00230255674159709 0.00218177275323345 1.05536048068463 0.29870235860478 0.999947530744412 -0.00290344826280708 0.00450289369151083 -0.644796093738759 0.523386496384883 0.891754500093106
"CN_microglia571" "cg00015791" 0.00103948964900956 0.00175196834880316 0.593326728601963 0.556889214673372 0.999947530744412 0.00411316716899492 0.00361583359855457 1.13754326820769 0.263264453738693 0.777213606359829
"CN_microglia572" "cg00015798" 0.00655940123899157 0.0036207608376112 1.8116085356577 0.0788882246780785 0.999947530744412 -0.00561090823099033 0.00747277694708861 -0.750846475241889 0.457910512311328 0.868858341117627
"CN_microglia573" "cg00015801" -0.00976089161084643 0.00616355087179322 -1.58364744834281 0.122532692496966 0.999947530744412 0.0162403344170362 0.0127207631027438 1.27667925940176 0.210366686462533 0.742297589900634
"CN_microglia574" "cg00015838" 0.0055699861929028 0.0094897526466615 0.586947457989048 0.561116537454443 0.999947530744412 0.00374530329656065 0.0195856086585192 0.19122731194425 0.849484896685193 0.974393137775674
"CN_microglia575" "cg00015930" -0.00072172431686702 0.00114417023998268 -0.630784031647198 0.532399272034553 0.999947530744412 -0.00404380110324017 0.00236141777277075 -1.71244628962685 0.0959220280257152 0.633405092729309
"CN_microglia576" "cg00015991" 0.00500124766317503 0.00198610103621673 2.51812348514846 0.0166720574343399 0.985028207453996 0.00564449799397293 0.00409905285205775 1.37702493666052 0.177504017828303 0.716085826672452
"CN_microglia577" "cg00016012" 0.00518716624696991 0.00328959807466086 1.57683891139335 0.124092775611885 0.999947530744412 -0.0110437210639631 0.0067893003045545 -1.62663611396811 0.113048504214251 0.65415369923429
"CN_microglia578" "cg00016048" -0.000135397328778762 0.00451328747111149 -0.0299997129908983 0.976242692157269 0.999947530744412 -0.00987948799215229 0.009314835218986 -1.06061865399566 0.29633969577174 0.796199373984617
"CN_microglia579" "cg00016066" 0.00253543868523774 0.00115162080812824 2.20162632295492 0.0345772773639198 0.999947530744412 -0.00104845250140878 0.00237679477124645 -0.441120333186759 0.661918362861857 0.932931311748555
"CN_microglia580" "cg00016127" 0.00460107410203945 0.00392480260737 1.1723071354976 0.249222659381202 0.999947530744412 -0.00922929280645619 0.0081002794057996 -1.13937956261709 0.262508745515964 0.776713737559609
"CN_microglia581" "cg00016156" 0.000758978245015199 0.00138393072628282 0.548422136022504 0.586985407045116 0.999947530744412 0.00145005037451953 0.00285625206732982 0.507675912467738 0.614958342295358 0.920319383820168
"CN_microglia582" "cg00016223" 0.000320417903006064 0.00102845167083797 0.311553680247311 0.757282177503889 0.999947530744412 0.0010464294834572 0.00212258977649105 0.492996571945758 0.625184138925552 0.923292949374977
"CN_microglia583" "cg00016226" 0.00594285952677501 0.00522500948468124 1.13738731847251 0.263328705440682 0.999947530744412 -0.0342332461044225 0.0107837363959132 -3.17452549353821 0.0031819500641942 0.348782217018661
"CN_microglia584" "cg00016238" 0.000376084545022942 0.00180138071451106 0.208775714091632 0.835869100529864 0.999947530744412 0.00242983245077839 0.00371781426060978 0.653564777703516 0.517788213834528 0.890078865525136
"CN_microglia585" "cg00016255" 0.000479580236578594 0.00652693918956789 0.0734770499080357 0.941857087654256 0.999947530744412 0.00429937236127891 0.0134707490768794 0.319163569653166 0.751555188773028 0.954320103468277
"CN_microglia586" "cg00016324" 0.00131214461061714 0.00639360286073782 0.205227731405531 0.838617982636261 0.999947530744412 -0.00143679029587646 0.0131955603281665 -0.108884371723841 0.913934291514174 0.986046024901889
"CN_microglia587" "cg00016360" -0.00622634156741126 0.00691383360041923 -0.900562832034852 0.37415569047877 0.999947530744412 -0.00165311408158559 0.0142692485536564 -0.115851516312819 0.908451784798881 0.984956421002821
"CN_microglia588" "cg00016406" -0.000670723823804466 0.00077872479103216 -0.86131048032445 0.395100901824081 0.999947530744412 -0.00110802042150247 0.00160718614886224 -0.689416358078286 0.495239881434638 0.882056665790924
"CN_microglia589" "cg00016418" 0.00221398638307529 0.00724297125247654 0.305673777500949 0.761716799382587 0.999947530744412 -0.0382053285002058 0.0149485456320947 -2.55578900051511 0.0152358741754998 0.450134035917515
"CN_microglia590" "cg00016439" -0.00893740007948348 0.00527557731191636 -1.69410844559057 0.0993877081356745 0.999947530744412 0.0146910174146612 0.0108881017794817 1.34927260161601 0.186166595388056 0.723736593635497
"CN_microglia591" "cg00016481" -0.0123111373398051 0.00975279045733307 -1.26231947601709 0.215424018418593 0.999947530744412 0.042246368723525 0.0201284843070241 2.09883506771459 0.0433326813560603 0.543341482514312
"CN_microglia592" "cg00016498" 0.000670039392487468 0.000916501533123404 0.731083766116569 0.469736689524426 0.999947530744412 -0.000765235813487855 0.00189153932995322 -0.404557178045451 0.688336936695154 0.939871623202749
"CN_microglia593" "cg00016538" -0.00792685186274378 0.006166845759773 -1.28539810650876 0.207340104013961 0.999947530744412 0.00757436209221411 0.0127275633207208 0.595114862236264 0.555707195041172 0.902723300639109
"CN_microglia594" "cg00016563" 0.00658932935194476 0.00417169711531239 1.57953206328387 0.123473751977991 0.999947530744412 -0.0112132814947875 0.0086098373882407 -1.30238017155848 0.201540022559757 0.735877964992111
"CN_microglia595" "cg00016576" 0.0120724970963947 0.00718650007054251 1.67988547664251 0.102147030069363 0.999947530744412 -0.0234667140618345 0.014831996496303 -1.58216825817642 0.122870260889591 0.665232240769028
"CN_microglia596" "cg00016593" 0.00106087890345449 0.00312337353561346 0.339658030446278 0.73620338453775 0.999947530744412 -0.00624068210780368 0.0064462345901525 -0.968112782823196 0.339824645400222 0.819013191995109
"CN_microglia597" "cg00016625" -6.09621149509813e-05 0.00866129669483391 -0.00703845129648341 0.994425311588747 0.999961449963246 0.00235969752016085 0.0178757838962242 0.13200526107609 0.895758228749799 0.982893164159195
"CN_microglia598" "cg00016718" -0.000958486223333316 0.00427971579655502 -0.223960250843024 0.824128587095413 0.999947530744412 0.0184838686025569 0.00883277382266624 2.0926459766381 0.0439174968128164 0.544703639681465
"CN_microglia599" "cg00016778" 0.00635316444964358 0.00414998723640304 1.53088770825959 0.135049460558954 0.999947530744412 -0.0101231062376647 0.00856503103678198 -1.18191121482125 0.24544151863687 0.766574737258028
"CN_microglia600" "cg00016783" 0.00767939534049903 0.00616391971902247 1.24586232309283 0.22133190406081 0.999947530744412 -0.00159820766840152 0.0127215243551974 -0.125630201521295 0.900764590918601 0.983677512129788
"CN_microglia601" "cg00016802" 0.00337351895074498 0.00377581043722343 0.893455592337872 0.37789405944434 0.999947530744412 -0.00532887433380807 0.00779277904764214 -0.683822074413932 0.498721900650619 0.883412158948753
"CN_microglia602" "cg00016841" -0.000285876361847809 0.001285492688719 -0.222386610485265 0.825343450226319 0.999947530744412 0.000234769497705071 0.00265308882876893 0.088489120740826 0.930007103624042 0.988801712722707
"CN_microglia603" "cg00016892" 0.00412672487180436 0.00411796023549274 1.00212839265326 0.32336073656771 0.999947530744412 -0.0246051512685763 0.00849893149449773 -2.89508761007262 0.00657832108229306 0.38814138862029
"CN_microglia604" "cg00016913" 0.00385015126225875 0.00427726383470697 0.900143505532087 0.374375588494895 0.999947530744412 -0.0114426230361909 0.00882771329401081 -1.29621597973216 0.203630901207762 0.737463953961697
"CN_microglia605" "cg00016968" -0.00628732731861519 0.00452066476955006 -1.39079707059123 0.17332320607663 0.999947530744412 0.000753790321927759 0.00933006099836656 0.0807915748953546 0.936081416294609 0.989814290399519
"CN_microglia606" "cg00017002" -0.000260875044709674 0.00225012622225141 -0.115937960337465 0.908383789273347 0.999947530744412 0.00376822275057067 0.00464396631421075 0.811423360035953 0.422766923587174 0.855298429398916
"CN_microglia607" "cg00017033" -0.000279813923338441 0.00157945083512385 -0.177158995465978 0.860434683943988 0.999947530744412 0.00449653753576133 0.00325978000733135 1.37939907774404 0.176777753770013 0.715457009406962
"CN_microglia608" "cg00017059" -0.00959046454434142 0.00544168082889266 -1.76240849948802 0.086989074129633 0.999947530744412 0.0315387866753839 0.0112309177201528 2.80821099942621 0.00819466410496352 0.401337199179959
"CN_microglia609" "cg00017121" -0.00203094153917814 0.0044594913514504 -0.45541999728682 0.651702289815884 0.999947530744412 0.0030538360223606 0.00920380706195595 0.331801394988349 0.742075964600552 0.952237068307031
"CN_microglia610" "cg00017157" -0.0327933772927415 0.0514390885243437 -0.637518630938064 0.528057247870285 0.999947530744412 -0.234140518495641 0.106163552950261 -2.20546988103666 0.0342828897969473 0.519577483593121
"CN_microglia611" "cg00017188" 0.00104854485292585 0.00226378496946886 0.463182178107607 0.646185078609555 0.999947530744412 -0.0022058671564886 0.00467215618255897 -0.472130440485497 0.639849972286203 0.927055476637495
"CN_microglia612" "cg00017203" 0.000224204545793501 0.00400819413325772 0.0559365485651454 0.955719780646143 0.999947530744412 0.00983032394860628 0.00827238861162261 1.18832956357911 0.242938140123669 0.765051069394981
"CN_microglia613" "cg00017221" 0.00106218593818807 0.00183374183400559 0.579245081554281 0.566242163362154 0.999947530744412 0.00862940260021597 0.00378460337996521 2.28013393580368 0.0289914399259837 0.504140482431002
"CN_microglia614" "cg00017271" 0.00825030142636033 0.00495268015008994 1.66582560882929 0.104937001951869 0.999947530744412 -0.0157856313612512 0.0102216842569234 -1.54432781961145 0.131766754540215 0.674692436122359
"CN_microglia615" "cg00017362" 0.00256764015862404 0.00568076483549854 0.451988461585157 0.654147748660101 0.999947530744412 -0.00540218860044176 0.011724355849074 -0.46076634571514 0.647900047881352 0.929220850731155
"CN_microglia616" "cg00017363" 0.000296036594671959 0.00183299641128596 0.161504186723569 0.872652224732004 0.999947530744412 -0.00164466412650214 0.00378306492493739 -0.434743827857873 0.666495347167644 0.934148469199762
"CN_microglia617" "cg00017389" 0.000154304429499116 0.00462324745152644 0.0333757669510357 0.973570104877755 0.999947530744412 -0.0206488413837291 0.00954177824107433 -2.16404540768328 0.0375766178041138 0.52883855833804
"CN_microglia618" "cg00017429" -0.00641861716071245 0.00414249193182938 -1.5494579751367 0.130530885467903 0.999947530744412 -0.011878961312435 0.00854956170816805 -1.38942342518987 0.173736722320311 0.713279128179995
"CN_microglia619" "cg00017437" 0.000538861795925121 0.00354123802680328 0.152167629469279 0.879954126345851 0.999947530744412 -0.0148358541769087 0.00730865226334796 -2.02990286612878 0.0502499913084589 0.558893263376322
"CN_microglia620" "cg00017441" -0.00743116674163762 0.00146850950326053 -5.06034637510906 1.43460744688208e-05 0.342465692229391 0.0115098227558075 0.0030308116041671 3.79760415988327 0.000576066499161948 0.273261778126815
"CN_microglia621" "cg00017461" 0.00506486128694101 0.00276576239181129 1.83127129862521 0.0758347865921216 0.999947530744412 -0.00500379231185553 0.00570817194771902 -0.876601538581023 0.386854892494758 0.840460137048924
"CN_microglia622" "cg00017475" -0.00295892972309712 0.00463330305218104 -0.638622099563346 0.527347605527145 0.999947530744412 0.00267231706701339 0.00956253168603556 0.279457067934829 0.781587104745121 0.960911131836929
"CN_microglia623" "cg00017489" -0.00698639606281068 0.0040946792590165 -1.70621326381709 0.097088506118592 0.999947530744412 -0.00846468917510333 0.00845088260308512 -1.00163374320372 0.323596196665652 0.810655674043783
"CN_microglia624" "cg00017507" 0.0021299377234188 0.00438499033090413 0.485733733186964 0.630271692420108 0.999947530744412 -0.0195671570026557 0.00905004669670625 -2.16210563971754 0.0377375274432214 0.529368139621144
"CN_microglia625" "cg00017546" 0.00654439253781769 0.00462657418084745 1.41452234029001 0.166301707905887 0.999947530744412 -0.0127195624763722 0.00954864417541648 -1.33208047579356 0.191694473153125 0.728244848576034
"CN_microglia626" "cg00017557" -0.0143095757801721 0.00704104467367842 -2.03230861943906 0.0499931710139078 0.999947530744412 0.0412659292724043 0.0145317955757605 2.83969926890778 0.00757009555106659 0.395779445290071
"CN_microglia627" "cg00017562" -0.0029609120407472 0.00333904260316827 -0.886754795502675 0.381440579283883 0.999947530744412 0.0116171072156473 0.00689134734642258 1.68575267384802 0.101001142587901 0.640008375698037
"CN_microglia628" "cg00017578" -0.0094523983745667 0.00453995268405208 -2.08204777282614 0.0449351083032401 0.999947530744412 -0.00649423483017152 0.00936986873196527 -0.693097738713933 0.492955919977831 0.88135853436775
"CN_microglia629" "cg00017595" 0.00366035199938604 0.00407591561290163 0.898044107635548 0.375477783728221 0.999947530744412 0.00405903963920147 0.00841215689088837 0.482520677140249 0.632528286281407 0.92521686293222
"CN_microglia630" "cg00017601" 0.00233737061817272 0.00477782122165574 0.489212657765103 0.627832430705937 0.999947530744412 0.00249800274765816 0.00986079829179085 0.253326624654492 0.801541371562998 0.965234413164884
"CN_microglia631" "cg00017630" -0.000686042734610364 0.00594891667803183 -0.115322296771072 0.908868075917818 0.999947530744412 0.0133846439501164 0.0122777861906716 1.0901512489512 0.283312681621501 0.78872515256698
"CN_microglia632" "cg00017639" -0.00622785260655379 0.00939622778551038 -0.662803493989105 0.511925031818194 0.999947530744412 0.0163937082791161 0.0193925855736665 0.845359594616273 0.403820097487894 0.847526097897391
"CN_microglia633" "cg00017709" -0.000665977127193386 0.00343344006652538 -0.193967890596486 0.847355276742543 0.999947530744412 -0.0169983271556117 0.00708617136813405 -2.39880272047214 0.022079132287181 0.479799614613248
"CN_microglia634" "cg00017826" 0.00901400742416009 0.00793535408442119 1.13593008305156 0.263929636612798 0.999947530744412 -0.0134513053069609 0.0163775332667846 -0.821326697240885 0.417182333371121 0.853038331240452
"CN_microglia635" "cg00017842" 0.00676748007552557 0.00578816187780821 1.16919329804373 0.250457667243309 0.999947530744412 -0.0106454523313966 0.0119460093020225 -0.891130423746972 0.379122286667297 0.837052200766999
"CN_microglia636" "cg00017851" 0.00203562656033177 0.00487357840386328 0.417686223888002 0.678802623904007 0.999947530744412 -0.00258952529686408 0.0100584285954236 -0.257448295456636 0.798384516408112 0.964645994967249
"CN_microglia637" "cg00017853" -0.00102262311695886 0.00532347555016764 -0.192096893715733 0.848809046168578 0.999947530744412 -0.0222549048267394 0.0109869574804415 -2.02557485694804 0.0507149257802933 0.559900589596848
"CN_microglia638" "cg00017887" 0.0067311524670434 0.00560022322665533 1.20194360021315 0.237690364620026 0.999947530744412 0.00370157434669307 0.0115581284993985 0.320257241203513 0.750733287054924 0.954142508824156
"CN_microglia639" "cg00017931" -0.00412982793455104 0.00539179650894903 -0.765946550040707 0.448993259328176 0.999947530744412 0.00717533505075735 0.0111279630062641 0.644802202048862 0.523382585328162 0.89175399837343
"CN_microglia640" "cg00017970" -0.00231190302091091 0.00238000774607299 -0.971384662392612 0.338217019366066 0.999947530744412 0.00681348623650652 0.00491202479710876 1.38710338769401 0.174436884093352 0.713591433094926
"CN_microglia641" "cg00018010" -0.00904615477010818 0.00455252605123543 -1.98706271382089 0.0550204257606756 0.999947530744412 0.0134146289348802 0.0093958185178387 1.42772329088854 0.162492731122672 0.703808109966926
"CN_microglia642" "cg00018024" 0.00110098569740292 0.00113773084494263 0.967703127938342 0.340026287743257 0.999947530744412 0.00086493490250926 0.0023481277033719 0.368350878560488 0.714895219440508 0.946027365271612
"CN_microglia643" "cg00018034" -0.000868000362504135 0.00495464891951259 -0.175189075271457 0.861970223539073 0.999947530744412 0.00497648079722107 0.0102257475395913 0.486661809119921 0.629620554896572 0.92438931297429
"CN_microglia644" "cg00018044" 0.0112908652597588 0.00549712669280446 2.05395762017603 0.0477333329229101 0.999947530744412 0.00372008057425215 0.0113453507336089 0.327894717545573 0.745001954896583 0.952779879259866
"CN_microglia645" "cg00018049" 0.0113841649182923 0.00939337510628392 1.21193551726436 0.233892348207358 0.999947530744412 0.00274036675024942 0.0193866980167365 0.14135293941669 0.888425348113909 0.981585820682016
"CN_microglia646" "cg00018103" 0.00588975784792925 0.00443718639946606 1.32736317965772 0.193233092443509 0.999947530744412 -0.00188220823428039 0.0091577725574775 -0.205531227431886 0.838382761032373 0.972332851738377
"CN_microglia647" "cg00018107" -0.00262568567232156 0.0046925201438125 -0.559547022037564 0.579456244570739 0.999947530744412 0.0100636820341778 0.00968474802040939 1.03912688414504 0.30607935502127 0.80200998404363
"CN_microglia648" "cg00018128" -0.00358752315083338 0.00728062746563205 -0.492749171382296 0.625357136196065 0.999947530744412 -0.00261693944871704 0.0150262631324222 -0.174157701462745 0.862774390303484 0.97688176697316
"CN_microglia649" "cg00018179" -0.000892186009595139 0.00598525342732901 -0.149064032196426 0.882383773241235 0.999947530744412 -0.00421831246473157 0.0123527804901181 -0.341486879662932 0.734838670869353 0.950508906677438
"CN_microglia650" "cg00018181" 0.004409779656053 0.00546580763944666 0.806793789124169 0.425393202443242 0.999947530744412 0.0138293741582144 0.0112807123025074 1.22593093302632 0.228648370613766 0.755504432388981
"CN_microglia651" "cg00018216" -2.3837631407838e-05 0.00644248747748128 -0.00370006639378947 0.997069405861568 0.999982940688147 0.00273285501829851 0.0132964517853633 0.205532653553997 0.83838165576608 0.972332851738377
"CN_microglia652" "cg00018229" 0.00693740717959377 0.00411108405063568 1.68748852958165 0.100664180316121 0.999947530744412 -0.0111565341667049 0.00848473994802769 -1.31489406098985 0.197345701817339 0.732744191221293
"CN_microglia653" "cg00018232" 0.00215785936234643 0.00726017746273403 0.297218542304588 0.76810805651963 0.999947530744412 0.0191102687363871 0.0149840570003196 1.27537346767832 0.21082282839726 0.742630877451834
"CN_microglia654" "cg00018276" -0.00219514293989005 0.00896760455650888 -0.244785876323769 0.808093597775125 0.999947530744412 -0.00221455191507993 0.0185079632723541 -0.119654004197635 0.905461476761319 0.984411987940553
"CN_microglia655" "cg00018305" -0.000936956368601854 0.00331440514473354 -0.282692165769366 0.779126765075345 0.999947530744412 0.00384903776928795 0.00684049885361036 0.562683782522157 0.577341915785143 0.909554300514775
"CN_microglia656" "cg00018391" 0.00304586694944626 0.00360327308129233 0.845305609852319 0.403849809997816 0.999947530744412 -0.0070106979293946 0.00743668450460567 -0.942718213345309 0.352475874027982 0.824941740528351
"CN_microglia657" "cg00018443" 0.0045884814012503 0.00457613617624167 1.002697739869 0.323089863716023 0.999947530744412 -0.00670306352757234 0.0094445467287804 -0.709728451779064 0.48271192329259 0.877758856121558
"CN_microglia658" "cg00018446" 0.000426370886212873 0.00353416839910448 0.120642492961261 0.9046843484394 0.999947530744412 -0.00618952718945566 0.00729406147614574 -0.8485707461745 0.402055181442625 0.846868049232893
"CN_microglia659" "cg00018524" -0.00392318623145122 0.00262717795430295 -1.49330814268809 0.144579318496277 0.999947530744412 0.00733566099954787 0.00542215178889498 1.35290587301003 0.185014273012378 0.722814615694038
"CN_microglia660" "cg00018539" 0.000513923128787426 0.00481764271447051 0.106675226712803 0.915673593846481 0.999947530744412 -0.00660986904550964 0.00994298464622046 -0.66477715501876 0.510677190191945 0.887444990647297
"CN_microglia661" "cg00018557" 0.00118215662236536 0.00273504443068482 0.432225747085711 0.668306388406989 0.999947530744412 0.0068308057953153 0.00564477409238906 1.21011145592618 0.234582318180533 0.759194643094887
"CN_microglia662" "cg00018572" 0.00327790555019006 0.005475994550899 0.598595473337701 0.553410062957043 0.999947530744412 0.00410452826063645 0.011301736755786 0.36317677090958 0.718721138855753 0.946922343750644
"CN_microglia663" "cg00018606" 0.00562036685120832 0.00589736001941589 0.95303098890086 0.347301083915376 0.999947530744412 -0.0122759740883767 0.0121713799884248 -1.00859344626914 0.320294006620203 0.80924346181269
"CN_microglia664" "cg00018635" -0.000936498607435128 0.00255010067130663 -0.367239857615222 0.715716121224469 0.999947530744412 0.00756988634634477 0.00526307435479993 1.43830123536845 0.159490483247437 0.701015987351482
"CN_microglia665" "cg00018667" -0.00182559636225919 0.00434638666176808 -0.420026220473571 0.677108885858012 0.999947530744412 -0.00109842661292363 0.00897037377111666 -0.122450484333263 0.903263192281313 0.984126824140764
"CN_microglia666" "cg00018674" -0.00432526657337841 0.00704036257897977 -0.614352815619504 0.543071725382703 0.999947530744412 -0.00146244447256974 0.0145303878214877 -0.100647311726055 0.920421607835546 0.987138307062512
"CN_microglia667" "cg00018682" 0.0035406254203047 0.00465531141446317 0.760556084240604 0.452164695828942 0.999947530744412 0.0121053980440478 0.00960795406814837 1.25993504529532 0.216272571143143 0.746624792190606
"CN_microglia668" "cg00018696" 0.00499964668274304 0.0034065819267341 1.46764316557512 0.151391771021557 0.999947530744412 -0.0149227638424086 0.00703073967936039 -2.12250268435002 0.0411592096318848 0.537974507942911
"CN_microglia669" "cg00018739" -0.00447854095145615 0.00370891048108658 -1.20750850533985 0.235569516944781 0.999947530744412 0.0136911342156764 0.00765470628547911 1.78859040504902 0.0825948264364316 0.615023384906616
"CN_microglia670" "cg00018758" -0.0065198266906938 0.00836105366987257 -0.779785293591253 0.440911978135348 0.999947530744412 -0.000599793123521436 0.0172561215500816 -0.0347582810993005 0.972475752192391 0.99554647468215
"CN_microglia671" "cg00018767" -0.0066709527339263 0.00557600923697134 -1.1963668728694 0.239829816789664 0.999947530744412 0.00622687443025623 0.0115081539907185 0.541083690336287 0.591977738703439 0.913909189386096
"CN_microglia672" "cg00018783" 0.00062447372963185 0.00604960172092779 0.103225593756291 0.918390396629703 0.999947530744412 -0.0119074637954357 0.0124855869544375 -0.953696757620482 0.346968754977932 0.822440140303301
"CN_microglia673" "cg00018792" -0.00386121879041794 0.00457372922833338 -0.844216742543136 0.404449400199486 0.999947530744412 0.0033662598900111 0.00943957910301093 0.356611227394383 0.723586546643919 0.947978335069142
"CN_microglia674" "cg00018799" 0.0123701629462821 0.00562823003862892 2.1978779938596 0.0348665409568785 0.999947530744412 -0.00719158739118517 0.0116159308973652 -0.619114167837932 0.539967695469209 0.897416721373205
"CN_microglia675" "cg00018828" 0.00658452700408353 0.00534686250158934 1.2314749074109 0.226595437145701 0.999947530744412 -0.0202034595924423 0.0110352250902852 -1.83081535964575 0.0759044325569967 0.604549169551957
"CN_microglia676" "cg00018845" 0.00153470170524864 0.00187370072802268 0.819075150207263 0.418447998057276 0.999947530744412 -0.00436780313505237 0.00386707331251093 -1.12948547443397 0.266599093455632 0.778992200845426
"CN_microglia677" "cg00018850" -0.00326381594177703 0.00677157270298051 -0.481987875629019 0.632902829998988 0.999947530744412 0.00945355872115359 0.0139756406622405 0.676431152576444 0.503342962408396 0.8849490560162
"CN_microglia678" "cg00018896" 0.00634645063506219 0.0057992747994653 1.09435245862937 0.281492919789175 0.999947530744412 -0.0199865884139363 0.011968944919286 -1.66987053150618 0.10412794527761 0.643531142224293
"CN_microglia679" "cg00019082" 0.00309033687968129 0.00318113137099485 0.971458427608049 0.338180833994269 0.999947530744412 0.00517836264862017 0.00656543921042688 0.78873057576958 0.435734925185693 0.860135156868369
"CN_microglia680" "cg00019091" -0.0061892035057406 0.00563201519127743 -1.09893231739256 0.279518601574808 0.999947530744412 -0.015191478341982 0.0116237429575154 -1.30693515827961 0.200005518449959 0.734777427980501
"CN_microglia681" "cg00019093" 0.000801464252110323 0.00102710861160442 0.780311101528372 0.440606653236 0.999947530744412 -0.00285518760671506 0.00211981787784071 -1.34690231484575 0.186921332984334 0.72440145368063
"CN_microglia682" "cg00019118" -0.00379662658181894 0.00465729684113128 -0.815199612850256 0.420632080848884 0.999947530744412 -0.0153368096236332 0.00961205172919277 -1.59558126149631 0.119836862565298 0.661328795678611
"CN_microglia683" "cg00019137" -0.000317523269375766 0.0017730775987381 -0.179080300603734 0.858937570222531 0.999947530744412 -0.00339971656437657 0.00365940033034351 -0.929036524423507 0.359419400488486 0.82820368091976
"CN_microglia684" "cg00019141" 0.00194904820562636 0.00322883168207669 0.603638838297322 0.550090191062839 0.999947530744412 0.00691178018919692 0.00666388641558847 1.03719957966699 0.306963485150514 0.80250893600337
"CN_microglia685" "cg00019151" -0.000252994252728302 0.00581576314595172 -0.0435014711533444 0.965556272782091 0.999947530744412 -0.0144808166018475 0.0120029747105496 -1.2064356504159 0.235977301969489 0.760278600957544
"CN_microglia686" "cg00019196" 0.0142773278858946 0.0199152558385024 0.716904065992066 0.478329544130543 0.999947530744412 -0.0062110110064697 0.0411024840910282 -0.151110356072747 0.880781680029607 0.980139881984439
"CN_microglia687" "cg00019275" -0.0026658181647422 0.00457777016249723 -0.58233988822365 0.564179873377983 0.999947530744412 -0.014164575049848 0.00944791906276488 -1.49922696794386 0.143043572435894 0.686278419401445
"CN_microglia688" "cg00019301" 0.000351100725765708 0.00106209858199408 0.330572633951286 0.742995854325265 0.999947530744412 -0.00175138772892137 0.00219203260171615 -0.798978868995929 0.429848989933496 0.857773708064863
"CN_microglia689" "cg00019308" -0.00314312358457923 0.00548263957952685 -0.573286560056985 0.570223361409074 0.999947530744412 0.0105546562435971 0.011315451226023 0.93276494527445 0.357518364500564 0.827312426361414
"CN_microglia690" "cg00019351" 0.00844752428138967 0.0037750718586463 2.23771218077392 0.0319001731429843 0.999212486071704 -0.014584929195282 0.00779125471802956 -1.87196154189792 0.0698348532070917 0.594517358291472
"CN_microglia691" "cg00019366" -0.00447611154192748 0.00455785933803393 -0.982064431996772 0.333005111976756 0.999947530744412 0.00575101776841469 0.00940682572445286 0.611366462702188 0.545023321346667 0.899169870306216
"CN_microglia692" "cg00019377" 0.00209601392734453 0.00171313365177528 1.22349702556627 0.229554003887868 0.999947530744412 0.00235301291333882 0.00353568386160354 0.66550432828337 0.51021785594694 0.887276468836331
"CN_microglia693" "cg00019458" 0.00340594267023449 0.00386802575868656 0.880537742693583 0.384750087979483 0.999947530744412 -0.00359330821951957 0.0079830994138038 -0.45011442714922 0.655484906949933 0.931324272063298
"CN_microglia694" "cg00019463" 0.00147697429654538 0.00338318510589241 0.436563253359379 0.665188051014059 0.999947530744412 0.00579368078401825 0.00698245170032439 0.829748780610841 0.412468959552339 0.851209770535773
"CN_microglia695" "cg00019511" -0.00589664493988594 0.0053434793597919 -1.10352160883346 0.277550100868427 0.999947530744412 -0.00687606288201169 0.0110282427279679 -0.623495787282032 0.537119437942607 0.896500029490365
"CN_microglia696" "cg00019553" -0.00618502217743873 0.00520745336878344 -1.18772492798791 0.243173166099863 0.999947530744412 0.0185009111344156 0.0107475028681975 1.72141485899583 0.0942641847912526 0.631110901146823
"CN_microglia697" "cg00019576" 0.000496058906412138 0.000905648557072041 0.547738858013416 0.587449378919857 0.999947530744412 -0.00108888401240533 0.00186914020643158 -0.582558766142076 0.564034162593751 0.905165789153701
"CN_microglia698" "cg00019607" 0.00676067311219941 0.00399133789360487 1.69383632566707 0.0994399120394927 0.999947530744412 0.000517216582751517 0.00823759953696628 0.0627872938506544 0.950303558446809 0.991917348003279
"CN_microglia699" "cg00019654" -0.00376950436202872 0.00930945693537505 -0.404911305589154 0.688079080385524 0.999947530744412 -0.0198606846787554 0.0192135018844499 -1.03368375001068 0.308580881829343 0.803445344607269
"CN_microglia700" "cg00019678" -0.00536865429939739 0.0047974721825277 -1.11905897421353 0.270958902578012 0.999947530744412 0.0222564004587633 0.00990135530562805 2.24781353378082 0.0311847841665217 0.51067684465665
"CN_microglia701" "cg00019746" -0.00423666932176471 0.00623903400473075 -0.679058539920162 0.501697526478838 0.999947530744412 0.0130938818381288 0.0128765504195558 1.01687807770651 0.316393271209834 0.807168859230611
"CN_microglia702" "cg00019759" 0.00541302573831456 0.00401178694664433 1.34928046037995 0.186164096949333 0.999947530744412 -0.00952803039807178 0.00827980370868506 -1.15075558954102 0.257861926877216 0.774051418686581
"CN_microglia703" "cg00019809" -0.000155560016364124 0.00109300068508753 -0.142323804995297 0.887664302805551 0.999947530744412 -0.00444278774245428 0.00225581050198908 -1.96948623944113 0.0570889835496693 0.573066184544686
"CN_microglia704" "cg00019826" -0.00461444244721565 0.00394237757616664 -1.17047196978593 0.249949982305694 0.999947530744412 -0.0084251095360744 0.00813655184343344 -1.03546437092684 0.3077610035803 0.803004445851584
"CN_microglia705" "cg00019838" -0.00720227076652444 0.0110135464944367 -0.653946553016557 0.517545210125917 0.999947530744412 0.0290743005790679 0.0227305199212256 1.27908647403699 0.209527748962569 0.741742125716958
"CN_microglia706" "cg00019841" -0.00791891649989896 0.00480866191418163 -1.64680250789614 0.108812138253258 0.999947530744412 0.0114865273127809 0.00992444944868186 1.15739692888521 0.255176807742308 0.77244432781837
"CN_microglia707" "cg00019877" 0.00976044724336494 0.00691440090313721 1.41161141508824 0.167150986414334 0.999947530744412 0.00349036077261954 0.0142704193922903 0.244587119458116 0.80824624811678 0.966507948180639
"CN_microglia708" "cg00019880" 0.00119590790926092 0.00151708847951788 0.788291471068963 0.435988198021063 0.999947530744412 0.000529474618056212 0.00313107225936372 0.169103289287808 0.866717470226829 0.977573236266583
"CN_microglia709" "cg00019891" 0.0127605389131229 0.00739393398699096 1.72581185273956 0.0934602033104881 0.999947530744412 0.000984730665060114 0.0152601129774521 0.0645297100037938 0.94892637049102 0.991728980608563
"CN_microglia710" "cg00019997" 0.00125746193201846 0.00623186721878705 0.201779320366073 0.841291692418039 0.999947530744412 -0.0136221616567895 0.0128617591104397 -1.05912119328472 0.297011218077322 0.796611226054725
"CN_microglia711" "cg00020049" 0.0011957587379744 0.00557293359725924 0.214565402064448 0.831387913923519 0.999947530744412 0.00635967201218707 0.0115018062724988 0.552928110725815 0.583930126759871 0.911584826485099
"CN_microglia712" "cg00020052" -0.000428047466354624 0.00128053610293345 -0.334272079775067 0.74022749697085 0.999947530744412 0.00324328896585157 0.00264285908379108 1.2271895182543 0.228181106893155 0.75517508937051
"CN_microglia713" "cg00020063" -0.0102402865522059 0.004037712317473 -2.53616051542146 0.0159694799412872 0.983331225267896 0.0179286880471694 0.00833331028428117 2.15144851632222 0.0386325348550444 0.531839679040884
"CN_microglia714" "cg00020133" -0.00603799264794212 0.00725423312327961 -0.832340585880202 0.411025129293579 0.999947530744412 0.00505739381475656 0.01497178866092 0.337794897409793 0.73759457587381 0.951184390671757
"CN_microglia715" "cg00020172" 0.00118697908731885 0.00717163485794184 0.165510251265009 0.869522608487381 0.999947530744412 0.00957761438303787 0.0148013166411516 0.647078541405534 0.521926171793346 0.891296087654865
"CN_microglia716" "cg00020175" 0.000673212258687736 0.00310734347849813 0.216652025547276 0.829774273209789 0.999947530744412 -0.0238109117446764 0.0064131506482286 -3.71282588710952 0.00073132171187546 0.285648550399604
"CN_microglia717" "cg00020191" 0.00135217452417172 0.00320810174823759 0.421487418506769 0.676052104167732 0.999947530744412 -0.000540599871124542 0.00662110254262499 -0.0816480137022946 0.935405381466287 0.989682253653099
"CN_microglia718" "cg00020229" 0.000125583441689067 0.00567069582258792 0.0221460373855417 0.982460925779803 0.999947530744412 -0.00206296369886298 0.0117035747229702 -0.176267828222952 0.861129274939506 0.976584180184509
"CN_microglia719" "cg00020297" -0.000382010301191737 0.000740207241931191 -0.516085603533244 0.609134896543929 0.999947530744412 0.000324147117173169 0.00152769096376462 0.21218107906745 0.833232682493408 0.971369298140531
"CN_microglia720" "cg00020340" 0.00123278592342853 0.00141765443033212 0.869595507234947 0.390619338770114 0.999947530744412 -0.00457463596423496 0.00292585338304567 -1.56352194226253 0.127190959483469 0.670102795021945
"CN_microglia721" "cg00020348" 0.00379638471135396 0.00338466577206422 1.12164242114773 0.26987391391812 0.999947530744412 -0.0134805149356632 0.00698550760170292 -1.92978316026411 0.0620116627224575 0.582283076438368
"CN_microglia722" "cg00020383" 0.00627593911867027 0.00606740484655394 1.03436959909388 0.308264907469887 0.999947530744412 -0.0209947771411701 0.0125223302779355 -1.67658707885729 0.102795952232547 0.642061711793278
"CN_microglia723" "cg00020390" -0.00131974261202732 0.00530355491105897 -0.248841132817422 0.804980731878982 0.999947530744412 0.0194775688521595 0.0109458438859849 1.77944880769757 0.0841072796530816 0.617182276384514
"CN_microglia724" "cg00020405" -0.00268046338114723 0.00359881853708431 -0.744817598755309 0.461499635255781 0.999947530744412 0.0124825907795969 0.00742749090780087 1.68059320900505 0.102008236385298 0.641161788970321
"CN_microglia725" "cg00020419" -0.00436879298132396 0.00402099856308087 -1.08649453930086 0.284903355165891 0.999947530744412 -0.000648740458035419 0.00829881528057276 -0.0781726591208866 0.938148968864143 0.99013069647971
"CN_microglia726" "cg00020438" 0.0149646333214324 0.0223454459211416 0.669694996208333 0.50757513743597 0.999947530744412 -0.010007424261622 0.0461180786693686 -0.216995689117225 0.829508580874608 0.970617938276225
"CN_microglia727" "cg00020446" 0.00528266381460636 0.00460367157713779 1.14748928677721 0.259189990195394 0.999947530744412 0.00421897124188062 0.00950137619592108 0.444037911444009 0.659828536431134 0.93244705406793
"CN_microglia728" "cg00020450" 0.00320069369125891 0.00373352931555929 0.857283663990582 0.397290780991243 0.999947530744412 0.00887128345839496 0.00770551634086882 1.1512899416413 0.257645131855137 0.773924891633785
"CN_microglia729" "cg00020474" -0.00362219772999622 0.00338898782882331 -1.06881402735928 0.292683358331046 0.999947530744412 0.00806144881834415 0.0069944277617361 1.15255301690945 0.257133207555315 0.773618787059722
"CN_microglia730" "cg00020617" 0.00336770176989537 0.00383808904494413 0.877442323630193 0.386404684607516 0.999947530744412 0.000302384902222037 0.00792131395092481 0.0381735787895054 0.969772551527923 0.995079910479523
"CN_microglia731" "cg00020622" -0.00117532987198485 0.00120524326606955 -0.975180617119522 0.336358293655891 0.999947530744412 -0.00345821900136916 0.0024874645131934 -1.3902586280234 0.17348520483741 0.713075016681594
"CN_microglia732" "cg00020649" 0.000719346978841913 0.00203554546614481 0.353392734677801 0.725975900371644 0.999947530744412 -0.000326312327597681 0.00420109969047092 -0.077673074109104 0.938543425625518 0.990189543126034
"CN_microglia733" "cg00020720" 0.00118609161846456 0.00119108444309037 0.995808169055702 0.326378031661392 0.999947530744412 0.00215997217811608 0.00245824255385889 0.878665197104091 0.385750479696464 0.840174882897787
"CN_microglia734" "cg00020778" 0.0035086791068697 0.00350300824260599 1.00161885552958 0.323603285216709 0.999947530744412 0.00966191369308324 0.00722975098738577 1.33641030098284 0.190290534218737 0.72710844204707
"CN_microglia735" "cg00020794" 0.00546751280558432 0.00271042487753755 2.01721613865632 0.0516235191829639 0.999947530744412 -0.00560785459828948 0.00559396255374905 -1.00248339963075 0.323191820168723 0.810411979426669
"CN_microglia736" "cg00020799" -0.00368214663205973 0.00566208376048976 -0.650316524413483 0.519858250451696 0.999947530744412 0.0126050020970326 0.0116858005528439 1.0786596981552 0.288332736971474 0.791689106522622
"CN_microglia737" "cg00020807" -0.000341465455646344 0.000956789245151223 -0.35688680383565 0.723382093756702 0.999947530744412 0.00233690243757319 0.0019746878998795 1.18342875231868 0.244847926800609 0.766167442192532
"CN_microglia738" "cg00020864" 0.00238699699569332 0.00405304351334102 0.588939395256003 0.559794808783388 0.999947530744412 9.79088049972958e-06 0.00836495186796815 0.00117046465470073 0.999072945255044 0.999830110042194
"CN_microglia739" "cg00020893" -0.00230707596533433 0.00244410457788626 -0.943935045254716 0.351862647082082 0.999947530744412 0.00289037038758196 0.00504431227718206 0.572995926651201 0.570417904719265 0.90723603529087
"CN_microglia740" "cg00020967" 0.00938217627924534 0.00877664105791386 1.06899395991425 0.292603438513797 0.999947530744412 0.0184061877177321 0.0181138395801145 1.0161394902679 0.31673969997868 0.807413732326861
"CN_microglia741" "cg00020991" 0.0170502186178874 0.00705022221716356 2.41839449774777 0.0210939471157658 0.987077809311725 -0.000602647107245609 0.0145507368255316 -0.0414169477787661 0.967205767371952 0.994711546020561
"CN_microglia742" "cg00021022" -0.000546287969942908 0.0062083932581686 -0.0879918438195161 0.930399391745367 0.999947530744412 -0.0192875175951912 0.0128133119249907 -1.50527183823359 0.141488645093365 0.684963021080324
"CN_microglia743" "cg00021023" -0.0031608182624523 0.00389981003697126 -0.810505699633286 0.423286707470642 0.999947530744412 -0.00324229937612832 0.00804869800832537 -0.402835262644289 0.68959128026642 0.940142356559468
"CN_microglia744" "cg00021028" 0.00114043802785256 0.00112044637773993 1.01784257641401 0.315941271696364 0.999947530744412 0.00241494537241145 0.0023124548230443 1.0443211034204 0.303705349375287 0.800585476653701
"CN_microglia745" "cg00021030" -0.00195673219034708 0.00506924938040135 -0.386000380630744 0.701901280196426 0.999947530744412 0.0100914235056759 0.0104622679066256 0.964554109657728 0.341578987317825 0.819767702359286
"CN_microglia746" "cg00021044" -0.00313632727654958 0.0060412690150189 -0.51915040842454 0.607019004296011 0.999947530744412 -0.00817935059402615 0.0124683893389596 -0.656006992696995 0.516234785225462 0.889466352702302
"CN_microglia747" "cg00021101" 0.0024335263336782 0.00553065720256246 0.440006719734989 0.662716758053459 0.999947530744412 -0.0126964849586201 0.011414553321568 -1.1123067719724 0.273809406822922 0.783261081719561
"CN_microglia748" "cg00021108" -0.000241677372414655 0.00151485757582282 -0.159538016161938 0.87418900111069 0.999947530744412 0.00183294545510023 0.00312646796583222 0.586267147187075 0.561568311565964 0.904366771310863
"CN_microglia749" "cg00021123" -0.00366021437667628 0.00605374343749127 -0.6046200032212 0.54944551692171 0.999947530744412 -0.00201463017559112 0.0124941349158868 -0.161246071789207 0.872853941167214 0.978657491992442
"CN_microglia750" "cg00021152" 0.00196951251882738 0.00408577666647666 0.482041158780658 0.632865369090453 0.999947530744412 -0.00572138176669497 0.0084325088161147 -0.678491050701458 0.502052672054658 0.884550202977907
"CN_microglia751" "cg00021157" -0.000255201441713364 0.004418886828331 -0.0577524276198205 0.954283921735092 0.999947530744412 -0.00347752913497332 0.00912000463536036 -0.381307825380937 0.705347358815501 0.944064236475586
"CN_microglia752" "cg00021166" -0.000782982634417895 0.000883365462752414 -0.88636319556603 0.381648498721537 0.999947530744412 0.00340005301025099 0.00182315081331515 1.86493239364464 0.0708413003529489 0.596348551765053
"CN_microglia753" "cg00021237" -0.000485743455382179 0.00371748987356455 -0.130664365446252 0.896810887004548 0.999947530744412 0.00500509096428526 0.00767241302978089 0.652348999572589 0.518562479139632 0.890291976745451
"CN_microglia754" "cg00021242" 0.00541411068838209 0.00589753143034658 0.918029984634422 0.365070002796253 0.999947530744412 -0.0127553389967788 0.0121717337581734 -1.04794758497026 0.302055468871163 0.799555994214444
"CN_microglia755" "cg00021256" -0.00358619249596017 0.00390053783552765 -0.919409744803833 0.364358491721378 0.999947530744412 0.00416512053996762 0.0080502000893846 0.51739341801702 0.60823158305823 0.918418193768741
"CN_microglia756" "cg00021264" -0.00653509664486709 0.00436908546158438 -1.49575848362949 0.143941939681281 0.999947530744412 0.015691915681124 0.00901722112602391 1.74021635510709 0.0908665147467398 0.627015589228925
"CN_microglia757" "cg00021275" 0.00145687412049218 0.00594457601254208 0.245076203486743 0.807870632827099 0.999947530744412 -0.0240874588785482 0.0122688276246514 -1.96330567316391 0.0578322595643317 0.57426517027074
"CN_microglia758" "cg00021325" -0.00226004842903944 0.00507426918689757 -0.445393877580477 0.658858215777362 0.999947530744412 0.00916695997661279 0.010472628130884 0.875325645296162 0.387538722284166 0.840641990187086
"CN_microglia759" "cg00021340" 0.00204237013233581 0.00493407874121326 0.413931402285161 0.681523983124213 0.999947530744412 -0.00538861573159993 0.0101832933811735 -0.529162377032385 0.600130919844188 0.916242518260545
"CN_microglia760" "cg00021350" 4.13606511646055e-06 0.00102587814786206 0.00403173137577805 0.996806715912156 0.999982940688147 0.00129345634433499 0.00211727836156207 0.610905192164108 0.545325087896271 0.89929721237589
"CN_microglia761" "cg00021413" -0.000846330656340091 0.00495596333606796 -0.170770160905098 0.865416711648101 0.999947530744412 -0.00453606351797495 0.010228460323499 -0.443474714132073 0.660231732699572 0.932522153198089
"CN_microglia762" "cg00021476" -0.0016499990633689 0.00679337254043476 -0.242883641894797 0.809554874492329 0.999947530744412 -0.0242997356528882 0.0140206326763736 -1.73314116515128 0.0921328279598373 0.62865703714433
"CN_microglia763" "cg00021513" 0.0027640134271582 0.0049115166321122 0.562761695458117 0.577289447027517 0.999947530744412 -0.0100402758353538 0.0101367281380299 -0.990484868355678 0.328934175458275 0.813479402890943
"CN_microglia764" "cg00021527" 0.000672014556925166 0.000778326336098504 0.863409762406031 0.393962290472915 0.999947530744412 0.00253414354712934 0.00160636378997793 1.57756515861463 0.123925598416856 0.666387969450697
"CN_microglia765" "cg00021539" 0.000626551171479798 0.0011100345606164 0.56444294052599 0.576157821349997 0.999947530744412 -0.000548893553056562 0.00229096619386729 -0.239590420201704 0.812086330902491 0.967239577886098
"CN_microglia766" "cg00021540" -0.000138797340669802 0.00101160532890247 -0.13720503115616 0.891678025512402 0.999947530744412 0.00291364964228222 0.00208782112942919 1.39554562467658 0.171899639319825 0.711797132265748
"CN_microglia767" "cg00021550" -0.00189272391380711 0.00450009837281685 -0.420596119684902 0.676696638732614 0.999947530744412 -0.00430293008714148 0.00928761464460688 -0.46329765518858 0.646103151939791 0.928678066970894
"CN_microglia768" "cg00021558" -8.61594085074288e-05 0.00132360050318086 -0.0650947232948096 0.948479823760563 0.999947530744412 -0.000800474732731607 0.00273173837514504 -0.293027597377112 0.771282111596466 0.958866400718754
"CN_microglia769" "cg00021576" 0.00197342500214583 0.00252593666067133 0.78126464248765 0.440053276492618 0.999947530744412 -0.000837955820787943 0.0052132029963415 -0.160737232249732 0.873251623786861 0.978710027915645
"CN_microglia770" "cg00021581" -0.00137844909632852 0.00619775133718458 -0.222411165168609 0.825324490446875 0.999947530744412 -0.00925060067468108 0.0127913483915321 -0.723191988172647 0.474508048761019 0.874655622121916
"CN_microglia771" "cg00021600" 0.0016916843892603 0.00823164649014264 0.205509844389708 0.838399333254735 0.999947530744412 0.02592950558471 0.0169890420513674 1.5262488318241 0.136197701533026 0.679387656701892
"CN_microglia772" "cg00021659" -0.00933964716211804 0.00767881460903401 -1.21628762219758 0.232252190518157 0.999947530744412 -0.00842360779772762 0.0158480693326363 -0.531522649284522 0.598512482195095 0.915756936409842
"CN_microglia773" "cg00021663" 0.00187568976084677 0.00499861200612403 0.375242118921968 0.709811204840392 0.999947530744412 -0.0149822193403438 0.0103164816020956 -1.45226055919108 0.155595810035612 0.697883760798744
"CN_microglia774" "cg00021712" -0.000851889216964979 0.00323881004893612 -0.263025371693164 0.79411842804112 0.999947530744412 0.0147812157446137 0.00668448046009487 2.21127368579426 0.0338426002455066 0.518244108159366
"CN_microglia775" "cg00021762" -0.00428434149467782 0.00356631051824705 -1.20133720066073 0.237922318854662 0.999947530744412 0.00901771339380342 0.00736039860740945 1.22516644475282 0.228932542577338 0.755679889237954
"CN_microglia776" "cg00021764" -0.002622279702524 0.00584969134518934 -0.448276592350553 0.656797357636533 0.999947530744412 0.0150294123301036 0.0120729980775959 1.24487821778038 0.221688991232225 0.750605138774782
"CN_microglia777" "cg00021766" 0.000133945825362164 0.00594898718161078 0.0225157360863394 0.98216818472527 0.999947530744412 0.00258166424163926 0.01227793170084 0.210268659619814 0.834713029830508 0.971675082485395
"CN_microglia778" "cg00021783" 0.00250406345984085 0.00310374633385964 0.806787408018275 0.425396829193628 0.999947530744412 -0.00338265241232075 0.00640572661202863 -0.528066934041304 0.600882766669644 0.916461546427375
"CN_microglia779" "cg00021837" 0.00375454708591914 0.00224468477503507 1.67263890577263 0.103577209628737 0.999947530744412 0.000810159078265381 0.00463273587863634 0.174877027201441 0.8622135130861 0.976773759738644
"CN_microglia780" "cg00021853" -0.00377544354340768 0.00312916642634 -1.20653331559088 0.235940158519079 0.999947530744412 -0.0117166757019816 0.00645819035918 -1.81423511081969 0.078474389719476 0.609024740320764
"CN_microglia781" "cg00021855" 0.00520134535654463 0.00482935827774525 1.07702619217828 0.289051385476691 0.999947530744412 0.0098967257857504 0.0099671640369862 0.992932969601543 0.327756966601694 0.812856890483767
"CN_microglia782" "cg00021878" 0.00575239683830354 0.00610884771273644 0.941650063777211 0.353014753915328 0.999947530744412 0.00901987933474575 0.0126078629349984 0.715416988687856 0.479235880548055 0.87640654010141
"CN_microglia783" "cg00021892" -0.00187504865212194 0.00562593935124182 -0.333286325190842 0.740964812005303 0.999947530744412 0.00984502769842493 0.0116112032181102 0.847890396325978 0.402428711884572 0.846961260128958
"CN_microglia784" "cg00021895" 0.00320030265908637 0.00283904345093437 1.12724680491703 0.267530911236046 0.999947530744412 -0.00124835056258883 0.00585941447210365 -0.213050394119098 0.83255997521715 0.971281809079856
"CN_microglia785" "cg00021933" -0.00251177107075536 0.00289583685598093 -0.86737312758751 0.391818298411507 0.999947530744412 0.00661020358213546 0.00597662863426812 1.1060087528669 0.276487411513531 0.785030295769552
"CN_microglia786" "cg00021944" 8.1205887577773e-05 0.000806536954643543 0.100684645768851 0.92039219158432 0.999947530744412 -0.00254519952004156 0.00166458681805995 -1.5290277998284 0.1355088939264 0.678664112655136
"CN_microglia787" "cg00021945" -0.00450892101021408 0.00181544343925316 -2.48364719755134 0.0180943815422321 0.985302607171951 0.00166112597583007 0.003746837885748 0.443340765328696 0.660327642613573 0.932546657246408
"CN_microglia788" "cg00022021" 0.0025683901364758 0.00756965845719287 0.339300663431553 0.736470158698571 0.999947530744412 -0.010597881026805 0.0156227853076219 -0.67836053674978 0.502134369824468 0.884574803119927
"CN_microglia789" "cg00022024" 0.00832667444638444 0.00773138811202298 1.07699604854085 0.289064658776157 0.999947530744412 0.00587607502045098 0.0159565741687146 0.368254172751691 0.714966658942087 0.946039645208077
"CN_microglia790" "cg00022054" 0.00263429349764888 0.00564251463883839 0.466865159642934 0.643574354028578 0.999947530744412 -0.0194702620907737 0.0116454124444574 -1.671925505742 0.103718900437333 0.643078627951135
"CN_microglia791" "cg00022059" -0.0048591094287538 0.00290062393498821 -1.67519455733014 0.103070941277361 0.999947530744412 0.000810840162539842 0.00598650853941897 0.135444584635728 0.893059099160562 0.982305947683256
"CN_microglia792" "cg00022076" -0.00142695293466738 0.0030557707920079 -0.466969884783065 0.643500185334169 0.999947530744412 0.00209477151391825 0.00630671136654493 0.332149577199671 0.741815374188798 0.952174011733185
"CN_microglia793" "cg00022101" 0.00471950331111841 0.0040725876669178 1.15884633974993 0.25459351399952 0.999947530744412 -0.0249244177243547 0.00840528844551339 -2.96532568583759 0.00549567892270947 0.378808790766419
"CN_microglia794" "cg00022138" -0.000526751560919484 0.00123513791148862 -0.426471858745417 0.672452233683655 0.999947530744412 0.00111288587938956 0.00254916315255353 0.436569106326038 0.66518384724493 0.933760684313518
"CN_microglia795" "cg00022145" 0.00386310499074096 0.00344182822518328 1.12239912569583 0.269556705509569 0.999947530744412 0.00646422372109891 0.00710348343083531 0.910007573613608 0.369224919847984 0.832582770652914
"CN_microglia796" "cg00022218" -0.00122877998982482 0.000956919034389526 -1.28410026936995 0.207788521819649 0.999947530744412 0.00226811442034074 0.00197495576789715 1.1484380851505 0.258803704187931 0.774609970433651
"CN_microglia797" "cg00022235" -0.00707014324074782 0.00608684841197164 -1.1615441624671 0.253510396660206 0.999947530744412 -0.00213436007945095 0.0125624592546725 -0.169899860861805 0.866095811006176 0.977471137796615
"CN_microglia798" "cg00022259" 0.0034595793747089 0.00426216181170487 0.811695925107327 0.422612611736256 0.999947530744412 -0.0258010913637249 0.00879654469315414 -2.93309387534909 0.0059698233059678 0.383132611585349
"CN_microglia799" "cg00022262" -0.000610759387562041 0.00334274486102932 -0.182711936732728 0.85610918866078 0.999947530744412 0.00939170262625613 0.00689898832257012 1.36131591867333 0.182368109954542 0.720120024303167
"CN_microglia800" "cg00022264" 0.00954456387109304 0.00802732274668165 1.18900960784697 0.242674001631868 0.999947530744412 -0.00357942451576935 0.0165673445606031 -0.216053001292746 0.830237437970164 0.970781020862895
"CN_microglia801" "cg00022308" 0.000519450694022787 0.0012934784247128 0.401592082324934 0.690497439780553 0.999947530744412 0.00453798767424082 0.00266957034370913 1.69989439871275 0.0982831168205012 0.636501641009551
"CN_microglia802" "cg00022315" -0.00498455807229291 0.00534822747714661 -0.932001881668705 0.35790689399797 0.999947530744412 0.00586531884465834 0.0110380422213621 0.531373111918984 0.598614958503206 0.915779736007392
"CN_microglia803" "cg00022318" 0.000978519584416382 0.00366585159349882 0.266928313778913 0.791136753192267 0.999947530744412 -0.0159816923407028 0.00756583837153389 -2.11234916157252 0.0420795473185416 0.540133200897627
"CN_microglia804" "cg00022401" -0.00272975829046985 0.00326005718978611 -0.837334479598177 0.408252008163475 0.999947530744412 0.00934466441510321 0.00672833178070298 1.38885309459678 0.173908638194129 0.713388903279838
"CN_microglia805" "cg00022492" 0.000376846923471854 0.00162544707396974 0.231842014118308 0.818050481747131 0.999947530744412 0.00247424426641358 0.00335471023020881 0.737543363397911 0.465851922859666 0.871721948210412
"CN_microglia806" "cg00022510" -0.00229695217811772 0.00509594922153021 -0.450740790040289 0.65503785676137 0.999947530744412 0.0227434233481007 0.0105173728876578 2.16246239351182 0.0377078877702506 0.529263719517289
"CN_microglia807" "cg00022592" 0.00739685436061396 0.00948795058677719 0.779605067813331 0.441016660352821 0.999947530744412 -0.00554555527769431 0.0195818894425409 -0.28319817114516 0.77874214878902 0.96030618939126
"CN_microglia808" "cg00022594" -0.00422881948897909 0.00373636714417461 -1.13179977389863 0.265638250093802 0.999947530744412 0.00215121395460318 0.00771137324807904 0.278966389694477 0.781960473008183 0.96096833717702
"CN_microglia809" "cg00022606" 0.00136520855283749 0.00131378452956233 1.03914190045478 0.306072473380748 0.999947530744412 -7.0279195704984e-05 0.00271147948905462 -0.025919132336674 0.979473373286948 0.996677389138616
"CN_microglia810" "cg00022633" -0.00103168241716484 0.00114254593987674 -0.902967995559231 0.372896017070813 0.999947530744412 0.00186872064017045 0.0023580654297326 0.792480402200868 0.43357566189176 0.859179209790803
"CN_microglia811" "cg00022642" -0.00115454036794409 0.00130492533364877 -0.884755884626606 0.382502658956811 0.999947530744412 0.00059798632703695 0.00269319526704668 0.22203600843718 0.825614177497141 0.969897258141263
"CN_microglia812" "cg00022688" -0.0045192254953587 0.0035696639689933 -1.26600865925013 0.214116080944893 0.999947530744412 0.00523978242747988 0.00736731969127931 0.711219635776388 0.481799337282079 0.877403321401776
"CN_microglia813" "cg00022826" 0.00155537872055056 0.00541771619170049 0.287091214363218 0.775784934054483 0.999947530744412 -0.00329716341734934 0.0111814578424126 -0.294877775672759 0.769880363269664 0.95852071363182
"CN_microglia814" "cg00022866" -0.0046025789004518 0.00411090024568002 -1.11960364528146 0.270729893804094 0.999947530744412 -0.00192454286788955 0.00848436059863206 -0.226834166878744 0.821911038270503 0.969162720868364
"CN_microglia815" "cg00022871" -0.00408482477329545 0.00432513772551724 -0.944438080941562 0.351609346683166 0.999947530744412 0.00868507906246015 0.00892651874503594 0.972952537324804 0.337448460657533 0.817823204468793
"CN_microglia816" "cg00022900" 0.00279266574705001 0.00408851476734311 0.683051402762769 0.499202648909068 0.999947530744412 -0.0191295923855946 0.0084381598982908 -2.26703364432207 0.0298631878764192 0.506505036192732
"CN_microglia817" "cg00022911" -0.00105066148565717 0.00169869005469459 -0.618512766795515 0.540359249701853 0.999947530744412 0.00669291628261585 0.00350587416575828 1.90905776025428 0.0647241477778499 0.586718657340414
"CN_microglia818" "cg00022966" -0.00903131930042415 0.00545672361469203 -1.65508094932784 0.107111463171998 0.999947530744412 0.00385121166178603 0.0112619640631683 0.341966253859859 0.734481099346753 0.95042421617505
"CN_microglia819" "cg00023001" -0.00343007768890168 0.00604830997024225 -0.567113409494173 0.574362612204131 0.999947530744412 -0.00195975742919652 0.0124829209499216 -0.156995100510416 0.876177301205895 0.979296009257608
"CN_microglia820" "cg00023003" -0.0109211546832173 0.0121111777558451 -0.90174175487983 0.373537901616422 0.999947530744412 0.00779317048550953 0.0249958873272838 0.311778109073289 0.757113077481417 0.955712945114784
"CN_microglia821" "cg00023024" 0.0020716441775604 0.00559443374378764 0.370304533476844 0.713452555139842 0.999947530744412 0.0253185403743783 0.011546179763746 2.1928067025144 0.0352613334691259 0.522310317247397
"CN_microglia822" "cg00023056" 0.00063343931225439 0.0017207721464641 0.368113415571028 0.715070645183942 0.999947530744412 0.00433022442891798 0.00355144871589277 1.21928395292326 0.231127943381656 0.757103604998169
"CN_microglia823" "cg00023132" 8.69244266356781e-05 0.000803343672272943 0.1082032878777 0.914470476419358 0.999947530744412 -0.000454958029579204 0.00165799630077511 -0.274402318851081 0.785435882396526 0.96178338923551
"CN_microglia824" "cg00023154" -0.00196762452760801 0.00162954602617404 -1.20746790578707 0.235584939076271 0.999947530744412 0.0117255121478459 0.00336316993161226 3.48644653296626 0.00137103856100756 0.315624045531221
"CN_microglia825" "cg00023168" 0.000412714489668673 0.00163756204316192 0.252029833857027 0.802535308070262 0.999947530744412 -0.000922651644285634 0.00337971394256495 -0.272996963638115 0.786506924182578 0.962048487902956
"CN_microglia826" "cg00023174" 0.00342507925472822 0.00722799106527018 0.473863238595494 0.638626346641762 0.999947530744412 -0.00595216869674741 0.0149176284843902 -0.399002341623922 0.692386600478895 0.940782904142685
"CN_microglia827" "cg00023185" 0.000716559888676111 0.00227358405313251 0.315167538094246 0.754560731142622 0.999947530744412 0.00140410376488344 0.00469238020999092 0.299230604095946 0.766585639096503 0.957774911961123
"CN_microglia828" "cg00023196" -0.00258009176614715 0.0035304042236381 -0.730820496098419 0.469895414439264 0.999947530744412 0.00175162870342822 0.00728629271015661 0.240400540179585 0.811463410817043 0.967117659004756
"CN_microglia829" "cg00023197" 5.16807624763166e-05 0.00189768568588311 0.0272335734314538 0.978432661687769 0.999947530744412 0.00290848671766846 0.00391657512945353 0.74260970912979 0.462818136525993 0.870617736763882
"CN_microglia830" "cg00023231" -0.00432653367356342 0.0044533166868836 -0.971530654064286 0.338145405973993 0.999947530744412 0.00478513644427332 0.00919106336163985 0.520629252132537 0.605999262199473 0.917837453647092
"CN_microglia831" "cg00023233" -0.000888834351232975 0.00177413738363231 -0.500995221358341 0.619602668999339 0.999947530744412 0.00301550008005017 0.00366158758779616 0.823549896799041 0.415934919587056 0.852596049385372
"CN_microglia832" "cg00023288" -0.000245971118126922 0.00102002800349199 -0.241141534629303 0.810893752105422 0.999947530744412 0.00312663494553721 0.00210520442850036 1.48519303076161 0.146706349974318 0.689654739489665
"CN_microglia833" "cg00023301" 0.000785856055142209 0.00684840549667589 0.114750222591763 0.909318106465929 0.999947530744412 0.0167784785339419 0.0141342135023859 1.18708257315552 0.243423036627467 0.765352882213811
"CN_microglia834" "cg00023321" -0.00475140988860291 0.00540594240731962 -0.878923512423944 0.38561237830474 0.999947530744412 -0.0133988632259766 0.0111571582908963 -1.2009207789863 0.238081701213939 0.761919983529821
"CN_microglia835" "cg00023345" -0.000318002475768244 0.00451208524240841 -0.070477940615879 0.944226176337067 0.999947530744412 -0.00823792723364696 0.0093123539761366 -0.884623507091449 0.382573061800418 0.838680072495701
"CN_microglia836" "cg00023351" 0.00110623226685005 0.00311231274988011 0.355437372703841 0.724457671724587 0.999947530744412 -0.0065827128521348 0.00642340657461877 -1.02480090208605 0.312693470656516 0.805431561517184
"CN_microglia837" "cg00023363" 0.00158163440738749 0.00475920760494451 0.332331459074042 0.741679260422189 0.999947530744412 -0.0102271786096395 0.00982238222066657 -1.0412116307306 0.30512498702614 0.801320085465027
"CN_microglia838" "cg00023411" 0.0039200338310361 0.0021625794784728 1.81266578641743 0.0787214251061088 0.999947530744412 -0.00794617590933641 0.00446328128196403 -1.78034396833707 0.0839581506903382 0.616953114259662
"CN_microglia839" "cg00023464" -0.0116828656235077 0.00678643439994894 -1.7215027708211 0.0942480537330008 0.999947530744412 0.0308253421353778 0.0140063132615867 2.20081769982386 0.0346394981798307 0.52061863329817
"CN_microglia840" "cg00023507" -0.0465467306433313 0.0283802412715726 -1.64011046269559 0.110203165800814 0.999947530744412 0.111920878306851 0.0585731072110633 1.91078950111958 0.0644936501044387 0.586393233477389
"CN_microglia841" "cg00023523" 0.00993241188034509 0.00565084923258156 1.7576848136519 0.0878025124637843 0.999947530744412 -0.0264686115728733 0.0116626139561785 -2.269526512009 0.0296955105695624 0.506043456204081
"CN_microglia842" "cg00023526" -0.00230733895785848 0.00226193938481973 -1.02007108295803 0.314898606123703 0.999947530744412 0.000514891513092948 0.00466834713715705 0.110294178638675 0.912824547902358 0.985784472523198
"CN_microglia843" "cg00023648" 0.00378436117924421 0.00690881513755799 0.547758349861109 0.58743614075412 0.999947530744412 -0.0077699928467586 0.0142588911024848 -0.54492265849513 0.589363554862957 0.913088129783742
"CN_microglia844" "cg00023673" 0.0055107450802354 0.00378586553685443 1.45561035556855 0.154672518057696 0.999947530744412 0.0069835707660436 0.0078135314585561 0.89377905535868 0.377723399202548 0.836427124230037
"CN_microglia845" "cg00023695" -0.00139336154040411 0.000881217142709713 -1.58117843250254 0.123096574061687 0.999947530744412 0.00319923984212646 0.00181871696164417 1.7590641697399 0.0875643218133047 0.622506059897382
"CN_microglia846" "cg00023702" -0.00357352824071425 0.00492301698102071 -0.725881762035551 0.472878697924288 0.999947530744412 -0.00733641853815341 0.0101604633544834 -0.722055508907096 0.475197446562126 0.874929557391719
"CN_microglia847" "cg00023726" -0.00433774223921349 0.00474260391252512 -0.914633041093228 0.366825589939795 0.999947530744412 -0.00477023583221655 0.00978811437047904 -0.487349825682829 0.6291380368715 0.924269405704446
"CN_microglia848" "cg00023728" 0.00150410559794356 0.00339963579606659 0.442431392116715 0.660978925347153 0.999947530744412 0.00819167520329673 0.00701640377388316 1.16750339166458 0.251129782366542 0.770054621642953
"CN_microglia849" "cg00023750" -0.00269930480272613 0.00682980329870188 -0.395224384169187 0.695146126162506 0.999947530744412 -0.0209571159583156 0.0140958209980422 -1.48676093157159 0.14629345395629 0.689365101382782
"CN_microglia850" "cg00023804" -0.00139739048568788 0.00504267833843393 -0.277112754751249 0.78337141913023 0.999947530744412 0.0118461542418693 0.0104074287502218 1.13824024417335 0.262977435928234 0.777011200005234
"CN_microglia851" "cg00023808" 0.00363610346851629 0.00485549560179397 0.748863507810171 0.459089207484108 0.999947530744412 0.000782302853855047 0.0100211080563152 0.0780655042794444 0.938233573656461 0.990137169368262
"CN_microglia852" "cg00023826" -0.0008993360228202 0.00302594787229136 -0.297208035556537 0.768116008862014 0.999947530744412 -0.00440531173029072 0.00624516075965659 -0.705396049810088 0.485368856924612 0.878714219204391
"CN_microglia853" "cg00023916" 0.00188765706232482 0.00709105267946858 0.266202656735345 0.791690882952357 0.999947530744412 -0.00818981715138144 0.0146350055610643 -0.55960464908671 0.579417366937593 0.91024961392181
"CN_microglia854" "cg00023919" -0.00047099529430081 0.00299365221141464 -0.157331333447797 0.875914354286537 0.999947530744412 0.0013416141645774 0.00617850673832944 0.217142138286338 0.829395364639881 0.970596657818401
"CN_microglia855" "cg00024046" -0.00354603035937102 0.00617921560147967 -0.573864158182455 0.569836828628562 0.999947530744412 -0.0156758302419558 0.0127530930566218 -1.22917869197359 0.227444053547753 0.754612905006069
"CN_microglia856" "cg00024049" 0.00462375330352775 0.00629123391647639 0.734951738389254 0.467408268807401 0.999947530744412 -0.0171857163809962 0.0129842842121557 -1.32357826586292 0.194474438003797 0.730378882462076
"CN_microglia857" "cg00024086" -0.0011766026516668 0.00179177315648894 -0.656669426822089 0.515813863947556 0.999947530744412 0.00533900264999617 0.00369798551705959 1.44375975118513 0.15795847209598 0.699741599261583
"CN_microglia858" "cg00024102" -0.0108412868170982 0.0070655553734049 -1.5343856560668 0.134188806037604 0.999947530744412 0.0292566277098482 0.0145823824551727 2.00629957414607 0.0528315522491626 0.564922745856294
"CN_microglia859" "cg00024170" -0.00308725054789946 0.00369951258827458 -0.834501971336535 0.409823475361018 0.999947530744412 0.00778439731714587 0.00763531026350848 1.01952599809204 0.315153419967206 0.80649288246304
"CN_microglia860" "cg00024244" 0.00228416213559453 0.00189424361466668 1.2058439146416 0.236202439868888 0.999947530744412 0.00185907920970461 0.00390947114452052 0.475532147694781 0.637448807526998 0.926527897044057
"CN_microglia861" "cg00024247" 0.00423312360622311 0.00578867281512543 0.731277054588788 0.469620176038033 0.999947530744412 -0.012675454374223 0.0119470638098392 -1.06096816556583 0.296183113424285 0.796111150499465
"CN_microglia862" "cg00024269" 0.00116600436161358 0.00536021830534866 0.217529267502051 0.82909610243576 0.999947530744412 0.0154746805888797 0.0110627897229463 1.39880454898119 0.170927947689567 0.711207438648755
"CN_microglia863" "cg00024280" 0.000539748918052535 0.00111866668388302 0.48249306592291 0.632547693733538 0.999947530744412 -0.0037408678257756 0.00230878176762216 -1.62027779248636 0.114412023806051 0.655814096034683
"CN_microglia864" "cg00024304" 0.00111727979236319 0.00468178325096505 0.238644066261053 0.812814161789644 0.999947530744412 0.00755465911975895 0.00966258847744256 0.781846307270086 0.439715918522275 0.861746058601504
"CN_microglia865" "cg00024313" 0.0123578358191492 0.00658347487359588 1.87709926086485 0.0691070011189023 0.999947530744412 -0.00590356068399681 0.0135874313365591 -0.434486882602481 0.666680053251595 0.93417878440536
"CN_microglia866" "cg00024361" 0.00209286327173924 0.00296974585772646 0.704728071694819 0.485779242813034 0.999947530744412 -0.00948060104188684 0.00612916715012077 -1.54680086375194 0.131169813621955 0.674056693606616
"CN_microglia867" "cg00024367" 0.0116687744167033 0.00453590865445335 2.57253293785952 0.0146347030136862 0.9822690670529 -0.0284895835043202 0.00936152238363842 -3.04326394114197 0.00449169034059126 0.364418987644985
"CN_microglia868" "cg00024377" -0.00170678896284902 0.00297452950740968 -0.573801321720742 0.569878872906707 0.999947530744412 0.00415488926303668 0.00613903997759509 0.676797883415042 0.503113113727935 0.884872538166992
"CN_microglia869" "cg00024396" 0.000496326837845742 0.00123621398866502 0.401489420437413 0.690572291214807 0.999947530744412 0.000152068864690626 0.00255138403514637 0.0596024991125658 0.952821185469237 0.992303404414955
"CN_microglia870" "cg00024404" 6.97140396648112e-05 0.00122794137161879 0.0567731011236373 0.955058279626841 0.999947530744412 -0.00326161102421052 0.00253431043522422 -1.28698164947656 0.206793965335499 0.739822483695095
"CN_microglia871" "cg00024416" -0.0060049105870671 0.00561602835033244 -1.06924506296547 0.29249193281227 0.999947530744412 0.0146336734297501 0.0115907482081165 1.2625305258122 0.215349032505566 0.745991562762633
"CN_microglia872" "cg00024437" -0.00212050637330374 0.00627358997585809 -0.338005254003503 0.737437458665421 0.999947530744412 -0.0032912664845286 0.0129478694257002 -0.254193672821242 0.800877002021621 0.965093160218563
"CN_microglia873" "cg00024443" 0.000342628944160199 0.00466833886651185 0.0733941888019387 0.941922535074096 0.999947530744412 0.0057245392759448 0.00963484102581135 0.594149842286862 0.556344948450584 0.902896821865408
"CN_microglia874" "cg00024456" 0.000258746277338177 0.00474893837679117 0.0544850778866098 0.956867601350726 0.999947530744412 -0.00128129282066725 0.00980118787648025 -0.130728319548078 0.896760676077469 0.983096121668643
"CN_microglia875" "cg00024471" -0.00830248833058876 0.0054074731925169 -1.53537299862681 0.133946678125196 0.999947530744412 0.0343750299810483 0.0111603176313903 3.08011215418839 0.00407989714949053 0.360417349417356
"CN_microglia876" "cg00024472" 0.00271256283533306 0.00160869788147952 1.68618537176061 0.10091706007849 0.999947530744412 -0.00231029961815288 0.00332014208689951 -0.695843598763069 0.491256209633569 0.880778822945077
"CN_microglia877" "cg00024494" 0.00614235107391815 0.00682019877603357 0.900611738106901 0.374130049197079 0.999947530744412 -0.0248409708744523 0.0140759985190655 -1.764775041771 0.0865839402332858 0.620918307815371
"CN_microglia878" "cg00024515" 0.00117539048252344 0.00374281917132434 0.314038811046151 0.755410388701482 0.999947530744412 -0.00379048683906381 0.0077246893885006 -0.490697638238573 0.626792520668861 0.923627514784028
"CN_microglia879" "cg00024516" -0.00697436508824055 0.00736820052276432 -0.946549305585944 0.35054756921516 0.999947530744412 0.0254367782724974 0.0152070024719904 1.6727016596038 0.103564753569279 0.642902842252737
"CN_microglia880" "cg00024674" -0.00622848902976634 0.00504873933854418 -1.23367213320273 0.225785615514319 0.999947530744412 0.0213076670177787 0.0104199378619615 2.04489386597625 0.0486683136358796 0.555479604805684
"CN_microglia881" "cg00024701" 0.00104774162496148 0.00134434936785851 0.779367067825894 0.441154922896031 0.999947530744412 -0.00142798084461889 0.00277456131888404 -0.514669052329051 0.610114017747792 0.918867810554706
"CN_microglia882" "cg00024705" 0.000922690570023346 0.00366821205189207 0.251536867817503 0.802913233809332 0.999947530744412 -0.00707288398674581 0.00757071004902289 -0.934243147729409 0.356766496787329 0.826942633023532
"CN_microglia883" "cg00024720" -0.00665996679175447 0.00775379899980356 -0.858929512091195 0.396394806888888 0.999947530744412 0.0262626286621353 0.0160028273108252 1.64112429335345 0.109991489596033 0.650694671738749
"CN_microglia884" "cg00024722" -0.000215846755046813 0.00116897468253216 -0.184646218837913 0.8546035211564 0.999947530744412 0.00877873090365217 0.00241261089896227 3.63868492322079 0.000899766449219328 0.296707938850766
"CN_microglia885" "cg00024740" -0.00390229614063356 0.0052900859871991 -0.737662138210286 0.465780667272565 0.999947530744412 0.013554566225941 0.0109180457882269 1.24148281559298 0.222924338517017 0.751544821573667
"CN_microglia886" "cg00024790" 0.000546462483166297 0.00107956789320675 0.506186305284686 0.61599251089616 0.999947530744412 -0.00165824257731324 0.00222808697591163 -0.744244993683321 0.46184137128546 0.870226835060777
"CN_microglia887" "cg00024792" 0.003022254674079 0.00298682816018325 1.01186091465455 0.318751646273799 0.999947530744412 -0.0119235303305305 0.00616442278884624 -1.93424927831113 0.0614401853302011 0.581337639922381
"CN_microglia888" "cg00024812" -0.000445721695130231 0.000793921650140723 -0.56141773568113 0.578194835908119 0.999947530744412 0.00321366666903845 0.0016385504790425 1.96128633822522 0.0580769191323484 0.574635269522696
"CN_microglia889" "cg00024870" -0.013204945602535 0.00595373224430861 -2.21792735391453 0.0333440561962922 0.999947530744412 0.00911097265833747 0.0122877248898219 0.741469453461172 0.463499929571152 0.870870824581318
"CN_microglia890" "cg00024937" -4.37282989803685e-05 0.00559234096063336 -0.0078193191881877 0.993806850476173 0.999961449963246 0.00686241495771274 0.0115418605329513 0.594567482263451 0.556068896664181 0.902851784845338
"CN_microglia891" "cg00024967" -0.000279137690012018 0.00617005777925125 -0.045240693037058 0.964180134629985 0.999947530744412 -0.000923339644285829 0.012734192508946 -0.0725086921402491 0.942621965560893 0.990816345713165
"CN_microglia892" "cg00024989" 0.000809615140217524 0.00488266910950733 0.165814050073775 0.869285361303715 0.999947530744412 -0.00293255943764633 0.0100771906232449 -0.291009622352666 0.772811877357044 0.959197558816878
"CN_microglia893" "cg00024998" 0.00788642326724841 0.00772745659622464 1.02057166792777 0.314664719519426 0.999947530744412 -0.025424733421434 0.0159484600341604 -1.59418109127629 0.120150625261618 0.661656101210188
"CN_microglia894" "cg00025002" 0.000226279301380182 0.00234018638238891 0.0966928545021236 0.923538040924053 0.999947530744412 -0.0127889320918667 0.00482983870918796 -2.64790045007879 0.0121898576954075 0.431682389405391
"CN_microglia895" "cg00025063" 0.000428847016499854 0.00402949983425607 0.106426860439126 0.915869163927215 0.999947530744412 -0.0019337789665556 0.00831636079272009 -0.232527064993185 0.817522730944738 0.968338182214037
"CN_microglia896" "cg00025138" 0.00283152135481066 0.00151385384573046 1.87040602551987 0.0700565127516755 0.999947530744412 -0.00166565788333824 0.00312439639816131 -0.53311349491968 0.597422808315292 0.915494247989303
"CN_microglia897" "cg00025155" -0.000192556014015053 0.00246320668803581 -0.0781729015881324 0.9381487774234 0.999947530744412 0.00230485183618593 0.00508373653489149 0.453377514819446 0.653157380800214 0.930648340810798
"CN_microglia898" "cg00025185" 0.00506512760117165 0.00732315869118277 0.69165886126026 0.493847909966622 0.999947530744412 -0.0351118675027997 0.0151140420209159 -2.32312887936988 0.0262888703930522 0.495715272563401
"CN_microglia899" "cg00025197" 0.00127336950303821 0.0045942563894862 0.277165529105488 0.783331238133968 0.999947530744412 -0.0124192905845878 0.00948194447966286 -1.30978309472546 0.199050630521364 0.733977011172687
"CN_microglia900" "cg00025211" 0.0027181193677396 0.00430099145561585 0.631975068025424 0.531629998234421 0.999947530744412 0.00216171041984506 0.00887668400113272 0.243526796669704 0.809060731774563 0.966672317463797
"CN_microglia901" "cg00025216" 0.0014813469182478 0.00656453975298567 0.22565891501747 0.822817698498971 0.999947530744412 -0.0172600224376991 0.0135483517234245 -1.27395736323093 0.211318349231561 0.742948383404324
"CN_microglia902" "cg00025278" 0.00529315068072716 0.00584778074753481 0.90515546140449 0.371752745503043 0.999947530744412 -0.0322556240142391 0.0120690548538515 -2.67258906391876 0.0114750059556919 0.426754284020508
"CN_microglia903" "cg00025328" 0.00525759154949813 0.00625870225953504 0.840045001579725 0.4067517342197 0.999947530744412 -0.0150912659509401 0.0129171431258081 -1.1683129778742 0.250807627197684 0.769905226987217
"CN_microglia904" "cg00025331" -0.00958511951042963 0.00674370147312189 -1.42134398277158 0.164324735388237 0.999947530744412 -0.00348858451813 0.0139181180880316 -0.250650590551455 0.803592807325959 0.965613142628616
"CN_microglia905" "cg00025347" -0.00894784840684063 0.00509113444693583 -1.75753528022149 0.0878283670321148 0.999947530744412 0.00685444051395499 0.0105074358224364 0.65234188719181 0.518567010480008 0.890292342267959
"CN_microglia906" "cg00025354" -0.00945074562460377 0.00503258891869132 -1.87790931810527 0.0689928376466302 0.999947530744412 -0.00748478290547644 0.0103866055070849 -0.720618771972315 0.476069804346334 0.875270508260236
"CN_microglia907" "cg00025357" 0.0121741456753967 0.0052620964991036 2.31355424163555 0.0268702410037468 0.993190024664331 -0.00409043008988953 0.0108602791444795 -0.376641340012773 0.708780566166767 0.944783501166915
"CN_microglia908" "cg00025405" -0.00287871754363265 0.00401051952297665 -0.717791679392208 0.477789032628496 0.999947530744412 0.00456574714414078 0.00827718791195312 0.55160607596541 0.584825731535473 0.911905783943144
"CN_microglia909" "cg00025436" 0.000410714579225722 0.00130113712027942 0.315658183003433 0.754191491254192 0.999947530744412 0.00361730090662851 0.00268537688996884 1.34703658177027 0.186878517246858 0.724394712550658
"CN_microglia910" "cg00025439" -0.000720743764987951 0.0128883636150759 -0.0559220539172931 0.95573124252059 0.999947530744412 -0.0332906887714918 0.0265998973221265 -1.25153448407486 0.219282124040109 0.74880634883902
"CN_microglia911" "cg00025496" -0.000883531202887505 0.00382067188167585 -0.231250217304702 0.81850646067781 0.999947530744412 -0.00896804520684814 0.00788536720326811 -1.13730216687072 0.26336379289573 0.777264713872039
"CN_microglia912" "cg00025518" -0.00313484622011459 0.00589704519974649 -0.531596098373023 0.598462151389489 0.999947530744412 0.0109628529204893 0.0121707302417904 0.900755558844479 0.374054651069307 0.834759704512847
"CN_microglia913" "cg00025526" 0.0020447088364934 0.0025204789869094 0.811238200006027 0.422871771012268 0.999947530744412 -0.0031555563905087 0.00520193907129871 -0.606611562968746 0.548138160870928 0.900310456159744
"CN_microglia914" "cg00025590" -0.002189838914698 0.00249486925231553 -0.877736944597627 0.386247005541384 0.999947530744412 0.00747893850673217 0.00514908392762108 1.45247943359655 0.155535349366657 0.697870847220725
"CN_microglia915" "cg00025591" 0.0079781446058828 0.00458403799375286 1.74041851676523 0.0908305478556737 0.999947530744412 -0.0148654785994256 0.00946085504694496 -1.57126163815667 0.125382759644126 0.668326223381569
"CN_microglia916" "cg00025626" -0.00976370138632164 0.00720774600826566 -1.35461229836968 0.184474971745568 0.999947530744412 0.0119350611049158 0.0148758453338147 0.80231145438074 0.427945415246556 0.857083043726294
"CN_microglia917" "cg00025643" -0.000514762873710418 0.00521616721499111 -0.0986860375624088 0.921967094557588 0.999947530744412 0.00303283362417748 0.0107654871074173 0.281718197599056 0.779867240339834 0.96055424436264
"CN_microglia918" "cg00025647" -0.00404658302313898 0.0072752174815412 -0.556214715698333 0.581706530744199 0.999947530744412 0.0169228112848265 0.0150150976326249 1.12705303014856 0.267611677369717 0.779425540451427
"CN_microglia919" "cg00025663" 0.00361879311479649 0.0047550696894468 0.761038922905354 0.451880083385506 0.999947530744412 -0.00567978195454875 0.00981384210412005 -0.578752123204046 0.56657100519462 0.905935650032419
"CN_microglia920" "cg00025680" 0.00286292643030451 0.00582316376081025 0.491644499090329 0.626129852041373 0.999947530744412 0.00243607931958679 0.0120182486119723 0.202698362984438 0.840578928592228 0.97277379733502
"CN_microglia921" "cg00025715" -0.00241055525714621 0.00307298291025372 -0.784434970042571 0.438216409729188 0.999947530744412 0.00555458275713065 0.00634223492808534 0.875808420866479 0.387279882640927 0.840592356606619
"CN_microglia922" "cg00025751" -0.00407112459029211 0.00426441617710218 -0.954673376428888 0.346481642985135 0.999947530744412 -0.0142245909082232 0.00880119740857141 -1.61621086857682 0.115291229618964 0.656790116841131
"CN_microglia923" "cg00025795" -0.00264660780455125 0.00414488176570198 -0.6385243184622 0.527410468174861 0.999947530744412 -0.0087761802038783 0.00855449401280545 -1.02591458837203 0.312175796907646 0.805176480482794
"CN_microglia924" "cg00025823" 0.00669272992729167 0.00506758163185811 1.32069504025684 0.195424149563297 0.999947530744412 -0.0234408777296854 0.0104588258916938 -2.2412532699585 0.0316477335007937 0.512469593789096
"CN_microglia925" "cg00025877" -0.00148821812648135 0.00170401061860998 -0.873362002694173 0.3885926622662 0.999947530744412 0.00564154672278537 0.00351685511400524 1.6041453343696 0.117932308687418 0.659317198246193
"CN_microglia926" "cg00025972" 0.00150016866793071 0.00396559318056343 0.378296158890802 0.707562377805837 0.999947530744412 -0.00719928222625489 0.0081844658154216 -0.879627624895155 0.385236103605042 0.839978201891508
"CN_microglia927" "cg00025981" -0.000187128124899234 0.00108906853973301 -0.171824011136259 0.864594526180142 0.999947530744412 0.00147602940357768 0.00224769506811325 0.656685786482898 0.515803471110567 0.889372289506331
"CN_microglia928" "cg00025982" -0.000381702249975989 0.00401898337800726 -0.0949748267347274 0.924892371295167 0.999947530744412 -0.00403846138639317 0.00829465620207027 -0.486875078123818 0.629470967946838 0.924353135708597
"CN_microglia929" "cg00025991" -0.00194336124781981 0.00377983228785254 -0.514139543721371 0.610480201841193 0.999947530744412 -0.0143242859221259 0.00780107962147566 -1.83619276012675 0.075086479855844 0.602965543357101
"CN_microglia930" "cg00026030" -0.000216189710151712 0.00135074358124125 -0.160052369046275 0.873786930185853 0.999947530744412 0.00821734616299392 0.00278775813924979 2.947653904153 0.00575105896856484 0.380701716840959
"CN_microglia931" "cg00026104" 0.00126227129261358 0.0012604440130729 1.0014497109921 0.323683828367691 0.999947530744412 -0.00423338916534009 0.00260139163739994 -1.62735556787263 0.112895065561257 0.654028437463492
"CN_microglia932" "cg00026119" -0.00448222896663791 0.00252527874192218 -1.77494424367036 0.0848611185025717 0.999947530744412 -0.00354590790007708 0.00521184513806743 -0.680355575835839 0.500886338555883 0.884164001829521
"CN_microglia933" "cg00026141" 0.0010620784556538 0.0038600432329636 0.275146777265075 0.784868691466434 0.999947530744412 -0.00262829837228828 0.00796662452444288 -0.329913674759522 0.743489330259656 0.952498370298194
"CN_microglia934" "cg00026183" 0.000501231049693008 0.00331506263275136 0.15119806327068 0.880713024279172 0.999947530744412 -0.0150664420822467 0.00684185582291126 -2.20209873932068 0.0345409726781623 0.520488889587093
"CN_microglia935" "cg00026222" -0.00196025066213482 0.00159625970439301 -1.22802740477636 0.227870426415951 0.999947530744412 0.00602099557138005 0.00329447131570954 1.82760600848737 0.0763962136858501 0.605470336656687
"CN_microglia936" "cg00026230" 0.000636704857396521 0.00156196106368988 0.407631708752336 0.686099496677915 0.999947530744412 -0.000917684939077154 0.00322368340591433 -0.284669684806369 0.777623968561752 0.96010931422418
"CN_microglia937" "cg00026239" 2.78315199436439e-05 0.00416517877063342 0.00668195087804394 0.994707667380925 0.999961449963246 0.00199586965709632 0.00859638437710987 0.232175478612944 0.817793575955646 0.968370856297091
"CN_microglia938" "cg00026290" 0.00198401477255634 0.00490704918725262 0.404319316323617 0.688510155842863 0.999947530744412 -0.0144247375216078 0.0101275079159671 -1.42431263853822 0.16347018735432 0.704643160395351
"CN_microglia939" "cg00026302" -0.00504249467268459 0.00489662706125573 -1.02978940597356 0.310379267979774 0.999947530744412 0.0176831175939449 0.0101059980106234 1.74976460269994 0.0891807817601045 0.624636073794513
"CN_microglia940" "cg00026327" -0.00567929583832445 0.00360954750821791 -1.57340936097788 0.124884719721226 0.999947530744412 0.00488629188342962 0.00744963410138616 0.655910319477358 0.516296228494998 0.889479852364765
"CN_microglia941" "cg00026341" -0.00802292416999809 0.0102862331109273 -0.779967173938061 0.44080634996204 0.999947530744412 -0.00423873966468506 0.0212294401953458 -0.199663280128052 0.842933303919584 0.973242305664695
"CN_microglia942" "cg00026346" -0.0105510685734616 0.00495651627210012 -2.12872670929234 0.0406038945146446 0.999947530744412 -0.000310857354834804 0.0102296015111718 -0.0303880219083132 0.975935280201038 0.99609671341311
"CN_microglia943" "cg00026362" 0.000947390170940502 0.00357048717370112 0.265339188982004 0.792350391656876 0.999947530744412 -0.0193073034380504 0.0073690186781606 -2.62006439137834 0.0130451383138602 0.437378266044054
"CN_microglia944" "cg00026363" 0.00497960880247533 0.00713835027957582 0.697585381418301 0.49017973813801 0.999947530744412 0.00771816805941805 0.0147326216234295 0.523882867333246 0.603758543743166 0.917320224745468
"CN_microglia945" "cg00026374" 6.31498850427823e-05 0.000945144932626674 0.0668150278997751 0.947120320805018 0.999947530744412 -0.0021384393370337 0.00195065556134604 -1.09626700859381 0.280666382642916 0.787220730987743
"CN_microglia946" "cg00026375" -0.000154190563788549 0.00194700719237504 -0.0791936282477011 0.937342892867107 0.999947530744412 0.00209332715327298 0.00401836826996698 0.520939598522706 0.605785363406558 0.917793597590322
"CN_microglia947" "cg00026401" 0.0059379928407682 0.0045614692709844 1.30177197039118 0.20174559297295 0.999947530744412 -0.000171593301848086 0.00941427615405665 -0.0182269246238486 0.985564367289914 0.997690171354487
"CN_microglia948" "cg00026412" -0.00885356650140738 0.00508439068571638 -1.7413230116796 0.0906697741900446 0.999947530744412 0.00745063103778585 0.0104935175810398 0.710022257097851 0.482532040530549 0.877711703763355
"CN_microglia949" "cg00026455" 0.000553569686799504 0.0034693454423031 0.159560267493 0.874171606486895 0.999947530744412 -0.00484214945784395 0.00716027536903927 -0.676251849025415 0.503455362055409 0.885004138819377
"CN_microglia950" "cg00026457" -0.00109312233410404 0.00304905992221666 -0.358511266419893 0.722177308405724 0.999947530744412 0.000827594684283732 0.0062928610087555 0.131513262907328 0.896144445398037 0.982968361386975
"CN_microglia951" "cg00026458" 0.00331804813538142 0.00458778584035041 0.723235183778323 0.474481857270774 0.999947530744412 -0.0119446605687839 0.00946859011228387 -1.26150360583122 0.215714081585336 0.746227438301824
"CN_microglia952" "cg00026472" 0.00924045112109093 0.00344336201799048 2.68355493056278 0.0111701223746461 0.981667312572216 0.000716313089926127 0.00710664897864286 0.10079477572043 0.92030541861989 0.987105296638198
"CN_microglia953" "cg00026474" -0.00330380281215174 0.00597832367576727 -0.552630300956016 0.584131818036065 0.999947530744412 -0.000716907179452428 0.0123384783889736 -0.0581033703550594 0.954006440658213 0.992532322453314
"CN_microglia954" "cg00026546" -0.000777723694782493 0.00450253210734557 -0.172730294030261 0.863887591178383 0.999947530744412 -0.00945004758029539 0.00929263755445839 -1.01693921934591 0.316364604838589 0.807168859230611
"CN_microglia955" "cg00026553" -0.00559633190405079 0.0034953457064072 -1.60108108728483 0.118610893931848 0.999947530744412 0.00570945637295036 0.00721393651456346 0.791448103462531 0.434169445124639 0.859461951683044
"CN_microglia956" "cg00026554" -0.00157328205733644 0.00352785097683889 -0.445960463654892 0.658452947945131 0.999947530744412 -0.00768829645804468 0.00728102314260518 -1.05593627536442 0.298442997185788 0.797386680218365
"CN_microglia957" "cg00026570" 0.0029556768807712 0.00351445070414571 0.841006783018647 0.406220215171935 0.999947530744412 0.000841106010082207 0.00725336673187898 0.115960772586542 0.908365845629887 0.984929054536873
"CN_microglia958" "cg00026603" -0.00448689608480116 0.00556147003859142 -0.806782389128463 0.425399681731326 0.999947530744412 0.0159564632241607 0.0114781469862917 1.39016020993785 0.1735148282098 0.713102883945973
"CN_microglia959" "cg00026703" 0.0026323659648512 0.00306880022807556 0.857783423231154 0.39701858504192 0.999947530744412 -0.00987841140396989 0.00633360241896366 -1.55968290248099 0.128095694351652 0.670939617624652
"CN_microglia960" "cg00026729" 0.00424412145688407 0.00190859194020372 2.22369243392648 0.0329174091729161 0.999947530744412 -0.00530544153057974 0.00393908421235664 -1.3468718221197 0.186931057718383 0.72440145368063
"CN_microglia961" "cg00026731" 0.00159572515228666 0.00132993728695295 1.19984992370781 0.238491924846134 0.999947530744412 -0.00419287549368648 0.00274481666830344 -1.5275612182427 0.135872056458548 0.678991150879854
"CN_microglia962" "cg00026776" 0.00472248841130294 0.00359825966396991 1.3124368034331 0.198164001401717 0.999947530744412 -0.00120092140685326 0.00742633746676656 -0.161711127756781 0.872490506870504 0.978613673344681
"CN_microglia963" "cg00026803" 0.00408752948683395 0.0048543989217844 0.842025872346609 0.405657498365385 0.999947530744412 -0.0107010299554349 0.0100188446521685 -1.0680902166817 0.293005004659097 0.79410052210037
"CN_microglia964" "cg00026853" -0.00125417084624865 0.0010127359033739 -1.23839871981473 0.224050876768957 0.999947530744412 0.000940647230582408 0.00209015448731333 0.450037179687857 0.655540049250354 0.93132659470251
"CN_microglia965" "cg00026857" 0.00324730312112275 0.00663550477001538 0.48938298346144 0.627713114864316 0.999947530744412 0.00218466723531449 0.0136948142397557 0.159525145581928 0.874199062510698 0.978950659202851
"CN_microglia966" "cg00026891" -0.00374714240482095 0.00500176519413913 -0.749163996984846 0.458910479705515 0.999947530744412 -0.000795791753143322 0.010322989369873 -0.0770892737200517 0.939004396179747 0.990242264305338
"CN_microglia967" "cg00026909" -0.0034621172353076 0.00773080259544889 -0.447834127512937 0.657113499976115 0.999947530744412 0.0152695153704606 0.0159553657390631 0.957014437661976 0.345315835714901 0.821734779395004
"CN_microglia968" "cg00026919" -0.00275891608980802 0.00466105504107501 -0.591908069202228 0.557827908343392 0.999947530744412 -0.00354752926085373 0.00961980816248451 -0.368773389337268 0.714583128579501 0.945991590653734
"CN_microglia969" "cg00026920" -0.00288883346007807 0.00390417632849971 -0.739934167160987 0.464418846038816 0.999947530744412 0.00319628362361993 0.00805770946313865 0.396673972701779 0.694086804772157 0.941138198624487
"CN_microglia970" "cg00026958" 0.00646466640678818 0.00631734600029785 1.02331998381652 0.313382758901243 0.999947530744412 0.00440240479473453 0.0130381761389558 0.337654956323293 0.737699105459641 0.951200731521347
"CN_microglia971" "cg00026974" 0.00451191204070388 0.00308326191776004 1.46335671799875 0.152554066380138 0.999947530744412 -0.000907580423463058 0.00636344945557753 -0.142623969876522 0.887429030429364 0.981339930385088
"CN_microglia972" "cg00027029" 0.00305889842350879 0.00337919155812636 0.905216046764993 0.371721113118842 0.999947530744412 -0.0073450808289679 0.00697420953989963 -1.05317753746091 0.299687072627521 0.79829005804522
"CN_microglia973" "cg00027038" 0.00217665232496059 0.00501703656044248 0.433852195162919 0.667136391212829 0.999947530744412 -0.00543930670070854 0.0103545074731614 -0.525308105171305 0.60277822909369 0.916966523753371
"CN_microglia974" "cg00027081" -0.0116876488662947 0.00846633709585828 -1.38048470477419 0.176446425451958 0.999947530744412 -0.00230486393020825 0.0174734127752971 -0.131906912510344 0.895835429930521 0.982916159534402
"CN_microglia975" "cg00027083" -0.000708241805752614 0.000957981228799322 -0.739306558898114 0.464794793802794 0.999947530744412 0.00148055504668979 0.00197714799827491 0.748833697822112 0.459106940370343 0.869324700014925
"CN_microglia976" "cg00027114" -0.00348740172416108 0.00538981479987547 -0.647035539002501 0.521953664762635 0.999947530744412 0.0084165992482772 0.0111238730178487 0.756624894474473 0.454485897167316 0.867733158101469
"CN_microglia977" "cg00027155" 0.00458746185222864 0.0274570220386758 0.167077909824553 0.868298500924837 0.999947530744412 0.000746635389578648 0.0566677034271305 0.0131756775804185 0.989564645586205 0.998330794730652
"CN_microglia978" "cg00027162" -0.00210352201335149 0.00543297585991538 -0.38717676418762 0.70103837714467 0.999947530744412 -0.00282956033454362 0.0112129518023759 -0.252347498180102 0.802291800572443 0.96539042857444
"CN_microglia979" "cg00027232" 0.00259333378423087 0.00271051055960988 0.956769482058068 0.345437696788645 0.999947530744412 -0.0179052129822051 0.00559413939034317 -3.20070912303576 0.00296836655723892 0.346617688002906
"CN_microglia980" "cg00027294" 0.00396457269937504 0.00257886365428578 1.53733319432625 0.133467021613164 0.999947530744412 -0.00959124139139234 0.00532243739085116 -1.80203930775755 0.0804116385633986 0.612012930943444
"CN_microglia981" "cg00027400" -0.000487609770271934 0.00158230469059578 -0.308164270238202 0.759837462075086 0.999947530744412 0.00452159560350221 0.00326566999187811 1.38458436239658 0.175199587967797 0.714210503047712
"CN_microglia982" "cg00027420" 0.00339132974207917 0.00716718865435494 0.473174337334978 0.63911269550963 0.999947530744412 -0.00265426295083165 0.0147921402582983 -0.179437383940611 0.858659383002382 0.976167951974225
"CN_microglia983" "cg00027466" 0.00685096710503673 0.00678747551591962 1.00935422735127 0.319934436669511 0.999947530744412 0.00128524462020421 0.0140084619888222 0.0917477322799425 0.927436918541923 0.988398992675698
"CN_microglia984" "cg00027499" -0.00219276730472977 0.00113428713812135 -1.93316774124893 0.0615781576152863 0.999947530744412 -0.000894949293263154 0.00234102034276436 -0.382290267587494 0.704625355529737 0.943841769049556
"CN_microglia985" "cg00027570" -0.00120638107643835 0.00331612139422516 -0.363792796771312 0.718265238653256 0.999947530744412 -0.0119932202475677 0.00684404096815797 -1.75235950564387 0.0887272270361909 0.623912066689792
"CN_microglia986" "cg00027586" 0.00695664691838952 0.00478906872261548 1.45260954087755 0.155499418070529 0.999947530744412 0.0037404835295194 0.00988401166313846 0.378437789937986 0.707458152935557 0.944520435159589
"CN_microglia987" "cg00027637" -0.0160038295189894 0.00873354419475345 -1.83245531964028 0.0756541783377191 0.999947530744412 -0.00854515651550908 0.0180248932895526 -0.474075290113475 0.63847667568382 0.926764038422437
"CN_microglia988" "cg00027650" -0.00171274813353828 0.00747714763391435 -0.229064372859206 0.820191206697049 0.999947530744412 0.00118613656099278 0.0154318550643507 0.076862862957603 0.939183176558233 0.990284851475426
"CN_microglia989" "cg00027662" 0.00314150149165334 0.00355519559885393 0.883636751988006 0.383098112886316 0.999947530744412 -0.0102335132465493 0.00733745886708009 -1.39469446192912 0.172154134623356 0.711945935063948
"CN_microglia990" "cg00027669" -0.0010608451209892 0.00380554619885937 -0.27876290696646 0.782115323059667 0.999947530744412 0.00647880305630341 0.00785414977164825 0.824889166194724 0.415184581097585 0.852287304689427
"CN_microglia991" "cg00027674" -0.0024799237083185 0.00493236776589857 -0.502785644952149 0.618356423430506 0.999947530744412 -0.0161669482380326 0.0101797621518375 -1.58814597010152 0.121510726305281 0.663474658195791
"CN_microglia992" "cg00027712" 0.0085266964057919 0.00449110999721006 1.89857215946365 0.0661350148212285 0.999947530744412 0.00729648069089467 0.00926906381260257 0.787186369455575 0.436626005927803 0.860515593540078
"CN_microglia993" "cg00027729" 0.000100401215732468 0.00326682359317291 0.0307335896380476 0.975661708237386 0.999947530744412 0.00948495930422082 0.00674229675257252 1.40678460950296 0.168566730914536 0.709218458932885
"CN_microglia994" "cg00027745" -0.00287523363705579 0.00124944843071734 -2.30120232765832 0.0276373619862212 0.994012134312886 0.000492197962221317 0.00257869819311252 0.190870712802272 0.849762083725131 0.974450374498037
"CN_microglia995" "cg00027808" 0.000906732382081713 0.000749592632267542 1.20963353033343 0.234763347175846 0.999947530744412 0.00235159906783746 0.00154706118226023 1.52004270729733 0.13774617252594 0.680855803439611
"CN_microglia996" "cg00027842" -0.00441075903237904 0.0036094440715714 -1.22200509134327 0.230110454392721 0.999947530744412 -0.00223562230780027 0.00744942062167228 -0.300106870230453 0.765922910045374 0.95760377823371
"CN_microglia997" "cg00027940" 0.00348023346729705 0.00504818101225002 0.689403462128606 0.495247892563046 0.999947530744412 0.00137369814559085 0.0104187855494926 0.131848202371125 0.895881516422429 0.982923891126101
"CN_microglia998" "cg00027948" -0.0101787232352414 0.00458979745451789 -2.21768462249291 0.0333621275500862 0.999947530744412 0.00709364957290957 0.00947274182090295 0.748848612896471 0.45909806788069 0.869324700014925
"CN_microglia999" "cg00027990" 0.00512743152758802 0.00353494831623034 1.45049688677087 0.156083677452865 0.999947530744412 -0.0105347079700547 0.00729567112311776 -1.44396694865718 0.157900549271087 0.699645389733568
"CN_microglia1000" "cg00027995" 9.59080301180192e-05 0.00294283341180708 0.0325903701287412 0.974191822436634 0.999947530744412 0.00672733009772213 0.00607362338059941 1.10763043345934 0.275796073678464 0.78462639706235
"CN_microglia1001" "cg00028013" 0.00253262389861203 0.00334743836039915 0.756585671172759 0.454509092162346 0.999947530744412 0.00925644824558761 0.00690867509158499 1.3398297246403 0.189187391813785 0.726394776948415
"CN_microglia1002" "cg00028014" 0.000811335472116014 0.00824672365184234 0.0983827646431149 0.922206101668578 0.999947530744412 -0.010452984600543 0.0170201593417464 -0.61415315747981 0.543202089445709 0.898545259821463
"CN_microglia1003" "cg00028022" -0.00449824260369025 0.0217017273806652 -0.207275786152299 0.837030951216739 0.999947530744412 0.0449505224691787 0.0447895277693154 1.0035944719197 0.322663547568623 0.810184850224395
"CN_microglia1004" "cg00028034" -0.00345773495199139 0.00525732412915916 -0.657698644223485 0.515160251882674 0.999947530744412 0.0142422498157569 0.0108504295969111 1.31259778136446 0.198110314371101 0.733278492180869
"CN_microglia1005" "cg00028056" -0.00513639641791158 0.00480879513925422 -1.06812543873686 0.292989346979708 0.999947530744412 0.00337402362520536 0.00992472440781227 0.339961442410379 0.735976913848156 0.950755835226633
"CN_microglia1006" "cg00028135" -0.00844089387287817 0.00441258681771168 -1.91291281544813 0.0642119992879041 0.999947530744412 0.0162239990393895 0.00910700223718109 1.78148622530824 0.0837681815090698 0.616719165457109
"CN_microglia1007" "cg00028184" -0.00252496389667185 0.002153298307992 -1.17260292607875 0.249105574789874 0.999947530744412 -0.00600071114303328 0.00444412615962331 -1.35025670458057 0.185853933109113 0.723467761635191
"CN_microglia1008" "cg00028211" 0.00861676824079552 0.0062303413301908 1.38303309307319 0.175670568838941 0.999947530744412 -0.0240508788169867 0.01285860987589 -1.87041049142352 0.070055875502637 0.594947173807655
"CN_microglia1009" "cg00028232" -0.00758777597569875 0.0066433773764083 -1.14215639813631 0.261368941726072 0.999947530744412 0.00679390961798347 0.0137110622699916 0.495505708033492 0.623430820732545 0.922835249343129
"CN_microglia1010" "cg00028250" -0.00114491891035542 0.00369207528829826 -0.310101723543979 0.758376473881052 0.999947530744412 -0.00717049728172194 0.00761996064879927 -0.941015001547527 0.353335399767543 0.825387219769299
"CN_microglia1011" "cg00028251" -0.00820733295716319 0.00419563454070985 -1.95616011774338 0.0587020422651819 0.999947530744412 -0.0156595950924623 0.00865924110439461 -1.80842580818254 0.0793921685889904 0.610432198938373
"CN_microglia1012" "cg00028299" 0.00318418743134589 0.00878756083363697 0.362351680019952 0.719331924965117 0.999947530744412 0.0110636516025719 0.0181363765694243 0.610025467888876 0.545900849972206 0.899499173085429
"CN_microglia1013" "cg00028302" -0.00619788303106987 0.00537086647493183 -1.15398196175572 0.256554945784836 0.999947530744412 0.0106731589433235 0.0110847661526965 0.962867307825628 0.342412652309715 0.82025917153352
"CN_microglia1014" "cg00028318" 0.000560741332330251 0.00261080137209129 0.214777477262121 0.831223876576987 0.999947530744412 0.000458244605309406 0.00538835266448107 0.0850435437030804 0.932725584355889 0.989273463517463
"CN_microglia1015" "cg00028336" -0.00526266015749832 0.00545430609736854 -0.964863369152919 0.341426289870638 0.999947530744412 -0.011561066620262 0.0112569746235079 -1.02701365215118 0.311665498795248 0.804989415022518
"CN_microglia1016" "cg00028338" 0.00901241850664148 0.00509247712186619 1.76975139818376 0.0857372158632233 0.999947530744412 0.00624555572261866 0.0105102069279353 0.594237179671362 0.556287214389203 0.902896821865408
"CN_microglia1017" "cg00028429" -6.48493389079427e-05 0.00438626215571656 -0.014784647293237 0.988290405357375 0.999947530744412 -0.0125771520728412 0.00905267157682552 -1.38933042760971 0.173764745711039 0.713279128179995
"CN_microglia1018" "cg00028431" 0.00480764258985694 0.00740617053450871 0.649140141650256 0.520609030418538 0.999947530744412 0.0140709044596848 0.0152853676115756 0.920547337640014 0.363772542301976 0.83018502235772
"CN_microglia1019" "cg00028455" 0.000451840319257763 0.000792743106406399 0.569970669699053 0.572444901633023 0.999947530744412 -0.000348750225504476 0.00163611811887181 -0.213157119575791 0.83247739603422 0.971266677548866
"CN_microglia1020" "cg00028467" -0.00729202917271516 0.00405003425781081 -1.8004858004971 0.0806612959745951 0.999947530744412 0.0166174113828227 0.00835874115801999 1.98802798994185 0.0549087378193343 0.568807569303723
"CN_microglia1021" "cg00028480" 0.00271040837502409 0.00239231028826591 1.13296690162577 0.265154631717817 0.999947530744412 -0.000320349297387585 0.0049374156356129 -0.0648819789601972 0.948647959929934 0.991708432356246
"CN_microglia1022" "cg00028487" -0.00142452033784828 0.00102191641022524 -1.39396952979187 0.17237111941673 0.999947530744412 0.00367981652952609 0.00210910185308482 1.74473154254922 0.0900660555732971 0.625880398810332
"CN_microglia1023" "cg00028507" -0.0128631326655672 0.00844093665992535 -1.52389873112506 0.136782408920272 0.999947530744412 0.0393514994663989 0.0174209895966895 2.25885557464984 0.0304192521382475 0.508509881113922
"CN_microglia1024" "cg00028515" 0.00336406934788775 0.00478394905079032 0.703199242335576 0.486719247812862 0.999947530744412 -0.00681063233123339 0.00987344532989866 -0.689792884213326 0.495006010476469 0.882049412405175
"CN_microglia1025" "cg00028550" -0.000232085483105094 0.00449953718856359 -0.0515798566339184 0.959165323893465 0.999947530744412 0.00245105652408343 0.00928645643368407 0.263938838413423 0.793420296336837 0.963547734003547
"CN_microglia1026" "cg00028595" 0.00338476681000906 0.00568949376965172 0.594915285444852 0.555839058910841 0.999947530744412 0.0146346579764327 0.0117423712278406 1.24631198353998 0.221168886072817 0.750190111605569
"CN_microglia1027" "cg00028598" 0.00111408965727147 0.00145165181556599 0.767463413282127 0.44810320774052 0.999947530744412 -0.00254999546234714 0.00299601954094199 -0.851127780543577 0.400653244161105 0.846208417177714
"CN_microglia1028" "cg00028636" 0.000267920240511014 0.00142969892967826 0.187396265709807 0.852463806173874 0.999947530744412 0.00621569356000053 0.00295071165485364 2.10650659469769 0.042617333717986 0.541479963466595
"CN_microglia1029" "cg00028677" -0.000808588053865397 0.00251907134585396 -0.320986563241339 0.750185360630597 0.999947530744412 -0.00815573692626242 0.00519903388421212 -1.56870239892625 0.125978336866634 0.66896468272854
"CN_microglia1030" "cg00028678" 0.00272618322367663 0.00397159468966497 0.686420301339108 0.497103011719721 0.999947530744412 -0.00891528484692948 0.00819685214549783 -1.08764739056886 0.284401183600042 0.789317244518452
"CN_microglia1031" "cg00028749" -0.000798677735155691 0.00126155927428524 -0.633087760072308 0.530911858021171 0.999947530744412 0.00175562012256018 0.00260369339071959 0.674280669458924 0.504691943615724 0.885360148799605
"CN_microglia1032" "cg00028757" 0.000302412657749992 0.00159901462465469 0.189124385160204 0.851119796072945 0.999947530744412 -0.0021935134633083 0.00330015711091826 -0.664669404996285 0.510745271956247 0.887483288878534
"CN_microglia1033" "cg00028813" 0.002500792678826 0.00381206006525491 0.65602132076027 0.516225678975815 0.999947530744412 -0.00927967447512794 0.0078675935401875 -1.17948066683002 0.246394434264323 0.767174665449561
"CN_microglia1034" "cg00028829" -0.000402883413682027 0.000998871219928298 -0.40333869436237 0.68922445886739 0.999947530744412 0.00298684465406492 0.00206153959351678 1.44884176052601 0.156542620635868 0.698510790842503
"CN_microglia1035" "cg00028844" -0.00242856903320971 0.00341878317714803 -0.710360648034906 0.482324907317177 0.999947530744412 0.00165124405265796 0.00705592146487679 0.234022453463745 0.816371011175738 0.968100931419669
"CN_microglia1036" "cg00028870" 4.48044624664842e-05 0.00108167801210951 0.0414212565707107 0.967202357647912 0.999947530744412 -0.000986305481965133 0.00223244198542464 -0.441805649779304 0.661427230705363 0.932796452214723
"CN_microglia1037" "cg00028881" 0.000857128393595413 0.00123072812507833 0.696440079762425 0.490887418052696 0.999947530744412 0.0013903814202106 0.00254006192999111 0.547380913746249 0.587692507501087 0.912697285386675
"CN_microglia1038" "cg00028899" 0.00483992234058578 0.00571526930442334 0.846840644383969 0.403005480313301 0.999947530744412 0.000836603875272596 0.0117955685614063 0.0709252691735321 0.943872784511186 0.991009426315304
"CN_microglia1039" "cg00028918" 0.000650854096589643 0.00112944936933296 0.576257877742698 0.568236327558746 0.999947530744412 0.00322864925494687 0.0023310358205331 1.3850706310504 0.17505215471666 0.714130322480164
"CN_microglia1040" "cg00028929" 0.00140082840488301 0.00561494658194202 0.249482053736388 0.804489046887193 0.999947530744412 0.0159104901158209 0.011588515579602 1.37295324897577 0.178754972128551 0.717247674689255
"CN_microglia1041" "cg00028935" -0.00544589561723646 0.00544538621861847 -1.00009354682984 0.324330099089244 0.999947530744412 0.00844887287211157 0.0112385651600598 0.751775048841434 0.457359169470178 0.868716748961415
"CN_microglia1042" "cg00028993" 0.00105445718193668 0.00585800900425069 0.180002656392563 0.858219042700235 0.999947530744412 -0.00521278885645651 0.012090164638348 -0.431159459973144 0.669073887065105 0.934757895602833
"CN_microglia1043" "cg00029031" 0.00116843618772351 0.00592839665182273 0.197091432362959 0.84492948781553 0.999947530744412 0.00797517038398199 0.0122354355396106 0.651809276274919 0.518906400808216 0.890402753112667
"CN_microglia1044" "cg00029052" 0.00361138236200305 0.0050249606381099 0.718688686755852 0.477243155337198 0.999947530744412 -0.00586733898058986 0.0103708617333779 -0.565752309830363 0.575277258882734 0.90882910769179
"CN_microglia1045" "cg00029150" -0.000708755232623163 0.00134647433393927 -0.526378568650183 0.602042429798707 0.999947530744412 -0.0014377668958607 0.00277894697103116 -0.517378313025959 0.608242012584906 0.91842519899652
"CN_microglia1046" "cg00029161" -0.00099571514330524 0.00123822845609493 -0.804144936585837 0.426900318485938 0.999947530744412 0.00323604491848647 0.00255554163252607 1.26628534526661 0.214018228278065 0.744936281834056
"CN_microglia1047" "cg00029229" 0.00980159703324918 0.00585633542468363 1.67367411913205 0.103371888174393 0.999947530744412 -0.0150764924195448 0.0120867105889454 -1.24736108377856 0.220788899290224 0.749926269181273
"CN_microglia1048" "cg00029233" 0.000831359367063406 0.00134570158889231 0.617788797996236 0.540830800832725 0.999947530744412 -8.61599873297837e-05 0.00277735212629219 -0.0310223491339604 0.975433111342003 0.996017055459432
"CN_microglia1049" "cg00029246" 0.00189012269582993 0.00700669411741573 0.26975955624092 0.788975802829649 0.999947530744412 -0.00594144791447544 0.0144609005190384 -0.410862927011584 0.683751124051476 0.938705008514337
"CN_microglia1050" "cg00029256" -0.00100227932845834 0.00486574991532394 -0.205986609649176 0.838029849837909 0.999947530744412 0.00629512437781536 0.0100422716186689 0.626862588153113 0.534936231363585 0.895743163935681
"CN_microglia1051" "cg00029284" 0.0026310547420281 0.0065380863217718 0.402419700894236 0.689894133364506 0.999947530744412 0.010403477127347 0.0134937553002383 0.770984569963503 0.446041135272817 0.864259530955758
"CN_microglia1052" "cg00029336" 0.00935042291772856 0.00634060226647422 1.47469002545211 0.149496299490517 0.999947530744412 -0.0109095734661988 0.0130861740315405 -0.833671739341418 0.410284796709306 0.850269018165775
"CN_microglia1053" "cg00029353" 0.0014043601118565 0.00135553635373881 1.03601803668565 0.307506378066068 0.999947530744412 -0.00544110486657267 0.00279764979502015 -1.94488419396091 0.0600976634826107 0.578917474568471
"CN_microglia1054" "cg00029397" -0.00238084419194893 0.00145849023851793 -1.63240324074316 0.111823357939493 0.999947530744412 0.00585121666661881 0.00301013315177733 1.94383981425006 0.0602283687712827 0.579259307988567
"CN_microglia1055" "cg00029451" 0.00266383403649053 0.00338900894418047 0.786021542098554 0.437298891960329 0.999947530744412 0.0118210066820667 0.00699447134107244 1.69005005605674 0.100168649449552 0.639004318293723
"CN_microglia1056" "cg00029458" -0.00309785546442989 0.00302012776457792 -1.02573656014279 0.312258509964893 0.999947530744412 -0.00137622985761116 0.00623314881832677 -0.220792074395008 0.826574890860223 0.97000616447375
"CN_microglia1057" "cg00029465" 0.00179646548934237 0.00336439760303842 0.533963491033272 0.596840976988768 0.999947530744412 0.00112668316435059 0.00694367675093743 0.162260313197685 0.872061362854031 0.978559226045814
"CN_microglia1058" "cg00029521" -0.00624131329499357 0.00522504050714852 -1.19450046108823 0.240549003823965 0.999947530744412 0.0142079746541349 0.0107838004222295 1.31752945138403 0.196470955415484 0.732041324047065
"CN_microglia1059" "cg00029583" 0.000450527904206026 0.00352370542884663 0.127856290289706 0.899015954174789 0.999947530744412 -0.00677647259452699 0.00727246727358784 -0.931798293426194 0.35801060201913 0.827508439372274
"CN_microglia1060" "cg00029587" -0.00114149731412406 0.00674922328894163 -0.169130174726086 0.86669648692573 0.999947530744412 0.00582403992416782 0.013929514393895 0.418107893748283 0.678497284998443 0.937319845460445
"CN_microglia1061" "cg00029597" -0.00204144308601959 0.00492571110137002 -0.414446370078787 0.681150495791693 0.999947530744412 -0.00578477196164295 0.0101660236666228 -0.569029952255138 0.573075933190399 0.908068363864593
"CN_microglia1062" "cg00029640" -0.0021299589887267 0.00492453840926804 -0.432519519944873 0.668094998366966 0.999947530744412 -0.00388869215469699 0.0101636033834561 -0.382609593072754 0.704390740928013 0.943761198540184
"CN_microglia1063" "cg00029647" 0.00111575029231367 0.00342171075292024 0.326079663911229 0.746362690359735 0.999947530744412 -0.00711453625904981 0.00706196359848426 -1.00744448195355 0.320837567562625 0.809495028344684
"CN_microglia1064" "cg00029648" -0.00344607720358281 0.00599434697852791 -0.57488784281705 0.569152092482653 0.999947530744412 0.011246823006456 0.0123715483907926 0.909087743198441 0.369703268332624 0.832840407667369
"CN_microglia1065" "cg00029678" 8.87012344812808e-05 0.003527586391468 0.025145021166829 0.980086294687188 0.999947530744412 0.0137957765063648 0.00728047707299477 1.89490006877943 0.0666353239807544 0.589701714996894
"CN_microglia1066" "cg00029694" 0.00300426297171374 0.00753583725546882 0.398663462315819 0.692633954015137 0.999947530744412 0.0132797623934218 0.0155529827694534 0.853840230537883 0.399169455394455 0.845604426644586
"CN_microglia1067" "cg00029701" -0.00676848469156213 0.00632296146749883 -1.07046116386338 0.291952328569937 0.999947530744412 0.000740130844064409 0.0130497657290251 0.0567160253626792 0.95510341106334 0.992732287880627
"CN_microglia1068" "cg00029751" 0.00373741156373345 0.00336884866645713 1.10940322162465 0.275041727576378 0.999947530744412 9.17826183215802e-05 0.00695286316384818 0.0132006938952588 0.989544833434951 0.998330794730652
"CN_microglia1069" "cg00029812" 0.00110988283753471 0.0016215241824257 0.684468877839608 0.498318620426238 0.999947530744412 0.00230223759423997 0.00334661389498785 0.687930447455556 0.496163423722448 0.882409296847664
"CN_microglia1070" "cg00029821" 0.00586735188556453 0.00481499414973566 1.21855846613783 0.231399780581531 0.999947530744412 -0.0162580719352143 0.00993751835491293 -1.63602937419246 0.111058652687261 0.652008011479293
"CN_microglia1071" "cg00029822" 6.59122654463502e-05 0.00116715394059481 0.0564726409720724 0.955295863747543 0.999947530744412 0.00162146592319779 0.00240885312566924 0.673127766038995 0.505415969893554 0.88559869992682
"CN_microglia1072" "cg00029825" 0.00649782134168328 0.00538941255816398 1.20566411859494 0.236270878351125 0.999947530744412 -0.007073055070983 0.0111230428435501 -0.635892099892833 0.529104198603527 0.893877573648258
"CN_microglia1073" "cg00029826" 0.000345737441984076 0.00148187020363493 0.233311555314362 0.81691847992225 0.999947530744412 -0.00691592380498136 0.00305838634280151 -2.26129828929537 0.0302521956387671 0.50784815030907
"CN_microglia1074" "cg00029831" 0.00127348997481153 0.00272289058653935 0.467697813899335 0.642984752147418 0.999947530744412 0.00455841034879699 0.00561969014721229 0.811149766158946 0.422921852557237 0.855344144923909
"CN_microglia1075" "cg00029855" -0.00482612168199938 0.00824093672692134 -0.58562780445013 0.561993047420283 0.999947530744412 0.00440504390898342 0.0170082158853615 0.258995060897288 0.797200708321512 0.964364185208359
"CN_microglia1076" "cg00029928" -0.0153129947226978 0.00741651525034082 -2.06471559833901 0.0466440780675261 0.999947530744412 -0.00395948656990156 0.0153067177524607 -0.258676395157612 0.797444557571068 0.964444180783932
"CN_microglia1077" "cg00029943" -0.00408481777096218 0.0067185904653441 -0.607987314010659 0.547235989971245 0.999947530744412 0.000451135327557134 0.0138662922512928 0.0325346761326967 0.974235910248613 0.995814667121093
"CN_microglia1078" "cg00029973" 0.0150322283013606 0.00398381367854036 3.7733261428201 0.000616913898739528 0.728529180372733 -0.018061907101569 0.0082220705408793 -2.19675895648998 0.0349533158758342 0.52161521132677
"CN_microglia1079" "cg00029979" -0.00417275497316961 0.00305585103442686 -1.36549685379288 0.181063562248733 0.999947530744412 -0.00575645785277312 0.00630687697640579 -0.912727150744845 0.367812984060453 0.832060656260532
"CN_microglia1080" "cg00030005" -0.000917453229245692 0.0049417214648023 -0.18565458125884 0.853818819116999 0.999947530744412 0.00367840998227383 0.0101990669633599 0.360661420842565 0.720583749507939 0.947355246184079
"CN_microglia1081" "cg00030047" 0.00607231830190707 0.0041721980076923 1.45542428492404 0.154723689750703 0.999947530744412 -0.00280774985952069 0.00861087116462011 -0.326070359879152 0.746369667673264 0.953085288673792
"CN_microglia1082" "cg00030074" 0.00104496669149051 0.00372081920435939 0.280843178369486 0.780532666036623 0.999947530744412 -0.00701594589023423 0.00767928433322471 -0.913619757492176 0.367350331749253 0.831886380501
"CN_microglia1083" "cg00030176" 0.000353584635167954 0.0023134360882521 0.152839595164741 0.879428233522696 0.999947530744412 0.0051884762457108 0.00477462959974423 1.08667617818746 0.284824193360652 0.789604594872463
"CN_microglia1084" "cg00030290" -0.00795580670661528 0.00633898625323552 -1.25505978224113 0.21801536053773 0.999947530744412 0.00367694447577933 0.0130828387915127 0.281050965648578 0.780374634861388 0.960654327016603
"CN_microglia1085" "cg00030291" 0.0042723994123447 0.00352726885560385 1.21124858558968 0.234152010631297 0.999947530744412 0.00188266599323783 0.00727982172048958 0.258614299295123 0.797492076943171 0.964451175372245
"CN_microglia1086" "cg00030296" 0.00542411993723523 0.00541096043226621 1.00243200909224 0.323216268657328 0.999947530744412 0.00776899345997338 0.0111675148382693 0.695677916930118 0.491358674783726 0.880814052194836
"CN_microglia1087" "cg00030420" -0.00104009863145429 0.00606844399095379 -0.171394616643865 0.86492950972626 0.999947530744412 0.00391719527947469 0.0125244749361066 0.312763233545374 0.756370961110445 0.955553014324288
"CN_microglia1088" "cg00030422" 0.00753195541555206 0.00718866529422933 1.0477543615222 0.302143219127261 0.999947530744412 -0.0288003878252537 0.0148364652348853 -1.94118931762363 0.0605611868581687 0.579749533356523
"CN_microglia1089" "cg00030423" 0.000291774742251513 0.00123153009813352 0.236920512696945 0.814140162352499 0.999947530744412 -0.00372388561297683 0.00254171709751744 -1.4651062530185 0.152078815757537 0.694461976347977
"CN_microglia1090" "cg00030427" 0.00704834441695585 0.00290766473045565 2.42405678451495 0.0208167589011466 0.987077809311725 -0.00992528808658394 0.00600103982066562 -1.65392804966974 0.107346981959488 0.647162702306577
"CN_microglia1091" "cg00030432" 0.000376522480965913 0.00372848793122771 0.100985302329229 0.920155302320484 0.999947530744412 0.00138352612000103 0.00769511158277954 0.179792860066791 0.858382466093496 0.976123852726993
"CN_microglia1092" "cg00030466" 0.000876427933445651 0.000866616241944469 1.01132184123294 0.319005757475841 0.999947530744412 0.00281452741840665 0.00178858261156175 1.57360772726571 0.124838801533773 0.667520425475005
"CN_microglia1093" "cg00030476" 0.00218732048140507 0.00526363182166449 0.415553472490671 0.680347831358488 0.999947530744412 0.0104110574081408 0.0108634478494987 0.958356642603228 0.344648620814665 0.821359946622748
"CN_microglia1094" "cg00030501" 0.00245692218938034 0.00587911953200144 0.417906486848367 0.678643120566694 0.999947530744412 -0.00526876716167842 0.0121337340073816 -0.434224712563597 0.666868536950386 0.934218885090692
"CN_microglia1095" "cg00030508" -0.000527790941568876 0.00177287282133135 -0.297703780676454 0.76774081732972 0.999947530744412 0.00402146339446447 0.00365897769655105 1.09906747949164 0.279460484675048 0.78665254276501
"CN_microglia1096" "cg00030523" -0.00420198243109454 0.00506935153938377 -0.828899396392093 0.412942812837768 0.999947530744412 -0.00526044708219124 0.0104624787494078 -0.502791662299816 0.61835223691459 0.921389552466208
"CN_microglia1097" "cg00030584" -0.00140843406606077 0.00454041767429599 -0.310199229915374 0.758302970373358 0.999947530744412 0.000901034626969899 0.00937082841103027 0.0961531454262148 0.923963471692835 0.987730873243376
"CN_microglia1098" "cg00030588" 0.00185993648586382 0.00645669865786843 0.28806307749816 0.775047219544219 0.999947530744412 0.00465098028681613 0.0133257818035421 0.349021194807487 0.729225718965904 0.94922654700071
"CN_microglia1099" "cg00030591" 0.0038375330035848 0.00468965871557513 0.818296860460168 0.418886047577028 0.999947530744412 0.0213393745408651 0.00967884240666498 2.20474449776871 0.0343382768649627 0.519793440568493
"CN_microglia1100" "cg00030604" -0.00239797186743639 0.00451158565755955 -0.531514205746793 0.598518268236934 0.999947530744412 0.0218178880962576 0.00931132289833027 2.34315664213192 0.0251093479676072 0.49178875663805
"CN_microglia1101" "cg00030627" 0.00427618590227955 0.00553780517217303 0.772180632819477 0.445341979046009 0.999947530744412 -0.00392363379906106 0.0114293057962328 -0.343295898194824 0.733489615054238 0.950212087800598
"CN_microglia1102" "cg00030682" -0.0038158098942523 0.00447355447397092 -0.852970477157334 0.39964485905215 0.999947530744412 0.000204775168228769 0.00923283150805683 0.0221790214681245 0.982434807666915 0.997182842349771
"CN_microglia1103" "cg00030774" -0.00261499555328546 0.00270680876716627 -0.966080642639219 0.340825702275954 0.999947530744412 -0.00338375071173967 0.00558649937475641 -0.605701439264408 0.548735410792129 0.900500742196327
"CN_microglia1104" "cg00030795" 0.00232876988600792 0.00108372924030946 2.14884843869576 0.0388537335709189 0.999947530744412 -0.000484096444963505 0.00223667545222714 -0.216435712423755 0.829941519111413 0.970723092175234
"CN_microglia1105" "cg00030807" 0.00939465068645169 0.00579761740452257 1.62043302117921 0.114378575265528 0.999947530744412 0.00497789958364416 0.0119655242728319 0.41602018182744 0.680009573940576 0.937766189080885
"CN_microglia1106" "cg00030816" -0.0015945848953892 0.00117903281742456 -1.35245166362066 0.18515802715814 0.999947530744412 0.00171303336079668 0.00243336957425888 0.703975827970319 0.486241633691262 0.879094278023888
"CN_microglia1107" "cg00030909" -0.00465389441918941 0.00439130532716917 -1.05979750266865 0.296707801921035 0.999947530744412 -0.00270839243675123 0.00906308002329894 -0.298837970070729 0.766882650147882 0.95786460508849
"CN_microglia1108" "cg00030959" -0.00233120890422179 0.00221695142730397 -1.05153810566647 0.300428097136594 0.999947530744412 0.00376278609429547 0.0045754978751102 0.822377410503079 0.416592502361916 0.852824452611075
"CN_microglia1109" "cg00031013" 2.90474861858552e-05 0.00663286857665221 0.00437932485020173 0.9965314104434 0.999961449963246 0.012041361943584 0.0136893734813416 0.879613808476789 0.385243484784656 0.839982667221083
"CN_microglia1110" "cg00031042" -0.00688899204088316 0.00812875721687009 -0.847484044250458 0.402651913795608 0.999947530744412 0.0123269793022888 0.0167766920443116 0.734768169418027 0.467518621378423 0.87222443358774
"CN_microglia1111" "cg00031059" -0.00471068051202632 0.00942242628121131 -0.499943472247653 0.620335284481284 0.999947530744412 0.011347501435522 0.0194466558432873 0.583519424983239 0.563394859525256 0.904939641545788
"CN_microglia1112" "cg00031063" 0.00281943367521883 0.00331366777821843 0.850849832850376 0.400805484904433 0.999947530744412 -0.0181370007966495 0.00683897702553525 -2.65200493128283 0.0120682258837111 0.430962814063439
"CN_microglia1113" "cg00031105" -0.000720538364832942 0.00611645619030802 -0.117803241356439 0.906916759902949 0.999947530744412 0.0242787091543369 0.0126235658378824 1.92328455098466 0.0628514171724981 0.583321838065101
"CN_microglia1114" "cg00031162" -0.00229416145292238 0.00518988923374525 -0.442044396247512 0.661256168774612 0.999947530744412 -0.000543412084015458 0.0107112527900246 -0.0507328222634739 0.959835306055907 0.993526793352907
"CN_microglia1115" "cg00031165" 0.000785042188691667 0.00281005706215808 0.279368771283516 0.781654287803723 0.999947530744412 0.00214093355096132 0.00579959035569786 0.369152546930826 0.714303103325184 0.945940582212945
"CN_microglia1116" "cg00031187" 0.0072051909269028 0.00567719964648483 1.26914524335322 0.213008771178254 0.999947530744412 -0.0039924386684707 0.0117169977651054 -0.34073904839008 0.735396607950677 0.950604284357098
"CN_microglia1117" "cg00031256" 0.00225288306700943 0.00813259063275926 0.27701911589334 0.783442714763246 0.999947530744412 -0.0280584837029437 0.01678460371348 -1.67167984314157 0.103767729547254 0.643131557484988
"CN_microglia1118" "cg00031277" 0.00416195962343442 0.00545588217617102 0.762838985345412 0.450819957655492 0.999947530744412 -0.0150435168421091 0.0112602274440808 -1.33598694314271 0.190427457508291 0.727187151857018
"CN_microglia1119" "cg00031303" 0.00464552087351351 0.00382565209308225 1.21430824353155 0.232997089743634 0.999947530744412 -0.00547765150344781 0.00789564570843828 -0.693755989784813 0.492548157306261 0.881176016697366
"CN_microglia1120" "cg00031340" 0.00298448337278545 0.00256348850933449 1.16422732612921 0.252436492683607 0.999947530744412 0.00315751919640131 0.00529070510200275 0.59680498828144 0.554591139270474 0.902448818799605
"CN_microglia1121" "cg00031346" 0.00865860038407011 0.00673153115299304 1.28627502232092 0.207037534845259 0.999947530744412 -0.0124888831660878 0.0138930001385794 -0.898933494674593 0.375010595342238 0.835246767968608
"CN_microglia1122" "cg00031362" -0.00175668133388379 0.00528512894096179 -0.332381925494539 0.741641494688131 0.999947530744412 0.00188693041181764 0.0109078150929369 0.172988852097382 0.863685926929116 0.97699140418995
"CN_microglia1123" "cg00031393" 0.0138027786016314 0.00931807386204707 1.48129096270107 0.147737975274038 0.999947530744412 0.00210444271404759 0.0192312860944205 0.109428080041831 0.913506285183269 0.985955204461527
"CN_microglia1124" "cg00031402" -0.00791518613160595 0.00464639205263276 -1.70351232568096 0.0975976391400032 0.999947530744412 0.0164625385543913 0.00958954567155485 1.71671725838103 0.0951295217566315 0.632160588097321
"CN_microglia1125" "cg00031443" -0.00249254176961692 0.00184649330229847 -1.34987858689456 0.18597401800121 0.999947530744412 0.00342181767991057 0.00381092074324163 0.897897886220515 0.375554628679699 0.835446163810226
"CN_microglia1126" "cg00031456" 0.00130741208630562 0.00127994698153542 1.02145800190665 0.31425089338043 0.999947530744412 -0.00126978207041773 0.00264164321425435 -0.480678868200658 0.633823441026611 0.925508842500202
"CN_microglia1127" "cg00031476" 0.00148499602875664 0.00241550181479408 0.614777442791211 0.542794524985599 0.999947530744412 0.000500915754688225 0.00498527991402844 0.100478962731593 0.92055425484273 0.987175958676201
"CN_microglia1128" "cg00031491" 0.000411007743068632 0.00640307821409644 0.0641890867682663 0.949195583223899 0.999947530744412 -0.00306344967566586 0.0132151162185772 -0.231814054829075 0.818072022909344 0.968418522194127
"CN_microglia1129" "cg00031550" 0.00510428402268841 0.00537141279737027 0.950268433136876 0.348682316448647 0.999947530744412 -0.0196279065048114 0.0110858936907766 -1.77052992318893 0.085605384510971 0.619523620526491
"CN_microglia1130" "cg00031556" 0.00585849765290314 0.00351660470866594 1.66595285460038 0.104911471351411 0.999947530744412 -0.00470170592010582 0.00725781231556833 -0.647813103408648 0.521456660281361 0.891169356440942
"CN_microglia1131" "cg00031568" 0.00153544888241484 0.00420192661119081 0.365415444983152 0.717064872579683 0.999947530744412 0.0051088907285374 0.00867222711516649 0.589109424913778 0.559682060523074 0.903806811201187
"CN_microglia1132" "cg00031663" -0.00037187095478617 0.000799379690032056 -0.465199403266372 0.644754578373331 0.999947530744412 0.000920414065789713 0.00164981515972854 0.55788920374641 0.580575225760756 0.910639226081144
"CN_microglia1133" "cg00031705" 0.0223911336398424 0.00724465257800629 3.09071185936764 0.00396823171974504 0.920225032789922 -0.0152144199774747 0.0149520156681514 -1.01754976152696 0.316078448667009 0.806968474312718
"CN_microglia1134" "cg00031708" -0.00574512261563982 0.00523919510966199 -1.09656588376425 0.280537509688953 0.999947530744412 0.031779677001371 0.0108130136710746 2.93902125421181 0.00587983592551304 0.382007362469142
"CN_microglia1135" "cg00031722" 0.00557975271378421 0.00360033776232299 1.54978590402698 0.130452206910514 0.999947530744412 -0.00546584586932703 0.0074306263900518 -0.735583459914599 0.467028624416047 0.872082981453067
"CN_microglia1136" "cg00031779" -0.000959583388272168 0.00346510668729182 -0.276927516197816 0.783512459637584 0.999947530744412 -0.00442018730693789 0.00715152713292173 -0.618076003178364 0.540643706390228 0.89766528625552
"CN_microglia1137" "cg00031803" -0.00513823068769167 0.00784392103578921 -0.655058951288218 0.5168375094808 0.999947530744412 0.0252588320081873 0.0161888274094626 1.56026322162302 0.127958597916985 0.670815996603179
"CN_microglia1138" "cg00031823" -0.00179080657452786 0.00443829309912982 -0.403489930594933 0.689114276725322 0.999947530744412 0.00678878262907626 0.0091600566408803 0.741128892017839 0.463703674780938 0.870977933832052
"CN_microglia1139" "cg00031896" -0.00201118636824721 0.00444643844053316 -0.452314002576421 0.653915587125565 0.999947530744412 0.00483899853623085 0.00917686756051706 0.527303952500128 0.601406694233972 0.916598054421014
"CN_microglia1140" "cg00031999" 0.0106400652187837 0.00470408952519579 2.26187557906667 0.0302128354307825 0.994603296358672 -0.0149473683378049 0.00970862571086468 -1.53959672387799 0.132914867991775 0.675869376574737
"CN_microglia1141" "cg00032094" -0.00331436357880566 0.00857131249391605 -0.386680987440162 0.701401991187919 0.999947530744412 0.00845379916314118 0.0176900682711445 0.477883919585023 0.635791080182598 0.926056303742077
"CN_microglia1142" "cg00032173" -0.00425060456848059 0.00271575772950565 -1.56516338784547 0.126805713170046 0.999947530744412 0.00111538598355739 0.0056049688629301 0.198999496845429 0.8434484103766 0.973296283622025
"CN_microglia1143" "cg00032184" -0.000594229160761398 0.00747121127210905 -0.0795358529051009 0.937072714471582 0.999947530744412 -0.0189168220489463 0.0154196031897758 -1.22680342782682 0.228324371638685 0.755314547857536
"CN_microglia1144" "cg00032192" 0.000353257007666926 0.00704806496010792 0.0501211339092875 0.960319154095872 0.999947530744412 0.0130283724170501 0.0145462845290343 0.895649496683879 0.37673752077501 0.83599864562639
"CN_microglia1145" "cg00032195" 0.00267574156570637 0.00377161592725533 0.709441686882883 0.482887532241217 0.999947530744412 -0.00154515294543669 0.00778412212750855 -0.198500604194817 0.843835605129262 0.973361845781919
"CN_microglia1146" "cg00032227" 0.00162444935313707 0.00158351849912281 1.02584804284695 0.3122067126202 0.999947530744412 0.000165213631234048 0.00326817513397 0.050552257593783 0.959978131863485 0.993556676091004
"CN_microglia1147" "cg00032246" 0.00592518745691382 0.00493394988359985 1.20090142719301 0.238089109885976 0.999947530744412 0.00666903228544828 0.0101830274359078 0.654916460495007 0.516928131955219 0.889782266434802
"CN_microglia1148" "cg00032308" 0.00356624204088863 0.0101873361224642 0.35006619964415 0.728448393554843 0.999947530744412 -0.022226848142383 0.0210253297421376 -1.05714623337571 0.297898494720157 0.797066166761192
"CN_microglia1149" "cg00032336" 0.00100227124102469 0.00143105789699709 0.700370853707484 0.488460994397276 0.999947530744412 0.00506957094593337 0.002953516385712 1.71645262252752 0.09517846698952 0.632279072042819
"CN_microglia1150" "cg00032355" 0.00240565439500693 0.00593078832489253 0.405621354737951 0.687562175564907 0.999947530744412 -0.00185667060455149 0.0122403716401106 -0.151684169332519 0.88033252545292 0.980054655703393
"CN_microglia1151" "cg00032366" 0.00215860674296108 0.00404316842575955 0.533889889228536 0.596891347548079 0.999947530744412 -0.00360316601372419 0.00834457097838749 -0.431797635019993 0.668614494067617 0.934663241242631
"CN_microglia1152" "cg00032376" -0.00840091287386754 0.00560005492077603 -1.50014830081405 0.142805696190444 0.999947530744412 0.0257302834442925 0.01155778113807 2.22623037561595 0.0327311398956811 0.51553493534148
"CN_microglia1153" "cg00032391" -0.00194907665686957 0.00431056693713137 -0.452162484725654 0.654023638650742 0.999947530744412 0.00823027295268796 0.00889644654296731 0.925119137504854 0.361423920075269 0.829158697117682
"CN_microglia1154" "cg00032458" -0.00490360310143682 0.00578778276837386 -0.847233439415098 0.402789605177532 0.999947530744412 0.0180673740255435 0.0119452268697194 1.51251828220554 0.13964254658882 0.682771202662685
"CN_microglia1155" "cg00032490" 0.00238451783865029 0.00395234358387241 0.603317446484244 0.550301446063159 0.999947530744412 0.010341738782849 0.00815712038026268 1.26781735474596 0.213477028117337 0.744615398010629
"CN_microglia1156" "cg00032544" -0.00373826530211345 0.00564559295372958 -0.662156363866772 0.512334539525615 0.999947530744412 0.0142579544164083 0.011651765683897 1.2236732872266 0.229488329231801 0.756067524169807
"CN_microglia1157" "cg00032576" 0.00644846514613092 0.0126621911446284 0.509269294111589 0.613853011820974 0.999947530744412 -0.00686421967346286 0.026133106915627 -0.262663742800448 0.794394856416534 0.963792540880391
"CN_microglia1158" "cg00032609" 0.00821666046180753 0.00613355833516374 1.33962375717556 0.189253699445341 0.999947530744412 -0.00471781925983292 0.0126588624287249 -0.372689037928676 0.711693182701625 0.945346557575064
"CN_microglia1159" "cg00032610" -0.00622282494314694 0.00438588110007028 -1.41883119974393 0.16505080051066 0.999947530744412 0.0112233841222853 0.00905188512779539 1.23989466987622 0.223503916070213 0.751902638986102
"CN_microglia1160" "cg00032637" 0.00356656218197611 0.00931637952702625 0.382827059763906 0.704230980765204 0.999947530744412 0.00245889101746391 0.0192277892084751 0.12788214967429 0.89899564410838 0.983460298782218
"CN_microglia1161" "cg00032661" -0.00023863379046497 0.00763798358404501 -0.0312430352643664 0.975258406250322 0.999947530744412 0.00800396404136704 0.0157637994357974 0.507743331419908 0.614911555168936 0.920298574660867
"CN_microglia1162" "cg00032664" 0.00263176732595277 0.00462525220189486 0.568999745543517 0.573096201509044 0.999947530744412 -0.00699837397419508 0.00954591578370964 -0.733127562903707 0.468505542357592 0.872604325916684
"CN_microglia1163" "cg00032703" -0.00611683105398859 0.00447375232160963 -1.36727083089566 0.180512231966037 0.999947530744412 0.00724453602137578 0.00923323983971416 0.784614734062844 0.438112393789325 0.861068727489634
"CN_microglia1164" "cg00032716" -0.00930454468827209 0.00540972818869605 -1.719965285449 0.0945305024626605 0.999947530744412 -0.00303580659521092 0.0111649716486588 -0.271904550297323 0.787339760103729 0.962197464143574
"CN_microglia1165" "cg00032756" -0.00089039201676067 0.00166612278786688 -0.534409602488319 0.596535716809321 0.999947530744412 0.00228430160895178 0.00343865958526133 0.664300013511858 0.510978709275031 0.88756208654389
"CN_microglia1166" "cg00032789" 0.00080895998134455 0.0011409909421226 0.708997724241029 0.483159477359637 0.999947530744412 -0.00190070078083321 0.00235485611768712 -0.807140940186205 0.425195924902629 0.856094363972229
"CN_microglia1167" "cg00032805" -0.000636937079488477 0.00143313024634867 -0.444437678369614 0.65954240354755 0.999947530744412 -0.00396258088031943 0.00295779344380982 -1.3397084534799 0.189226430782121 0.726433450936872
"CN_microglia1168" "cg00032852" 0.00288349468194815 0.00279720161549055 1.03084978429146 0.3098888766501 0.999947530744412 -0.00336637140707459 0.00577305839465152 -0.583117504959482 0.563662286456793 0.905021729918982
"CN_microglia1169" "cg00032879" 0.00443444286394478 0.00340763224841872 1.30132671035806 0.201896190927491 0.999947530744412 -0.00454494031058375 0.0070329074059858 -0.646239179363502 0.522462946433651 0.891436943117977
"CN_microglia1170" "cg00032884" 0.00575552816132167 0.00336509260264169 1.71036248952062 0.0963106898637483 0.999947530744412 -0.0140974560847259 0.006945111139246 -2.02983880345167 0.0502568459195019 0.558893263376322
"CN_microglia1171" "cg00032912" -0.00442726533732077 0.00801021912999314 -0.552702150274953 0.584083155078623 0.999947530744412 -0.0129954465403211 0.0165320449320902 -0.786076168659317 0.437267321895484 0.860713661094413
"CN_microglia1172" "cg00032923" 0.00522312779786798 0.0047525028153224 1.09902676565035 0.279477989879329 0.999947530744412 -0.00445803297874594 0.00980854441155123 -0.454505051075249 0.652353938492349 0.93041877785745
"CN_microglia1173" "cg00032956" -0.00213075769907978 0.00330217383751239 -0.645259094138098 0.523090088787355 0.999947530744412 -0.000185457802222642 0.00681525503477385 -0.0272121587932323 0.978449616471942 0.996481261040436
"CN_microglia1174" "cg00032959" -0.000530609591704047 0.00444684248040163 -0.119322776563951 0.90572190190317 0.999947530744412 0.00986674680061698 0.00917770144597655 1.07507820544135 0.289910034234099 0.792497951679982
"CN_microglia1175" "cg00033066" 0.00108389427473556 0.00364433428451107 0.297419004437179 0.767956335722688 0.999947530744412 0.00508324872055173 0.00752142945921446 0.675835457623587 0.503716437877438 0.885072421820394
"CN_microglia1176" "cg00033102" -0.00599070545586547 0.00400667466711368 -1.49518140442909 0.144091845676656 0.999947530744412 -0.000973835116497297 0.00826925263217457 -0.117765795751388 0.906946207342249 0.984658422462092
"CN_microglia1177" "cg00033127" 0.00284447465718406 0.00237507856550481 1.19763392188228 0.239342486116408 0.999947530744412 -0.000389093911173973 0.00490185161291628 -0.0793769256802302 0.937198182874362 0.989950422746543
"CN_microglia1178" "cg00033155" 0.00814165584238268 0.00554449370906551 1.46842187395229 0.151181377884583 0.999947530744412 -0.00380718248175925 0.0114431100618393 -0.332705222722231 0.741399575831319 0.95207852669008
"CN_microglia1179" "cg00033165" -0.00367554207045888 0.00559785342773667 -0.656598483312732 0.51585893369688 0.999947530744412 0.00955923481777456 0.0115532375442864 0.827407450174176 0.413775952893812 0.851721903049314
"CN_microglia1180" "cg00033191" 0.00220411362970965 0.00478370027315703 0.460754960355206 0.647908134838752 0.999947530744412 -0.000918856156017417 0.00987293188539173 -0.0930682158738461 0.926395628803752 0.988215809331022
"CN_microglia1181" "cg00033202" -0.00543999133933763 0.0050946993879958 -1.06777474489573 0.29314527124763 0.999947530744412 -0.0121054080738869 0.010514793394661 -1.15127398318959 0.257651604535295 0.773934104059977
"CN_microglia1182" "cg00033209" -0.00908302484397708 0.016666795074158 -0.544977291888611 0.589326391876064 0.999947530744412 -0.0525416984587923 0.034398085816181 -1.52745995052075 0.135897161842783 0.678992503620723
"CN_microglia1183" "cg00033213" 0.0581305533331328 0.0386236941054332 1.50504902960475 0.141545716602364 0.999947530744412 0.0535505773915916 0.0797142545081502 0.6717816997977 0.506262025427433 0.885862496994455
"CN_microglia1184" "cg00033215" 0.00750952235699953 0.00636866295457362 1.17913640752595 0.246529622532719 0.999947530744412 -0.0351699561043157 0.0131440876227863 -2.67572441036879 0.0113870558024339 0.426112115714352
"CN_microglia1185" "cg00033220" -0.00325614652833068 0.00193649347168394 -1.68146527522202 0.101837430769575 0.999947530744412 -0.00213530503800891 0.00399666932515063 -0.534271130356383 0.596630461029804 0.915249395726246
"CN_microglia1186" "cg00033304" 0.000261337232181221 0.00575242856900497 0.0454307652926538 0.964029748949339 0.999947530744412 0.000435917272667763 0.0118722604248544 0.0367172936802479 0.970925155534687 0.995278148823148
"CN_microglia1187" "cg00033334" 0.000114173550864603 0.00344549300713082 0.0331370722936625 0.97375905303245 0.999947530744412 0.00729641337129579 0.00711104706159743 1.02606737208918 0.312104824639011 0.805140203575586
"CN_microglia1188" "cg00033371" 0.000169918178271151 0.000650436306202185 0.261237228996766 0.795485543365842 0.999947530744412 -0.000524355468392179 0.00134241549014986 -0.39060594297347 0.698525301239406 0.942267817747158
"CN_microglia1189" "cg00033396" -0.00758126803674874 0.0045447793321104 -1.66812676320377 0.104476093209753 0.999947530744412 -0.0114335082227923 0.00937983030246364 -1.21894617003777 0.231254479875575 0.757175078861565
"CN_microglia1190" "cg00033440" 0.00630368415101136 0.00487665304216473 1.29262510506861 0.20485649687115 0.999947530744412 -0.016118330251968 0.0100647742468627 -1.60145969066245 0.118526878499999 0.659978201378539
"CN_microglia1191" "cg00033450" 0.00500026704798024 0.00587170396307622 0.851587048567852 0.400401768076394 0.999947530744412 -0.00422141610637048 0.0121184292427205 -0.348346804839106 0.729727517486529 0.949372908343655
"CN_microglia1192" "cg00033457" 0.00120748082492013 0.000968172291980576 1.24717556464046 0.220856059185388 0.999947530744412 -0.000296889170454485 0.00199818102017907 -0.148579716980736 0.88276302367167 0.980495472079423
"CN_microglia1193" "cg00033490" -0.000418070527611209 0.00572836929272705 -0.0729824678276254 0.942247736840694 0.999947530744412 -0.0128622306057072 0.0118226052244154 -1.08793538831397 0.28427583212404 0.789252724095396
"CN_microglia1194" "cg00033533" -0.00276180419186137 0.001537952017421 -1.79576746255884 0.0814235937137905 0.999947530744412 0.000323266256844724 0.00317413187364632 0.101843990644714 0.91947877703044 0.986960813926335
"CN_microglia1195" "cg00033551" 0.00996292188030349 0.00921335357407811 1.08135672860035 0.287148954736694 0.999947530744412 -0.0143226831751239 0.0190151571124401 -0.753224550837588 0.456499302917219 0.868414105163933
"CN_microglia1196" "cg00033580" 0.00417126339416565 0.00266558902882125 1.56485615339219 0.126877748664938 0.999947530744412 -0.00296500954522359 0.00550142722437574 -0.538952788848358 0.593431193623394 0.914302827966232
"CN_microglia1197" "cg00033584" -0.00706048527604881 0.00486499761698335 -1.45128237091035 0.155866247157074 0.999947530744412 0.00462379402244384 0.0100407189732585 0.460504276113933 0.648086205447838 0.929257715123636
"CN_microglia1198" "cg00033623" -0.00409663933376858 0.00742568630735789 -0.551684943883145 0.584772284214195 0.999947530744412 0.040652286888899 0.0153256456150098 2.65256602626153 0.0120516859913841 0.430962814063439
"CN_microglia1199" "cg00033643" -0.000987875974101064 0.00129158588892039 -0.76485503796175 0.449634374984046 0.999947530744412 -0.000807841344922966 0.00266566439728644 -0.303054407653612 0.763694973084128 0.957150041938358
"CN_microglia1200" "cg00033666" -0.0109557150683861 0.0063699033228087 -1.71991857853745 0.0945390939851116 0.999947530744412 -0.00503264301355289 0.0131466475806429 -0.382808087208708 0.704244918258228 0.94371969464274
"CN_microglia1201" "cg00033668" -0.000654740106553311 0.00138207062420357 -0.473738530497028 0.638714375739159 0.999947530744412 0.00209146465350013 0.00285241305985033 0.733226433064317 0.468446032065923 0.872571860412104
"CN_microglia1202" "cg00033678" 0.00655809313258683 0.00547153909829456 1.19858288769808 0.238977974234141 0.999947530744412 -0.00860541836537609 0.0112925412841698 -0.762044445871492 0.451287710959054 0.866315441643652
"CN_microglia1203" "cg00033703" 0.0062228629160222 0.00635236042859783 0.979614268738177 0.334196021016206 0.999947530744412 -0.00556109695223396 0.0131104413407603 -0.424173130994802 0.674111456534122 0.936101503028515
"CN_microglia1204" "cg00033706" 0.00202649113617861 0.00726400911543861 0.278976953907119 0.781952433904632 0.999947530744412 0.0332384679451291 0.0149919650305055 2.21708547728704 0.0334067713739777 0.517373687216632
"CN_microglia1205" "cg00033748" 0.000540527399365008 0.00494554320366793 0.109295860354454 0.913610365906315 0.999947530744412 -0.0121516955077188 0.0102069545326785 -1.19053097266321 0.24208384667313 0.764613856591647
"CN_microglia1206" "cg00033750" 0.00325824834582448 0.00971068708380593 0.3355322149406 0.739285316483924 0.999947530744412 -0.00405859416460018 0.0200415884491646 -0.202508607284038 0.840726082529176 0.972818837803794
"CN_microglia1207" "cg00033773" 0.00153604701367533 0.00364970953877206 0.4208682903002 0.676499794781761 0.999947530744412 0.0029607951800058 0.00753252328118388 0.39306817509636 0.696722977633679 0.941889411472081
"CN_microglia1208" "cg00033806" -0.00123931077652785 0.0020363538253784 -0.608593045610605 0.546839015210625 0.999947530744412 -0.00279263720205343 0.00420276803823445 -0.664475692364549 0.510867681586946 0.887502297660476
"CN_microglia1209" "cg00033818" 0.00201810832116362 0.00559057706290061 0.360983901743508 0.720344856079173 0.999947530744412 -0.0034987988044083 0.011538220078664 -0.30323557537944 0.763558101387279 0.957139342662527
"CN_microglia1210" "cg00033826" -0.000200866080022979 0.00643940847218243 -0.0311932502637004 0.975297818193682 0.999947530744412 -0.0299438831780159 0.0132900971210126 -2.25309739314639 0.0308163314319231 0.509581832483327
"CN_microglia1211" "cg00033834" 0.00343162170193686 0.00597689193699504 0.574148192423595 0.569646798788495 0.999947530744412 0.0023984780624431 0.0123355234673504 0.194436666493431 0.846991121433714 0.973912896671939
"CN_microglia1212" "cg00033877" 0.0021078437182916 0.00389645714658262 0.540964173092543 0.592059214359368 0.999947530744412 -0.00583887339167054 0.00804177808096034 -0.726067460813749 0.472766328313809 0.874153826053397
"CN_microglia1213" "cg00033909" 0.00147766449341106 0.0075344131095671 0.196122043206622 0.845682166645387 0.999947530744412 0.00988589226139446 0.0155500435185222 0.635746919268682 0.529197700752774 0.893904408447273
"CN_microglia1214" "cg00033915" 0.00579882299891493 0.00239958122880656 2.4165979168786 0.0211825951291427 0.987077809311725 -0.00857720839758883 0.00495242190619874 -1.73192198888651 0.0923525241222542 0.628954498989422
"CN_microglia1215" "cg00033950" -0.00403193063513929 0.00630870534911739 -0.639105872285409 0.527036650864879 0.999947530744412 0.00568396732708299 0.0130203429647018 0.436545131145334 0.665201066979555 0.933761917319041
"CN_microglia1216" "cg00033992" 0.00634411113118135 0.00450474401288297 1.4083177896542 0.168116020471235 0.999947530744412 0.00622592337348761 0.00929720263827653 0.669655552935408 0.507599976107778 0.886255320452067
"CN_microglia1217" "cg00034003" 0.00559869178462475 0.0054581851405704 1.0257423741474 0.312255808502811 0.999947530744412 -0.0286842960817853 0.0112649804614837 -2.5463245302431 0.0155856485294267 0.452233380383495
"CN_microglia1218" "cg00034019" -0.000176464050341166 0.000725204872677821 -0.24332992922341 0.809211978710217 0.999947530744412 -0.000978680286927337 0.00149672803521553 -0.65387983915622 0.517587669702289 0.890007751178988
"CN_microglia1219" "cg00034039" -0.00186618940818071 0.00144298989367081 -1.29327961087331 0.204632691957169 0.999947530744412 0.00134384403399195 0.00297814246671404 0.451235644033744 0.654684758927067 0.931064468530324
"CN_microglia1220" "cg00034076" 0.00563772593762671 0.00349850875778125 1.61146543511932 0.116324126236757 0.999947530744412 -0.0144428679384382 0.00722046463902421 -2.0002684952405 0.0535094794750043 0.566288269452486
"CN_microglia1221" "cg00034078" -0.00401622549700265 0.00706023095715647 -0.56885185787466 0.57319543737734 0.999947530744412 -0.00395821576809248 0.0145713935562141 -0.271642911353833 0.78753926660033 0.962233955010613
"CN_microglia1222" "cg00034101" 0.00194261855776146 0.00441843486513474 0.439662146677865 0.662963877799189 0.999947530744412 0.00630099474066917 0.00911907184241838 0.69096886717784 0.494275971511586 0.881859065653445
"CN_microglia1223" "cg00034130" -7.90317118037749e-05 0.00203806431960889 -0.0387778300436275 0.96929432482162 0.999947530744412 0.00247105436616432 0.00420629827467564 0.587465321002436 0.560772763275134 0.904188239685165
"CN_microglia1224" "cg00034154" -0.00165509668115865 0.0051898885337979 -0.318907943856642 0.75174733581798 0.999947530744412 0.0103223192121118 0.0107112513454248 0.963689384109244 0.342006189411319 0.820032977306361
"CN_microglia1225" "cg00034221" 0.012265918571138 0.00394908792491784 3.10601303499546 0.00381213637763101 0.917792060540658 -0.00399758769613438 0.0081504011258644 -0.490477417540651 0.6269466891367 0.923655764683242
"CN_microglia1226" "cg00034241" -0.00532756496246285 0.00612451456219614 -0.869875466595752 0.390468467777989 0.999947530744412 0.00397094544359438 0.0126401972638112 0.314152173476214 0.755325040317667 0.955311987372223
"CN_microglia1227" "cg00034257" 0.00261227072259918 0.00266298343813242 0.980956428490296 0.333543305462827 0.999947530744412 -0.000598695930040722 0.00549604962588018 -0.108932045886475 0.913896761443677 0.986046024901889
"CN_microglia1228" "cg00034300" 0.00370344830141307 0.00587108150398237 0.63079490531702 0.532392246220879 0.999947530744412 0.0221553103039459 0.0121171445685386 1.82842667087349 0.0762702028950983 0.605207644328532
"CN_microglia1229" "cg00034316" 0.00247725353567236 0.00298724537157131 0.829276884733882 0.412732178588288 0.999947530744412 0.00525553767338556 0.00616528385859993 0.852440502971266 0.399934715141465 0.84590333208088
"CN_microglia1230" "cg00034336" -0.000708485758048234 0.00428535560084938 -0.165327180294631 0.869665580978816 0.999947530744412 -0.00246773424110705 0.00884441364131409 -0.279016149762575 0.78192260704435 0.960961002714384
"CN_microglia1231" "cg00034338" 0.00300694412491222 0.00463728751083494 0.648427365757795 0.521064215324238 0.999947530744412 -0.0036725988258697 0.00957075508772122 -0.383731355802997 0.703566793201896 0.943589188139736
"CN_microglia1232" "cg00034360" 0.00120528869851341 0.00144073105744397 0.836581326046885 0.40866948920172 0.999947530744412 0.00218879408500663 0.00297348052408922 0.736105068546584 0.466715289046206 0.871969386787178
"CN_microglia1233" "cg00034376" -3.6515858413797e-05 0.00142218665142299 -0.0256758551187783 0.979665992611836 0.999947530744412 -6.5628415341239e-06 0.00293520729478019 -0.00223590393284825 0.998229075904844 0.99964242899921
"CN_microglia1234" "cg00034407" -0.00491547049511625 0.00769743562973646 -0.638585462946514 0.527371158432301 0.999947530744412 -0.00121837842614112 0.0158865006846303 -0.0766926871013109 0.93931755436364 0.990296067624013
"CN_microglia1235" "cg00034409" -0.00113543209328326 0.006015744891545 -0.188743391509019 0.851416067542281 0.999947530744412 -0.00694823468692175 0.0124157108854398 -0.559632448841096 0.579398612510315 0.910237595683366
"CN_microglia1236" "cg00034416" 0.00214696907132668 0.00121869778542445 1.76169112392283 0.0871121985392692 0.999947530744412 0.00174721926840762 0.00251523288193653 0.694655067908622 0.491991516343679 0.881034430218263
"CN_microglia1237" "cg00034425" -1.55970238868301e-06 0.00233443574344347 -0.000668128216021198 0.999470815689682 0.999992647784399 0.00723975970456746 0.00481797014231219 1.50265765264644 0.142159421818618 0.685625445536106
"CN_microglia1238" "cg00034433" 0.00104855383620168 0.0014927576474638 0.702427375256241 0.487194222248637 0.999947530744412 0.00388917151642688 0.00308085660330915 1.26236693789952 0.215407153517328 0.746048973409504
"CN_microglia1239" "cg00034468" -0.000185364411389916 0.00183331681499784 -0.101108771748289 0.920058022103021 0.999947530744412 0.00667535285517526 0.0037837261963053 1.76422724818026 0.0866775764866729 0.621139430000586
"CN_microglia1240" "cg00034555" -0.000624794233644228 0.00113921418870771 -0.548443163574866 0.586971131346143 0.999947530744412 0.00491022169124594 0.00235118913095284 2.08839928128454 0.0443227882065614 0.545503726679715
"CN_microglia1241" "cg00034556" -0.000316964376112671 0.00995375737872527 -0.0318436911864194 0.974782906244248 0.999947530744412 0.0103053303366192 0.0205432537559496 0.501640609566763 0.619153306999789 0.921600375146586
"CN_microglia1242" "cg00034559" 0.00586373578483784 0.00534286388270495 1.09748927046765 0.280139616814573 0.999947530744412 -0.00489182291189543 0.0110269724637353 -0.443623390552873 0.660125284356807 0.932501718269742
"CN_microglia1243" "cg00034574" 0.00329865253714185 0.00387212497560532 0.851897229021175 0.400231982223251 0.999947530744412 -0.00393445449847254 0.00799155966154333 -0.492326237318326 0.625652926909823 0.923401877533544
"CN_microglia1244" "cg00034604" 0.0109091625251825 0.00638375691601585 1.70889378601073 0.0965854163965254 0.999947530744412 0.0032614049952764 0.0131752395856374 0.24754046968768 0.805978788188379 0.966127694509445
"CN_microglia1245" "cg00034611" 0.00465707791223726 0.00424176304504777 1.09791090704002 0.279958064341023 0.999947530744412 -0.0065613786045092 0.0087544443059537 -0.749491158456164 0.458715933853009 0.86920023156425
"CN_microglia1246" "cg00034635" 0.00148840986442581 0.00508656399674464 0.292615971287962 0.771594077673071 0.999947530744412 -0.0064174085987096 0.0104980030108372 -0.611298033738875 0.545068082601427 0.899181821263137
"CN_microglia1247" "cg00034650" -0.000945421690544475 0.00124608477349695 -0.758713781479962 0.453251625241813 0.999947530744412 0.00768214088737752 0.00257175604441457 2.9871188225889 0.00519544878015251 0.374406194042757
"CN_microglia1248" "cg00034668" -0.00693775195475866 0.00337338052431325 -2.0566170655091 0.0474620038263817 0.999947530744412 -0.00705373574502538 0.00696221632591367 -1.01314515591408 0.318146831917944 0.80809020513935
"CN_microglia1249" "cg00034755" -0.000985496468695914 0.00368154890956218 -0.267685284890895 0.79055882872309 0.999947530744412 0.0102614413223465 0.00759823557943304 1.35050318130728 0.185775687788302 0.723437608927479
"CN_microglia1250" "cg00034769" 0.0018892535296467 0.00300616748688423 0.628459171982074 0.533902560804725 0.999947530744412 0.00439357850074106 0.0062043366305013 0.708146376059235 0.48368120556628 0.878107249674233
"CN_microglia1251" "cg00034781" -9.28248576436388e-05 0.00749192982671751 -0.0123899795901197 0.99018689756291 0.999947530744412 0.0132352103450628 0.0154623635774951 0.855962950213262 0.398010678927475 0.84503985161104
"CN_microglia1252" "cg00034798" 0.000530054327579702 0.00482299304462015 0.109901532653247 0.913133605373148 0.999947530744412 -0.00871988237728945 0.0099540270280829 -0.876015541517859 0.387168868874454 0.840570382659011
"CN_microglia1253" "cg00034823" 0.00940844286556405 0.00391265895361968 2.40461613881785 0.0217825250516248 0.988745642890024 -0.00672378295175775 0.00807521649226603 -0.832644296062823 0.41085614531426 0.850542728714376
"CN_microglia1254" "cg00034853" 0.0133417789269644 0.00918596898493694 1.45240844475331 0.155554956895348 0.999947530744412 0.0170437749841138 0.0189586389010427 0.898997816935922 0.374976821894503 0.835246767968608
"CN_microglia1255" "cg00035000" -0.00555686915793036 0.00188398561192581 -2.94952844796417 0.0057234487049087 0.941956170318301 0.0118881050559704 0.00388829996811778 3.05740430353812 0.00432921989274603 0.363032043991459
"CN_microglia1256" "cg00035008" -3.67890810686125e-05 0.00597735729291915 -0.00615474017459075 0.995125230549712 0.999961449963246 0.0142272594889678 0.0123364839011315 1.15326697647316 0.256844166206787 0.773484008069921
"CN_microglia1257" "cg00035074" -0.00227423873965077 0.00360321460626021 -0.631169382944752 0.532150314593462 0.999947530744412 0.00968875678177314 0.0074365638197851 1.30285398156552 0.201379986606959 0.735758076362257
"CN_microglia1258" "cg00035083" 0.00429287671459409 0.00463116810312793 0.926953334234324 0.360484455071151 0.999947530744412 -0.0301922255458187 0.00955812543033879 -3.15880198119021 0.00331715389867031 0.350934862931122
"CN_microglia1259" "cg00035197" 0.0038577727608605 0.00476140729101728 0.81021692224029 0.423450358404079 0.999947530744412 0.00148772067085072 0.00982692208510741 0.151392334035633 0.880560955658656 0.980098481219177
"CN_microglia1260" "cg00035220" 0.0109697514573819 0.00631228412437581 1.73784184001169 0.0912898645309974 0.999947530744412 -0.000254983848836521 0.0130277290889032 -0.0195723941675846 0.984498897422035 0.997539499031179
"CN_microglia1261" "cg00035237" -0.000287286284819204 0.000959604164107168 -0.299379989754942 0.766472644562856 0.999947530744412 -0.000140520508499677 0.00198049752454826 -0.0709521252907039 0.943851568409101 0.991006073411154
"CN_microglia1262" "cg00035249" 0.000603162584069267 0.00110628280923515 0.545215544374478 0.589164339836417 0.999947530744412 0.00167863290687727 0.00228322306956539 0.735203199920713 0.467257127079031 0.872126267368742
"CN_microglia1263" "cg00035268" 0.000457141113788212 0.00631111552087415 0.0724342807980947 0.942680743233021 0.999947530744412 0.0156619974409113 0.013025317244073 1.20242733036219 0.237505452387532 0.761528233545727
"CN_microglia1264" "cg00035316" 0.00254169695036603 0.0045623748923396 0.557099539240766 0.581108598810776 0.999947530744412 -0.00728757699412448 0.00941614523812203 -0.773944837280136 0.444311908708854 0.863540165366171
"CN_microglia1265" "cg00035347" 0.00937096668671823 0.010940165963601 0.856565313350486 0.397682239541049 0.999947530744412 0.010793543103234 0.0225790721002324 0.478033067759364 0.635686012088952 0.92600813235007
"CN_microglia1266" "cg00035348" 0.00729851667888915 0.00910254971405315 0.801810142011221 0.428231437191548 0.999947530744412 0.0139034217219955 0.0187864724331755 0.74007623152514 0.464333771668885 0.871191058320995
"CN_microglia1267" "cg00035357" -0.00250516241914053 0.00363621529695849 -0.688947769741789 0.495531020900916 0.999947530744412 -0.00537298509047342 0.00750467293047987 -0.715951932915198 0.478909732700792 0.876338728199425
"CN_microglia1268" "cg00035389" 0.00165137712164327 0.00127345840520896 1.29676565397697 0.203443785788235 0.999947530744412 0.00258896643603778 0.00262825164111092 0.985052723088367 0.331556522330388 0.814898404420824
"CN_microglia1269" "cg00035398" 0.00184077522943484 0.00506726456500353 0.363268032647819 0.718653592481814 0.999947530744412 8.17008933347061e-05 0.0104581715071631 0.00781215849049207 0.993812521857701 0.999021310834298
"CN_microglia1270" "cg00035449" -0.00555797453320626 0.0491085727503345 -0.113177276836424 0.910555643586535 0.999947530744412 0.015756068224961 0.101353673112317 0.155456311953299 0.877380874015133 0.979539685092069
"CN_microglia1271" "cg00035452" -0.0016452347937786 0.00325268615274075 -0.5058080357345 0.616255253732007 0.999947530744412 -0.00413061199596364 0.00671311892401918 -0.615304457244833 0.542450587710177 0.898278675088947
"CN_microglia1272" "cg00035453" 0.00192718371239867 0.00168808343444338 1.14164008311244 0.261580601932868 0.999947530744412 0.00356850412025147 0.00348398348839667 1.02425976820392 0.312945218505524 0.805558403321064
"CN_microglia1273" "cg00035505" -0.00697662624335571 0.00478432193418926 -1.45822675382692 0.153954397716865 0.999947530744412 -0.00413668957022998 0.00987421491247885 -0.418938579613262 0.677895931390205 0.937185867035342
"CN_microglia1274" "cg00035526" -0.003075065737789 0.00680040133721826 -0.45218886140724 0.654004828172766 0.999947530744412 0.00370210320656771 0.0140351391939055 0.263773886059874 0.793546351063535 0.9635842166231
"CN_microglia1275" "cg00035583" 0.00246286292282479 0.00546379936250004 0.450760132176206 0.655024053870694 0.999947530744412 -0.0111391121206325 0.0112765674814759 -0.987810531789112 0.330223441325269 0.814125433472785
"CN_microglia1276" "cg00035608" -0.000674388303809992 0.00142647300030051 -0.472766258925281 0.639400866220703 0.999947530744412 0.00238342598210219 0.00294405375841468 0.809572846721937 0.423815497064147 0.85561833810403
"CN_microglia1277" "cg00035623" 0.000810848337292044 0.00111597862903311 0.726580524211798 0.472455944424906 0.999947530744412 -0.00166452690458457 0.00230323397388052 -0.722691191368696 0.474811765538617 0.874798247047308
"CN_microglia1278" "cg00035630" 0.00317489874544646 0.0052678877849587 0.602689137477774 0.550714562215411 0.999947530744412 0.00790190239054507 0.0108722316012622 0.726796731374607 0.472325182412913 0.873963549895556
"CN_microglia1279" "cg00035636" 0.0114729744318686 0.00914201025883874 1.25497282403246 0.21804654145064 0.999947530744412 0.00692469848101101 0.0188679138380676 0.367009227434559 0.715886570389413 0.946223432881501
"CN_microglia1280" "cg00035673" 0.00961905569641961 0.00409143837204504 2.35102055114463 0.0246594398169379 0.991959766859005 -0.00489194524913217 0.00844419383612849 -0.579326498664914 0.566187860979013 0.905834566179653
"CN_microglia1281" "cg00035689" 0.00634626137801386 0.0141937810211983 0.447115632440418 0.657627003240867 0.999947530744412 -0.0928340318838884 0.0292941081624192 -3.16903424296709 0.00322856142100007 0.349772909048149
"CN_microglia1282" "cg00035812" 0.000458174360787407 0.000999222841578295 0.458530711791686 0.649488837542539 0.999947530744412 0.000754528213909978 0.00206226529462714 0.365873496429274 0.716726157544215 0.946456656566529
"CN_microglia1283" "cg00035847" -0.00229058904332834 0.00443312806742015 -0.516698143724358 0.608711734587339 0.999947530744412 0.00614993992167513 0.00914939669076979 0.67216890135274 0.506018574328969 0.885803627484417
"CN_microglia1284" "cg00035869" -0.0149909681824108 0.00671500488575862 -2.23245826882481 0.0322780396606873 0.999212486071704 0.00151294825277548 0.0138588920838501 0.109168052079613 0.913710975523856 0.98599586902431
"CN_microglia1285" "cg00035877" -0.00689205928430576 0.00661987899938915 -1.0411155981766 0.30516890403179 0.999947530744412 0.00277033494691386 0.013662564692284 0.202768294921848 0.840524698434866 0.972761673897913
"CN_microglia1286" "cg00035889" 0.00487174002880484 0.00333808552719358 1.45944134418289 0.153621931067923 0.999947530744412 -0.00773278818660197 0.00688937206675038 -1.12242278565881 0.269546791629995 0.780596214277111
"CN_microglia1287" "cg00035923" -0.00291797768940139 0.00382096250051782 -0.763676086589686 0.450327458123534 0.999947530744412 0.00572809517418508 0.00788596700255893 0.726365602636476 0.47258594955287 0.874064986154007
"CN_microglia1288" "cg00035934" -0.00857623031521737 0.00542871503424637 -1.57979010891441 0.123414572346798 0.999947530744412 0.00311436623916439 0.0112041580153065 0.277965219243579 0.782722449170486 0.961197998572733
"CN_microglia1289" "cg00035937" -0.0141204659371436 0.00664896226663625 -2.12370974159359 0.0410509922021184 0.999947530744412 0.0319350076535208 0.0137225887531864 2.32718536042301 0.0260460031234294 0.494640554910082
"CN_microglia1290" "cg00035945" 0.00066522120240608 0.00120815333895533 0.550609910974783 0.585501018173724 0.999947530744412 0.00244121281524465 0.00249347052313179 0.979042179403228 0.334474499308574 0.816309739133127
"CN_microglia1291" "cg00035969" -0.00249000147423248 0.0035229567101743 -0.706793094289621 0.484511188525699 0.999947530744412 0.00956959419200798 0.00727092201614467 1.31614589879512 0.196929817607252 0.732468112064755
"CN_microglia1292" "cg00035980" 3.22365851159621e-05 0.00617122808761169 0.00522369043216452 0.995862646984718 0.999961449963246 0.00380681698391685 0.0127366078723817 0.298887821785863 0.76684493744753 0.957841413529308
"CN_microglia1293" "cg00036011" 0.00357997101116893 0.00198207384288234 1.80617438851972 0.0797503006382516 0.999947530744412 -0.00640976858690118 0.00409074125157915 -1.56689660692345 0.126399957941452 0.669327257958845
"CN_microglia1294" "cg00036110" -0.000871262093608365 0.00631475059261347 -0.137972526520288 0.891076031100335 0.999947530744412 0.0182888816793334 0.0130328195568501 1.40329432165894 0.169596306419884 0.710093818107537
"CN_microglia1295" "cg00036114" 0.000489268241638665 0.00172071739992392 0.284339683936652 0.777874689311556 0.999947530744412 -0.00274135416287782 0.00355133572619205 -0.771921996182903 0.445493109272307 0.864064351637147
"CN_microglia1296" "cg00036115" -0.000972000797072738 0.000911471123409235 -1.06640876722139 0.293753162006993 0.999947530744412 0.00367740670502526 0.00188115722203933 1.95486409213508 0.0588610088643843 0.576154477535762
"CN_microglia1297" "cg00036119" 0.0142265991985918 0.00566535678656394 2.51115679639662 0.0169509297760417 0.985028207453996 -0.0224550174403244 0.0116925556507063 -1.92045418564828 0.0632202176090731 0.583845130630769
"CN_microglia1298" "cg00036137" -0.00125100544405678 0.00409256913618091 -0.305677290335085 0.761714147544444 0.999947530744412 -0.00948450501186273 0.00844652758545521 -1.12288806446271 0.269351885927458 0.780524584128045
"CN_microglia1299" "cg00036171" 0.00228955777875928 0.00720761690641583 0.317658084285978 0.752687052950391 0.999947530744412 -0.0289026360192127 0.0148755788844771 -1.94295874087785 0.0603388274304834 0.579518212181833
"CN_microglia1300" "cg00036258" 0.00269873353431906 0.00487396239593696 0.553704217449192 0.583404668729862 0.999947530744412 -0.00805640453596548 0.0100592211048559 -0.800897450407604 0.428752468340129 0.857406692482528
"CN_microglia1301" "cg00036263" 0.000169995265504921 0.00163229896647667 0.104144687337429 0.917666453999536 0.999947530744412 0.000124629082448096 0.00336885164044443 0.0369945298130299 0.970705726861399 0.995254626520914
"CN_microglia1302" "cg00036272" -0.00590068076420485 0.0069373855995529 -0.850562604532914 0.400962847071444 0.999947530744412 0.00562778310730357 0.0143178568003972 0.393060440941653 0.696728636147413 0.941889411472081
"CN_microglia1303" "cg00036279" -0.00135850640785503 0.00308126624629853 -0.440892249894661 0.662081852479739 0.999947530744412 0.00137441091769586 0.006359330650619 0.216125091335214 0.830181694779649 0.97077528340244
"CN_microglia1304" "cg00036299" -0.000202692089148943 0.00448816373762472 -0.0451614738227474 0.964242813479081 0.999947530744412 -0.00299284107757665 0.00926298311804777 -0.323096894319658 0.74860064957434 0.953589199463248
"CN_microglia1305" "cg00036324" -0.00395975560183563 0.00428898351568205 -0.923238708509219 0.362388728147557 0.999947530744412 0.00590336106755749 0.00885190118317158 0.666903182197788 0.509334875702609 0.886902876070222
"CN_microglia1306" "cg00036328" -0.00050037466421489 0.00135006093285902 -0.37063117081334 0.713211456075387 0.999947530744412 0.00822300147025107 0.0027863492422465 2.95117401134585 0.00569931402739109 0.380020870977683
"CN_microglia1307" "cg00036347" 0.0170844743485395 0.0110096588281033 1.55177145952331 0.129976641692939 0.999947530744412 -0.0159793352027598 0.0227224962862336 -0.703238543928855 0.486695070266087 0.879246203047813
"CN_microglia1308" "cg00036352" -0.00159161499275517 0.0075486475851476 -0.210847701499109 0.834264745782843 0.999947530744412 0.00682599436784169 0.0155794216149341 0.438141706191353 0.664054759512148 0.93346273238531
"CN_microglia1309" "cg00036386" 0.000712512947552507 0.0020225200686161 0.352289679894272 0.726795432123903 0.999947530744412 0.0016940753052985 0.00417421697306853 0.405842656533774 0.6874011024333 0.939644450043478
"CN_microglia1310" "cg00036408" -0.00400605766093978 0.00587884933246727 -0.681435674633711 0.500211381216263 0.999947530744412 -0.0146878965620076 0.0121331763508723 -1.21055658776044 0.234413803736643 0.759101672708221
"CN_microglia1311" "cg00036440" 0.000505355603724664 0.00103761185364923 0.487037230682506 0.629357244713768 0.999947530744412 0.00182250878835017 0.00214149519610123 0.851045004288683 0.400698579539117 0.84622949841263
"CN_microglia1312" "cg00036534" 0.000107830812550344 0.00300015844299884 0.0359417059462236 0.971539034961416 0.999947530744412 0.00608182702453977 0.00619193474961642 0.982217557269403 0.332930780112315 0.815570796118203
"CN_microglia1313" "cg00036558" 0.00952998718406994 0.00690353005145164 1.38045132172142 0.176456606594548 0.999947530744412 0.00344781513971856 0.014247983375797 0.241986184906374 0.810244532868891 0.966854015259654
"CN_microglia1314" "cg00036570" -0.00377458119384582 0.005035565540049 -0.749584364223982 0.458660518087608 0.999947530744412 0.0145726545880239 0.010392748864368 1.40219443173373 0.169921773848931 0.71047016706449
"CN_microglia1315" "cg00036585" 0.000254852256242408 0.00377246377495933 0.0675559187430913 0.946534867237539 0.999947530744412 0.0133047775114123 0.00778587197431183 1.70883589600615 0.0965962583391444 0.634227416311064
"CN_microglia1316" "cg00036588" 0.0135251648093349 0.00721894235434805 1.87356598036671 0.0696068525023541 0.999947530744412 -0.00726337088797066 0.014898953128184 -0.487508808537071 0.62902656293511 0.924267402359316
"CN_microglia1317" "cg00036599" -0.00175623915647405 0.00604803852100903 -0.290381608908973 0.773288143875105 0.999947530744412 0.0120489280829681 0.0124823607141967 0.965276389526571 0.341222431487222 0.819621670374896
"CN_microglia1318" "cg00036614" 0.00522587604677161 0.00574218108571284 0.910085552643777 0.369184386137071 0.999947530744412 -0.00997380159697622 0.0118511109592184 -0.841592120038169 0.405896946555031 0.848419226178052
"CN_microglia1319" "cg00036619" -0.0010759854670823 0.00492682290302095 -0.218393372009079 0.828428217893285 0.999947530744412 0.00402549929060287 0.01016831827986 0.395886436656495 0.694662238227878 0.941305946987477
"CN_microglia1320" "cg00036664" 0.000968750661398119 0.00226691768577678 0.427342672156253 0.671824114498121 0.999947530744412 -0.00619618899138581 0.00467862169940959 -1.32436204281439 0.194216880581081 0.730196057689484
"CN_microglia1321" "cg00036723" 0.00198487188980285 0.00430479947864442 0.461083471982739 0.647674812312856 0.999947530744412 -0.0280308759853627 0.00888454326275692 -3.15501598184177 0.00335051579425283 0.350943775164017
"CN_microglia1322" "cg00036732" 0.0144738238159334 0.00605709743998425 2.38956430193584 0.022558040579083 0.988794142214361 -0.0211062086906073 0.0125010571384898 -1.68835390933643 0.100496543647666 0.639361768615407
"CN_microglia1323" "cg00036871" -0.000719096348100985 0.00355604544132161 -0.202217986234094 0.840951467959087 0.999947530744412 -0.0141651057348217 0.00733921283081468 -1.93005790421387 0.0619763747696656 0.582237893879005
"CN_microglia1324" "cg00036976" -0.00022217328707006 0.00329039358444691 -0.067521796820974 0.946561829795144 0.999947530744412 -0.00942840038215268 0.00679094213273841 -1.3883788431504 0.174051693794378 0.713400213998027
"CN_microglia1325" "cg00036984" -0.00350921660459115 0.00564411867915195 -0.621747486911176 0.538254968512982 0.999947530744412 -0.00896075319412997 0.0116487229739331 -0.769247686135368 0.447057589170515 0.864713160739263
"CN_microglia1326" "cg00037013" 0.00137717690217277 0.00238461375639249 0.577526192022057 0.567389211920347 0.999947530744412 -0.00511241456442651 0.00492153100016313 -1.03878540321234 0.306235877052822 0.802118010347889
"CN_microglia1327" "cg00037026" 0.00324902899668423 0.00426876878816166 0.761116180781349 0.451834553041172 0.999947530744412 0.00219506591655226 0.00881018062868564 0.249151068413422 0.804742953499238 0.9658537516679
"CN_microglia1328" "cg00037035" -0.00609244746920916 0.00703127037343829 -0.866478907172212 0.392301382032571 0.999947530744412 -0.00625720038016872 0.0145116226980741 -0.43118543738042 0.669055184590844 0.934757895602833
"CN_microglia1329" "cg00037058" -3.35575399938231e-05 0.000985280112887919 -0.0340588829053535 0.973029366146934 0.999947530744412 -0.000767432010808661 0.00203348932564994 -0.377396626148199 0.708224468511136 0.944635781859591
"CN_microglia1330" "cg00037131" -0.00374722916239411 0.00247525609790778 -1.51387533821711 0.139298985948956 0.999947530744412 0.00846873369934867 0.00510860494138275 1.65773901026225 0.106570093282347 0.646243930625476
"CN_microglia1331" "cg00037153" -0.000482078010254682 0.000934816362658499 -0.515692738714707 0.609406371808751 0.999947530744412 5.8396355426403e-05 0.00192933874341296 0.0302675492449299 0.976030654222046 0.996109088469893
"CN_microglia1332" "cg00037186" -0.00479879474463827 0.00244508017477062 -1.96263287975351 0.0579136746295177 0.999947530744412 0.0065109558542074 0.00504632578159012 1.29023692405284 0.205674700045 0.739044942303607
"CN_microglia1333" "cg00037187" -0.00207586842516572 0.00373879075547655 -0.555224552784883 0.582376003243559 0.999947530744412 -0.00100815332966204 0.00771637526491419 -0.13065115355989 0.896821259826388 0.983096121668643
"CN_microglia1334" "cg00037188" 0.00510661595372254 0.00755733494161583 0.675716504981411 0.503791034438648 0.999947530744412 -0.0192230084301376 0.0155973511827953 -1.23245339576258 0.226234533176433 0.75371624059458
"CN_microglia1335" "cg00037223" -0.00482737752175015 0.00414541171125457 -1.16451099625257 0.252323150993787 0.999947530744412 0.011992589102372 0.00855558775113463 1.40172591892141 0.170060559489127 0.71058472511394
"CN_microglia1336" "cg00037314" 0.000452349494212915 0.00201429440259519 0.224569702239213 0.823658203716922 0.999947530744412 -0.00159868388302553 0.00415724027392371 -0.384554121890255 0.702962692973383 0.943488460795043
"CN_microglia1337" "cg00037317" -0.00755082709387716 0.00541065550209346 -1.39554756183528 0.171899060450311 0.999947530744412 0.0262378600159765 0.011166885502263 2.34961306002998 0.0247394251826459 0.489970726166147
"CN_microglia1338" "cg00037376" -0.000538406938509624 0.00584085460264744 -0.0921794797401025 0.927096442381949 0.999947530744412 -0.00892201353761864 0.0120547601964112 -0.740123684938568 0.464305356503185 0.871187004346696
"CN_microglia1339" "cg00037388" 0.00158090430875213 0.00131588619717716 1.2013989599887 0.237898687625499 0.999947530744412 -0.00193856625478057 0.00271581705621438 -0.713805906161724 0.480218899200653 0.876792913887557
"CN_microglia1340" "cg00037400" 0.000678581237356558 0.00153803103988072 0.441201263018194 0.661860356577405 0.999947530744412 0.00429653262913229 0.00317429496567081 1.35353918763007 0.1848139772829 0.722639340484848
"CN_microglia1341" "cg00037406" 0.0033938346234924 0.00420057100138213 0.807946020285268 0.424738632246914 0.999947530744412 -0.00664428236718965 0.00866942931377008 -0.7664036612694 0.448724929387447 0.865515791147426
"CN_microglia1342" "cg00037419" -0.000133501746430568 0.00884491290438878 -0.0150936191089372 0.988045715394381 0.999947530744412 -0.00448409261132594 0.0182547437445578 -0.245639855265717 0.807437807079842 0.966333678653505
"CN_microglia1343" "cg00037441" -0.00445876322376662 0.00227933378425479 -1.95616949766941 0.0587008931101165 0.999947530744412 0.0101770256713211 0.00470424690323842 2.16336979768541 0.0376325923775227 0.52910818900115
"CN_microglia1344" "cg00037450" -0.00153587869279127 0.00150929629942556 -1.0176124418882 0.316049080939062 0.999947530744412 0.00389812632879833 0.00311499021849635 1.2514088505485 0.219327370239595 0.748820797453586
"CN_microglia1345" "cg00037457" 0.00726219541143934 0.00364671944384625 1.99143244312203 0.0545163978754172 0.999947530744412 -0.0293946217213307 0.00752635211621793 -3.90556025913146 0.000424125569668367 0.261445723724486
"CN_microglia1346" "cg00037458" -0.00123824970386815 0.00337737464649364 -0.366630840067948 0.716166252782076 0.999947530744412 0.0029711764676033 0.00697045967185456 0.426252586985098 0.67261043244138 0.935637413180447
"CN_microglia1347" "cg00037535" -0.000919415197406704 0.00663694270612891 -0.13852992832945 0.890638867237624 0.999947530744412 -0.0237602826550747 0.0136977819518808 -1.73460803643558 0.0918690783489665 0.628303491386547
"CN_microglia1348" "cg00037614" -0.00658064097858932 0.00692381515740057 -0.950435681627861 0.348598591406111 0.999947530744412 -0.00302982744058919 0.0142898491821573 -0.21202655129295 0.8333522750158 0.971399746839921
"CN_microglia1349" "cg00037635" -0.000410795293599082 0.00168291542242297 -0.244097408655059 0.808622391032004 0.999947530744412 0.00159749388094361 0.00347331738731446 0.459933171318611 0.648491961557728 0.929313803696299
"CN_microglia1350" "cg00037671" -0.00442898375157906 0.0104111460297689 -0.425407898315432 0.673219994357075 0.999947530744412 -0.00890263395627637 0.0214872441272203 -0.414321813610263 0.681240824567537 0.938070667298333
"CN_microglia1351" "cg00037681" -0.00305652944486054 0.0049613710021342 -0.616065487452103 0.541954128710599 0.999947530744412 -0.00952191436277055 0.0102396210391965 -0.92990886345514 0.358974021364453 0.827976209353333
"CN_microglia1352" "cg00037728" -0.000410637576286095 0.00609591356501032 -0.0673627622680046 0.946687497014133 0.999947530744412 0.0329289920631543 0.0125811685452574 2.61732381572515 0.0131322754688737 0.437957701088371
"CN_microglia1353" "cg00037755" -0.00604922169311958 0.00878816607523312 -0.688337207255055 0.49591051376985 0.999947530744412 -0.0228249011372823 0.0181376257089424 -1.25842828072193 0.216810081299483 0.746963082827024
"CN_microglia1354" "cg00037763" -0.00629625152375777 0.00594877549000077 -1.05841135446128 0.29732990975619 0.999947530744412 0.00648864031660186 0.0122774947970361 0.528498722570691 0.600586359666959 0.916344078557884
"CN_microglia1355" "cg00037791" -0.00426485773326797 0.00376614790869613 -1.13241907558126 0.265381553399476 0.999947530744412 0.00333100106036999 0.00777283685215678 0.428543802440124 0.670958129929774 0.935179824251998
"CN_microglia1356" "cg00037806" -0.00430095255788349 0.00573438939396727 -0.750027991194355 0.458396812100825 0.999947530744412 -0.0076667936403781 0.0118350299262349 -0.647805175666096 0.521461726260751 0.891169356440942
"CN_microglia1357" "cg00037856" 0.0066486113691248 0.00675982014175489 0.983548560420542 0.332285140328836 0.999947530744412 -0.00601183490695036 0.0139513849125418 -0.430913127595378 0.66925124509639 0.934778500488377
"CN_microglia1358" "cg00037930" 0.000507832754236036 0.00278014887007594 0.182663870881909 0.856146610666198 0.999947530744412 -0.00166518127248536 0.0057378637577964 -0.290209273481403 0.773418853487043 0.959335693567888
"CN_microglia1359" "cg00037940" 0.00417731232436127 0.00432985518664044 0.964769523297262 0.341472621611081 0.999947530744412 -0.00882313395230816 0.00893625496797674 -0.987341339736394 0.330449985122635 0.814239734584664
"CN_microglia1360" "cg00037952" -0.00595777392682513 0.00464852471797457 -1.28164832678808 0.208637701011666 0.999947530744412 0.0284098531078452 0.00959394721397009 2.96122674788919 0.00555394406996449 0.379175826386881
"CN_microglia1361" "cg00037986" 0.00477703560357228 0.0090284688106047 0.52910805849617 0.600168190375492 0.999947530744412 0.0112701334197771 0.0186335791346846 0.604829235345282 0.54930809137104 0.90066500684865
"CN_microglia1362" "cg00038020" -0.00118137681292323 0.00815454197281288 -0.144873472582755 0.885666177937926 0.999947530744412 -0.00205502205513461 0.016829908409169 -0.122105361786462 0.903534448054412 0.984159032636951
"CN_microglia1363" "cg00038038" 0.00221092504651934 0.00736597859793358 0.300153607171705 0.765887567439542 0.999947530744412 -0.0257018581423458 0.0152024167096608 -1.69064291771537 0.100054249462493 0.638820967266461
"CN_microglia1364" "cg00038046" -0.00132567167966733 0.00316166822640599 -0.419295000213947 0.677637975564886 0.999947530744412 -0.00123891749257835 0.00652526982484068 -0.189864561287869 0.85054427691035 0.974606669838521
"CN_microglia1365" "cg00038131" -0.000340963555711037 0.00420816049917448 -0.0810243705718744 0.935897652921361 0.999947530744412 -0.00464724363548917 0.00868509304487143 -0.535082769001926 0.596075230552297 0.915075939621817
"CN_microglia1366" "cg00038167" 0.00549482563151388 0.00453362964017187 1.21201466984091 0.233862441975572 0.999947530744412 0.00118112383236926 0.00935681879614713 0.126231346155342 0.900292329955745 0.983614151341452
"CN_microglia1367" "cg00038193" 0.00225125045862256 0.00431697280578722 0.521488218689863 0.60540732653786 0.999947530744412 -0.0121542844841376 0.00890966741829282 -1.36416814607278 0.181477362880861 0.719435301928524
"CN_microglia1368" "cg00038233" -0.00842672253243838 0.00477517497169764 -1.76469398134799 0.0865977907915768 0.999947530744412 -0.0213040489253345 0.00985533677787975 -2.16167639985184 0.0377732168078046 0.529484575950221
"CN_microglia1369" "cg00038239" -9.56975727794502e-05 0.00100867550663026 -0.0948744885252075 0.924971475505277 0.999947530744412 0.00419336372833643 0.00208177435933947 2.01432192183737 0.0519414203264402 0.563126661139243
"CN_microglia1370" "cg00038298" -0.00763974843268098 0.00338274882545562 -2.25844389485583 0.0304474881427516 0.995281774132833 0.00720231633053631 0.00698155127454741 1.03162120384244 0.309532455634645 0.803863055742534
"CN_microglia1371" "cg00038342" 0.00562208696687506 0.00551168063411801 1.02003133709773 0.314917181559211 0.999947530744412 -0.00522569457991244 0.011375388165523 -0.459386045018726 0.64888078380848 0.929417720118698
"CN_microglia1372" "cg00038358" -0.000628345922171725 0.00358196108911471 -0.175419527610508 0.861790559215287 0.999947530744412 0.0175048266954309 0.00739269933933678 2.36785318757482 0.0237208391277862 0.486512477789336
"CN_microglia1373" "cg00038376" 0.0069383097437001 0.00772265319003576 0.898436013241192 0.375271872369586 0.999947530744412 -0.0209764163148858 0.0159385464318416 -1.31608088633351 0.196951399463299 0.732479686710684
"CN_microglia1374" "cg00038436" -0.00116197117250636 0.00141177643635288 -0.823056075017194 0.416211798873988 0.999947530744412 0.00910482605847967 0.00291372197203199 3.12480948624281 0.00362835163872531 0.355246554802988
"CN_microglia1375" "cg00038446" 0.0040815904175118 0.0031420011401458 1.29904167295191 0.202670394257093 0.999947530744412 0.00324550904805709 0.00648467953031061 0.500488733928481 0.619955423084479 0.921802425006591
"CN_microglia1376" "cg00038450" -0.00727426373556946 0.00517679273040288 -1.40516804793986 0.169042978374484 0.999947530744412 -0.0136129762597291 0.01068422331952 -1.27411940509127 0.21126160329383 0.742881339756085
"CN_microglia1377" "cg00038503" 0.00538045657369297 0.00765604765077152 0.702772085431151 0.48698206984294 0.999947530744412 0.00297257818436159 0.015801081307608 0.188124985024306 0.851897004587995 0.97492834730673
"CN_microglia1378" "cg00038584" -0.00242727774998609 0.00303010110359413 -0.801055036449771 0.428662479198491 0.999947530744412 -0.000479890026587419 0.00625373248602215 -0.0767365773416167 0.939282896664699 0.990291252197257
"CN_microglia1379" "cg00038590" 0.000193055610863748 0.00970611166206866 0.0198901081694956 0.984247305608017 0.999947530744412 -0.000922345809554403 0.0200321453769444 -0.0460432865376446 0.963545129613051 0.994144934150865
"CN_microglia1380" "cg00038623" -0.00216966015751381 0.00782876507086682 -0.277139515348055 0.783351044244799 0.999947530744412 -0.0151830561776932 0.0161575474795356 -0.939688167212469 0.354005945155144 0.825708936310067
"CN_microglia1381" "cg00038665" -0.00278685255727272 0.00340873123950864 -0.817563005546438 0.419299345635007 0.999947530744412 -0.00410953029011267 0.00703517557990015 -0.584140401819367 0.562981803669548 0.904837520912607
"CN_microglia1382" "cg00038675" 0.00758623230572356 0.00675826820928828 1.1225112811145 0.269509713022671 0.999947530744412 0.0196046977320359 0.013948181926849 1.40553785682266 0.168933937845758 0.709475831038461
"CN_microglia1383" "cg00038681" -0.000892270599063515 0.00458889009888367 -0.194441483634697 0.846987379550663 0.999947530744412 0.00557398417731455 0.0094708691575125 0.588539877873104 0.560059777781025 0.903922632400287
"CN_microglia1384" "cg00038688" 0.000606685331237866 0.0047246429374398 0.128408715594203 0.898582092131352 0.999947530744412 -2.36742625314067e-05 0.00975104526633646 -0.00242786920630318 0.998077032132848 0.999628870298061
"CN_microglia1385" "cg00038736" -0.00298111938242275 0.00465056942737857 -0.641022444450022 0.525805696919412 0.999947530744412 0.0136176416661678 0.00959816722683008 1.41877520409334 0.165067009062783 0.706072174494335
"CN_microglia1386" "cg00038760" 0.00145157119075907 0.00231279558259496 0.62762623799653 0.534441692762463 0.999947530744412 9.39408893476545e-05 0.00477330767981527 0.0196804596831039 0.984413322166438 0.997534859034728
"CN_microglia1387" "cg00038791" -0.000245036853951781 0.0026723184113759 -0.0916944825544266 0.927478912252243 0.999947530744412 -0.00895026263321389 0.00551531579008828 -1.62280148115882 0.113869217963193 0.655159274371061
"CN_microglia1388" "cg00038857" -0.00360549127875323 0.00554127489207836 -0.65066096683049 0.519638534104942 0.999947530744412 0.00172267678817599 0.0114364668444446 0.150630156289291 0.881157589091813 0.980220114958046
"CN_microglia1389" "cg00038877" -0.0028751478608856 0.00272158073798244 -1.05642570905944 0.298222659824051 0.999947530744412 -0.000582177433123678 0.00561698679105617 -0.103645861167178 0.918059355703165 0.986692979180596
"CN_microglia1390" "cg00038997" 0.000120807947692816 0.00310941339406603 0.0388523275558549 0.969235365540635 0.999947530744412 -0.0014365209136918 0.00641742268331513 -0.223847015317638 0.824215991182858 0.96968575963102
"CN_microglia1391" "cg00039016" 0.0121521336569645 0.00588977545101814 2.06325924613371 0.0467902449888047 0.999947530744412 0.00954904409454195 0.0121557264309494 0.78555931221267 0.437566081109386 0.860864729313539
"CN_microglia1392" "cg00039044" -1.31012157749627e-05 0.0010966181832679 -0.0119469255342104 0.990537787403163 0.999947530744412 -0.0010880830001933 0.00226327654523823 -0.480755655990227 0.63376942061974 0.925497716833008
"CN_microglia1393" "cg00039048" 0.00809176610850531 0.00309679977094742 2.61294455793303 0.013272631043882 0.981667312572216 0.00138804468008019 0.00639138981445481 0.217174154663666 0.829370614062422 0.970593883974079
"CN_microglia1394" "cg00039057" 0.000433335761925082 0.00267538182785103 0.161971557634879 0.872286997082937 0.999947530744412 -0.00586159037246782 0.00552163828114511 -1.061567251242 0.295914855595458 0.79596323312971
"CN_microglia1395" "cg00039070" 0.00490492771846449 0.00351468285295103 1.39555343218128 0.17189730625933 0.999947530744412 -0.00844305354702076 0.00725384585665931 -1.16394168195202 0.252550660564984 0.770818289225814
"CN_microglia1396" "cg00039129" -0.00560877880286645 0.00404781711671846 -1.38563048703481 0.17488253009242 0.999947530744412 0.00561688590898225 0.00835416526870104 0.672345557972855 0.505907523715995 0.88575586828739
"CN_microglia1397" "cg00039142" -0.00668414731576076 0.00879584347163334 -0.759921130624617 0.452539134496438 0.999947530744412 0.035683437862605 0.0181534708512774 1.96565373943871 0.057548896869741 0.573699953406042
"CN_microglia1398" "cg00039147" -0.00412699240808182 0.00664377546874707 -0.621181800543317 0.538622654143413 0.999947530744412 -0.0041077131462286 0.0137118838805274 -0.299573215614965 0.766326497225683 0.957715411196677
"CN_microglia1399" "cg00039170" 0.00380400218783424 0.00427692410591553 0.889424757987363 0.380024902500943 0.999947530744412 0.00273658012323813 0.00882701213820546 0.310023378283751 0.75843553476639 0.955967044558039
"CN_microglia1400" "cg00039173" -0.00363548599643816 0.00607018611995271 -0.598908488899264 0.553203717522139 0.999947530744412 -0.00917750228578442 0.0125280704625735 -0.732555129954081 0.46885017764592 0.872667174706966
"CN_microglia1401" "cg00039176" -0.00179675433473191 0.00715305214345443 -0.251187087511458 0.803181417355204 0.999947530744412 -0.0151934696656463 0.0147629643481769 -1.0291611702986 0.310670059356816 0.804511342715592
"CN_microglia1402" "cg00039177" -0.00279120699114811 0.00203903921674347 -1.36888342716915 0.180012187750983 0.999947530744412 -0.000944794720843657 0.00420831033489167 -0.224506903164968 0.82370666989331 0.969547142944845
"CN_microglia1403" "cg00039180" 0.0114456647251934 0.00814818816563649 1.4046883175162 0.16918451214138 0.999947530744412 -0.0159830528653545 0.0168167949819299 -0.950422056196123 0.348605411834436 0.823127113996725
"CN_microglia1404" "cg00039279" 0.00264507813922599 0.00360602077446443 0.733517166056494 0.468271064201818 0.999947530744412 -0.000445932470210705 0.00744235538404649 -0.0599181908413848 0.952571604126593 0.992256280595325
"CN_microglia1405" "cg00039326" -0.00650588373768874 0.00751371511832867 -0.865867767839445 0.392631754054857 0.999947530744412 0.00400099320996183 0.01550732557091 0.258006655736128 0.797957122546691 0.964558093182139
"CN_microglia1406" "cg00039385" 0.00127686899762995 0.00399697524109855 0.319458820885518 0.751333276376129 0.999947530744412 -0.00486420388009807 0.00824923428509874 -0.58965519852972 0.559320230683772 0.903756868690542
"CN_microglia1407" "cg00039441" 0.00186820133467731 0.00202373783863296 0.92314394632226 0.362437393168452 0.999947530744412 0.000977123452854945 0.00417673029115743 0.233944589365422 0.816430970424262 0.968109754895646
"CN_microglia1408" "cg00039452" -0.00291800701187205 0.00544659553888199 -0.535748797765699 0.595619793549147 0.999947530744412 -0.0188208608403063 0.0112410610389626 -1.67429576043324 0.103248755971794 0.64248571934263
"CN_microglia1409" "cg00039463" -0.00323555469736208 0.0058468056811561 -0.553388443845513 0.583618433423882 0.999947530744412 -0.013543739443673 0.0120670424443377 -1.12237439340641 0.269567068989387 0.780607232753261
"CN_microglia1410" "cg00039478" 0.0058015842927552 0.00428061553877043 1.35531543073865 0.184253106613498 0.999947530744412 -0.00340408142023364 0.0088346307729557 -0.385311113471104 0.702407059418818 0.943351683817831
"CN_microglia1411" "cg00039480" -0.00698900497017012 0.00697208329673552 -1.00242706128347 0.323218622589888 0.999947530744412 -0.00562233067001381 0.0143894683105887 -0.390725393646168 0.698437823722309 0.942254677478657
"CN_microglia1412" "cg00039490" 0.00459744888866672 0.00367732269082207 1.250216332698 0.219757197430577 0.999947530744412 -0.0178163516969695 0.00758951321654013 -2.34749597090649 0.0248601778340768 0.490673845558881
"CN_microglia1413" "cg00039505" 0.00154443359910344 0.00183366571740309 0.842265623687794 0.405525184111162 0.999947530744412 -0.00212291746575283 0.00378444628525002 -0.560958540758514 0.578504342767888 0.909923814221919
"CN_microglia1414" "cg00039564" -0.000179481367548551 0.00216662963446934 -0.0828389701189101 0.934465374243203 0.999947530744412 -0.00425672027321834 0.00447164027437487 -0.951937099594495 0.347847575180307 0.822818771847323
"CN_microglia1415" "cg00039593" 0.0110681938576293 0.00474066329568217 2.33473528223577 0.0255993656755315 0.9931177415669 -0.0219380972226249 0.00978410919105479 -2.24221712924893 0.0315793316892351 0.512333479451372
"CN_microglia1416" "cg00039627" -0.00239845550736421 0.00171007373481191 -1.40254508243647 0.169817960056497 0.999947530744412 0.00261940369024063 0.00352936859308142 0.742173457137751 0.463078915648131 0.870743261774639
"CN_microglia1417" "cg00039649" 0.000335161771704719 0.00136278029850157 0.245939695542445 0.80720758611868 0.999947530744412 0.00133134280006758 0.00281260034985018 0.47334943983012 0.63898906169073 0.926843833844926
"CN_microglia1418" "cg00039662" 0.00491453141398614 0.00950115075250925 0.517256439983148 0.608326165177031 0.999947530744412 0.0167258487040907 0.0196091328586638 0.852962179645842 0.399649396150644 0.845764300488372
"CN_microglia1419" "cg00039672" 0.00117215143319652 0.00377149427501981 0.310792314059754 0.757855933230823 0.999947530744412 0.00588880625848861 0.00778387105320075 0.756539544172833 0.454536370602961 0.867755598722328
"CN_microglia1420" "cg00039734" -0.00368542619219874 0.0066752153412022 -0.552105962702171 0.584487007734304 0.999947530744412 0.00696910943659426 0.0137767716664484 0.50585939909033 0.616219574164127 0.920685156429034
"CN_microglia1421" "cg00039793" 0.00175005814856118 0.000823764212404244 2.12446489202711 0.0409834180817148 0.999947530744412 -0.00128154568027703 0.00170014162557954 -0.753787602747615 0.45616554814246 0.868345887180636
"CN_microglia1422" "cg00039794" -0.00311084989114757 0.0015324269986911 -2.03001506355908 0.0502379883221778 0.999947530744412 -0.00326993154901182 0.00316272895739507 -1.0338955987253 0.308483258116529 0.803382542380308
"CN_microglia1423" "cg00039795" 0.000699188604300435 0.00425092289680356 0.16447924868884 0.870327846043273 0.999947530744412 -0.0195764398597561 0.00877334904230869 -2.23135313155221 0.0323580302438534 0.514432872029092
"CN_microglia1424" "cg00039840" 0.00187147082241447 0.00407266719124636 0.459519704049705 0.648785788087659 0.999947530744412 0.0130907462413371 0.00840545257332954 1.55741123123744 0.128633508945203 0.671788359758418
"CN_microglia1425" "cg00039845" 0.00707893035326365 0.00346649760715543 2.04209872773359 0.0489598709859943 0.999947530744412 -0.0253734899467875 0.00715439780965464 -3.54655844165483 0.00116183587492807 0.307672965752715
"CN_microglia1426" "cg00039864" 0.00104890106000229 0.00349063300131405 0.300490214699578 0.765633038923811 0.999947530744412 0.000326706555343935 0.00720421010744686 0.045349392989833 0.964094130771223 0.994217486601983
"CN_microglia1427" "cg00039913" -0.000560169142666486 0.00448571421649794 -0.124878473222001 0.901355202464428 0.999947530744412 -0.0031827974269743 0.0092579276267219 -0.343791564948891 0.73312012677825 0.950141222996786
"CN_microglia1428" "cg00039936" -0.000144321015713808 0.00500828935556524 -0.0288164292171812 0.977179483233966 0.999947530744412 -0.00254518093252686 0.0103364543860094 -0.246233460476721 0.806982046796312 0.966262732552049
"CN_microglia1429" "cg00039945" -0.00183279972613422 0.00373498170241872 -0.49071183533438 0.626782582384791 0.999947530744412 0.00801041623080757 0.00770851387744421 1.03916479339121 0.30606198226371 0.801999121103998
"CN_microglia1430" "cg00039998" 0.000211756853546891 0.00471472043125852 0.0449139788104819 0.96443863491354 0.999947530744412 -0.000900516682491746 0.00973056651096591 -0.092545144363065 0.926808090068917 0.988309796378731
"CN_microglia1431" "cg00040007" 0.00247877500909364 0.00157154262457521 1.57728780010893 0.123989422788582 0.999947530744412 -0.00392723498897624 0.00324345849477335 -1.2108170939461 0.234315224950522 0.759030898911113
"CN_microglia1432" "cg00040008" -0.000675044663823733 0.000902650849905838 -0.747846926521092 0.459694161239286 0.999947530744412 0.00379087748337139 0.00186295333079677 2.03487517411403 0.049720452520242 0.557710851792869
"CN_microglia1433" "cg00040013" 0.0075445222115155 0.00537560659457192 1.40347365060785 0.169543287674715 0.999947530744412 -0.00499307741839306 0.0110945491398535 -0.45004779873903 0.655532468834325 0.93132659470251
"CN_microglia1434" "cg00040027" -0.00574592763187657 0.00387992634551954 -1.48093729627415 0.147831762798169 0.999947530744412 0.00429876600945329 0.00800766066900148 0.536831689945889 0.594879655378711 0.914740417474963
"CN_microglia1435" "cg00040047" -0.000351491050927476 0.00302597973996383 -0.116157767444827 0.908210895580475 0.999947530744412 -0.00453727601033089 0.00624522653036576 -0.726519044308414 0.47249313125047 0.874029909199597
"CN_microglia1436" "cg00040103" 0.00258184380783121 0.00370145851537195 0.697520665734591 0.490219710561864 0.999947530744412 -0.00601071958268734 0.00763932640260356 -0.786812771953143 0.436841754163435 0.860593402921175
"CN_microglia1437" "cg00040278" 0.000545337916820513 0.00369024783972803 0.147778127785776 0.883390781986468 0.999947530744412 -0.00486964064433153 0.00761618903389285 -0.639380223187885 0.526860349742073 0.893039825724067
"CN_microglia1438" "cg00040288" 0.0014236799738731 0.00557320249298005 0.255450968391396 0.799913875513453 0.999947530744412 0.0085022837426833 0.0115023612381079 0.739177249495073 0.464872274245293 0.871345832940453
"CN_microglia1439" "cg00040312" -0.000590513996191397 0.00247109877870563 -0.238968187463842 0.81256486451878 0.999947530744412 0.00521053578813699 0.00510002477812732 1.02166872021556 0.314152564793864 0.806075813500156
"CN_microglia1440" "cg00040322" 0.00234600593754767 0.00842133804949409 0.278578763108625 0.782255464036293 0.999947530744412 0.042012106913152 0.0173805406273169 2.41719218141706 0.0211532351175002 0.475919351282959
"CN_microglia1441" "cg00040367" -0.00390467085283088 0.00144709682950594 -2.69827890795945 0.0107725605741416 0.980952699172609 0.00454588635612914 0.00298661864528767 1.52208463685235 0.137235139491146 0.680347135434667
"CN_microglia1442" "cg00040380" 7.17809311693116e-05 0.000814080991458706 0.0881741889596161 0.930255542610112 0.999947530744412 0.000602841631603833 0.0016801567236485 0.358800832754903 0.721962626518046 0.947633595358776
"CN_microglia1443" "cg00040393" -0.00311593948136968 0.00323817387002861 -0.962252061326821 0.342717062442866 0.999947530744412 0.00747316538305336 0.00668316747001144 1.11820711011459 0.271317349653563 0.781697744750825
"CN_microglia1444" "cg00040423" -0.00090948045931411 0.00109058425299985 -0.833938741378689 0.410136400927999 0.999947530744412 0.00403284767218394 0.00225082330211344 1.7917211308401 0.0820821768061465 0.614313978082837
"CN_microglia1445" "cg00040426" -0.00369553400891303 0.00683804325962536 -0.540437354459717 0.592418414002186 0.999947530744412 -0.000160107020717479 0.0141128271999968 -0.0113447871534567 0.991014671858504 0.998527746651591
"CN_microglia1446" "cg00040427" -0.00386810740752885 0.00455063057844168 -0.850015693617005 0.401262587237099 0.999947530744412 0.00428457140379669 0.00939190650982926 0.456198259566639 0.65114820962265 0.930114214950457
"CN_microglia1447" "cg00040446" 0.00114047111800132 0.00213841688664613 0.533324968168402 0.597278027471123 0.999947530744412 0.00944373135555542 0.00441341285174109 2.13977972893016 0.0396340629833014 0.534431717243165
"CN_microglia1448" "cg00040466" -5.91266575300118e-06 0.00597087728183596 -0.000990250757788665 0.999215681805215 0.999991118815686 0.00557677552960874 0.0123231100055303 0.452546112718788 0.653750077727118 0.930848104364097
"CN_microglia1449" "cg00040486" 0.00389761938301827 0.00649052030751338 0.600509542895416 0.55214889066188 0.999947530744412 -0.0148495532314325 0.0133955852661608 -1.10854083165329 0.275408502580192 0.784400344634562
"CN_microglia1450" "cg00040504" 0.00679521587841665 0.00504481789143886 1.34696950903783 0.186899904803843 0.999947530744412 0.00136678910431988 0.0104118445078732 0.131272523642314 0.896333434159094 0.983007360291123
"CN_microglia1451" "cg00040530" 0.000609507644340418 0.00464476524453709 0.131224639406111 0.896371025695942 0.999947530744412 -0.000457698961525889 0.00958618815235378 -0.0477456684817422 0.962198300255378 0.993929393516343
"CN_microglia1452" "cg00040566" 0.00131574279036134 0.002578301970808 0.510313689109505 0.613129010752377 0.999947530744412 -0.00761984864179098 0.00532127814959432 -1.43195834301048 0.161285427829885 0.702567165457361
"CN_microglia1453" "cg00040569" -2.29736363166704e-05 0.000786024483645274 -0.029227634500808 0.976853933318164 0.999947530744412 0.00335143918080139 0.00162225175996624 2.06591804275258 0.0465236972533466 0.550483958233239
"CN_microglia1454" "cg00040575" 0.00480289491010813 0.00358354925918541 1.34026200359804 0.189048285316047 0.999947530744412 -0.00279717342527394 0.00739597711470628 -0.378202011971074 0.707631662749408 0.944538114944417
"CN_microglia1455" "cg00040588" -0.00220662443729479 0.00809470313660002 -0.272601033053033 0.786808744986125 0.999947530744412 -0.0146286007631013 0.0167064088752735 -0.875628082151904 0.387376558176179 0.840626149309012
"CN_microglia1456" "cg00040590" 0.00814613204294189 0.00971754460162982 0.838291191539849 0.407722075330492 0.999947530744412 -0.00493635981123433 0.0200557414693189 -0.246132002588183 0.807059939643075 0.966270137629671
"CN_microglia1457" "cg00040592" -0.00662725387503296 0.00558904804619413 -1.18575718445394 0.243939196947036 0.999947530744412 0.00539869384621241 0.0115350643881039 0.468024595665031 0.642753422354196 0.927806287647508
"CN_microglia1458" "cg00040646" 0.00212237028360663 0.00315193964837748 0.673353718780485 0.505274025992073 0.999947530744412 -0.00782315198193468 0.00650519131182091 -1.20260136972741 0.237438949515912 0.761493105845738
"CN_microglia1459" "cg00040659" 0.00334461616468664 0.0039620948660452 0.844153478845168 0.404484253761167 0.999947530744412 -0.00169006939946104 0.00817724575166763 -0.206679541105435 0.837492908530514 0.972173482790095
"CN_microglia1460" "cg00040663" 0.000365739238643867 0.0066961932294052 0.0546189791892182 0.956761708463343 0.999947530744412 0.0289580557901123 0.0138200672847985 2.09536286570507 0.0436599226504805 0.544222503202878
"CN_microglia1461" "cg00040688" -0.000588961473850936 0.00262568945533901 -0.224307361502084 0.823860673980689 0.999947530744412 -0.00696802905719868 0.0054190797216576 -1.28583254262723 0.207190165237669 0.740040229130514
"CN_microglia1462" "cg00040708" -0.00158383139584728 0.00370758146960007 -0.427187213236916 0.671936229744667 0.999947530744412 0.000668253778744588 0.00765196337954186 0.0873310215429439 0.930920723631021 0.988979667570899
"CN_microglia1463" "cg00040738" 0.00809473152627854 0.00432871409242424 1.87000835662611 0.0701132768713672 0.999947530744412 -0.0170878282856864 0.00893389989871485 -1.91269529314343 0.0642408040817882 0.585897363907605
"CN_microglia1464" "cg00040744" 0.000569487213122453 0.003792518166646 0.150160708030594 0.881525108707035 0.999947530744412 0.00873572274761952 0.0078272616166012 1.11606372388161 0.272220743479021 0.782324410219916
"CN_microglia1465" "cg00040749" 0.00266164614588288 0.0130816472146795 0.203464143483103 0.83998513149073 0.999947530744412 0.0368464106471213 0.0269988093994899 1.36474205591516 0.181298539775938 0.719290005130918
"CN_microglia1466" "cg00040761" 0.00720376480241899 0.00392800941537136 1.8339479468223 0.0754270184317394 0.999947530744412 0.00558548842153397 0.00810689783821785 0.688979747000467 0.495511150017991 0.882118398050054
"CN_microglia1467" "cg00040781" 0.00192042051575867 0.00360644456674842 0.532496890002145 0.59784504940332 0.999947530744412 0.0016780047372585 0.00744323003590897 0.225440397403166 0.82298630346643 0.969360240906156
"CN_microglia1468" "cg00040825" 0.0110126106274859 0.00834163623966997 1.32019789775939 0.19558826276327 0.999947530744412 -0.0479666114196428 0.0172160465130115 -2.78615716932403 0.00866042719323233 0.405091082681414
"CN_microglia1469" "cg00040837" -0.00478894907646603 0.00719724549643677 -0.665386373000192 0.510292349534189 0.999947530744412 0.0179153145353734 0.0148541736503629 1.20607951388368 0.236112782344513 0.760394052315297
"CN_microglia1470" "cg00040861" 0.000958058163455653 0.00115252790200757 0.831266784766619 0.411622936499664 0.999947530744412 0.000937842095737699 0.00237866689440906 0.394272143754996 0.695842337213472 0.941668263774761
"CN_microglia1471" "cg00040862" 0.00242509871335856 0.00494228415268924 0.490683788798141 0.626802215654596 0.999947530744412 0.00850027180443776 0.0102002282775859 0.833341330518685 0.410468479180106 0.850365892920637
"CN_microglia1472" "cg00040873" 0.00207202041315962 0.00248129792695306 0.835055069628008 0.409516323211434 0.999947530744412 0.0042234813571804 0.00512107448655094 0.824725625114843 0.415276161743692 0.852327586445576
"CN_microglia1473" "cg00040934" -0.000158011334796117 0.00839659932652977 -0.0188184917073352 0.985095905167514 0.999947530744412 0.00275161616425446 0.0173294831377562 0.158782356195001 0.874779763909207 0.979034173273266
"CN_microglia1474" "cg00040945" -0.000811171815574643 0.00118701003404694 -0.683374017327442 0.499001369280603 0.999947530744412 0.00298942756291347 0.0024498335063304 1.22025744002143 0.230763553837524 0.756911256640006
"CN_microglia1475" "cg00040986" -0.00430365916568325 0.00458849727632861 -0.93792344345178 0.354899088342221 0.999947530744412 0.0126931566571459 0.00947005842312118 1.34034618267565 0.189021205823224 0.726215639006683
"CN_microglia1476" "cg00041014" 0.00314310996935542 0.00903104176784575 0.348034041935915 0.729960278441306 0.999947530744412 0.0144626532415952 0.0186388893820108 0.775939646680544 0.443148907253834 0.863042751778861
"CN_microglia1477" "cg00041030" 0.0050021551974704 0.00344875794841808 1.4504222309266 0.156104355479925 0.999947530744412 -0.0145500192820896 0.0071177854735167 -2.04417783258938 0.0487428567628857 0.555660175322794
"CN_microglia1478" "cg00041047" 0.0022089946723791 0.00509313614501045 0.433719933943484 0.667231502752728 0.999947530744412 0.000359944819959269 0.0105115670655363 0.0342427363793738 0.972883834206048 0.995613172664319
"CN_microglia1479" "cg00041079" 0.00763143908519007 0.00758259563158678 1.0064415216077 0.321312570223867 0.999947530744412 0.0044067514277648 0.0156494859440095 0.281590810300812 0.779964104067991 0.960570962532042
"CN_microglia1480" "cg00041083" -0.00818847523560899 0.00900126133030005 -0.909703088837665 0.369383219538064 0.999947530744412 0.00257803166869925 0.0185774264527684 0.138772271565907 0.890448811033189 0.981896349607305
"CN_microglia1481" "cg00041084" 0.000358776554703624 0.0011948003582467 0.300281592842932 0.765790786922377 0.999947530744412 0.00184304770290934 0.00246591171687818 0.747410254103751 0.459954162158873 0.869623650747007
"CN_microglia1482" "cg00041270" -0.00351125712884975 0.00796192724461131 -0.4410059299683 0.66200036474113 0.999947530744412 -0.00921954285812383 0.016432376794923 -0.561059606482024 0.57843621540168 0.909902978419622
"CN_microglia1483" "cg00041328" 0.00102270514877323 0.00099083588536755 1.03216401815509 0.309281827339604 0.999947530744412 -0.000464879745548234 0.0020449557136195 -0.227329981990374 0.8215286109977 0.96905814444157
"CN_microglia1484" "cg00041368" -0.00475447634109554 0.00372290043908181 -1.27708930681696 0.210223601842374 0.999947530744412 0.00587809496281357 0.0076835797295662 0.765020364166304 0.449537233379182 0.865768975518112
"CN_microglia1485" "cg00041401" -0.00930965436217637 0.00450171889868417 -2.06802214258592 0.0463137056255607 0.999947530744412 0.0113399688652675 0.00929095919810994 1.22053801157306 0.230658611276463 0.756856669379988
"CN_microglia1486" "cg00041515" -0.00585525175571807 0.0054593397342922 -1.07252012893409 0.291040325133321 0.999947530744412 0.00873342073861038 0.0112673633919602 0.77510775456502 0.443633690786346 0.863274608595347
"CN_microglia1487" "cg00041564" -0.00406892575705733 0.00998975961943876 -0.407309676314907 0.686333716289397 0.999947530744412 0.0193524264602637 0.020617557673417 0.938638163006843 0.354537183204641 0.825980534501363
"CN_microglia1488" "cg00041575" 0.00428474137963402 0.0054075313574968 0.792365516973621 0.433641720164546 0.999947530744412 -0.000997979588578542 0.0111604376763037 -0.0894211873695148 0.929271869763193 0.988665891135018
"CN_microglia1489" "cg00041599" 0.00291351146592038 0.00257369748796942 1.13203337981227 0.265541400924632 0.999947530744412 -0.0037859082664062 0.00531177509906082 -0.71273881062389 0.480870630210185 0.877042044877912
"CN_microglia1490" "cg00041636" 0.00085137974077969 0.00388673458077677 0.219047563728816 0.827922665499301 0.999947530744412 -0.00675618045273193 0.00802171197638199 -0.842236728596575 0.405541129340626 0.848262037997678
"CN_microglia1491" "cg00041641" 0.000675236362588018 0.00709042731452245 0.0952321112163458 0.924689537998743 0.999947530744412 -0.017000491964655 0.0146337148895831 -1.16173453514231 0.253434092935514 0.771409904024022
"CN_microglia1492" "cg00041666" -0.00277823558391065 0.00273120814329834 -1.0172185487685 0.3162336633692 0.999947530744412 0.0136466155873467 0.00563685649682565 2.42096203709137 0.0209678437962629 0.474760152585351
"CN_microglia1493" "cg00041759" 0.0016669495631829 0.0013993559422884 1.19122627260717 0.241814483226138 0.999947530744412 7.06019307580761e-05 0.00288808769628741 0.02444590960615 0.980639843882188 0.996862809486555
"CN_microglia1494" "cg00041829" -0.00138296423579775 0.00349087401605669 -0.396165610513769 0.694458231620446 0.999947530744412 -0.00269447512042977 0.00720470753036248 -0.373988133324575 0.710735337458289 0.94510577016668
"CN_microglia1495" "cg00041865" 0.00647225536992105 0.00340676800314221 1.89982275398601 0.065965365296567 0.999947530744412 -0.0117994109074739 0.00703112371673691 -1.67816858056224 0.102484383650866 0.641763821926238
"CN_microglia1496" "cg00041872" 0.00166118831655417 0.00220962071221151 0.751797947662954 0.457345578160308 0.999947530744412 0.00717819192018778 0.00456036823766507 1.57403778512918 0.124739298180669 0.667464321312066
"CN_microglia1497" "cg00041873" -0.000307652746051578 0.00517410954141994 -0.0594600372467468 0.952933815356805 0.999947530744412 -0.00586736622914793 0.0106786855682916 -0.549446483054992 0.586290168595263 0.912309288783008
"CN_microglia1498" "cg00041898" -0.00057591683091868 0.00255160381621609 -0.225707779263607 0.822779996736374 0.999947530744412 -0.0066082699872712 0.00526617664935384 -1.25485156068246 0.218090028869279 0.747910186703152
"CN_microglia1499" "cg00041901" -0.000695437020202574 0.000623527996999697 -1.11532605359966 0.272532153445729 0.999947530744412 0.00291078597754445 0.00128688025827129 2.26189341147763 0.0302116203307423 0.507763118548313
"CN_microglia1500" "cg00041903" 0.00103069500446419 0.00353314377558524 0.291721783751488 0.772271903703715 0.999947530744412 -0.0110922934335915 0.00729194678717357 -1.5211703756674 0.137463762205137 0.680607834315767
"CN_microglia1501" "cg00041935" -0.00014299344737844 0.00425190690974942 -0.0336304275736994 0.973368519943267 0.999947530744412 -0.00764399283247938 0.00877537991636716 -0.871072580940045 0.389823756373131 0.841682482150374
"CN_microglia1502" "cg00041980" -0.00210997106613191 0.00421105798901439 -0.501054858811325 0.61956113922708 0.999947530744412 0.0138620712022187 0.00869107308504843 1.59497809609565 0.119971943002832 0.661409667413429
"CN_microglia1503" "cg00041989" -0.00503544910037693 0.00506638067027123 -0.993894740267782 0.32729526602015 0.999947530744412 0.00464772749293247 0.0104563472640066 0.444488632175706 0.659505937135646 0.932342494978526
"CN_microglia1504" "cg00041995" -0.000344520217463229 0.00755350884741265 -0.0456106194383078 0.963887449095561 0.999947530744412 -0.0052838817422584 0.0155894546246294 -0.338939486305732 0.736739810825263 0.950993335857177
"CN_microglia1505" "cg00041996" 0.00548353666060878 0.00399718940225809 1.37184809344061 0.179095690996409 0.999947530744412 -0.0051373370596166 0.00824967628573001 -0.622731957192426 0.5376153949681 0.89672243720577
"CN_microglia1506" "cg00042059" 0.00438654821324143 0.00415739078165817 1.05512049350623 0.298810505019001 0.999947530744412 0.00113622993425911 0.00858031098616021 0.132422931533812 0.895430379315203 0.982800436448432
"CN_microglia1507" "cg00042073" -0.00251019831466947 0.00398529792881181 -0.629864657425466 0.532993485383093 0.999947530744412 -0.0049645088117233 0.00822513383937093 -0.60357787589545 0.550130259231722 0.900987642419344
"CN_microglia1508" "cg00042079" 0.000915321118842489 0.00789837284651878 0.115887301932817 0.908423636301651 0.999947530744412 -0.0202327861076772 0.016301208827125 -1.24118317372943 0.223033603680755 0.751607233639675
"CN_microglia1509" "cg00042080" -0.00084324743818741 0.00240509148055122 -0.350609299066722 0.728044524910042 0.999947530744412 -0.01104009515355 0.00496379434532324 -2.22412420529704 0.0328856530647893 0.516165193050948
"CN_microglia1510" "cg00042081" -0.00203853131579916 0.00426064966802326 -0.478455511397383 0.635388461370316 0.999947530744412 0.0037751983672823 0.00879342382631122 0.429320642544983 0.670398290770302 0.935059516389667
"CN_microglia1511" "cg00042144" -0.00101068276909957 0.00184765899070084 -0.547007198940002 0.587946399871812 0.999947530744412 0.00438888882148258 0.00381332657168803 1.15093442404535 0.257789356207007 0.774007648649725
"CN_microglia1512" "cg00042156" 0.00559436940618663 0.0125167925392309 0.446949119644864 0.65774603284703 0.999947530744412 0.000996835376639394 0.0258330232052457 0.0385876391129079 0.969444847696399 0.995046743670368
"CN_microglia1513" "cg00042186" -0.00200834269333596 0.00301764271761391 -0.665533623849275 0.510199355519632 0.999947530744412 -0.00330081785283722 0.00622802000631794 -0.529994741424842 0.599559931888476 0.916129914676173
"CN_microglia1514" "cg00042199" 0.00655793164705049 0.00717506689028005 0.91398892126489 0.367159099042814 0.999947530744412 0.00124905032194154 0.0148083999071526 0.0843474196924026 0.933274910756982 0.989378568094017
"CN_microglia1515" "cg00042205" -0.00320395958030957 0.00259539450123252 -1.23447883502414 0.225488835268708 0.999947530744412 -0.0100320239935216 0.00535655489750785 -1.8728500286983 0.0697085147123541 0.594195941656203
"CN_microglia1516" "cg00042208" 0.00260449264515002 0.00751926311627971 0.346376048407073 0.731194605675857 0.999947530744412 -0.0172829017434524 0.015518775913269 -1.11367686730208 0.27322928367058 0.782924337257492
"CN_microglia1517" "cg00042244" 0.0086533783074861 0.00593808924134796 1.45726646329784 0.154217659682885 0.999947530744412 -0.0236303612235256 0.012255439777065 -1.92815285729262 0.0622214153044538 0.582519071648989
"CN_microglia1518" "cg00042252" -0.00262614596292404 0.00551896374838533 -0.475840408209307 0.63723141131931 0.999947530744412 0.0181000696211974 0.011390419561089 1.58906083521536 0.121303743122865 0.663120647425097
"CN_microglia1519" "cg00042254" -0.000822971882551162 0.00432526898729787 -0.19027068257905 0.850228535239892 0.999947530744412 -0.0157391869609265 0.00892678965218846 -1.76314079015718 0.0868635411665182 0.621386030979047
"CN_microglia1520" "cg00042263" -0.00250699074389941 0.0059207786433461 -0.423422474460656 0.674653640153464 0.999947530744412 0.00318553269431057 0.0122197129661847 0.26068801314121 0.795905575457659 0.9641004268881
"CN_microglia1521" "cg00042325" -0.00351266226635632 0.00408073048244596 -0.860792517777568 0.395382154357995 0.999947530744412 0.00116026813520048 0.00842209415207401 0.137764802227336 0.891238955741953 0.981976422203022
"CN_microglia1522" "cg00042335" 3.66502985290245e-05 0.00113878646019213 0.0321836444409788 0.974513791625565 0.999947530744412 0.000911809991760441 0.00235030635522306 0.387953676649061 0.700468715614623 0.94282579862279
"CN_microglia1523" "cg00042341" -0.000228514451334334 0.00120719252992115 -0.189294123075182 0.850987810121889 0.999947530744412 -0.00354277931121878 0.00249148753891295 -1.42195345386496 0.164149008789707 0.705314479393096
"CN_microglia1524" "cg00042356" -0.000133403132257617 0.000750337700107668 -0.177790789718382 0.859942320978331 0.999947530744412 0.00101611354374184 0.00154859890486314 0.656150240421126 0.51614374755785 0.889465100345836
"CN_microglia1525" "cg00042409" 0.00316830283775865 0.00340775447177018 0.929733307961257 0.359063623378231 0.999947530744412 0.00277693730719631 0.00703315965900225 0.394834959226599 0.695430813811367 0.941499800042484
"CN_microglia1526" "cg00042419" 0.0123750939541612 0.00766112746039961 1.61530975931781 0.115486784649973 0.999947530744412 -0.00881503876598063 0.015811565370485 -0.55750575983042 0.580834190201993 0.910702512616196
"CN_microglia1527" "cg00042433" 0.00228675260929697 0.0037774020620589 0.605377074435798 0.548948349609836 0.999947530744412 -0.00335041883103341 0.00779606395319439 -0.429757740719994 0.670083374727036 0.934986638578283
"CN_microglia1528" "cg00042467" 0.00348392499639572 0.00685669391714373 0.508105661196994 0.614660135075328 0.999947530744412 -0.0357863425651019 0.014151319718504 -2.52883429086181 0.0162515073563488 0.455769957213341
"CN_microglia1529" "cg00042478" -0.00135481539296665 0.00308534274396903 -0.439113416366766 0.663357493458154 0.999947530744412 -0.00739252293585491 0.00636774400880074 -1.16093280848568 0.253755547889177 0.771669804432476
"CN_microglia1530" "cg00042489" -0.000533106609180056 0.00598746963885242 -0.0890370459201582 0.929574881056872 0.999947530744412 -0.0210416509429141 0.0123573544609283 -1.70276340372399 0.097739206664333 0.635807752415207
"CN_microglia1531" "cg00042568" 0.000657027637484679 0.00449069210825752 0.146308769705349 0.884541696645782 0.999947530744412 -0.00249603336651909 0.00926820134444433 -0.269311517278948 0.789317656838479 0.962685752161426
"CN_microglia1532" "cg00042637" 0.00245017857916638 0.0024586484540171 0.996555068766795 0.3260204666135 0.999947530744412 -0.001379902551907 0.00507432893587513 -0.271937938857529 0.787314301507146 0.96219084112322
"CN_microglia1533" "cg00042650" -0.00565685864844375 0.00639106517948014 -0.885119849286826 0.382309133024918 0.999947530744412 0.0271064182006753 0.0131903228858576 2.05502309801212 0.0476244648084759 0.55285371215422
"CN_microglia1534" "cg00042654" 0.00119941268462134 0.00351888324594761 0.340850378029053 0.7353135386109 0.999947530744412 0.00532749560558874 0.00726251491859437 0.733560710759937 0.46824486154323 0.872474339675828
"CN_microglia1535" "cg00042683" 0.00553679161830511 0.00301122775803597 1.83871565461272 0.0747053220566645 0.999947530744412 -0.0117366418989626 0.00621478036851796 -1.88850469413474 0.0675144438223573 0.591336432666385
"CN_microglia1536" "cg00042733" 0.000141544370634241 0.00358021130473489 0.0395352001841475 0.968694930497494 0.999947530744412 0.0017801875348473 0.00738908801316464 0.24092114367506 0.811063172455899 0.967054534856773
"CN_microglia1537" "cg00042810" -0.00217538578351957 0.00623257325316713 -0.349034932307315 0.72921549845719 0.999947530744412 0.00895367646603668 0.0128632162730848 0.696068251979213 0.491117293058578 0.88073015207218
"CN_microglia1538" "cg00042837" -0.00682066797495095 0.00420964491512096 -1.6202478148338 0.114418484290206 0.999947530744412 0.0127925071888538 0.00868815668529458 1.47240751430118 0.150108170008861 0.692848914364416
"CN_microglia1539" "cg00042854" -0.00166675563824182 0.00458913435505206 -0.363196086513991 0.718706842431597 0.999947530744412 -0.00665742650441823 0.009471373270307 -0.702899813408203 0.486903472702789 0.879313458560886
"CN_microglia1540" "cg00042874" -0.000797591588113364 0.00142062129813748 -0.561438568574929 0.578180796036799 0.999947530744412 -0.000862455571045052 0.00293197661027199 -0.294154997015834 0.770427867993565 0.958660622641792
"CN_microglia1541" "cg00042882" 0.00729266693763416 0.00699841519702642 1.04204548205896 0.304743839509058 0.999947530744412 0.0181932305054705 0.0144438139098403 1.25958632664714 0.216396880816331 0.74667296396593
"CN_microglia1542" "cg00042896" -0.00680461282534312 0.00384508604037041 -1.76969065292687 0.0857475093503935 0.999947530744412 0.00686139117302694 0.00793575483461346 0.864617332065192 0.393308268205548 0.843116924551401
"CN_microglia1543" "cg00042914" -0.00549282317369541 0.0114760923884895 -0.478631836321281 0.635264284035627 0.999947530744412 -0.0251912286039905 0.0236851541677474 -1.06358727604543 0.295011583842254 0.795357283337161
"CN_microglia1544" "cg00042969" 0.0108970323490488 0.00452884222024583 2.40614086760066 0.0217053333551861 0.988576132955869 -0.0281276446555956 0.00934693818738451 -3.00928968307068 0.00490593741074578 0.370429550118785
"CN_microglia1545" "cg00042994" 0.00470760676675488 0.00405521984701099 1.16087584504814 0.25377839884422 0.999947530744412 -0.00182713243818164 0.00836944353610297 -0.218309906781736 0.828492724277746 0.97042032382084
"CN_microglia1546" "cg00043004" 0.0131319107268294 0.0087021251916139 1.50904640391572 0.140524609620426 0.999947530744412 -0.0146003778898714 0.0179600485751703 -0.812936436600531 0.421910735610278 0.854959551645117
"CN_microglia1547" "cg00043005" -0.00407871817192789 0.00437369111662564 -0.932557435623087 0.357623994831395 0.999947530744412 -0.00498319931003675 0.0090267265958304 -0.552049434214455 0.584525306718326 0.911815983081807
"CN_microglia1548" "cg00043043" -0.0118035100316158 0.00546693491562334 -2.15907271877041 0.0379903444582755 0.999947530744412 0.0111855250192324 0.0112830388531425 0.991357484878029 0.3285142358078 0.813301619857808
"CN_microglia1549" "cg00043069" 0.00360445671218339 0.0050762291831065 0.710065795330692 0.482505387417721 0.999947530744412 0.00010908377350501 0.0104766733067858 0.0104120621413627 0.99175338246287 0.99863373176599
"CN_microglia1550" "cg00043076" 0.0232185315623051 0.012180111389941 1.90626594609638 0.0650972378128821 0.999947530744412 -0.0365395444150987 0.0251381573348469 -1.45354903815671 0.155240155529748 0.697537345986324
"CN_microglia1551" "cg00043080" 0.000927580819253411 0.00314637631260118 0.2948092431088 0.769932271539512 0.999947530744412 -0.000819018678889718 0.00649370931419593 -0.126124937114025 0.900375922525523 0.98363983406173
"CN_microglia1552" "cg00043088" 0.00415535961470316 0.00319528942669318 1.30046423337731 0.202188145453943 0.999947530744412 0.00166196563276255 0.00659465958619408 0.252016895040629 0.802545226822551 0.965447339696536
"CN_microglia1553" "cg00043095" 0.000565878982422383 0.00247484690523462 0.228652116308882 0.820509052086242 0.999947530744412 0.000412910957493003 0.00510776042120812 0.0808399226750222 0.936043251413608 0.989814018128178
"CN_microglia1554" "cg00043234" 0.0107097599150421 0.00968995966105472 1.10524298239198 0.276814295366049 0.999947530744412 -0.00596998183819859 0.0199988097587582 -0.298516857263674 0.767125585020578 0.957890460569551
"CN_microglia1555" "cg00043265" -0.00162128467091819 0.000792762348780779 -2.04510806222271 0.0486460340280368 0.999947530744412 0.000908895914314149 0.00163615783261655 0.555506257523237 0.582185497779848 0.91113576291863
"CN_microglia1556" "cg00043284" 0.00618652785936104 0.00586332102446132 1.05512350996156 0.29880914553186 0.999947530744412 -0.0230755791241341 0.0121011279535054 -1.90689489548367 0.065013025525925 0.58698069617195
"CN_microglia1557" "cg00043324" -8.67524198604892e-05 0.00249507279527747 -0.034769494511218 0.972466876243079 0.999947530744412 0.00925558699332013 0.00514950401368087 1.79737445950726 0.0811632833413852 0.613209261445449
"CN_microglia1558" "cg00043347" -0.00359458342657849 0.00375146311049049 -0.958181733555286 0.344735520015855 0.999947530744412 0.00955841924204414 0.00774252934872716 1.23453445399151 0.225468384146158 0.753251018278684
"CN_microglia1559" "cg00043361" -0.00343104935732614 0.00936625057870423 -0.36632047461203 0.716395686954669 0.999947530744412 0.0010637163606062 0.0193307165383984 0.0550272597755617 0.956438833709422 0.992992246166139
"CN_microglia1560" "cg00043371" 4.25923232486627e-05 0.00116931540562499 0.0364250082088822 0.971156498046741 0.999947530744412 0.00135710586540852 0.00241331410687565 0.562341164601017 0.577572672148011 0.909629915901411
"CN_microglia1561" "cg00043379" -0.00201998951099253 0.000656637715908706 -3.07626178340535 0.00412119223650083 0.924779944785399 0.00344895049950318 0.00135521438893734 2.54494825885637 0.0156371208737544 0.452493948496904
"CN_microglia1562" "cg00043405" 5.64383477880037e-06 0.00749501220702494 0.000753012086292601 0.999403584276575 0.999992647784399 0.0213910657835942 0.0154687252074222 1.38285899431003 0.175723488471167 0.714734942445153
"CN_microglia1563" "cg00043430" 0.00286122806463583 0.00599168227773229 0.477533342391904 0.636038075994603 0.999947530744412 -0.00468328983372004 0.0123660487967654 -0.378721603859841 0.707249314347293 0.94447966146604
"CN_microglia1564" "cg00043444" 0.00303248253817322 0.00742710023055409 0.408299665284978 0.685613781084784 0.999947530744412 0.0234056435913595 0.0153285637676136 1.52692998158192 0.136028608011296 0.679135622641375
"CN_microglia1565" "cg00043510" -0.00117357193428679 0.00369085443533887 -0.317967547852924 0.752454344510535 0.999947530744412 -0.00351033312113962 0.00761744096792005 -0.460828398398225 0.64785597297097 0.929220742726853
"CN_microglia1566" "cg00043524" -0.0108016618091198 0.00447797838979426 -2.41217372413807 0.0214023430095475 0.987077809311725 0.00781394185146951 0.00924196189188035 0.845485184085704 0.403750979971696 0.847475945130491
"CN_microglia1567" "cg00043564" -0.0106398422614679 0.00377872390439497 -2.81572364921736 0.00804142048467457 0.971993670434064 0.00173403985293576 0.00779879206294253 0.222347235179585 0.825373853899449 0.969844599455789
"CN_microglia1568" "cg00043591" 0.00618271946996073 0.00527856879926984 1.17128708653299 0.249626739797956 0.999947530744412 0.00661576232216255 0.0108942758182363 0.607269581984346 0.54770655853695 0.90014997375434
"CN_microglia1569" "cg00043599" 0.00051346338251698 0.00434271060460906 0.118235689472843 0.906576689911681 0.999947530744412 -0.00292179849120725 0.00896278686979228 -0.325992186766677 0.746428292395651 0.953086074938235
"CN_microglia1570" "cg00043664" -0.00710513607754603 0.00749897553676374 -0.947480898252446 0.350079728493358 0.999947530744412 -0.0220682352267109 0.0154769050017898 -1.4258816749317 0.1630199448831 0.704305198587778
"CN_microglia1571" "cg00043673" 0.00459578179604705 0.00262910989986108 1.74803715747671 0.0894837965557703 0.999947530744412 -0.000126642102616825 0.00542613907192122 -0.0233392659012673 0.981516092548914 0.997029169181364
"CN_microglia1572" "cg00043771" 0.000175975938858751 0.00379712599122771 0.046344508785144 0.963306811394527 0.999947530744412 -0.00886432952260955 0.00783677156405559 -1.13112006011085 0.265920192761718 0.778735830554791
"CN_microglia1573" "cg00043784" -0.00192240078901877 0.00387993650931084 -0.495472228580417 0.623454200654847 0.999947530744412 0.0178737306502013 0.00800768164573781 2.23207308194061 0.0323058996378334 0.514147825661332
"CN_microglia1574" "cg00043788" -0.00211741324181285 0.00145362723489109 -1.45664114636067 0.154389281234932 0.999947530744412 0.000960749549667353 0.00300009654813901 0.32023954371179 0.750746584493156 0.954142508824156
"CN_microglia1575" "cg00043790" 0.000480541524031895 0.00590160067526869 0.0814256250928087 0.935580920520177 0.999947530744412 -0.0013292810777538 0.0121801321476307 -0.109135193415153 0.913736841826423 0.98599586902431
"CN_microglia1576" "cg00043792" 0.0129328389469419 0.00701565030830776 1.84342696380222 0.073997958211893 0.999947530744412 -0.0356846834396904 0.0144793849259996 -2.4645165262244 0.0189306858011912 0.467195851222718
"CN_microglia1577" "cg00043800" -0.00148726531726985 0.00739158273320464 -0.201210670427691 0.841732777180621 0.999947530744412 0.0195126724843531 0.0152552602970683 1.27907830508163 0.209530591636734 0.741742125716958
"CN_microglia1578" "cg00043819" -0.00122476423780189 0.000989895854988843 -1.23726575036088 0.224465786482002 0.999947530744412 0.00084782338935629 0.00204301561382871 0.414986250529642 0.680759027874834 0.937966608208372
"CN_microglia1579" "cg00043905" -0.00671201362450959 0.00656995100203989 -1.02162308705584 0.314173857040522 0.999947530744412 -0.0150049983855383 0.0135595198339408 -1.10660248808954 0.276234153476862 0.784888996562983
"CN_microglia1580" "cg00043949" 0.00243466420591446 0.00796213880207822 0.305780176210817 0.761636480303747 0.999947530744412 -0.0100016820686255 0.0164328134218731 -0.608640882839495 0.546807670753786 0.899804481479432
"CN_microglia1581" "cg00044050" 0.00416108939249955 0.00903685370233301 0.460457757706678 0.648119251566269 0.999947530744412 -0.0131173382128451 0.0186508844548704 -0.703309177888326 0.48665161938444 0.879222924385848
"CN_microglia1582" "cg00044052" -0.00177376610149118 0.00497465931333391 -0.356560316952124 0.723624319860106 0.999947530744412 -0.00153602167064269 0.0102670463760394 -0.149606967221592 0.881958653162808 0.980370053130128
"CN_microglia1583" "cg00044095" 0.00625130792842502 0.00299650558400868 2.08619932556979 0.0445340385089685 0.999947530744412 0.00346228063664006 0.00618439572627936 0.559841379801715 0.579257671850087 0.910170969131416
"CN_microglia1584" "cg00044097" -0.00152919825600656 0.00685456865421658 -0.223091828698204 0.824798961816947 0.999947530744412 0.0221230556477281 0.0141469334537048 1.56380573359766 0.12712428589104 0.670099228905584
"CN_microglia1585" "cg00044103" 0.00795535664301163 0.00551957240743624 1.44129944419133 0.158647545638276 0.999947530744412 0.0146945671066353 0.0113916757537867 1.2899390242696 0.205776935807538 0.739127363953664
"CN_microglia1586" "cg00044107" 0.00409479232938384 0.00488114338036186 0.838900235108496 0.407384942873591 0.999947530744412 -0.020376022247801 0.0100740417177809 -2.02262635182828 0.0510338189897 0.560797143431325
"CN_microglia1587" "cg00044143" -0.0100425412879699 0.00546137308701549 -1.83883084491082 0.0746879586309967 0.999947530744412 -0.00573794401107033 0.0112715599661161 -0.509063876545872 0.613995458810047 0.920012504720632
"CN_microglia1588" "cg00044170" 0.000966616417090867 0.000881193807193118 1.09693963938517 0.280376407873758 0.999947530744412 -0.000890380552508763 0.00181866880018908 -0.489578175210458 0.627576392460571 0.92386314073146
"CN_microglia1589" "cg00044179" -0.00613676733454034 0.00365904479064092 -1.67715009945681 0.102684942550783 0.999947530744412 0.00466046445968508 0.0075517900204383 0.617133745386447 0.541257649030975 0.897861666321537
"CN_microglia1590" "cg00044210" -0.00480316714549379 0.00628131171549884 -0.764675813435942 0.449739696943422 0.999947530744412 0.00582998525945144 0.0129638060866857 0.449712470278234 0.655771861151209 0.931370006497114
"CN_microglia1591" "cg00044245" -0.00185317220075438 0.00107538596693271 -1.72326239856015 0.0939256631298237 0.999947530744412 0.00464492723812999 0.00221945602687724 2.09282237714138 0.043900732610839 0.544654003861634
"CN_microglia1592" "cg00044249" -0.0016027742444764 0.00371091468501536 -0.431908136004416 0.66853496262549 0.999947530744412 0.00336107547402716 0.00765884270033443 0.438849001805507 0.663547198191134 0.933326824250797
"CN_microglia1593" "cg00044289" -0.00415819425399902 0.00162544656024696 -2.55818576611171 0.0151484504965562 0.983331225267896 0.00980919639726993 0.00335470916995219 2.92400798409888 0.006110280956622 0.384202318721159
"CN_microglia1594" "cg00044299" 0.00438368314270467 0.00907497873418749 0.483051615998872 0.63215514987346 0.999947530744412 -0.0197369492617046 0.0187295695356937 -1.05378552476025 0.299412585828662 0.798059665067645
"CN_microglia1595" "cg00044318" 0.00407483771914726 0.00271801032089903 1.4991987660295 0.143050858812292 0.999947530744412 -0.0187947594465717 0.0056096179170351 -3.35045269117107 0.00198641833596455 0.332193746993069
"CN_microglia1596" "cg00044323" 0.00974787616355137 0.00431609304862047 2.25849536924766 0.0304439563676941 0.995267342100088 0.00236232598424523 0.00890785171453069 0.265195926015669 0.792459829616841 0.963339758136961
"CN_microglia1597" "cg00044354" -0.00304817147299973 0.00667773960767081 -0.456467555203598 0.650956532702665 0.999947530744412 0.00159828029613676 0.0137819814223867 0.115968832575888 0.908359505820592 0.984929054536873
"CN_microglia1598" "cg00044372" 0.00497888267611591 0.00505709043021166 0.984535029544157 0.331807171779184 0.999947530744412 -0.0151318314360844 0.0104371734232411 -1.44980166779536 0.156276321847151 0.698327377619724
"CN_microglia1599" "cg00044430" 0.000817196905943749 0.00110545798393717 0.73923832277482 0.464835679028373 0.999947530744412 -0.0010270925974509 0.00228152073799794 -0.450178944396614 0.655438853484548 0.931324272063298
"CN_microglia1600" "cg00044440" -0.00665303418731118 0.00828271277495548 -0.803243377873493 0.427414018497967 0.999947530744412 -0.0353854278967874 0.0170944361862019 -2.06999678207283 0.0461173928215606 0.549581345330256
"CN_microglia1601" "cg00044448" 0.00129785387653831 0.00534724396693401 0.242714543148564 0.80968480805302 0.999947530744412 -0.0132587675487395 0.0110360123848793 -1.20140926689296 0.237894744020335 0.761771807781492
"CN_microglia1602" "cg00044463" 0.00742871334369626 0.00586484688624537 1.26665085854476 0.213889012657076 0.999947530744412 -0.00739219109487573 0.0121042771327182 -0.610709009205881 0.545453458468361 0.899331662650152
"CN_microglia1603" "cg00044466" -0.00406892566870697 0.00314133912567318 -1.29528379647167 0.203948526162439 0.999947530744412 0.00747911764118631 0.00648331321899884 1.15359498894321 0.256711451751527 0.773382380831079
"CN_microglia1604" "cg00044488" -0.000815261832859069 0.0044987036498497 -0.181221502084563 0.857269733833848 0.999947530744412 -0.0148918370289202 0.00928473611876553 -1.60390525249523 0.117985360316247 0.659414276020989
"CN_microglia1605" "cg00044497" -0.00544248941806771 0.00581081014809469 -0.936614564812834 0.355562482988802 0.999947530744412 -0.016383350082475 0.0119927523705871 -1.36610425832323 0.180874641561392 0.71890668668111
"CN_microglia1606" "cg00044501" 0.000956129568394018 0.00355682782445478 0.268815252124435 0.789696356921089 0.999947530744412 -0.0148566466783797 0.00734082756730344 -2.02383812208752 0.0509025492911132 0.560447224826143
"CN_microglia1607" "cg00044545" -0.000413430886868459 0.00454238117351087 -0.0910163350621923 0.928013730218688 0.999947530744412 -0.00197926657503219 0.0093748808166783 -0.211124452004871 0.834050510267102 0.971524509224727
"CN_microglia1608" "cg00044551" 0.0030268402279309 0.00436214035066574 0.693888775832017 0.492465924066532 0.999947530744412 -0.00986997726840055 0.00900288732517503 -1.0963124286584 0.280646795112338 0.787217856122676
"CN_microglia1609" "cg00044638" -0.00316945698329755 0.00364435798359239 -0.869688707192613 0.390569108908093 0.999947530744412 0.00192291833448978 0.0075214783710196 0.255656965244868 0.799756105939513 0.964889917696298
"CN_microglia1610" "cg00044665" 0.000618229761435708 0.00365703105231957 0.169052368599271 0.866757212609237 0.999947530744412 -0.00314829335491282 0.00754763392784337 -0.417123218350417 0.679210392436477 0.937525668024381
"CN_microglia1611" "cg00044729" 0.004166318583838 0.00517457788407827 0.805151391509131 0.426327293832608 0.999947530744412 -0.0139515727109736 0.0106796521663017 -1.30636957961946 0.200195567161272 0.734862204468901
"CN_microglia1612" "cg00044757" 0.00755526400583995 0.00491101114979747 1.53843348658484 0.133198390905258 0.999947530744412 -0.023136350744135 0.0101356848886251 -2.28266278977359 0.0288258172464793 0.503685448587508
"CN_microglia1613" "cg00044796" -0.0066833971494368 0.00368717779383516 -1.81260506629521 0.0787309966360817 0.999947530744412 0.00573059186406916 0.00760985286058464 0.753048970729888 0.456603409143236 0.868423766184239
"CN_microglia1614" "cg00044807" -0.000743925458531663 0.00438023371955874 -0.169836932492864 0.866144918328967 0.999947530744412 0.0204580349471799 0.00904022967282585 2.26299946877179 0.0301363392749365 0.507602222026069
"CN_microglia1615" "cg00044848" -0.00782038073916328 0.00670228101177061 -1.16682376125815 0.251400457575751 0.999947530744412 0.00617445437366968 0.0138326316716109 0.446368740255094 0.658160980707254 0.931924845854363
"CN_microglia1616" "cg00044871" 0.00301289321774591 0.00392375676771983 0.767859323628962 0.447871071377432 0.999947530744412 0.000689027844263224 0.0080981209295073 0.0850849042958346 0.932692946874907 0.989273463517463
"CN_microglia1617" "cg00044950" 0.00266094619562445 0.00463295072533734 0.574352362754883 0.569510220494085 0.999947530744412 -0.00393128370444345 0.00956180452949762 -0.411144537865804 0.683546606868489 0.938639343031513
"CN_microglia1618" "cg00044968" -0.000603598777320985 0.000925703410297481 -0.652043376535703 0.518757212679458 0.999947530744412 0.00155862301961846 0.00191053080127662 0.815806276756693 0.420289730774798 0.854267960796755
"CN_microglia1619" "cg00044995" -0.000644411923911778 0.0024008938436207 -0.268405004920986 0.790009455869443 0.999947530744412 0.00829222955706541 0.00495513097154808 1.67346324540737 0.103413684876529 0.642724990265381
"CN_microglia1620" "cg00045008" 0.00621661970670707 0.00618508822200297 1.00509798463212 0.321949621649243 0.999947530744412 -0.0251368238761315 0.012765213377525 -1.96916597731054 0.0571272934836132 0.573100205200712
"CN_microglia1621" "cg00045016" 0.00178834538819863 0.00255733101339813 0.699301490041491 0.489120431343748 0.999947530744412 0.000132530519801901 0.00527799683549503 0.0251100036496082 0.980114020953754 0.996814431448009
"CN_microglia1622" "cg00045025" 0.00059701195392526 0.0070675522134586 0.0844722381800564 0.933176411358375 0.999947530744412 -0.0117562079938646 0.0145865036719528 -0.805964764295756 0.42586454297226 0.856262934455173
"CN_microglia1623" "cg00045061" 0.00238255045443584 0.00178667433492575 1.33351132204787 0.191229645694131 0.999947530744412 -0.000165162683206959 0.0036874622160343 -0.0447903391358905 0.964536461153019 0.994315781096883
"CN_microglia1624" "cg00045114" 0.00283426084294616 0.00502418406740105 0.564123607917951 0.576372676109641 0.999947530744412 0.00777491336327192 0.010369258992973 0.749804144012683 0.458529862885462 0.869116078201832
"CN_microglia1625" "cg00045118" -0.000566828575237412 0.00416596552654822 -0.136061753661958 0.892574890089324 0.999947530744412 0.000917854850511163 0.00859800813844812 0.106752033230435 0.915613115470411 0.986295333384184
"CN_microglia1626" "cg00045163" 0.00609478003331165 0.00536789805117952 1.13541277706875 0.264143199428001 0.999947530744412 0.0113759032629025 0.0110786397141991 1.02683213430277 0.31174973836766 0.805010827701233
"CN_microglia1627" "cg00045190" 0.000221912159923456 0.00059923518719195 0.370325649538954 0.713436967949958 0.999947530744412 -0.000885767271616544 0.0012367430751617 -0.716209606834251 0.478752677789761 0.876303491699964
"CN_microglia1628" "cg00045227" -0.022625156917524 0.0178832603870811 -1.26515838990235 0.214416997804642 0.999947530744412 -0.0542216268975724 0.0369087111667753 -1.46907397152307 0.151005371805923 0.693725857978018
"CN_microglia1629" "cg00045248" 0.000937757057173694 0.00370050557999474 0.253413226085455 0.801475007078867 0.999947530744412 -0.00958307318866226 0.00763735966858325 -1.25476258871018 0.218121940106813 0.747912461303859
"CN_microglia1630" "cg00045273" 0.000665104821024506 0.007282519624383 0.0913289431857668 0.92776718899347 0.999947530744412 -0.00640532697395373 0.0150301683006806 -0.426164687301851 0.67267385398248 0.935652946709331
"CN_microglia1631" "cg00045275" 0.000695713479693476 0.000821871917160234 0.846498663803156 0.403193487436552 0.999947530744412 -0.000165288837387719 0.0016962361756173 -0.0974444713322815 0.922945609961957 0.987578544944536
"CN_microglia1632" "cg00045303" -0.00121552528476309 0.000912035420234824 -1.3327610504975 0.191473272205369 0.999947530744412 0.000842674417260493 0.0018823218569044 0.447678176911957 0.657224942391921 0.931666644502421
"CN_microglia1633" "cg00045357" 0.00998404530367313 0.00622316521544656 1.60433556848076 0.117890285954118 0.999947530744412 -0.0295101294412174 0.0128437993133493 -2.2976168282656 0.0278637057414412 0.500639718583549
"CN_microglia1634" "cg00045416" 0.00563979015792335 0.00642370969857601 0.877964668791549 0.386125157276866 0.999947530744412 -0.0034591244608412 0.0132576969049352 -0.260914432246036 0.795732406012074 0.964060857115156
"CN_microglia1635" "cg00045439" -0.00191707092987585 0.00163589552888089 -1.17187858028276 0.249392368283596 0.999947530744412 0.00633801720852911 0.00337627447498896 1.8772221439579 0.0690896724639112 0.593310639404071
"CN_microglia1636" "cg00045515" -0.00259368732805079 0.00338730265771028 -0.765708763032132 0.449132880840077 0.999947530744412 0.000757317960696289 0.0069909497888983 0.108328336429896 0.914372028589095 0.98607554442289
"CN_microglia1637" "cg00045592" -0.000794073652961877 0.00392179660214379 -0.202477010798523 0.840750585900626 0.999947530744412 0.0119866651361347 0.00809407540405389 1.48091839249869 0.147836777159798 0.690701776270141
"CN_microglia1638" "cg00045607" -0.0043892619816719 0.00503612051379301 -0.871556184894805 0.389563501114844 0.999947530744412 0.0161676966075312 0.0103938942576117 1.55549943137927 0.129087543582552 0.672091373040749
"CN_microglia1639" "cg00045689" 0.00349131504224561 0.00503912642446128 0.692841327674936 0.493114808442387 0.999947530744412 0.00372129957944018 0.0104000980642022 0.357813893337135 0.722694428343663 0.947806675633481
"CN_microglia1640" "cg00045690" 0.00806692929367048 0.00471107163853386 1.7123342442275 0.0959428928666662 0.999947530744412 -0.0228045482973203 0.00972303587986923 -2.34541439310486 0.0249794244635257 0.491104694236164
"CN_microglia1641" "cg00045712" 0.00646187277651703 0.0069146266127524 0.93452230155127 0.356624625864287 0.999947530744412 0.00509149783886221 0.0142708852274241 0.356775193530248 0.723464896062293 0.94794864015437
"CN_microglia1642" "cg00045748" 0.00148823241762732 0.00619286362936545 0.24031409485111 0.811529874705496 0.999947530744412 0.0180075431348843 0.012781260801671 1.40890193966858 0.167944546158113 0.708779697051096
"CN_microglia1643" "cg00045753" -0.0017888548578618 0.00794180762008474 -0.225245302258116 0.823136843216417 0.999947530744412 -0.00495147604846383 0.0163908525205814 -0.302087767689109 0.764425397104127 0.957311179153157
"CN_microglia1644" "cg00045762" 0.00367172547606584 0.0064644593676394 0.567986472998225 0.573776300218012 0.999947530744412 0.0184049363769318 0.0133417988937811 1.37949436380058 0.176748653536231 0.715416841166226
"CN_microglia1645" "cg00045763" -0.000924129628640108 0.000889252797482315 -1.03922037834071 0.306036510455457 0.999947530744412 0.00515207572363101 0.00183530150241684 2.80720945133344 0.00821529870195935 0.401337199179959
"CN_microglia1646" "cg00045785" -0.00907210792617674 0.00631591115912338 -1.43638941359585 0.160029831377814 0.999947530744412 -0.0114719691304286 0.01303521481438 -0.880075188156711 0.384997049604339 0.839802143439462
"CN_microglia1647" "cg00045787" 4.46562044327663e-06 0.0044412796540395 0.00100548058017805 0.99920361918108 0.999991118815686 0.00689520234516303 0.00916622049971585 0.752240505819905 0.457082949826773 0.868595457269875
"CN_microglia1648" "cg00045900" -0.00310756261550669 0.00678353867122064 -0.458103471671889 0.649792652628379 0.999947530744412 -0.00730097511698159 0.0140003368561138 -0.521485675095978 0.605409078993489 0.917730154569333
"CN_microglia1649" "cg00045902" 0.00080629461585305 0.00350242403108163 0.230210451018419 0.819307754949792 0.999947530744412 0.0159696872776521 0.00722854525118641 2.20925327610434 0.0339952968494944 0.518639143325506
"CN_microglia1650" "cg00045910" 0.00215503617446029 0.00593565191824925 0.363066467532335 0.718802781753993 0.999947530744412 -0.0166504566469939 0.0122504094608742 -1.35917551982019 0.183038775209093 0.720728938448044
"CN_microglia1651" "cg00045967" -0.00130096043030768 0.00230657800221828 -0.564021866616485 0.57644113842951 0.999947530744412 0.00698182847844395 0.00476047540687894 1.46662420907692 0.151667426719878 0.694209634918035
"CN_microglia1652" "cg00046018" -0.000570170604515892 0.00157662879551371 -0.361639091039253 0.71985958055595 0.999947530744412 -0.00317558666895033 0.00325395568656337 -0.975915769862307 0.335999113997358 0.817118020781399
"CN_microglia1653" "cg00046026" 0.00361998412823989 0.00415778188656462 0.87065272469858 0.390049794844942 0.999947530744412 0.00807194150602135 0.0085811181755493 0.94066313280957 0.353513142712177 0.825478017498813
"CN_microglia1654" "cg00046041" -0.00182840779727939 0.000876755055240043 -2.0854260107788 0.0446085063656319 0.999947530744412 0.00210240129658632 0.00180950779653365 1.16186362977476 0.253382359714732 0.77138402435984
"CN_microglia1655" "cg00046073" 0.00223222183836858 0.0047801778468145 0.466974641928047 0.64349681630542 0.999947530744412 0.000235011355861719 0.00986566205798505 0.0238211439313904 0.98113453503366 0.996928784435651
"CN_microglia1656" "cg00046105" 0.000346589687890739 0.00304211351816224 0.113930557101668 0.909962961298251 0.999947530744412 -0.0113702581981167 0.00627852453904344 -1.81097615011457 0.0789881378754536 0.609802069437678
"CN_microglia1657" "cg00046156" 0.0088662577791891 0.00912880638421065 0.971239547212256 0.338288212893743 0.999947530744412 -0.00615329899005801 0.0188406627672683 -0.326596737390155 0.745974958904152 0.952971276597045
"CN_microglia1658" "cg00046227" 0.00565429095506697 0.00316089674460019 1.78882494808674 0.0825563268062727 0.999947530744412 -0.00642049850703703 0.00652367758726628 -0.984183908715744 0.331977245224842 0.81507690897142
"CN_microglia1659" "cg00046336" 0.000643237010451806 0.00941823031145195 0.0682970143201607 0.94594928206142 0.999947530744412 -0.0134644824952461 0.0194379959103355 -0.692688822312529 0.493209323981454 0.881480034354475
"CN_microglia1660" "cg00046347" -0.00275887995989532 0.00606791933155517 -0.454666551934572 0.65223889317838 0.999947530744412 -0.00277899877742592 0.0125233921077081 -0.221904636820838 0.825715625381498 0.969897258141263
"CN_microglia1661" "cg00046410" -0.000505465090066705 0.0059679792659325 -0.0846961873597806 0.932999686536748 0.999947530744412 0.000440442157851382 0.012317128879627 0.0357585085092267 0.971684038728601 0.995402818202928
"CN_microglia1662" "cg00046423" -0.00580992896711822 0.00653266616724424 -0.889365661489036 0.380056200300903 0.999947530744412 0.00503739097462799 0.0134825688099896 0.373622493281523 0.711004881942215 0.945180239383315
"CN_microglia1663" "cg00046432" 0.000988791673797716 0.00506752552269886 0.195123175871269 0.846457887632358 0.999947530744412 0.000639470615966816 0.0104587100897255 0.0611423981046213 0.951603809652264 0.992089604003536
"CN_microglia1664" "cg00046499" 0.000234746249819388 0.00173285543126125 0.135467878961218 0.893040822496146 0.999947530744412 -0.00359988258307146 0.00357638703580034 -1.00656963215556 0.321251870272614 0.80961961928575
"CN_microglia1665" "cg00046501" -0.0138630566900598 0.00403993084960178 -3.43150841094876 0.00159360633743703 0.858076256883605 0.0198586533086339 0.00833788904451744 2.38173633669207 0.0229711907244582 0.48350183523271
"CN_microglia1666" "cg00046537" 0.00117194395226878 0.00104161978646415 1.12511683005468 0.268419655169999 0.999947530744412 -0.00088985567595885 0.00214976704538597 -0.413931210764786 0.681524122042122 0.938138657263353
"CN_microglia1667" "cg00046539" -0.00179311338837912 0.00359833377860211 -0.498317693328524 0.621468525702547 0.999947530744412 -0.00234201702339139 0.00742649042967679 -0.315359865547328 0.754415986144642 0.955062297133156
"CN_microglia1668" "cg00046560" 0.000494978451203691 0.00115202561032782 0.429659242612531 0.670154334356599 0.999947530744412 -0.00200621528810035 0.0023776302300577 -0.84378776091338 0.404685773747232 0.847924238717699
"CN_microglia1669" "cg00046571" -0.000466518386138327 0.00233173604897488 -0.200073411543912 0.842615070440734 0.999947530744412 0.00566097885251579 0.00481239832591948 1.17633214649458 0.247632859255524 0.767779257516051
"CN_microglia1670" "cg00046575" 0.00167002135338208 0.00380564718312398 0.438827162115219 0.663562868126355 0.999947530744412 -0.0154785462915076 0.00785435818996654 -1.97069523914513 0.056944563427528 0.572871038076644
"CN_microglia1671" "cg00046625" -0.000517871148568483 0.000973947445942369 -0.531723914597264 0.598374570422597 0.999947530744412 -0.0058788096564439 0.00201010018284327 -2.92463515332274 0.00610048662670107 0.384156479572428
"CN_microglia1672" "cg00046710" -0.00107021226917823 0.00081381088428805 -1.31506261447276 0.197289666072762 0.999947530744412 0.00310401043442173 0.00167959925776532 1.84806609080761 0.0733070273228234 0.600050376934511
"CN_microglia1673" "cg00046726" -7.9571383919774e-05 0.0103917200602777 -0.00765719086524811 0.993935258654297 0.999961449963246 0.0190974778907814 0.0214471514661748 0.890443559411644 0.379485600393252 0.837319099048852
"CN_microglia1674" "cg00046744" -0.00468200570398693 0.00196036884923355 -2.38832896463207 0.0226227887382219 0.988794142214361 0.01741438539671 0.00404594498265955 4.30415773604089 0.000134326409594976 0.231629327729346
"CN_microglia1675" "cg00046802" 0.00467236622820858 0.00396191968294151 1.17931876517487 0.246458005173388 0.999947530744412 0.00471167659156786 0.00817688419664715 0.57621906807728 0.568262258755972 0.906442291301515
"CN_microglia1676" "cg00046815" -0.000496186224140267 0.0012550469682883 -0.395352713227134 0.695052321517436 0.999947530744412 0.000591807687229461 0.00259025284263896 0.228474872216152 0.820645714854867 0.968855257119863
"CN_microglia1677" "cg00046819" 0.00279762870716721 0.00346495310944129 0.807407378629237 0.425044552253184 0.999947530744412 -0.00125388550428892 0.00715121016831882 -0.175338925129605 0.861853397347668 0.976715425719229
"CN_microglia1678" "cg00046877" 0.00188185428154455 0.00269416899131437 0.698491552538608 0.489620222990777 0.999947530744412 0.00416929388019307 0.00556041253007413 0.749817366543034 0.458522003019992 0.869116078201832
"CN_microglia1679" "cg00046899" -0.00916857947274684 0.00351134135603933 -2.6111330523241 0.0133310937995197 0.981667312572216 0.00361065335704904 0.00724694944394091 0.498230791449479 0.6215291266782 0.922268894904374
"CN_microglia1680" "cg00046913" -9.10323567748125e-05 0.00113749522571113 -0.0800287814112814 0.936683572208392 0.999947530744412 -0.00243708326625499 0.00234764141608578 -1.03809859953755 0.306550849842454 0.802262056751461
"CN_microglia1681" "cg00046914" 0.00602265112167362 0.00534779736458341 1.12619284372283 0.267970418016665 0.999947530744412 0.00277116497639626 0.0110371545252698 0.251076033234075 0.803266569952891 0.965571896262786
"CN_microglia1682" "cg00046977" -0.00942204949477222 0.00711306188630097 -1.32461233226694 0.194134687919939 0.999947530744412 -0.00101627017595841 0.0146804296862184 -0.0692261873582938 0.945215128461286 0.991203796041661
"CN_microglia1683" "cg00046981" 0.00610919405068026 0.00422692530545898 1.44530447292039 0.15752704367278 0.999947530744412 -0.00116001614668899 0.0087238211515066 -0.132971105957239 0.895000119422401 0.982681724803987
"CN_microglia1684" "cg00046991" -0.000446921807684737 0.00640569586902253 -0.0697694390778085 0.944785919576267 0.999947530744412 -0.00329139750943345 0.0132205187160811 -0.248961298729518 0.804888539985349 0.965895087992106
"CN_microglia1685" "cg00047003" -0.00641001394797471 0.00734956878776602 -0.872161909504775 0.389237681449725 0.999947530744412 0.000921324494796167 0.0151685490070906 0.0607391316312121 0.951922602951388 0.992157920728801
"CN_microglia1686" "cg00047030" -0.000794342476915311 0.00780364148265849 -0.101791257156101 0.91952032183289 0.999947530744412 -0.033213866509286 0.0161056956784331 -2.06224351759994 0.0468924267998036 0.551127153675583
"CN_microglia1687" "cg00047050" 0.0016357782642556 0.00136127539551278 1.20165123798437 0.237802175424893 0.999947530744412 0.00422039144572199 0.00280949442685038 1.50218893669539 0.142279959406866 0.685752731275034
"CN_microglia1688" "cg00047052" 0.00262479009664104 0.00300017532178481 0.874878903770047 0.38777834042711 0.999947530744412 0.0155283399785093 0.00619196958522366 2.50781916234952 0.0170860422108018 0.459660671476924
"CN_microglia1689" "cg00047079" -0.0128795500296406 0.00554967129890987 -2.32077709398223 0.0264306092160392 0.9931177415669 -0.02628353930586 0.0114537959302979 -2.2947448571468 0.0280462085650735 0.501411698928971
"CN_microglia1690" "cg00047081" -0.00947533232627055 0.00862342500000739 -1.09878990380996 0.279579845747165 0.999947530744412 0.0118018401599545 0.0177976216699023 0.663113329345162 0.511729029374932 0.8878319136161
"CN_microglia1691" "cg00047162" 0.00327278771553847 0.00429155342897235 0.76261143422888 0.45095388995778 0.999947530744412 0.00425071799860368 0.0088572051481814 0.479916398851443 0.634359950757303 0.9256381803923
"CN_microglia1692" "cg00047185" -0.00900885037826824 0.00751743010957472 -1.19839496303317 0.239050126389004 0.999947530744412 0.000325859076599394 0.0155149928270993 0.0210028506123594 0.983366158621359 0.997369955897497
"CN_microglia1693" "cg00047222" 0.0001568536801344 0.00295912323671234 0.0530068089724673 0.958036710084478 0.999947530744412 0.00345520083205658 0.00610724344927658 0.565754560261693 0.575275746019853 0.90882910769179
"CN_microglia1694" "cg00047287" -0.0107121518041831 0.00770287570937384 -1.39066917451975 0.173361674886811 0.999947530744412 0.0080415099553009 0.0158977282977006 0.505827612896367 0.616241654339952 0.920703558994549
"CN_microglia1695" "cg00047338" -0.00166976588271157 0.00338142940521952 -0.493804744270026 0.624619166827407 0.999947530744412 -0.00129466040652579 0.00697882816369692 -0.185512578352405 0.853929315870496 0.975241175087034
"CN_microglia1696" "cg00047443" -0.0029590378374693 0.00538693191989854 -0.549299282313009 0.58639005122174 0.999947530744412 -0.00121068361459853 0.0111179231305186 -0.108894763921798 0.913926110547479 0.986046024901889
"CN_microglia1697" "cg00047466" -0.00304894972548002 0.00441459750588026 -0.690651802665772 0.494472742876844 0.999947530744412 0.00755301402752357 0.00911115203465954 0.82898562100504 0.412894694611971 0.851341027195997
"CN_microglia1698" "cg00047469" -0.00119543889643942 0.00135022728905311 -0.885361232239474 0.382180820374229 0.999947530744412 0.0019494258720144 0.0027866925796797 0.699548233712404 0.488968229221657 0.880054117468748
"CN_microglia1699" "cg00047501" -0.000499549079773803 0.00792909888654988 -0.0630019989561723 0.950133849256809 0.999947530744412 0.00937257689015317 0.0163646233562578 0.572734042581499 0.570593232180473 0.907290374731415
"CN_microglia1700" "cg00047512" -0.00232200786049067 0.00361329381960192 -0.642629129104836 0.524774958356695 0.999947530744412 0.0085398311056332 0.00745736599824502 1.14515381270584 0.260142612873126 0.775384641431812
"CN_microglia1701" "cg00047532" -0.00279694280362982 0.00522444926599554 -0.53535648663187 0.595888039685432 0.999947530744412 0.00576673957595516 0.0107825801777956 0.534820004198115 0.596254957297852 0.915125288225013
"CN_microglia1702" "cg00047553" -0.0177715344068138 0.0246278488239731 -0.721603195384032 0.475471983370656 0.999947530744412 0.0702798503801521 0.0508286598320556 1.3826815543114 0.175777436494518 0.714776621975397
"CN_microglia1703" "cg00047657" -0.0149101165409918 0.0067459196706557 -2.21024223069982 0.0339204778922305 0.999947530744412 0.00246291204127433 0.0139226961577076 0.176899072807164 0.860637260486204 0.976490789202165
"CN_microglia1704" "cg00047683" -0.0040783573045668 0.00613496900868878 -0.664772274935822 0.510680273561257 0.999947530744412 0.0275409954042828 0.0126617738744322 2.17512930474112 0.0366688185587103 0.5263547578945
"CN_microglia1705" "cg00047694" -0.00222235789347825 0.00530302203173437 -0.419073856412289 0.677798021520863 0.999947530744412 0.019123044067968 0.0109447440927339 1.74723537671964 0.0896247325703144 0.625230574502951
"CN_microglia1706" "cg00047749" -0.0205120743466568 0.00925076384981748 -2.21733844682042 0.0333879154680563 0.999947530744412 0.0194547833536601 0.0190923670300976 1.01898226254456 0.315407743999504 0.806631546980439
"CN_microglia1707" "cg00047753" -0.00654311922323402 0.00705416800196069 -0.927553642246027 0.360177328788392 0.999947530744412 0.00149848157691715 0.0145588804094335 0.102925605182263 0.918626704022552 0.986794416167119
"CN_microglia1708" "cg00047815" 0.00872652834739113 0.00701999285854244 1.24309647078516 0.222336603000528 0.999947530744412 0.00335329097767377 0.0144883473818868 0.231447444576461 0.818354490102553 0.968441892794794
"CN_microglia1709" "cg00047843" -0.0017186689258384 0.00500036566612423 -0.343708648645797 0.733181931151989 0.999947530744412 -0.00543690464275958 0.0103201009270414 -0.526826692994199 0.601734530375399 0.916680902858824
"CN_microglia1710" "cg00047844" -0.000794223486756314 0.0014960982611944 -0.530863184161615 0.598964468875425 0.999947530744412 0.00228159245761162 0.00308775119325717 0.738917197277429 0.465028116729082 0.871414343546336
"CN_microglia1711" "cg00047845" 0.0180882008429062 0.00429034388686562 4.21602587575349 0.000173605925619382 0.607572140901828 0.00172667482742017 0.00885470881142318 0.19500074640429 0.846552977143268 0.973830019013651
"CN_microglia1712" "cg00047873" -0.00123982576109786 0.00372135498695686 -0.333165141579716 0.741055470904575 0.999947530744412 0.0186896581198955 0.00768039011845135 2.43342562443482 0.0203653955863104 0.473030537191256
"CN_microglia1713" "cg00047941" -0.00364684982705652 0.0048680459528907 -0.749140386583858 0.45892452144725 0.999947530744412 -0.00227512158513779 0.0100470103399953 -0.22644762055046 0.822209216086391 0.969208364298143
"CN_microglia1714" "cg00048066" -0.000432430503214172 0.00411589622615028 -0.105063509732517 0.9169427962496 0.999947530744412 0.00502376248254235 0.00849467164908823 0.591401609158321 0.558163215768351 0.903378861824971
"CN_microglia1715" "cg00048078" 0.000210324622581854 0.00502366835951216 0.0418667411003775 0.966849830834632 0.999947530744412 0.00989008295203709 0.0103681946393202 0.953886698319695 0.346873981862793 0.822410041057149
"CN_microglia1716" "cg00048079" -0.00972069703548809 0.00461725790410469 -2.10529652823736 0.0427294716015074 0.999947530744412 0.0206030665027212 0.00952941659834128 2.16204909189377 0.0377422274264285 0.529370800598324
"CN_microglia1717" "cg00048134" -0.00337870592369328 0.00582604426508034 -0.579931385682098 0.565784504129448 0.999947530744412 0.0124201326291439 0.0120241935961541 1.03292853111717 0.308929073961642 0.803657998830607
"CN_microglia1718" "cg00048149" -0.000801567086335624 0.00568412860326817 -0.141018464268165 0.888687562519176 0.999947530744412 -0.0241643629287274 0.0117312982259312 -2.05982001849666 0.0471370220535314 0.551735582059169
"CN_microglia1719" "cg00048178" 0.00312765611027562 0.00207683515714321 1.50597224797459 0.141309358307425 0.999947530744412 0.00325909653214405 0.00428631621398171 0.760349066527819 0.452286756198797 0.86671669184752
"CN_microglia1720" "cg00048234" 0.000630893986487477 0.00692877534605171 0.0910541841780144 0.927983879786409 0.999947530744412 0.0105792856094546 0.0143000863629786 0.739805714519543 0.46449577691231 0.871192225313847
"CN_microglia1721" "cg00048370" 0.00825286001763561 0.00528041849956072 1.5629177911414 0.127332992668011 0.999947530744412 -0.00434598048708337 0.0108980933577847 -0.398783561895161 0.692546287454004 0.940823606092126
"CN_microglia1722" "cg00048381" 0.00299351395984815 0.00621215099289004 0.481880424876069 0.632978376623366 0.999947530744412 0.0199022570456654 0.0128210673981243 1.55230890125241 0.12984815970965 0.672871141112629
"CN_microglia1723" "cg00048420" 0.00310532834239035 0.00311228070481231 0.997766151873381 0.325441247506582 0.999947530744412 -0.0047434490892275 0.0064233404377888 -0.738470759127382 0.465295726175903 0.871551577168686
"CN_microglia1724" "cg00048436" 0.00635601245292386 0.00545856934755503 1.16440994850982 0.252363520830287 0.999947530744412 -0.0246210454903177 0.0112657734144643 -2.1854731658908 0.0358392850622268 0.524089895836634
"CN_microglia1725" "cg00048458" -0.0148394473583268 0.0134249720001579 -1.10536151272064 0.276763680426176 0.999947530744412 0.0392804041717424 0.0277073868663132 1.41768707244997 0.165382229165234 0.706354493482355
"CN_microglia1726" "cg00048525" 0.00791221993812307 0.004130309933832 1.91564799370451 0.0638507502181002 0.999947530744412 0.00120303874552874 0.00852441965712212 0.141128521813635 0.888601280640675 0.981617150841718
"CN_microglia1727" "cg00048584" -0.0110980393987806 0.00532204149339362 -2.08529742065274 0.0446208998352426 0.999947530744412 0.0351279968315487 0.0109839977747659 3.19810669592905 0.00298896782391557 0.346769609841217
"CN_microglia1728" "cg00048586" 0.00382501885236867 0.0041994849195399 0.910830476988054 0.368797318155598 0.999947530744412 -0.009092225339917 0.00866718778285512 -1.04903984633893 0.301559763781508 0.799236130130733
"CN_microglia1729" "cg00048697" 0.00164189267103648 0.00603471180547758 0.272074744239844 0.78720999062282 0.999947530744412 0.0370895736751235 0.0124548561158346 2.977920686532 0.00532022863914917 0.37600465897885
"CN_microglia1730" "cg00048705" -4.16535497273237e-05 0.00334709536877883 -0.0124446856566626 0.990143571602121 0.999947530744412 0.00163774688355886 0.00690796720172748 0.237080871366804 0.814016768298176 0.967645103034456
"CN_microglia1731" "cg00048743" 0.00790850709728053 0.00469280981464902 1.68523920841484 0.101100995586283 0.999947530744412 0.00295219820749475 0.00968534586314095 0.304810819273867 0.762368334952817 0.956889379201341
"CN_microglia1732" "cg00048746" 0.000574973820113845 0.001258988114602 0.456695193104033 0.650794525366344 0.999947530744412 0.00043633219819965 0.00259838685331767 0.167924263333819 0.867637761916546 0.977715575962094
"CN_microglia1733" "cg00048759" 0.00019318308991947 0.00240386873185896 0.0803634105969162 0.936419408294311 0.999947530744412 0.00403963438076478 0.00496127075189928 0.814233808791492 0.421177452189103 0.854616631578473
"CN_microglia1734" "cg00048764" 0.000472029130516312 0.00412114254996348 0.114538413751423 0.90948473671794 0.999947530744412 -0.0186020731990488 0.00850549937547131 -2.18706420139124 0.035713184625814 0.523898008937299
"CN_microglia1735" "cg00048823" 0.00211760645804952 0.00131373198313271 1.61190142680389 0.116228912036795 0.999947530744412 0.000855467207805531 0.00271137104009444 0.315510933455914 0.754302299260096 0.955043259049612
"CN_microglia1736" "cg00048832" 0.00215235945070422 0.00286208682833233 0.752024512113893 0.457211116425693 0.999947530744412 -0.00548760157643237 0.00590697299008524 -0.929004006898833 0.359436009559094 0.828208444016334
"CN_microglia1737" "cg00048838" 0.000546632432980339 0.00210474813414416 0.259713941118477 0.79665068310047 0.999947530744412 0.00153519588593016 0.00434392494883394 0.353412156980812 0.725961473201001 0.948552852739243
"CN_microglia1738" "cg00048842" 0.0166534829389864 0.0139436908903669 1.19433821861983 0.240611595837817 0.999947530744412 -0.0407635978465951 0.0287779548321695 -1.41648696317458 0.165730436507315 0.706692536543063
"CN_microglia1739" "cg00048905" 0.00171502973107556 0.0022644583624697 0.757368631501392 0.454046214571602 0.999947530744412 0.00440181235663067 0.00467354597766521 0.94185707761662 0.352910273233626 0.8251308984318
"CN_microglia1740" "cg00048983" -0.000203710423095654 0.00476923924947144 -0.0427133998610429 0.966179860143764 0.999947530744412 -0.0074214391143472 0.00984308622331255 -0.75397481500976 0.456054607923148 0.868301467813612
"CN_microglia1741" "cg00049004" -0.00381273224890749 0.00518847084519071 -0.734847002646566 0.467471228899007 0.999947530744412 -0.0034032367980702 0.0107083254215052 -0.317812231521802 0.752571135358597 0.954585013328829
"CN_microglia1742" "cg00049033" 0.00542410160870755 0.00317187854362368 1.71005968044124 0.0963672779426634 0.999947530744412 0.00730582180273448 0.00654634258455851 1.1160158070504 0.272240963999841 0.782337472202767
"CN_microglia1743" "cg00049047" -0.0020307566152439 0.00164266402784215 -1.23625804231651 0.224835305399899 0.999947530744412 0.00551508087045669 0.00339024377185021 1.62675053524156 0.113024090002965 0.65411027662312
"CN_microglia1744" "cg00049066" -0.0037385767883243 0.00897908601004937 -0.41636496010174 0.679759731820323 0.999947530744412 -0.0139890220118907 0.0185316594912386 -0.754871522353643 0.455523447472393 0.868071557724546
"CN_microglia1745" "cg00049102" 0.00528850579645753 0.00434534717010509 1.2170502354429 0.231965668038743 0.999947530744412 0.00642158507880184 0.00896822839623987 0.716037192082913 0.478857763105584 0.876329371093862
"CN_microglia1746" "cg00049156" 0.00032768539838405 0.00725591833639509 0.0451611199564371 0.964243093461334 0.999947530744412 0.0206506607125966 0.0149752667204454 1.3789845014515 0.176904408222867 0.715585765779375
"CN_microglia1747" "cg00049220" -0.00549548133003698 0.00317703401712638 -1.72975212113329 0.0927446223569311 0.999947530744412 0.00983973248689968 0.00655698280777958 1.50064942601729 0.142676445347998 0.68606472007943
"CN_microglia1748" "cg00049253" -0.00544177249979692 0.00196760751379416 -2.76567987347409 0.00911490630498555 0.977085691213399 0.00639008089202905 0.00406088463984271 1.57356868238359 0.124847838626732 0.667535790671073
"CN_microglia1749" "cg00049286" 0.000926438940197422 0.00157212120081672 0.589292313923464 0.55956079795205 0.999947530744412 -0.0014336633470544 0.00324465260048584 -0.441854190134169 0.661392450027511 0.932783228318505
"CN_microglia1750" "cg00049323" 0.0052942638887128 0.00714757649414241 0.740707552140443 0.463955818820027 0.999947530744412 -0.00704097264309793 0.0147516633239489 -0.477300253434275 0.636202319998162 0.926184916776059
"CN_microglia1751" "cg00049380" 0.000541461869314291 0.00470516169271899 0.115078270349811 0.909060039155395 0.999947530744412 -0.0202635173211485 0.00971083852444444 -2.08669079092815 0.0444867688397994 0.545895961392225
"CN_microglia1752" "cg00049382" -0.00468992346813419 0.00315406339054309 -1.48694648376317 0.146244651566987 0.999947530744412 0.0180593035439137 0.0065095744379672 2.77426792119965 0.00892165813161652 0.407437538847699
"CN_microglia1753" "cg00049400" -0.00406980931855196 0.00238902860948464 -1.70354147388377 0.0975921327638123 0.999947530744412 0.00793573812019398 0.00493064267969444 1.60947337613314 0.116759977402985 0.658223337293326
"CN_microglia1754" "cg00049411" -0.000153059982391681 0.00110672563854351 -0.138299843304537 0.890819316089549 0.999947530744412 0.00215626444611633 0.00228413701135705 0.944017121300118 0.351821309976101 0.824638911899768
"CN_microglia1755" "cg00049440" -0.0119557752034467 0.00751837166366294 -1.59020805811319 0.121044597452509 0.999947530744412 0.0312015934721723 0.0155169360716272 2.01080892053326 0.0523295856784704 0.564060110325315
"CN_microglia1756" "cg00049502" -0.0012156498752451 0.00125260001960323 -0.97050124239194 0.33865058099578 0.999947530744412 -0.000342652907136141 0.00258520266049642 -0.13254392484276 0.895335409386951 0.982777319020502
"CN_microglia1757" "cg00049528" -0.00403901263225738 0.00417870129113975 -0.966571274386481 0.340583830644315 0.999947530744412 0.0055249435999662 0.00862429309133827 0.640625676963034 0.526060402088077 0.892748258689443
"CN_microglia1758" "cg00049533" -0.0046032514473659 0.0226984144957643 -0.202800572182031 0.840499668637098 0.999947530744412 0.07056760072446 0.0468465596560407 1.50635609621251 0.141211180464049 0.684659544913537
"CN_microglia1759" "cg00049537" 0.00434190441025287 0.00759212073164118 0.571896122799708 0.571154387031774 0.999947530744412 0.0245723941940316 0.0156691445050958 1.56820266645957 0.126094901053543 0.669081049246213
"CN_microglia1760" "cg00049545" -0.00449876688780959 0.00501132850349262 -0.897719414058407 0.375648436382866 0.999947530744412 0.00940024079406478 0.0103427267899568 0.908874514909629 0.369814212963304 0.832895747761568
"CN_microglia1761" "cg00049582" -0.0305045916885928 0.0138851827771689 -2.19691682696111 0.0349410622723618 0.999947530744412 0.00428881839462028 0.0286572017365819 0.149659357324671 0.881917633400776 0.980370053130128
"CN_microglia1762" "cg00049595" 0.00608544114163247 0.00437389973796803 1.39130787311086 0.17316963243016 0.999947530744412 -0.0119443617414317 0.00902715716300346 -1.3231587227022 0.194612411864843 0.730476033852864
"CN_microglia1763" "cg00049616" 0.00136639041392725 0.00329679102387546 0.4144607298527 0.681140082341682 0.999947530744412 0.00381103245794493 0.00680414561124089 0.560104482721366 0.579080211786058 0.910137456698794
"CN_microglia1764" "cg00049638" -0.00372317765245589 0.00466866501899637 -0.79748228611533 0.430705507978323 0.999947530744412 0.00822153276493876 0.00963551416189427 0.853253145270918 0.399490314804263 0.845718483738038
"CN_microglia1765" "cg00049664" 0.00816539122583561 0.00770240045089476 1.06010993298681 0.296567707856928 0.999947530744412 -0.0274780125987577 0.0158967474263408 -1.72853048877325 0.0929659865960789 0.629788602595823
"CN_microglia1766" "cg00049674" -0.00479809424249688 0.00502842972516587 -0.954193357517511 0.346721007029852 0.999947530744412 -0.00883714387369155 0.0103780214754713 -0.851524916823338 0.400435783040779 0.846117102261924
"CN_microglia1767" "cg00049691" -0.000557862266019572 0.00242981135471089 -0.22959077252561 0.819785403036881 0.999947530744412 0.00055097864763082 0.00501481293341567 0.10987022944753 0.913158245181341 0.98588371790826
"CN_microglia1768" "cg00049709" -0.0018000264782015 0.00303633074701871 -0.592829513045934 0.557218119021857 0.999947530744412 -0.016355936432643 0.0062665896555121 -2.61002193086895 0.0133670705523014 0.438730812430777
"CN_microglia1769" "cg00049718" -0.000855873922234697 0.00155774568552132 -0.549431097893408 0.586300607765284 0.999947530744412 0.00105295719317107 0.00321498341654358 0.32751559082787 0.745286115549724 0.952821170770379
"CN_microglia1770" "cg00049729" -0.00463189918353268 0.00579921872837093 -0.798710895464678 0.43000227942589 0.999947530744412 0.0148592966452791 0.0119688291958786 1.24149959884095 0.222918219646799 0.751542211998531
"CN_microglia1771" "cg00049868" 0.00115817441198929 0.00269087402209668 0.430408262326178 0.669614805693131 0.999947530744412 -0.00530480016882642 0.00555361214443266 -0.95519817208415 0.346220076579598 0.822114225643412
"CN_microglia1772" "cg00049883" -0.00460499134092012 0.00517459392026079 -0.889923231055788 0.379760974532756 0.999947530744412 -0.00196004708260743 0.0106796852628856 -0.183530416333433 0.855472007573408 0.975505105194101
"CN_microglia1773" "cg00049892" 0.00233903240691636 0.00550831042905177 0.424636998412418 0.673776503077123 0.999947530744412 -0.00835973626118185 0.0113684325029274 -0.73534643048012 0.46717105056527 0.872108339365333
"CN_microglia1774" "cg00049903" 0.00360575037242242 0.00319887509494675 1.12719323680953 0.267553236896512 0.999947530744412 -0.00834355859543835 0.00660205993663615 -1.26378110400638 0.214905105547416 0.745637320936814
"CN_microglia1775" "cg00049914" 0.000435569676162428 0.00101262897296135 0.430137481538417 0.66980983208818 0.999947530744412 -0.000174571318005235 0.00208993379692319 -0.0835295923068185 0.933920318293907 0.989447308212235
"CN_microglia1776" "cg00049947" 0.00250980845234268 0.0016069860003378 1.56181102499655 0.127593522678736 0.999947530744412 -0.00297133385818641 0.00331660898805488 -0.89589513532888 0.37660817201641 0.83596007860848
"CN_microglia1777" "cg00049960" -0.00416183672215591 0.00480162508933603 -0.86675586800789 0.392151719494455 0.999947530744412 0.00833150187942569 0.00990992636227954 0.840722884797424 0.406377063654023 0.848661499065328
"CN_microglia1778" "cg00049973" 0.00113025853461832 0.00113087607974359 0.999453923257964 0.324635211706715 0.999947530744412 0.00159901307203434 0.00233398036427539 0.685101338687043 0.497924458027889 0.883130629145147
"CN_microglia1779" "cg00049981" -0.00184158611023251 0.00320695552438869 -0.574247474349851 0.569580382809212 0.999947530744412 -0.00356470126224516 0.00661873688647193 -0.538577272882847 0.593687504063399 0.914402909207353
"CN_microglia1780" "cg00050034" 6.78907102424472e-05 0.000890425535667402 0.0762452417669726 0.939670884073705 0.999947530744412 -0.00200649797124402 0.00183772188069299 -1.09183984384372 0.282580265403162 0.788280840736654
"CN_microglia1781" "cg00050133" 0.000838709384725705 0.00692300412389858 0.121148185053138 0.904286821158537 0.999947530744412 -0.0134209375406528 0.0142881753150535 -0.939303812048908 0.354200344422406 0.825812117984722
"CN_microglia1782" "cg00050152" 0.000539252959012065 0.00103979622499254 0.518614076537868 0.607389031653232 0.999947530744412 0.00205422622485789 0.00214600345294288 0.957233420123747 0.345206920059097 0.821637408000613
"CN_microglia1783" "cg00050224" 0.000494182444525896 0.00285715405872374 0.172963177472706 0.863705951625156 0.999947530744412 0.00707041580131244 0.00589679239858263 1.19902742430137 0.238807361886168 0.762411623779461
"CN_microglia1784" "cg00050247" -0.00124752027136313 0.00100172225971318 -1.24537541146418 0.221508528349893 0.999947530744412 7.16721662929916e-05 0.0020674237668536 0.0346673804577902 0.972547704508525 0.995551380542582
"CN_microglia1785" "cg00050250" -0.00394496613523619 0.00281105253299303 -1.40337688070021 0.169571896161482 0.999947530744412 0.00681332195948027 0.00580164487734139 1.17437762971154 0.248403926455655 0.76824529567641
"CN_microglia1786" "cg00050271" 0.00440415681999218 0.00531019655555091 0.829377363703869 0.412676123662348 0.999947530744412 -0.0148643973222191 0.0109595513718078 -1.35629614917048 0.18394399715353 0.721687936042407
"CN_microglia1787" "cg00050284" -0.000822728954267274 0.00436697065291565 -0.188398095535167 0.851684598412666 0.999947530744412 0.00548523418326664 0.00901285643744712 0.608601082391181 0.546833749194289 0.899804481479432
"CN_microglia1788" "cg00050289" -0.00132545924970081 0.00576655828394817 -0.229852744814938 0.819583466303148 0.999947530744412 0.00786978813160887 0.0119014223090086 0.661247700256123 0.512909848200794 0.88833253829059
"CN_microglia1789" "cg00050294" 0.010279408219629 0.00696165592545684 1.47657516109638 0.14899245325152 0.999947530744412 0.00405748761229577 0.0143679475796692 0.282398553432724 0.779349966653708 0.960475366864286
"CN_microglia1790" "cg00050312" -0.000792281202249161 0.00115166189459006 -0.687946007392366 0.496153747740129 0.999947530744412 0.00115164987618935 0.00237687956833152 0.484521761865184 0.631122462631642 0.924822759405656
"CN_microglia1791" "cg00050336" -0.00106656733996305 0.00464200892332058 -0.229764172706523 0.819651739158096 0.999947530744412 -0.00715423845497836 0.00958049946575745 -0.746750049989459 0.460347420216561 0.869741244395363
"CN_microglia1792" "cg00050342" 0.00150092914397295 0.00262765985949067 0.571203741820635 0.571618281494471 0.999947530744412 -0.00881236207665504 0.0054231463781923 -1.62495375601358 0.113407972380381 0.654616531873165
"CN_microglia1793" "cg00050375" 0.0100606546865224 0.00726961820138691 1.38393164645194 0.175397638988903 0.999947530744412 -0.0279947844159903 0.0150035414505036 -1.86587843332486 0.0707051251010661 0.596081863679426
"CN_microglia1794" "cg00050402" 0.00312822946906369 0.00880799300515058 0.355158032849756 0.724665026577931 0.999947530744412 -0.00674242921182614 0.0181785458998811 -0.370900359630538 0.713012783669286 0.945675538357611
"CN_microglia1795" "cg00050416" -0.00159939639960634 0.00605229724969876 -0.264262697884831 0.793172822988076 0.999947530744412 -0.0056411106513042 0.012491150173375 -0.451608584718505 0.654418704349559 0.931002360634183
"CN_microglia1796" "cg00050440" 0.00212582962746025 0.00322550485686567 0.659068803736354 0.514290819727619 0.999947530744412 0.00423442592747612 0.00665702028334198 0.636084276034433 0.528980442959753 0.893853284873844
"CN_microglia1797" "cg00050482" -0.0061239743109836 0.00656636908982513 -0.932627183639884 0.357588488139954 0.999947530744412 0.0108772267819667 0.0135521272354718 0.802621359213359 0.427768658292467 0.857022010354239
"CN_microglia1798" "cg00050496" 0.00131451306579645 0.0079805744845273 0.164714090238118 0.87014441681806 0.999947530744412 0.0126190333535696 0.0164708622599455 0.766142849986495 0.448878017183411 0.865560315054169
"CN_microglia1799" "cg00050505" 0.0032354196909003 0.00641978137797001 0.503976615465895 0.617528068691747 0.999947530744412 0.0355693356452948 0.0132495893648401 2.68456136004363 0.0111425203125983 0.424129064578014
"CN_microglia1800" "cg00050555" -0.00737743606183518 0.00490010037764892 -1.50556835437214 0.141412722355623 0.999947530744412 0.00809048719710624 0.0101131664815159 0.799995452650112 0.429267772863997 0.857570906445844
"CN_microglia1801" "cg00050590" -0.000603486021553603 0.0015776262474912 -0.382527878522108 0.704450775390386 0.999947530744412 0.000633515930337426 0.00325601429702606 0.194567920330098 0.846889166711908 0.97388177088016
"CN_microglia1802" "cg00050618" 0.00170184029002473 0.00310516695546991 0.548067242254672 0.587226371344499 0.999947530744412 -0.00532243166727674 0.00640865858928311 -0.830506352168172 0.412046610776102 0.851033170062142
"CN_microglia1803" "cg00050625" 0.00120761399009664 0.00143400751515217 0.8421252868877 0.405602630081424 0.999947530744412 0.00195978572921477 0.00295960401191559 0.66217835944421 0.512320617667296 0.888076018586933
"CN_microglia1804" "cg00050629" 0.000232175823103289 0.00146215339848896 0.158790331673289 0.874773528427327 0.999947530744412 -0.00286926382373449 0.00301769343499203 -0.950813555301408 0.348409475968437 0.823038435965119
"CN_microglia1805" "cg00050654" 0.00617754748312881 0.00560726267096605 1.10170467224866 0.278328263351402 0.999947530744412 0.0107761594062174 0.0115726569920344 0.93117418183523 0.35832864805845 0.827689411979943
"CN_microglia1806" "cg00050692" 0.000974056982069592 0.0035117813298732 0.277368346879605 0.783176823668524 0.999947530744412 -0.00921269828365959 0.00724785749240661 -1.27109263576326 0.212323458419577 0.743729183903414
"CN_microglia1807" "cg00050697" -0.00126836389859704 0.00544218870172375 -0.233061359705389 0.817111179919067 0.999947530744412 -0.00480016404039769 0.0112319659032708 -0.427366329433022 0.671807053801293 0.935390139937699
"CN_microglia1808" "cg00050703" 0.00558038974115103 0.00434279545691323 1.28497641588615 0.207485722520301 0.999947530744412 -2.69194028427759e-05 0.0089629619938535 -0.0030034047741401 0.99762118661074 0.999580885352431
"CN_microglia1809" "cg00050792" -0.00517777049712978 0.0051426094356498 -1.00683720238139 0.321125118283512 0.999947530744412 0.0104259814915852 0.010613673468684 0.982316021153978 0.332882988530742 0.815556542986924
"CN_microglia1810" "cg00050872" -0.00145453150829453 0.00723626456998114 -0.201005849665654 0.8418916632438 0.999947530744412 7.32381168518091e-06 0.0149347039163363 0.000490388810264245 0.999611592405032 0.999923362593294
"CN_microglia1811" "cg00050938" -0.00157570278891639 0.0065509452139394 -0.240530600922069 0.811363415691364 0.999947530744412 0.0111507172814417 0.0135202943723463 0.824739238240902 0.415268538113743 0.852327586445576
"CN_microglia1812" "cg00050984" 0.000735170292843528 0.00105226325652919 0.698656242420199 0.489518573838116 0.999947530744412 -0.000558075307967778 0.00217173377594516 -0.256972246851435 0.798748955100932 0.964728732738749
"CN_microglia1813" "cg00051022" 0.00225135756809145 0.00291372834601053 0.77267243227187 0.445054688046727 0.999947530744412 0.00091353528929191 0.00601355433034104 0.151912702390119 0.880153651496177 0.980023109987603
"CN_microglia1814" "cg00051068" -0.000109034016103646 0.00308007307182295 -0.0353998147320295 0.971967953545815 0.999947530744412 -0.00377557879563273 0.00635686809451138 -0.593936941824013 0.55648569831865 0.902932861022759
"CN_microglia1815" "cg00051154" 0.000716346386988839 0.0242936471664956 0.0294869840695135 0.976648609156703 0.999947530744412 0.0363254410019295 0.0501389113085595 0.724496006273039 0.47371772794131 0.874376026404117
"CN_microglia1816" "cg00051179" 0.00180315427686776 0.00208944263726265 0.862983383563978 0.394193382332828 0.999947530744412 -0.00698628664436717 0.00431233640449493 -1.62006995490544 0.114456821052812 0.655906055430269
"CN_microglia1817" "cg00051200" 0.0172006919038181 0.023313370407548 0.737803741077659 0.465695724905545 0.999947530744412 -0.0705041857419189 0.0481157482512434 -1.46530373743272 0.152025244335708 0.69445961268305
"CN_microglia1818" "cg00051275" -0.00304407510870219 0.00569457441706594 -0.53455708640482 0.596434814493328 0.999947530744412 -0.0144166958432194 0.0117528570197987 -1.22665457589872 0.228379623288168 0.755342753866107
"CN_microglia1819" "cg00051307" -0.00151157405292159 0.00308530555741508 -0.489926856446597 0.627332191314668 0.999947530744412 0.00431419945427566 0.00636766726061555 0.67751647152785 0.502662906383479 0.884743551674972
"CN_microglia1820" "cg00051371" 0.00434439841273009 0.00469379041465718 0.925562930795536 0.361196464774188 0.999947530744412 0.00136577056551898 0.00968736969334235 0.140984664439679 0.888714060867119 0.981633361024981
[truncated: 242,513 more chars]
