# Supplementary material for: Brain region and cell type-specific DNA methylation profiles in association with ADHD
Source: Sci Rep. 2025 Oct 8;15:35078. doi: 10.1038/s41598-025-18724-1 (PMC12508121; doi:10.1038/s41598-025-18724-1)
Supplement: Supplementary file 9 — Supplementary Information 9. [file 41598_2025_18724_MOESM9_ESM.xlsx]

## Sheet: ACC
Feature	featureType	sites in DMR
TBX5	genes	36
SIM2	genes	66
RAB34	genes	19
BHMT2	genes	14
FBXO2	genes	18
HHEX	genes	15
GDF6	genes	31
CDC20B	genes	23
TRPC3	genes	28
NAGS	genes	13
HSF4	genes	15
LTB4R2	genes	14
HOXA10-HOXA9	genes	26
LASP1	genes	37
SHISA3	genes	12
ALX4	genes	34
CYB5R3	genes	35
FNIP1	genes	18
UBE2D2	genes	15
TFAP2B	genes	29
LMX1B	genes	55
SEZ6	genes	45
LHX9	genes	45
PRDM13	genes	23
ACSF2	genes	39
PRAP1	genes	8
ELF5	genes	9
BLM	genes	26
ALOX5	genes	47
SKI	genes	144
CCSER1	genes	28
PODNL1	genes	28
LINC01252	genes	8
TRAF3IP2	genes	40
SEPT9	genes	248
HCG9	genes	45
NTRK1	genes	74
PAX5	genes	97
GABBR1	genes	137
CASZ1	genes	94
NRXN2	genes	94
PTPRN2	genes	1430
MAD1L1	genes	779
PCDHGA1	genes	410
PDE4D	genes	221
DIP2C	genes	582
MBP	genes	102
PRKAR1B	genes	215
SYNJ2	genes	100
JPH3	genes	121
TLN2	genes	77
DOT1L	genes	69
TMCO3	genes	81
NBEA	genes	73
ZNF827	genes	73
CLSTN1	genes	53
COBL	genes	91
TSC2	genes	91
GOLGA3	genes	96
MGRN1	genes	80
MYO9B	genes	61
DNM2	genes	59
ATP11A	genes	380
TCF25	genes	61
LRPAP1	genes	48
GAK	genes	169
RCL1	genes	27
BAT3	genes	30
DCTN1	genes	27
PIP4K2A	genes	83
RAD54B	genes	20
SEC16A	genes	55
TFEB	genes	39
XPO6	genes	50
BAT1	genes	34
TSEN15	genes	9
MAP7D1	genes	36
EHMT2	genes	136
C16orf70	genes	23
HIPK2	genes	103
CACNA1H	genes	161
MAN2A2	genes	33
CLSTN3	genes	28
KDM3B	genes	24
JAM3	genes	29
LOC283922	genes	18
INF2	genes	33
AATK	genes	108
SERPINB5	genes	7
PACS2	genes	126
FAM66D	genes	25
ISLR2	genes	9
RPL13AP5	genes	27
YEATS2	genes	21
CENPF	genes	22
ATG16L1	genes	31
SLITRK5	genes	12
DHX34	genes	16
RPL13A	genes	26
TBRG4	genes	23
PRKCI	genes	23
DOM3Z	genes	29
CNP	genes	13
RASA3	genes	338
CD81	genes	50
CCDC127	genes	19
BIN1	genes	47
DYNC1H1	genes	94
NBR2	genes	33
DDAH2	genes	29
TBX51	promoters	51
SLC26A10	promoters	23
BNC1	promoters	23
COL9A3	promoters	37
GABRA5	promoters	32
RAB341	promoters	25
IRF7	promoters	18
TBR1	promoters	20
TRPC31	promoters	20
SEPT91	promoters	197
GRIA1	promoters	28
PAPLN	promoters	17
LDHC	promoters	11
KLK7	promoters	17
WFIKKN2	promoters	26
DBNDD1	promoters	20
AKR7A3	promoters	14
ZIC1	promoters	34
SPOCK2	promoters	15
KLHDC8A	promoters	20
GNMT	promoters	29
KBTBD5	promoters	11
IL17RC	promoters	10
IGFBP5	promoters	13
PLAGL1	promoters	81
TDGF1	promoters	11
CNPY1	promoters	27
LXN	promoters	13
GPX1	promoters	21
CYB5R31	promoters	35
RNF207	promoters	15
KDM2B	promoters	22
CMTM2	promoters	13
FXYD1	promoters	19
LOC100126784	promoters	9
PAH	promoters	13
GRHL2	promoters	14
TCF21	promoters	15
SLC27A3	promoters	15
MT1G	promoters	11
C1orf187	promoters	20
CYP2S1	promoters	11
TACC1	promoters	69
PLAU	promoters	14
YPEL4	promoters	17
ETV2	promoters	12
NUDT12	promoters	11
SPON1	promoters	16
TP53I3	promoters	19
DMGDH	promoters	9
AKR7L	promoters	9
VPS37A	promoters	17
MIR202	promoters	12
LTB4R	promoters	29
C11orf85	promoters	15
SERPINA5	promoters	14
MIR193B	promoters	7
FAM90A1	promoters	14
ACTL9	promoters	14
SPON2	promoters	26
NHSL1	promoters	21
C12orf79	promoters	31
CDHR2	promoters	22
MFAP4	promoters	9
CYP24A1	promoters	14
GPR62	promoters	12
IFI30	promoters	12
FGFBP2	promoters	11
TNNT3	promoters	23
CNOT7	promoters	20
AKAP10	promoters	13
ACSL6	promoters	33
CNFN	promoters	12
CCDC114	promoters	10
MMP14	promoters	12
TNFRSF18	promoters	10
C20orf134	promoters	8
CMTM3	promoters	18
SKAP1	promoters	9
ADAMTS12	promoters	14
ARHGEF17	promoters	21
RAPGEFL1	promoters	18
EGR2	promoters	30
REEP1	promoters	17
PKIG	promoters	51
HAPLN1	promoters	34
PTMS	promoters	9
LOXL3	promoters	43
JTB	promoters	17
NARR	promoters	10
NKX2-4	promoters	17
C6orf138	promoters	10
MROH6	promoters	6
SLC25A10	promoters	8
ASCL2	promoters	43
SEC14L4	promoters	7
OTOP1	promoters	8
GRIK4	promoters	55
MIR130A	promoters	5
RARA	promoters	55
SNORD114-31	promoters	5
PMEPA1	promoters	78
KLHL29	promoters	99
CEBPZOS	promoters	6
BRCA1	promoters	48
SASH1	promoters	12
GORASP2	promoters	20
PCDHGA4	promoters	18
PEG10	promoters	86
C1orf112	promoters	17
HACL1	promoters	23
SNORD35A	promoters	17
PARP14	promoters	12
MAB21L1	promoters	21
PPIG	promoters	15
BTD	promoters	38
COX7C	promoters	13
POPDC3	promoters	24
CTBP1	promoters	28
AURKC	promoters	13
C21orf56	promoters	14
GOPC	promoters	14
CTSZ	promoters	26
TMEM232	promoters	17
EIF4E	promoters	21
C17orf98	promoters	10
ZNF331	promoters	68
SGCE	promoters	54
GNAS	promoters	153
PRDM9	promoters	12
SLFN12	promoters	17
C4orf42	promoters	17
chr12:114845861-114847650	CGI	33
chr12:114845861-1148476501	CGI	33
chr2:162273294-162273725	CGI	23
chr12:114838312-114838889	CGI	13
chr11:64739010-64739750	CGI	18
chr15:89920793-89922768	CGI	28
chr15:89920793-899227681	CGI	28
chr6:144384894-144385888	CGI	26
chr12:58013171-58013652	CGI	27
chr12:58013171-580136521	CGI	27
chr12:58013171-580136522	CGI	27
chr4:122853554-122854169	CGI	13
chr15:27112030-27113479	CGI	38
chr20:61447685-61448891	CGI	41
chr17:75447477-75447821	CGI	19
chr15:83951980-83953930	CGI	41
chr6:48036137-48036410	CGI	19
chr6:48036137-480364101	CGI	19
chr4:14864508-14864801	CGI	9
chr8:144653774-144653976	CGI	18
chr8:144653774-1446539761	CGI	18
chr5:37834671-37835128	CGI	17
chr7:44104746-44105116	CGI	21
chr1:91300979-91301891	CGI	22
chr5:43000343-43000791	CGI	10
chr5:87985470-87985810	CGI	25
chr15:93615622-93617185	CGI	38
chr17:46507344-46507778	CGI	14
chr4:1164515-1166582	CGI	25
chr4:1164515-11665821	CGI	25
chr21:38068193-38073891	CGI	41
chr11:13984066-13986349	CGI	24
chr21:35831697-35832365	CGI	33
chr3:42306149-42307520	CGI	20
chr15:78912246-78913616	CGI	27
chr15:78912246-789136161	CGI	27
chr2:98340397-98340959	CGI	14
chr11:57414400-57414664	CGI	24
chr8:27183090-27183390	CGI	22
chr19:35632356-35632572	CGI	20
chr12:103311040-103311253	CGI	15
chr21:38079941-38081833	CGI	19
chr12:114843022-114843610	CGI	15
chr1:156405160-156406350	CGI	17
chr3:46618307-46618669	CGI	20
chr3:46618307-466186691	CGI	20
chr5:78365298-78365711	CGI	15
chr5:78365298-783657111	CGI	15
chr1:19614998-19615660	CGI	19
chr10:45922831-45923375	CGI	9
chr17:42082027-42084972	CGI	30
chr17:42082027-420849721	CGI	30
chr16:66612749-66613412	CGI	19
chr16:66612749-666134121	CGI	19
chr16:66612749-666134122	CGI	19
chr19:48824529-48825493	CGI	27
chr19:48824529-488254931	CGI	27
chr5:83017894-83018358	CGI	19
chr11:6494725-6495453	CGI	23
chr11:6494725-64954531	CGI	23
chr14:58862541-58863209	CGI	19
chr14:91719576-91720228	CGI	18
chr12:52652018-52652743	CGI	11
chr10:118892161-118892639	CGI	11
chr2:24307026-24307678	CGI	23
chr2:24307026-243076781	CGI	23
chr2:182547873-182549177	CGI	35
chr2:233215680-233217556	CGI	11
chr15:65360024-65360542	CGI	15
chr6:168435835-168436086	CGI	12
chr5:2007315-2007879	CGI	12
chr7:101005899-101007443	CGI	17
chr7:101005899-1010074431	CGI	17
chr17:27044168-27045049	CGI	22
chr17:27044168-270450491	CGI	22
chr17:27044168-270450492	CGI	22
chr13:113705500-113705778	CGI	17
chr3:73673230-73674375	CGI	23
chr3:73673230-736743751	CGI	23
chr16:89990069-89990507	CGI	8
chr9:140172613-140176105	CGI	23
chr9:140172613-1401761051	CGI	23
chr12:133177826-133178055	CGI	9
chr19:2455863-2457078	CGI	16
chr3:146187108-146187710	CGI	10
chr7:50861390-50861638	CGI	29
chr8:17103890-17104863	CGI	24
chr8:17103890-171048631	CGI	24
chr4:74719087-74719339	CGI	11
chr19:41882507-41882773	CGI	22
chr1:6265825-6266778	CGI	17
chr1:6265825-62667781	CGI	17
chr7:103086344-103086840	CGI	13
chr7:103086344-1030868401	CGI	13
chr19:3369477-3369913	CGI	9
chr8:97169731-97170432	CGI	12
chr20:21376358-21378245	CGI	21
chr4:174430386-174430861	CGI	18
chr6:42928218-42928810	CGI	39
chr16:56671937-56672530	CGI	13
chr20:61870781-61871178	CGI	21
chr20:61870781-618711781	CGI	21
chr20:61870781-618711782	CGI	21
chr17:48545570-48546900	CGI	27
chr17:48545570-485469001	CGI	27
chr12:247455-248501	CGI	11
chr19:47217161-47217555	CGI	8
chr12:121734045-121735169	CGI	17
chr21:40760626-40760829	CGI	16
chr4:183062278-183062481	CGI	8
chr20:10652573-10655611	CGI	27
chr4:1161127-1161682	CGI	11
chr12:122016170-122017693	CGI	25
chr5:38257825-38259136	CGI	23
chr16:90085109-90086419	CGI	14
chr16:90085109-900864191	CGI	14
chr9:136038416-136039577	CGI	16
chr10:44879714-44882391	CGI	24
chr1:19600249-19600942	CGI	14
chr22:37730551-37731415	CGI	13
chr3:147126988-147128999	CGI	52
chr3:147126988-1471289991	CGI	52
chr3:51989763-51990639	CGI	14
chr21:38076762-38077685	CGI	13
chr22:38712684-38713333	CGI	23
chr22:38712684-387133331	CGI	23
chr5:134363092-134365146	CGI	13
chr5:1201443-1202138	CGI	17
chr11:73018452-73020563	CGI	24
chr8:48649766-48651653	CGI	23
chr8:48649766-486516531	CGI	23
chr1:153747655-153748698	CGI	25
chr1:153747655-1537486981	CGI	25
chr2:2193510-2193716	CGI	9
chr12:114833911-114834210	CGI	12
chr1:151966632-151966893	CGI	9
chr10:73846806-73848233	CGI	26
chr10:81966989-81967517	CGI	10
chr10:81966989-819675171	CGI	10
chr4:6009868-6010112	CGI	9
chr11:1948915-1949188	CGI	8
chr3:42727084-42727916	CGI	17
chr17:19880676-19881633	CGI	13
chr2:74781494-74782685	CGI	25
chr2:74781494-747826851	CGI	25
chr2:26401695-26402099	CGI	11
chr2:26401695-264020991	CGI	11
chr14:61787880-61789467	CGI	29
chr5:146257346-146258575	CGI	28
chr2:3699125-3699465	CGI	6
chr15:95869955-95870322	CGI	13
chr4:41875445-41875794	CGI	7
chr6:32729342-32729877	CGI	51
chr15:89914363-89915061	CGI	6
chr6:28554863-28555124	CGI	65
chr1:147999931-148000778	CGI	6
chr4:170695989-170696274	CGI	5
chr20:25058288-25058726	CGI	6
chr17:1390456-1390786	CGI	5
chr20:62673792-62674131	CGI	5
chr14:101531643-101532384	CGI	52
chr14:101531643-1015323841	CGI	52
chr14:101531643-1015323842	CGI	52
chr14:101531643-1015323843	CGI	52
chr14:101531643-1015323844	CGI	52
chr14:101531643-1015323845	CGI	52
chr14:101531643-1015323846	CGI	52
chr6:31856896-31857104	CGI	84
chr11:68622108-68622339	CGI	7
chr17:41278134-41278460	CGI	48
chr17:41278134-412784601	CGI	48
chr17:1944947-1945621	CGI	28
chr17:1944947-19456211	CGI	28
chr7:94284858-94286527	CGI	86
chr7:94284858-942865271	CGI	86
chr8:145616814-145619875	CGI	13
chr8:145616814-1456198751	CGI	13
chr8:145616814-1456198752	CGI	13
chr9:102668916-102669473	CGI	13
chr9:102668916-1026694731	CGI	13
chr21:47601020-47601229	CGI	9
chr21:47601020-476012291	CGI	9
chr1:9822576-9822817	CGI	11
chr19:36231186-36232219	CGI	13
chr19:36231186-362322191	CGI	13
chr19:36231186-362322192	CGI	13
chr16:31072988-31073606	CGI	11
chr22:38379093-38379964	CGI	15
chr22:38379093-383799641	CGI	15
chr22:38379093-383799642	CGI	15
chr12:115104848-115105548	CGI	17
chr19:37742738-37743029	CGI	12
chr6:31148369-31148577	CGI	30
chr6:90348167-90348564	CGI	21
chr6:90348167-903485641	CGI	21
chr13:114202596-114202862	CGI	15
chr17:79360383-79361723	CGI	22
chr3:149700904-149701152	CGI	7
chr21:45753638-45754440	CGI	10
chr17:79102748-79102970	CGI	30
chr17:79102748-791029701	CGI	30
chr17:79102748-791029702	CGI	30
chr17:36997448-36997661	CGI	15
chr15:91445563-91446768	CGI	24
chr14:25518424-25519612	CGI	14
chr6:151646668-151646958	CGI	19
chr10:132873656-132873875	CGI	11
chr3:13520912-13521319	CGI	20
chr10:69523843-69524258	CGI	13
chr14:105851751-105851987	CGI	20
chr3:15642770-15643581	CGI	33
chr3:15642770-156435811	CGI	33
chr2:170440796-170441341	CGI	16
chr19:49991240-49991518	CGI	14
chr19:49991240-499915181	CGI	14
chr19:49991240-499915182	CGI	14
chr19:49991240-499915183	CGI	14
chr19:49991240-499915184	CGI	14
chr19:49991240-499915185	CGI	14
chr20:57463652-57467739	CGI	73
chr19:57702696-57703425	CGI	29
chr6:168449070-168449349	CGI	20
chr19:57741955-57742457	CGI	17
chr16:3493098-3493569	CGI	17
chr16:3493098-34935691	CGI	17
chr16:3493098-34935692	CGI	17
chr6:117923356-117923964	CGI	16
chr9:97848140-97848525	CGI	19
chr9:97848140-978485251	CGI	19
chr9:97848140-978485252	CGI	19
chr9:97848140-978485253	CGI	19
chr9:97848140-978485254	CGI	19
chr2:732036-733096	CGI	15
chr2:37423578-37424361	CGI	19
chr20:57427691-57427995	CGI	25
chr20:57427691-574279951	CGI	25
chr19:57351283-57351995	CGI	16
chr19:57351283-573519951	CGI	16
chr19:57351283-573519952	CGI	16
chr4:1241412-1244111	CGI	26
chr4:1241412-12441111	CGI	26
chr4:1241412-12441112	CGI	26

## Sheet: Caudate
Feature	featureType	sites in DMR
LHX3	genes	20
TNK2	genes	60
RARA	genes	43
ACSF2	genes	38
MPP7	genes	20
DNAJC14	genes	16
LOC619207	genes	24
KCTD2	genes	21
RCOR3	genes	17
CCDC74B	genes	9
ACOT2	genes	9
NCRNA00200	genes	11
MMP21	genes	12
TNFRSF21	genes	29
BAI1	genes	65
LOC100130587	genes	5
PABPC1P2	genes	6
MTSS1	genes	88
MYCL1	genes	5
TCF12	genes	71
CAPZB	genes	101
ATP11A	genes	381
PCDHGA4	genes	322
IFT140	genes	169
PCDHGB1	genes	339
SLC12A7	genes	161
SLIT3	genes	157
INPP5A	genes	398
PCDHGA3	genes	356
PCDHGA2	genes	374
SLC38A10	genes	92
PFKFB3	genes	92
PCDHGA1	genes	397
ZIC4	genes	55
PDE10A	genes	58
ENTPD8	genes	6
SPEG	genes	77
SREBF1	genes	50
PRDM16	genes	615
DNMT3A	genes	72
GRAMD4	genes	46
LIMD1	genes	32
C1orf159	genes	29
WWC1	genes	64
MEIS1	genes	82
TBX2	genes	20
BAIAP2	genes	154
ISLR2	genes	9
PDE2A	genes	88
DDAH2	genes	30
LOC100009676	genes	11
CYP26C1	genes	20
RNF135	promoters	16
PPT2	promoters	53
NLRP2	promoters	15
LVRN	promoters	16
HOXA4	promoters	22
NUDT12	promoters	11
AIRE	promoters	20
OTOP1	promoters	8
PAX6	promoters	76
H19	promoters	36
SLC16A3	promoters	47
C22orf27	promoters	8
CD74	promoters	11
SLC5A11	promoters	21
PRDM161	promoters	15
EVX1	promoters	32
ADORA2A	promoters	29
TRIM4	promoters	12
TBX15	promoters	55
PXMP4	promoters	13
AURKC	promoters	13
TBX5	promoters	51
ZNF562	promoters	14
chr17:29298046-29298606	CGI	20
chr21:45705428-45706044	CGI	20
chr9:139090420-139095472	CGI	17
chr7:27169572-27170638	CGI	42
chr7:27169572-271706381	CGI	42
chr7:27169572-271706382	CGI	42
chr17:48545570-48546900	CGI	27
chr17:48545570-485469001	CGI	27
chr1:42383640-42384003	CGI	21
chr11:65305935-65308502	CGI	25
chr11:65305935-653085021	CGI	25
chr21:47580492-47582065	CGI	11
chr6:170338214-170339677	CGI	12
chr17:38497527-38498963	CGI	17
chr17:38497527-384989631	CGI	17
chr6:168435835-168436086	CGI	12
chr3:195613588-195613966	CGI	22
chr3:46506161-46506416	CGI	19
chr1:19600249-19600942	CGI	14
chr5:115298350-115299137	CGI	8
chr6:32121829-32122529	CGI	82
chr6:32121829-321225291	CGI	82
chr6:31587779-31589024	CGI	70
chr6:31587779-315890241	CGI	70
chr6:31587779-315890242	CGI	70
chr6:31587779-315890243	CGI	70
chr1:92945907-92952609	CGI	71
chr16:88908433-88908698	CGI	10
chr8:145003589-145004145	CGI	10
chr8:145003589-1450041451	CGI	10
chr5:177209737-177210523	CGI	8
chr7:35296921-35298218	CGI	14
chr5:134368578-134370466	CGI	17
chr5:134368578-1343704661	CGI	17
chr3:169529875-169530435	CGI	22
chr5:43017968-43018668	CGI	23
chr12:114845861-114847650	CGI	33
chr12:114845861-1148476501	CGI	33
chr17:406197-406502	CGI	13
chr14:35451634-35452544	CGI	22
chr5:87980878-87981272	CGI	15
chr5:87980878-879812721	CGI	15
chr10:119311204-119312104	CGI	13
chr3:147142181-147142391	CGI	17
chr5:1093579-1093837	CGI	12
chr12:132673993-132675241	CGI	27
chr17:4542715-4544934	CGI	26
chr19:41119031-41120394	CGI	16
chr1:3080934-3081292	CGI	18
chr19:13944139-13944695	CGI	18
chr19:13944139-139446951	CGI	18
chr19:13944139-139446952	CGI	18
chr19:13944139-139446953	CGI	18
chr3:101394976-101396096	CGI	22
chr3:101394976-1013960961	CGI	22
chr3:101394976-1013960962	CGI	22
chr7:99516602-99517296	CGI	13
chr10:6262647-6262871	CGI	17
chr19:57741955-57742457	CGI	16
chr22:31318228-31318489	CGI	16
chr13:36052553-36053119	CGI	19
chr13:36052553-360531191	CGI	19
chr13:36052553-360531192	CGI	19
chr2:175199463-175202639	CGI	28
chr18:21718862-21719550	CGI	24
chr22:43116151-43117121	CGI	19
chr6:28583934-28584289	CGI	18
chr6:152957810-152958472	CGI	22
chr3:133502561-133502963	CGI	12
chr17:46620367-46621373	CGI	31
chr17:46620367-466213731	CGI	31
chr19:9785480-9785806	CGI	15
chr22:40390484-40391490	CGI	14
chr13:100641334-100642188	CGI	16
chr7:27282086-27283136	CGI	29
chr7:27282086-272831361	CGI	29
chr20:32307817-32308120	CGI	18
chr6:31148369-31148577	CGI	29
chr6:31276241-31276526	CGI	26
