# Supplementary material for: Brain region and cell type-specific DNA methylation profiles in association with ADHD
Source: Sci Rep. 2025 Oct 8;15:35078. doi: 10.1038/s41598-025-18724-1 (PMC12508121; doi:10.1038/s41598-025-18724-1)
Supplement: Supplementary file 10 — Supplementary Information 10. [file 41598_2025_18724_MOESM10_ESM.xlsx]

## Sheet: Overview
	ACC			NC
Cell type	# Significant associations	Lowest adjusted p-value	Neural-related annotation (%)	# Significant associations	Lowest adjusted p-value	Neural-related annotation (%)
Endothelial cells	1071	2.81*10-15	0.127	520	1.70*10-6	0.202
Stromal cells	1165	1.69*10-16	0.135	573	1.04*10-5	0.188
Astrocytes	550	1.78*10-10	0.116	867	2.36*10-6	0.18
Microglia	740	1.84*10-13	0.119	172	1.62*10-4	0.14
Oligodendrocytes	913	1.14*10-12	0.12	180	5.52*10-3	0.167
GABA	619	1.28*10-16	0.113	397	2.97*10-6	0.202
GLU	1122	1.67*10-15	0.125	182	6.57*10-4	0.181

## Sheet: Cell type overlap
ACC	Bulk 2 cell types	Bulk 7 cell types	Endothelial	Stromal	Astrocytes	Microglial	Oligodendrocytes	GABA	GLU
Bulk 2 cell types	1053	0.203	0.422	0.411	0.24	0.312	0.28	0.263	0.366
Bulk 7 cell types	283	484	0.223	0.206	0.321	0.292	0.282	0.312	0.235
Endothelial	837	347	1071	0.439	0.251	0.329	0.3	0.279	0.389
Stromal	854	340	982	1165	0.234	0.31	0.288	0.266	0.384
Astrocytes	351	332	407	401	550	0.315	0.329	0.356	0.267
Microglial	516	358	596	591	406	740	0.327	0.361	0.32
Oligodendrocytes	511	394	595	598	482	541	913	0.335	0.35
GABA	402	344	471	474	415	490	513	619	0.287
GLU	744	378	852	879	447	596	711	500	1122
Caudate	Bulk 2 cell types	Bulk 7 cell types	Endothelial	Stromal	Astrocytes	Microglial	Oligodendrocytes	GABA	GLU
Bulk 2 cell types	486	0.131	0.385	0.41	0.342	0.161	0.171	0.349	0.154
Bulk 7 cell types	84	154	0.136	0.129	0.094	0.215	0.234	0.16	0.238
Endothelial	387	92	520	0.435	0.353	0.182	0.211	0.414	0.184
Stromal	434	94	475	573	0.381	0.164	0.193	0.387	0.17
Astrocytes	463	96	490	549	867	0.125	0.144	0.298	0.128
Microglial	106	70	126	122	130	172	0.307	0.213	0.237
Oligodendrocytes	114	78	148	145	151	108	180	0.251	0.34
GABA	308	88	380	375	377	121	145	397	0.218
GLU	103	80	129	128	134	84	123	126	181
Diagonal (italic) shows number of associations
Lower triangle shows overlapping numbers
Upper triangle shows % overlap (%= (Unique overlap / Total number of unique CpG sites))

## Sheet: ACC - Endothelial
featureRank	Feature	featureType	HUGOID	otherAliases	ENSEMBLID	ENTREZID	description	summary	pval	padj	log2err	ES	NES	size	leadingEdge
1	TBX5	genes	TBX5	HOS	ENSG00000089225	6910	T-box transcription factor 5	This gene is a member of a phylogenetically conserved family of genes that share a common DNA-binding domain, the T-box. T-box genes encode transcription factors involved in the regulation of developmental processes. This gene is closely linked to related family member T-box 3 (ulnar mammary syndrome) on human chromosome 12. The encoded protein may play a role in heart development and specificati…	1.8529e-19	2.80807e-15	1.14219	-0.859549	-3.10659	36	cg18692678, cg09233651, cg18173058, cg06717565, cg10039965, cg00182639, cg09042277, cg23820885, cg18689332, cg11717507, cg03569640, cg11357746, cg00590029, cg26732293, cg11841394, cg17554126, cg15025170, cg25556579, cg27072153, cg22929859, cg04562909, cg07658357, cg02712224, cg13107348, cg04685570, cg22628281, cg08900101
2	SIM2	genes	SIM2	HMC13F06, HMC29C01, SIM, bHLHe15	ENSG00000159263	6493	SIM bHLH transcription factor 2	This gene represents a homolog of the Drosophila single-minded (sim) gene, which encodes a transcription factor that is a master regulator of neurogenesis. The encoded protein is ubiquitinated by RING-IBR-RING-type E3 ubiquitin ligases, including the parkin RBR E3 ubiquitin protein ligase. This gene maps within the so-called Down syndrome chromosomal region, and is thus thought to contribute to s…	2.59592e-11	5.12211e-08	0.863415	-0.633404	-2.60108	66	cg16851417, cg26475032, cg04648480, cg03993743, cg24080247, cg22289831, cg08297082, cg00698204, cg27312652, cg10456990, cg27325152, cg10682155, cg02701080, cg26273310, cg12659494, cg10850930, cg21697851, cg02553516, cg02194789, cg26701242, cg14626259, cg14317513, cg15260776, cg15750546, cg22711869, cg24354581, cg07615087, cg11088471, cg20169742, cg08066129, cg24179407, cg01065599, cg08386588, cg0…
3	RAB34	genes	RAB34	NARR, OFD20, RAB39, RAH	ENSG00000109113	83871	RAB34, member RAS oncogene family	This gene encodes a protein belonging to the RAB family of proteins, which are small GTPases involved in protein transport. This family member is a Golgi-bound member of the secretory pathway that is involved in the repositioning of lysosomes and the activation of macropinocytosis. Alternative splicing of this gene results in multiple transcript variants. An alternatively spliced transcript varia…	3.09588e-08	2.03992e-05	0.719513	-0.811205	-2.52999	19	cg19504123, cg03452174, cg08839210, cg21237418, cg08032476, cg02530437, cg04146591, cg26472572, cg22803868, cg01274742, cg18686527, cg22632666, cg21816330, cg05668853, cg02850487
4	GDF6	genes	GDF6	BMP-13, BMP13, CDMP2, KFM, KFS, KFS1, KFSL, SGM1, SYNS4	ENSG00000156466	392255	growth differentiation factor 6	This gene encodes a secreted ligand of the TGF-beta (transforming growth factor-beta) superfamily of proteins. Ligands of this family bind various TGF-beta receptors leading to recruitment and activation of SMAD family transcription factors that regulate gene expression. The encoded preproprotein is proteolytically processed to generate each subunit of the disulfide-linked homodimer. This protein…	1.41605e-08	1.12948e-05	0.74774	-0.71108	-2.47143	31	cg02246426, cg07046818, cg16290866, cg17820365, cg08381274, cg07159961, cg18533201, cg00394180, cg01673674, cg17999376, cg26035118, cg19691778, cg00585714, cg10963047, cg09164580, cg05690644, cg10133465
5	HHEX	genes	HHEX	HEX, HMPH, HOX11L-PEN, PRH, PRHX	ENSG00000152804	3087	hematopoietically expressed homeobox	This gene encodes a member of the homeobox family of transcription factors, many of which are involved in developmental processes. Expression in specific hematopoietic lineages suggests that this protein may play a role in hematopoietic differentiation. [provided by RefSeq, Jul 2008]	7.79436e-07	0.000262497	0.659444	-0.81437	-2.37283	15	cg03330490, cg18599843, cg16508068, cg00876273, cg07616394, cg06523901, cg17928459, cg26979504, cg13554586, cg27146637, cg14689537, cg23009123, cg09001573
6	NR2E1	genes	NR2E1	TLL, TLX, XTLL	ENSG00000112333	7101	nuclear receptor subfamily 2 group E member 1	The protein encoded by this gene is an orphan receptor involved in retinal development. The encoded protein also regulates adult neural stem cell proliferation and may be involved in control of aggressive behavior. Two transcript variants encoding different isoforms have been found for this gene. [provided by RefSeq, Aug 2015]	4.54903e-07	0.000177537	0.674963	-0.619109	-2.29053	41	cg15347342, cg00170003, cg25775494, cg09343711, cg23676151, cg22476027, cg20431250, cg04407470, cg15399533, cg25838080, cg14663965, cg03623966, cg11086764, cg13776285, cg08946601, cg25125060, cg13784235, cg02596153, cg15416877, cg13435432, cg16105676, cg26808436, cg06433023, cg06103642, cg00453817, cg21762523, cg20690420, cg24201741
7	CUX2	genes	CUX2	CDP2, CUTL2, DEE67, EIEE67	ENSG00000111249	23316	cut like homeobox 2	This gene encodes a protein which contains three CUT domains and a homeodomain; both domains are DNA-binding motifs. A similar gene, whose gene product possesses different DNA-binding activities, is located on chromosome on chromosome 7. Two pseudogenes of this gene have been identified on chromosomes 10 and 4. [provided by RefSeq, Jan 2013]	2.43042e-10	3.34846e-07	0.814036	-0.474322	-2.26661	163	cg16235197, cg07658449, cg04025761, cg01032359, cg12589140, cg06857898, cg24226884, cg04496254, cg00029284, cg07575501, cg00120481, cg23253053, cg03884572, cg04114351, cg12744722, cg12334034, cg04395875, cg08944961, cg16289485, cg26814569, cg07135835, cg25932761, cg27650540, cg25113157, cg04014190, cg01252513, cg11602897, cg03513850, cg10535597, cg01290565, cg07208691, cg22504024, cg14733103, cg0…
8	LTB4R2	genes	LTB4R2	BLT2, BLTR2, JULF2, KPG_004, LTB4-R 2, LTB4-R2, NOP9	ENSG00000213906	56413	leukotriene B4 receptor 2	Predicted to enable G protein-coupled peptide receptor activity and leukotriene B4 receptor activity. Predicted to be involved in inflammatory response and neuropeptide signaling pathway. Predicted to act upstream of or within keratinocyte migration and signal transduction. Located in nucleoplasm and plasma membrane. [provided by Alliance of Genome Resources, Apr 2022]	1.33274e-05	0.00249354	0.593325	-0.779523	-2.25171	14	cg25448523, cg15364618, cg25576711, cg06823034, cg26310551, cg10193721, cg15545541, cg13840968, cg06796435, cg12853742, cg21886367, cg20007021
9	BHMT2	genes	BHMT2		ENSG00000132840	23743	betaine--homocysteine S-methyltransferase 2	Homocysteine is a sulfur-containing amino acid that plays a crucial role in methylation reactions. Transfer of the methyl group from betaine to homocysteine creates methionine, which donates the methyl group to methylate DNA, proteins, lipids, and other intracellular metabolites. The protein encoded by this gene is one of two methyl transferases that can catalyze the transfer of the methyl group …	1.35913e-05	0.0025119	0.593325	-0.778092	-2.24757	14	cg01902605, cg23911707, cg01856645, cg06501366, cg12552120, cg03400060, cg12648510, cg26759351
10	PAX6	genes	PAX6	AN, AN1, AN2, ASGD5, D11S812E, FVH1, MGDA, WAGR	ENSG00000007372	5080	paired box 6	This gene encodes paired box protein Pax-6, one of many human homologs of the Drosophila melanogaster gene prd. In addition to a conserved paired box domain, a hallmark feature of this gene family, the encoded protein also contains a homeobox domain. Both domains are known to bind DNA and function as regulators of gene transcription. Activity of this protein is key in the development of neural ti…	6.65698e-07	0.000246065	0.659444	-0.562668	-2.22302	54	cg22557091, cg09537620, cg11469061, cg00700676, cg08116462, cg18082638, cg09382096, cg15215534, cg21582373, cg26029734, cg07478918, cg24332783, cg02770983, cg08499046, cg08784129, cg18760176, cg20014398, cg18372607, cg04521333, cg13891702, cg01904582, cg01587682, cg16615954, cg03905867, cg15889872, cg04938549, cg20200236, cg02771142, cg07124117, cg13596833, cg03854796, cg11128216, cg16180353, cg1…
11	HOXA10-HOXA9	genes	HOXA10-HOXA9		NA	100534589	HOXA10-HOXA9 readthrough	This locus represents naturally occurring read-through transcription between the neighboring HOXA10 (homeobox A10) and HOXA9 (full description written out) genes on chromosome 7. The read-through transcript is a candidate for nonsense-mediated mRNA decay (NMD), and is unlikely to produce a protein product. [provided by RefSeq, Mar 2011]	6.07374e-06	0.00144225	0.610527	-0.66688	-2.21234	26	cg15597865, cg12719001, cg21905783, cg22858277, cg09342060, cg08655444, cg27164642, cg04511887, cg09973548, cg11114504, cg23854860, cg03477214, cg05139500, cg22260008, cg18796277, cg10224937, cg02060167
12	FAM83A	genes	FAM83A	BJ-TSA-9	ENSG00000147689	84985	family with sequence similarity 83 member A	Enables identical protein binding activity; phosphatidylinositol 3-kinase regulatory subunit binding activity; and protein kinase binding activity. Involved in cell population proliferation and epidermal growth factor receptor signaling pathway. Predicted to be located in cytoplasm. [provided by Alliance of Genome Resources, Apr 2022]	2.66348e-05	0.00410117	0.57561	-0.690174	-2.19398	21	cg23467079, cg00831735, cg08256536, cg27649094, cg05427907, cg00944227, cg14308254, cg23667124, cg16698828, cg26140120, cg05645982
13	LASP1	genes	LASP1	Lasp-1, MLN50	ENSG00000002834	3927	LIM and SH3 protein 1	This gene encodes a member of a subfamily of LIM proteins, characterized by a LIM motif and a domain of Src homology region 3, and also a member of the nebulin family of actin-binding proteins. The encoded protein is a cAMP and cGMP dependent signaling protein and binds to the actin cytoskeleton at extensions of the cell membrane. The encoded protein has been linked to metastatic breast cancer, h…	1.27136e-05	0.00240843	0.593325	-0.601526	-2.19208	37	cg17067935, cg03547017, cg19862334, cg23514529, cg09564253, cg00728973, cg00042837, cg15731920, cg08553913, cg23233468, cg16991143, cg15883678, cg12049174, cg12251939, cg02537913, cg06558322
14	C14orf73	genes	EXOC3L4	C14orf73	ENSG00000205436	91828	exocyst complex component 3 like 4	Predicted to enable SNARE binding activity. Predicted to be involved in exocyst localization and exocytosis. Predicted to be part of exocyst. [provided by Alliance of Genome Resources, Apr 2022]	4.01957e-05	0.00564042	0.557332	-0.726335	-2.18609	17	cg14452706, cg11842450, cg19550904, cg17003143, cg05763097, cg09959585, cg10973146, cg05168580, cg03876424, cg21143587, cg10409043, cg20598457
15	TBR1	genes	TBR1	AUTS5, IDDAS, TBR-1, TES-56	ENSG00000136535	10716	T-box brain transcription factor 1	This gene is a member of a conserved family of genes that share a common DNA-binding domain, the T-box. T-box genes encode transcription factors involved in the regulation of numerous developmental processes. In mouse, the ortholog of this gene is expressed in the cerebral cortex, hippocampus, amygdala and olfactory bulb and is thought to play an important role in neuronal migration and axonal pr…	2.80582e-05	0.00421011	0.57561	-0.66107	-2.16945	24	cg10997718, cg22743761, cg00018128, cg06148480, cg06942701, cg05301866, cg12634236, cg21949512, cg03934905, cg05757789, cg13853159, cg08314300, cg02767242, cg14557487, cg10479234, cg00462525
16	CHRNE	genes	CHRNE	ACHRE, CMS1A1, CMS1D, CMS1E, CMS2A, CMS4A, CMS4B, CMS4C, FCCMS, FIM1, FIMG, FIMG1, MGI, SCCMS	ENSG00000108556	1145	cholinergic receptor nicotinic epsilon subunit	Acetylcholine receptors at mature mammalian neuromuscular junctions are pentameric protein complexes composed of four subunits in the ratio of two alpha subunits to one beta, one epsilon, and one delta subunit. The acetylcholine receptor changes subunit composition shortly after birth when the epsilon subunit replaces the gamma subunit seen in embryonic receptors. Mutations in the epsilon subunit…	3.16803e-05	0.00470701	0.557332	-0.670887	-2.16565	23	cg01726265, cg09495303, cg22349396, cg00744351, cg22795610, cg10553748, cg08538152, cg12608565, cg24768135, cg21071097, cg07834574, cg06444025, cg13079094, cg14482741, cg25900551, cg09826019, cg19753476, cg07066019
17	ALOX5	genes	ALOX5	5-LO, 5-LOX, 5LPG, LOG5	ENSG00000012779	240	arachidonate 5-lipoxygenase	This gene encodes a member of the lipoxygenase gene family and plays a dual role in the synthesis of leukotrienes from arachidonic acid. The encoded protein, which is expressed specifically in bone marrow-derived cells, catalyzes the conversion of arachidonic acid to 5(S)-hydroperoxy-6-trans-8,11,14-cis-eicosatetraenoic acid, and further to the allylic epoxide 5(S)-trans-7,9-trans-11,14-cis-eicos…	3.61253e-06	0.000943929	0.627257	-0.563716	-2.15543	47	cg01464748, cg09832911, cg01651583, cg07355189, cg14968482, cg26291600, cg24302529, cg06866685, cg20900036, cg13558452, cg23210906, cg09806262, cg02045451, cg01605075, cg16718606, cg20848186, cg11583287
18	SEPT9	genes	SEPTIN9	AF17q25, MSF, MSF1, NAPB, PNUTL4, SEPT9, SINT1, SeptD1	ENSG00000184640	10801	septin 9	This gene is a member of the septin family involved in cytokinesis and cell cycle control. This gene is a candidate for the ovarian tumor suppressor gene. Mutations in this gene cause hereditary neuralgic amyotrophy, also known as neuritis with brachial predilection. A chromosomal translocation involving this gene on chromosome 17 and the MLL gene on chromosome 11 results in acute myelomonocytic …	2.70385e-11	5.12211e-08	0.863415	-0.425013	-2.14633	248	cg21204860, cg05028754, cg03786093, cg06909384, cg14518170, cg01494352, cg10997810, cg06615892, cg06513247, cg13061373, cg11947295, cg16293484, cg19554255, cg12985929, cg16785556, cg26674546, cg00910521, cg12858577, cg17367458, cg27357327, cg04395422, cg15236029, cg16398747, cg23716141, cg04452095, cg06848185, cg19654743, cg07101841, cg23343486, cg12513760, cg10611580, cg12176787, cg02747614, cg0…
19	GABBR1	genes	GABBR1	GABABR1, GABBR1-3, GB1, GPRC3A, NEDLC	ENSG00000204681	2550	gamma-aminobutyric acid type B receptor subunit 1	This gene encodes a receptor for gamma-aminobutyric acid (GABA), which is the main inhibitory neurotransmitter in the mammalian central nervous system. This receptor functions as a heterodimer with GABA(B) receptor 2. Defects in this gene may underlie brain disorders such as schizophrenia and epilepsy. Alternative splicing generates multiple transcript variants, but the full-length nature of some…	2.128e-08	1.50939e-05	0.733762	-0.460465	-2.14062	137	cg27217194, cg16232444, cg11834473, cg09842161, cg26718763, cg16922688, cg18950940, cg22783999, cg08415141, cg04369302, cg15154411, cg23732781, cg17806418, cg00758854, cg18860567, cg12991385, cg15385139, cg21552290, cg04321753, cg21644740, cg18344922, cg01176329, cg26272069, cg19372359, cg12867320, cg03063857, cg22679406, cg11837136, cg14111380, cg08093277, cg00667298, cg03160788, cg14841796, cg0…
20	PRDM1	genes	PRDM1	BLIMP-1, BLIMP1, PRDI-BF1	ENSG00000057657	639	PR/SET domain 1	This gene encodes a protein that acts as a repressor of beta-interferon gene expression. The protein binds specifically to the PRDI (positive regulatory domain I element) of the beta-IFN gene promoter. Transcription of this gene increases upon virus induction. Two alternatively spliced transcript variants that encode different isoforms have been reported. [provided by RefSeq, Jul 2008]	2.37483e-05	0.00391201	0.57561	-0.642557	-2.13165	26	cg24793124, cg16648952, cg19064302, cg08369079, cg23778363, cg01146808, cg07331652, cg02667677, cg17521665, cg07695181, cg06789383, cg14359052, cg12338887, cg24874254, cg10359480, cg11072009, cg08742502, cg08302325
21	SOX7	genes	SOX7		ENSG00000171056	83595	SRY-box transcription factor 7	This gene encodes a member of the SOX (SRY-related HMG-box) family of transcription factors involved in the regulation of embryonic development and in the determination of the cell fate. The encoded protein may act as a transcriptional regulator after forming a protein complex with other proteins. The protein may play a role in tumorigenesis. A similar protein in mice is involved in the regulatio…	0.000143031	0.0135087	0.518848	-0.730332	-2.12797	15	cg00843634, cg07660671, cg14992524, cg25258843, cg03086235, cg19403029, cg08833675, cg09709472, cg24036517, cg02763669
22	ALDH1A3	genes	ALDH1A3	ALDH1A6, ALDH6, MCOP8, RALDH3	ENSG00000184254	220	aldehyde dehydrogenase 1 family member A3	This gene encodes an aldehyde dehydrogenase enzyme that uses retinal as a substrate. Mutations in this gene have been associated with microphthalmia, isolated 8, and expression changes have also been detected in tumor cells. Alternative splicing results in multiple transcript variants. [provided by RefSeq, Jun 2014]	4.73825e-05	0.00631156	0.557332	-0.643452	-2.11913	25	cg19510698, cg14791054, cg09470146, cg11099722, cg00134191, cg07212541, cg11010558, cg00104952, cg25943719, cg08650597, cg26677892, cg27652350, cg07465028, cg22384395, cg18037921, cg15122066
23	ALOX12P2	genes	ALOX12P2	ALOX12E	ENSG00000291084	245	arachidonate 12-lipoxygenase pseudogene 2		0.000105736	0.0112058	0.538434	-0.671954	-2.1188	20	cg26334670, cg16893174, cg09705592, cg18007837, cg07391831, cg20348146, cg06428046, cg10331082, cg13713315, cg01758314
24	ACSF2	genes	ACSF2	ACSMW, AVYV493	ENSG00000167107	80221	acyl-CoA synthetase family member 2	Enables medium-chain fatty acid-CoA ligase activity. Predicted to be involved in fatty acid metabolic process. Predicted to be located in mitochondrial matrix. [provided by Alliance of Genome Resources, Apr 2022]	1.6278e-05	0.00293682	0.57561	-0.578756	-2.11546	39	cg06958829, cg25620243, cg17890928, cg15506894, cg22034357, cg16192404, cg25792518, cg15880760, cg06490198, cg05180443, cg05992990, cg19046826, cg15170230, cg21170629, cg10421979
25	TNFAIP8L3	genes	TNFAIP8L3	TIPE3	ENSG00000183578	388121	TNF alpha induced protein 8 like 3	Predicted to enable phosphatidylinositol binding activity and phosphatidylinositol transfer activity. Predicted to be involved in several processes, including inositol lipid-mediated signaling; positive regulation of intracellular signal transduction; and positive regulation of phosphatidylinositol 3-kinase activity. Located in cytosol and nucleoplasm. [provided by Alliance of Genome Resources, A…	3.5459e-05	0.00516713	0.557332	-0.584227	-2.11152	36	cg06258672, cg02346713, cg03454639, cg19592671, cg03157763, cg12122631, cg06781424, cg18588323, cg01544265, cg01781890, cg04066597, cg05503460, cg02233197, cg22147262
26	RARG	genes	RARG	NR1B3, RARC, RARgamma	ENSG00000172819	5916	retinoic acid receptor gamma	This gene encodes a retinoic acid receptor that belongs to the nuclear hormone receptor family. Retinoic acid receptors (RARs) act as ligand-dependent transcriptional regulators. When bound to ligands, RARs activate transcription by binding as heterodimers to the retinoic acid response elements (RARE) found in the promoter regions of the target genes. In their unbound form, RARs repress transcrip…	5.22461e-05	0.00659825	0.557332	-0.612785	-2.10752	30	cg20623371, cg08104462, cg03974423, cg13327134, cg16654152, cg11080062, cg18963242, cg03882759, cg15260268, cg13363525, cg09365924, cg27036638, cg07189183, cg10592478, cg22423620, cg09265000, cg13937905, cg03142811
27	RGMA	genes	RGMA	RGM	ENSG00000182175	56963	repulsive guidance molecule BMP co-receptor a	This gene encodes a member of the repulsive guidance molecule family. The encoded protein is a glycosylphosphatidylinositol-anchored glycoprotein that functions as an axon guidance protein in the developing and adult central nervous system. This protein may also function as a tumor suppressor in some cancers. Alternate splicing results in multiple transcript variants. [provided by RefSeq, Oct 200…	2.44929e-06	0.000662838	0.627257	-0.486539	-2.07676	82	cg17633234, cg23754924, cg08119553, cg08334034, cg23133305, cg04340651, cg20716652, cg17896927, cg22727796, cg03462901, cg23013968, cg09205019, cg21140943, cg25994931, cg09214412, cg21614339, cg21079003, cg26127778, cg23321887, cg22242764, cg13455960, cg03628962, cg17397836, cg20129994, cg14213101, cg07987705, cg18927740, cg09310554, cg16390448, cg08598602, cg17400113, cg17601909, cg03407822, cg1…
28	LMX1B	genes	LMX1B	FSGS10, LMX1.2, NPS1	ENSG00000136944	4010	LIM homeobox transcription factor 1 beta	This gene encodes a member of LIM-homeodomain family of proteins containing two N-terminal zinc-binding LIM domains, 1 homeodomain, and a C-terminal glutamine-rich domain. It functions as a transcription factor, and is essential for the normal development of dorsal limb structures, the glomerular basement membrane, the anterior segment of the eye, and dopaminergic and serotonergic neurons. Mutati…	2.51148e-05	0.0040491	0.57561	-0.522174	-2.07458	55	cg14719533, cg23837895, cg14916924, cg13600622, cg14125707, cg23523619, cg14100888, cg04996334, cg13634994, cg03898692, cg18055467, cg14071650, cg09282828, cg14562149, cg05088052, cg13530999, cg14378798, cg05731594
29	HSF4	genes	HSF4	CTM, CTRCT5	ENSG00000102878	3299	heat shock transcription factor 4	Heat-shock transcription factors (HSFs) activate heat-shock response genes under conditions of heat or other stresses. HSF4 lacks the carboxyl-terminal hydrophobic repeat which is shared among all vertebrate HSFs and has been suggested to be involved in the negative regulation of DNA binding activity. Two alternatively spliced transcripts encoding distinct isoforms and possessing different transc…	0.000343673	0.0233505	0.498493	-0.710221	-2.06937	15	cg09281935, cg03887094, cg22374142, cg18743658, cg04845649, cg16800968, cg05831191, cg07188665
30	CACHD1	genes	CACHD1		ENSG00000158966	57685	cache domain containing 1	Predicted to enable voltage-gated calcium channel activity. Predicted to be involved in calcium ion transmembrane transport. Predicted to be integral component of membrane. Predicted to be part of voltage-gated calcium channel complex. [provided by Alliance of Genome Resources, Apr 2022]	6.38208e-05	0.00769689	0.538434	-0.546704	-2.06874	43	cg12299795, cg04400131, cg14827054, cg23033755, cg12049550, cg19304410, cg23617193, cg24639703, cg22159253, cg23260625, cg11750112, cg01521258, cg24735226, cg16487794, cg24306340, cg10381153, cg09070316, cg23295508, cg06056274, cg20876010, cg23249608, cg02962113, cg13211024, cg26224018, cg04260403
31	CASZ1	genes	CASZ1	CAS11, CST, SRG, ZNF693, dJ734G22.1	ENSG00000130940	54897	castor zinc finger 1	The protein encoded by this gene is a zinc finger transcription factor. The encoded protein may function as a tumor suppressor, and single nucleotide polymorphisms in this gene are associated with blood pressure variation. Alternative splicing results in multiple transcript variants that encode different protein isoforms. [provided by RefSeq, Jul 2012]	1.35837e-06	0.000411722	0.643552	-0.473804	-2.06655	94	cg21787835, cg04899446, cg19370715, cg18236877, cg15597109, cg27025731, cg10891879, cg15031409, cg27170141, cg13840252, cg23231666, cg18271964, cg06377684, cg22849913, cg26537894, cg16346321, cg12612309, cg11222217, cg10582871, cg02055255, cg18878351, cg01934856, cg07177917, cg02720091, cg09179249, cg20318235, cg22853713, cg01399485, cg07159230, cg11732134, cg00925802, cg22513691, cg01824138, cg1…
32	SIGLEC15	genes	SIGLEC15	CD33L3, HsT1361, SIGLEC-15	ENSG00000197046	284266	sialic acid binding Ig like lectin 15	Predicted to be involved in regulation of actin cytoskeleton organization; regulation of bone resorption; and regulation of osteoclast development. Predicted to be integral component of membrane. Predicted to be part of protein-containing complex. Predicted to be active in plasma membrane. [provided by Alliance of Genome Resources, Apr 2022]	0.000232065	0.0184957	0.518848	-0.662475	-2.06613	19	cg24315305, cg07869839, cg14729980, cg21692436, cg16665375, cg24030138, cg24059107, cg19933975, cg23563958, cg21667956
33	IRX4	genes	IRX4	IRXA3	ENSG00000113430	50805	iroquois homeobox 4	Predicted to enable DNA-binding transcription factor activity, RNA polymerase II-specific and RNA polymerase II cis-regulatory region sequence-specific DNA binding activity. Predicted to be involved in cell development; neuron differentiation; and regulation of transcription by RNA polymerase II. Predicted to act upstream of or within heart development. Predicted to be part of chromatin. Predicte…	0.000193485	0.0162296	0.518848	-0.695232	-2.06464	16	cg07733257, cg06183427, cg05026964, cg11820828, cg14970046, cg00409356, cg04095339, cg04180086
34	JAG1	genes	JAG1	AGS, AGS1, AHD, AWS, CD339, CMT2HH, DCHE, HJ1, JAGL1	ENSG00000101384	182	jagged canonical Notch ligand 1	The jagged 1 protein encoded by JAG1 is the human homolog of the Drosophilia jagged protein. Human jagged 1 is the ligand for the receptor notch 1, the latter is involved in signaling processes. Mutations that alter the jagged 1 protein cause Alagille syndrome. Jagged 1 signalling through notch 1 has also been shown to play a role in hematopoiesis. [provided by RefSeq, Nov 2019]	0.000119699	0.0120135	0.538434	-0.62868	-2.06316	24	cg13592599, cg26705720, cg19544466, cg16142965, cg00151922, cg10797319, cg18079128, cg10925382, cg08810572, cg24885526, cg10729296, cg03192421, cg26515854, cg19769305, cg21195396
35	LHX2	genes	LHX2	LH2, hLhx2	ENSG00000106689	9355	LIM homeobox 2	This gene encodes a protein belonging to a large protein family, members of which carry the LIM domain, a unique cysteine-rich zinc-binding domain. The encoded protein may function as a transcriptional regulator. The protein can recapitulate or rescue phenotypes in Drosophila caused by a related protein, suggesting conservation of function during evolution. [provided by RefSeq, Jul 2008]	0.000183897	0.0158938	0.518848	-0.638181	-2.06007	23	cg00982919, cg18094907, cg03559209, cg14093715, cg05777357, cg14305801, cg06254440, cg13585776, cg06626184, cg20939662, cg04094300, cg09984882, cg03709033, cg14166485, cg14425564, cg14071579
36	ZIC1	genes	ZIC1	BAIDCS, CRS6, ZIC, ZNF201	ENSG00000152977	7545	Zic family member 1	This gene encodes a member of the ZIC family of C2H2-type zinc finger proteins. Members of this family are important during development. Aberrant expression of this gene is seen in medulloblastoma, a childhood brain tumor. This gene is closely linked to the gene encoding zinc finger protein of the cerebellum 4, a related family member on chromosome 3. This gene encodes a transcription factor that…	0.000179938	0.0157628	0.518848	-0.767191	-2.05702	11	cg18297437, cg25590492, cg19029181, cg12204258, cg14750948, cg16209664, cg23448486, cg06306198
37	TACR2	genes	TACR2	NK2R, NKNAR, SKR, TAC2R	ENSG00000075073	6865	tachykinin receptor 2	This gene belongs to a family of genes that function as receptors for tachykinins. Receptor affinities are specified by variations in the 5'-end of the sequence. The receptors belonging to this family are characterized by interactions with G proteins and 7 hydrophobic transmembrane regions. This gene encodes the receptor for the tachykinin neuropeptide substance K, also referred to as neurokinin …	0.000346675	0.0233505	0.498493	-0.710353	-2.05191	14	cg23339629, cg03438535, cg03495773, cg04775315, cg05600654, cg27104374, cg12025380, cg09563600
38	LOC146880	genes	FSCN1	FAN1, HSN, SNL, p55	ENSG00000075618	6624	fascin actin-bundling protein 1	This gene encodes a member of the fascin family of actin-binding proteins. Fascin proteins organize F-actin into parallel bundles, and are required for the formation of actin-based cellular protrusions. The encoded protein plays a critical role in cell migration, motility, adhesion and cellular interactions. Expression of this gene is known to be regulated by several microRNAs, and overexpression…	0.000123205	0.012204	0.518848	-0.613996	-2.05094	27	cg11849086, cg15798221, cg06921368, cg17332379, cg12097883, cg05467716, cg13717446, cg16561266, cg26337259, cg12854371, cg08940787, cg07327405, cg05721365, cg01720033, cg27261218, cg14501219, cg23556923, cg15869463, cg05324519
39	RBPJL	genes	RBPJL	RBPL, RBPSUHL, SUHL	ENSG00000124232	11317	recombination signal binding protein for immunoglobulin kappa J region like	This gene encodes a member of the suppressor of hairless protein family. A similar protein in mouse is a transcription factor that binds to DNA sequences almost identical to that bound by the Notch receptor signaling pathway transcription factor recombining binding protein J. The mouse protein has been shown to activate transcription in concert with Epstein-Barr virus nuclear antigen-2. Alternati…	7.13001e-05	0.00813048	0.538434	-0.584471	-2.04807	32	cg23168456, cg25886179, cg10535411, cg16667508, cg14608505, cg06407657, cg09206268, cg06302806, cg04305670, cg20256260, cg06041278, cg14759366, cg17918288, cg02481528, cg26751645, cg16137772, cg26495953, cg03695613, cg19655577
40	ACTG1	genes	ACTG1	ACT, ACTG, DFNA20, DFNA26, HEL-176	ENSG00000184009	71	actin gamma 1	Actins are highly conserved proteins that are involved in various types of cell motility and in maintenance of the cytoskeleton. Three main groups of actin isoforms have been identified in vertebrate animals: alpha, beta, and gamma. The alpha actins are found in muscle tissues and are a major constituent of the contractile apparatus. The beta and gamma actins co-exist in most cell types as compon…	0.000151059	0.0140448	0.518848	-0.793693	-2.04543	10	cg15906692, cg00671759, cg26857837, cg06713261, cg17317962
41	EBF4	genes	EBF4	COE4, O/E-4, OE-4	ENSG00000088881	57593	EBF family member 4	EBF4 belongs to the conserved Olf/EBF family of helix-loop-helix transcription factors, members of which play important roles in neural development and B-cell maturation (Wang et al., 2002 [PubMed 12139918]).[supplied by OMIM, Mar 2008]	2.06841e-05	0.00360308	0.57561	-0.534255	-2.04278	47	cg19623368, cg13578002, cg26091486, cg08074820, cg04854343, cg19354148, cg23581541, cg27563201, cg00246386, cg01377091, cg17069396, cg24263062, cg16426670, cg13804600, cg13518079, cg16841967, cg24656098, cg24423435, cg23062096, cg05825244, cg12497914, cg05857996, cg06542865, cg00102731
42	LGALS8-AS1	genes	LGALS8-AS1		ENSG00000223776	100287902	LGALS8 antisense RNA 1		0.000293882	0.0215159	0.498493	-0.812406	-2.04165	9	cg20719069, cg14445518, cg03796549, cg16400094, cg06558640, cg25041207, cg14760424, cg19176897
43	VAX1	genes	VAX1	MCOPS11	ENSG00000148704	11023	ventral anterior homeobox 1	This gene encodes a homeo-domain containing protein from a class of homeobox transcription factors which are conserved in vertebrates. Genes of this family are involved in the regulation of body development and morphogenesis. The most conserved genes, called HOX genes are found in special gene clusters. This gene belongs to the VAX subfamily and lies in the vicinity of the EMX homeobox gene famil…	0.000408944	0.02615	0.498493	-0.635572	-2.03895	22	cg10437245, cg10143067, cg06497848, cg25062797, cg17138769, cg14830601, cg25527090, cg05667348, cg06611922, cg26263263, cg03048654, cg15668468, cg09935282, cg11836236
44	PINLYP	genes	PINLYP		ENSG00000234465	390940	phospholipase A2 inhibitor and LY6/PLAUR domain containing	Predicted to enable phospholipase inhibitor activity. Predicted to be involved in negative regulation of catalytic activity. Predicted to be located in extracellular region. [provided by Alliance of Genome Resources, Apr 2022]	0.0001682	0.0151731	0.518848	-0.790559	-2.03736	10	cg26547443, cg23139234, cg13677087, cg12818343, cg25857194, cg26354599, cg10403753
45	TRPC3	genes	TRPC3	SCA41, TRP3	ENSG00000138741	7222	transient receptor potential cation channel subfamily C member 3	The protein encoded by this gene is a membrane protein that can form a non-selective channel permeable to calcium and other cations. The encoded protein appears to be induced to form channels by a receptor tyrosine kinase-activated phosphatidylinositol second messenger system and also by depletion of intracellular calcium stores. Two transcript variants encoding different isoforms have been found…	0.000135546	0.0130837	0.518848	-0.596463	-2.01963	28	cg07674022, cg03673671, cg00058009, cg12944006, cg20893919, cg17018448, cg05548469, cg26376411, cg05854695, cg16501140, cg15482813, cg20098332, cg27412975, cg13773914
46	HCG9	genes	HCG9	HCGIX, HCGIX4	ENSG00000204625	10255	HLA complex group 9	This gene lies within the MHC class I region on chromosome 6p21.3. This gene is believed to be non-coding, but its function has not been determined. [provided by RefSeq, Jul 2009]	8.59315e-05	0.0094369	0.538434	-0.527665	-2.01371	45	cg18609120, cg19199204, cg16368146, cg23244913, cg15196165, cg07370894, cg01260810, cg06507043, cg13180974, cg14330924, cg24178134, cg14432716, cg00599564, cg19593490, cg04286540, cg22407123, cg14301212, cg04623837, cg02371052, cg06710082, cg17790311, cg26892761, cg00530492, cg17253810, cg13115683, cg03298834, cg05055326
47	TLX1	genes	TLX1	HOX11, TCL3	ENSG00000107807	3195	T cell leukemia homeobox 1	This gene encodes a nuclear transcription factor that belongs to the NK-linked or NK-like (NKL) subfamily of homeobox genes. The encoded protein is required for normal development of the spleen during embryogenesis. This protein is also involved in specification of neuronal cell fates. Ectopic expression of this gene due to chromosomal translocations is associated with certain T-cell acute lympho…	0.000469062	0.0277681	0.498493	-0.632374	-2.01024	21	cg20572816, cg15325875, cg14861089, cg07416656, cg23340017, cg14461582, cg20615879, cg00299972, cg27521476, cg01175020, cg25856018, cg10999413
48	TRIM31	genes	TRIM31	C6orf13, HCG1, HCGI, RNF	ENSG00000204616	11074	tripartite motif containing 31	This gene encodes a protein that functions as an E3 ubiquitin-protein ligase. This gene shows altered expression in certain tumors and may be a negative regulator of cell growth. Alternative splicing results in multiple transcript variants. [provided by RefSeq, Jan 2016]	4.64228e-05	0.00628159	0.557332	-0.496633	-2.00651	61	cg17102747, cg19382642, cg26475369, cg27123071, cg01963633, cg04016431, cg23642250, cg21809927, cg04792216, cg22377040, cg00354641, cg21232488, cg13196879, cg27313566, cg08222513, cg24846791, cg11100081, cg13927501, cg11229497, cg02809940, cg15951466, cg13446859, cg00787996, cg25721950, cg04151220
49	ITPKB	genes	ITPKB	IP3-3KB, IP3K, IP3K-B, IP3KB, PIG37	ENSG00000143772	3707	inositol-trisphosphate 3-kinase B	The protein encoded by this protein regulates inositol phosphate metabolism by phosphorylation of second messenger inositol 1,4,5-trisphosphate to Ins(1,3,4,5)P4. The activity of this encoded protein is responsible for regulating the levels of a large number of inositol polyphosphates that are important in cellular signaling. Both calcium/calmodulin and protein phosphorylation mechanisms control …	1.01761e-05	0.00208404	0.593325	-0.462247	-2.00569	89	cg15834037, cg12136950, cg16265553, cg02896872, cg11059932, cg04086328, cg12571155, cg06241427, cg12482300, cg22849677, cg02950491, cg00548143, cg25287071, cg25943763, cg00671200, cg16177187, cg12221970, cg21842778, cg00279406, cg04213163, cg20627874, cg25487382, cg01910727, cg22021597, cg19769780, cg23740281, cg23038277, cg06909274, cg26917828, cg24544320, cg00027637, cg02867373, cg06862080, cg2…
50	PRDM13	genes	PRDM13	CDIDHH, MU-MB-20.220, PCH17, PFM10	ENSG00000112238	59336	PR/SET domain 13	Predicted to enable RNA polymerase II-specific DNA-binding transcription factor binding activity; chromatin binding activity; and histone methyltransferase activity. Predicted to be involved in regulation of gene expression. Predicted to act upstream of or within negative regulation of transcription by RNA polymerase II and neurogenesis. Predicted to be active in nucleus. [provided by Alliance of…	0.000404193	0.0260661	0.498493	-0.620851	-2.00413	23	cg06095270, cg04974062, cg11676902, cg24336089, cg05904869, cg08500704, cg03365733, cg23783695, cg21160099, cg19003884, cg08933939, cg17989257, cg25051341, cg21789674, cg18924324, cg19223299, cg06035531
51	SHISA3	genes	SHISA3	hShisa3	ENSG00000178343	152573	shisa family member 3	This gene encodes a single-transmembrane protein which is one of nine members of a family of transmembrane adaptors that modulate both WNT and FGF signaling by blocking the maturation and transport of their receptors to the cell surface. Members of this family contain an N-terminal cysteine-rich domain with a distinct cysteine pattern, a single transmembrane domain, and a C-terminal proline-rich,…	0.000326441	0.0228576	0.498493	-0.735821	-2.00249	12	cg04130163, cg13587180, cg21010475, cg01462545, cg05603881
52	HLA-G	genes	HLA-G	MHC-G	ENSG00000204632	3135	major histocompatibility complex, class I, G	HLA-G belongs to the HLA class I heavy chain paralogues. This class I molecule is a heterodimer consisting of a heavy chain and a light chain (beta-2 microglobulin). The heavy chain is anchored in the membrane. HLA-G is expressed on fetal derived placental cells. The heavy chain is approximately 45 kDa and its gene contains 8 exons. Exon one encodes the leader peptide, exons 2 and 3 encode the al…	0.000306075	0.0218801	0.498493	-0.581962	-2.00223	29	cg14914254, cg03149560, cg18031134, cg14546076, cg23110482, cg00584549, cg22257941, cg06212945, cg26511972, cg19141489, cg13130352, cg07000290, cg08304101
53	SEZ6	genes	SEZ6	BSRPC	ENSG00000063015	124925	seizure related 6 homolog	The protein encoded by this gene is thought to contain five cysteine-rich motifs that are similar to sushi domains, as well as two domains similar to the amino terminal half of the CUB (for complement C1r/C1s, Uegf, Bmp1) domain. Mutations in this gene have been associated with febrile seizures. [provided by RefSeq, Jul 2016]	0.000104032	0.0111029	0.538434	-0.524074	-2	45	cg16968985, cg00860225, cg10469650, cg04723680, cg20480274, cg08557917, cg20801863, cg26518528, cg22981628, cg20619808, cg17477442, cg24742298, cg11292644, cg20396782
54	TFAP2E	genes	TFAP2E	AP-2epsilon, AP2E	ENSG00000116819	339488	transcription factor AP-2 epsilon	Enables sequence-specific double-stranded DNA binding activity. Predicted to be involved in anatomical structure development; regulation of cell population proliferation; and regulation of transcription by RNA polymerase II. Predicted to act upstream of or within positive regulation of transcription by RNA polymerase II. Predicted to be part of chromatin. Predicted to be active in nucleus. [provi…	0.0005168	0.029444	0.477271	-0.632317	-1.99381	20	cg19163067, cg17583667, cg24685006, cg07196426, cg12038696, cg13263950, cg01155426, cg17474422, cg07167423, cg05845757, cg22436429, cg14962509, cg24570841
55	LINC01252	genes	LINC01252		ENSG00000247157	338817	long intergenic non-protein coding RNA 1252		0.000345364	0.0233505	0.498493	-0.827159	-1.99351	8	cg19801883, cg00950476, cg27095718, cg16709841, cg00591994, cg07833462, cg02701505
56	TMEM176A	genes	TMEM176A	GS188, HCA112, MS4B1	ENSG00000002933	55365	transmembrane protein 176A	Predicted to be involved in negative regulation of dendritic cell differentiation. Predicted to be integral component of membrane. [provided by Alliance of Genome Resources, Apr 2022]	0.000676894	0.0348923	0.477271	-0.793219	-1.99343	9	cg10409299, cg01106366, cg13459303, cg00005423, cg10321493, cg07208344
57	KCNG1	genes	KCNG1	K13, KCNG, KV6.1, kH2	ENSG00000026559	3755	potassium voltage-gated channel modifier subfamily G member 1	Voltage-gated potassium (Kv) channels represent the most complex class of voltage-gated ion channels from both functional and structural standpoints. Their diverse functions include regulating neurotransmitter release, heart rate, insulin secretion, neuronal excitability, epithelial electrolyte transport, smooth muscle contraction, and cell volume. This gene encodes a member of the potassium chan…	0.000653472	0.0343536	0.477271	-0.670845	-1.99222	16	cg10187707, cg09344281, cg02600973, cg14495732, cg24276346, cg03711791, cg14441435, cg04524933, cg05408680
58	CLEC2L	genes	CLEC2L		ENSG00000236279	154790	C-type lectin domain family 2 member L	Predicted to enable carbohydrate binding activity. Predicted to be integral component of membrane. [provided by Alliance of Genome Resources, Apr 2022]	0.000711385	0.036178	0.477271	-0.792385	-1.99133	9	cg04935449, cg24318763, cg16033780, cg23153471
59	TREM1	genes	TREM1	CD354, TREM-1	ENSG00000124731	54210	triggering receptor expressed on myeloid cells 1	This gene encodes a receptor belonging to the Ig superfamily that is expressed on myeloid cells. This protein amplifies neutrophil and monocyte-mediated inflammatory responses triggered by bacterial and fungal infections by stimulating release of pro-inflammatory chemokines and cytokines, as well as increased surface expression of cell activation markers. Alternatively spliced transcript variants…	1.15557e-05	0.0023043	0.593325	-0.925426	-1.99131	6	cg03208259, cg26142076, cg17430214, cg25997486, cg03843170
60	LHX9	genes	LHX9		ENSG00000143355	56956	LIM homeobox 9	This gene encodes a member of the LIM homeobox gene family of developmentally expressed transcription factors. The encoded protein contains a homeodomain and two cysteine-rich zinc-binding LIM domains involved in protein-protein interactions. The protein is highly similar to a mouse protein that causes gonadal agenesis when inactivated, suggesting a role in gonadal development. Alternative splici…	0.000114132	0.0118471	0.538434	-0.521216	-1.98909	45	cg08463788, cg17779824, cg09266206, cg08610862, cg05920909, cg09076431, cg19450406, cg17753347, cg03660500, cg12434982, cg05128414, cg08883223, cg01445052, cg06661450, cg22443762, cg00783748, cg04365202, cg26816907, cg00795248, cg15544654, cg12444328
61	ACOT2	genes	ACOT2	CTE-IA, CTE1A, MTE1, PTE2, PTE2A, ZAP128	ENSG00000119673	10965	acyl-CoA thioesterase 2	This gene encodes a member of the acyl-CoA thioesterase protein family, and is one of four acyl-CoA hydrolase genes located in a cluster on chromosome 14. Alternative splicing results in multiple transcript variants. [provided by RefSeq, Jan 2012]	0.000745876	0.0373449	0.477271	-0.79109	-1.98808	9	cg12773217, cg12830519, cg23519812, cg21703462, cg03663137
62	PANX2	genes	PANX2	PX2, hPANX2	ENSG00000073150	56666	pannexin 2	The protein encoded by this gene belongs to the innexin family. Innexin family members are the structural components of gap junctions. This protein and pannexin 1 are abundantly expressed in central nervous system (CNS) and are coexpressed in various neuronal populations. Studies in Xenopus oocytes suggest that this protein alone and in combination with pannexin 1 may form cell type-specific gap …	0.000578762	0.0318906	0.477271	-0.659902	-1.98614	17	cg07103675, cg16173280, cg07895657, cg16926050, cg11077631, cg08447200, cg16367989, cg06357843, cg26190233, cg01917657
63	BPIFB1	genes	BPIFB1	C20orf114, LPLUNC1	ENSG00000125999	92747	BPI fold containing family B member 1	The protein encoded by this gene may be involved in the innate immune response to bacterial exposure in the mouth, nasal cavities, and lungs. The encoded protein is secreted and is a member of the BPI/LBP/PLUNC protein superfamily. This gene is found with other members of the superfamily in a cluster on chromosome 20. [provided by RefSeq, Jul 2008]	0.000764518	0.0377124	0.477271	-0.666854	-1.98037	16	cg08221916, cg19269405, cg15921945, cg13940759, cg05042435, cg05494735, cg18941346, cg26618815, cg21128354
64	AXIN2	genes	AXIN2	AXIL, ODCRCS	ENSG00000168646	8313	axin 2	The Axin-related protein, Axin2, presumably plays an important role in the regulation of the stability of beta-catenin in the Wnt signaling pathway, like its rodent homologs, mouse conductin/rat axil. In mouse, conductin organizes a multiprotein complex of APC (adenomatous polyposis of the colon), beta-catenin, glycogen synthase kinase 3-beta, and conductin, which leads to the degradation of beta…	0.000787501	0.0381529	0.477271	-0.616781	-1.97866	22	cg11096905, cg06136432, cg04293307, cg11122009, cg01434611, cg02161011, cg09119854, cg01982533, cg19949591, cg06405341, cg06875131
65	FBXO2	genes	FBXO2	FBG1, FBX2, Fbs1, NFB42, OCP1	ENSG00000116661	26232	F-box protein 2	This gene encodes a member of the F-box protein family which is characterized by an approximately 40 amino acid motif, the F-box. The F-box proteins constitute one of the four subunits of the ubiquitin protein ligase complex called SCFs (SKP1-cullin-F-box), which function in phosphorylation-dependent ubiquitination. The F-box proteins are divided into 3 classes: Fbws containing WD-40 domains, Fbl…	0.000949926	0.0432316	0.477271	-0.64687	-1.97418	18	cg21515751, cg16077279, cg22697136, cg01420388, cg05796704, cg13875012, cg16320258, cg26643377, cg03693760, cg15746187, cg19747992
66	LOC286002	genes	SLC26A4-AS1		NA	286002	SLC26A4 antisense RNA 1		0.00101386	0.0442797	0.45506	-0.780727	-1.96204	9	cg25682653, cg04243581, cg05356496, cg15320854, cg26779378, cg25987194, cg07340580
67	PRSS21	genes	PRSS21	ESP-1, ESP1, TEST1, TESTISIN	ENSG00000007038	10942	serine protease 21	This gene encodes a cell-surface anchored serine protease, which is a member of the trypsin family of serine proteases. The encoded protein is predicted to be active on peptide linkages involving the carboxyl group of lysine or arginine. The encoded protein localizes to the cytoplasm and the plasma membrane of premeiotic testicular germ cells and may be involved in progression of testicular tumor…	0.00106585	0.0455201	0.45506	-0.780347	-1.96108	9	cg07798610, cg01232511, cg12257502, cg22730830, cg08787769, cg07280731
68	AKAP2	genes	PALM2AKAP2	AKAP-2, AKAP-KL, AKAP2, AKAPKL, MISP2, PALM2, PALM2-AKAP2, PRKA2	ENSG00000157654	445815	PALM2 and AKAP2 fusion	This gene belongs to the paralemmin downstream gene (PDG) family defined in PMID:22855693. Paralemmin downstream genes may have evolved contiguously with the paralemmin genes and are associated with other paralemmin paralogs in humans and several other taxa. The gene encodes three distinct protein isoforms, the PALM2 isoform, the AKAP2 isoform and the PALM2-AKAP2 isoform. The biological significa…	7.94548e-05	0.00885395	0.538434	-0.512504	-1.95961	47	cg14488390, cg10127822, cg16318987, cg24214679, cg00361393, cg13916500, cg08539880, cg14156883, cg18572276, cg21171115, cg11722504, cg05213092, cg07882806, cg24327597, cg24990685, cg10347426, cg22442901, cg13526642, cg13778168, cg14170787, cg02861298, cg12732899, cg09340693, cg13218128, cg00967728, cg05082111, cg08994526, cg18721739, cg05988905
69	EML4	genes	EML4	C2orf2, ELP120, EMAP-4, EMAPL4, ROPP120	ENSG00000143924	27436	EMAP like 4	This gene is a member of the echinoderm microtubule associated protein-like family. The encoded WD-repeat protein may be involved in microtubule formation. Abnormal fusion of parts of this gene with portions of the anaplastic lymphoma receptor tyrosine kinase gene, which generates EML4-ALK fusion transcripts, is one of the primary mutations associated with non-small cell lung cancer. Alternative …	0.000506369	0.0289586	0.477271	-0.567547	-1.95264	29	cg04962963, cg04741211, cg12548555, cg14016838, cg00301576, cg15425670, cg06043190, cg11107451, cg06021610, cg27634115, cg13762777, cg03156273, cg23530241, cg15133570, cg09535475
70	DBNDD1	genes	DBNDD1		ENSG00000003249	79007	dysbindin domain containing 1	Predicted to be involved in negative regulation of protein kinase activity. Predicted to be located in cytoplasm. [provided by Alliance of Genome Resources, Apr 2022]	0.000904747	0.0417148	0.477271	-0.647438	-1.94863	17	cg18030367, cg16467775, cg25104520, cg08854185, cg09029633, cg08343075, cg13456903, cg16445596, cg05741638
71	LGALS1	genes	LGALS1	GAL1, GBP	ENSG00000100097	3956	galectin 1	The galectins are a family of beta-galactoside-binding proteins implicated in modulating cell-cell and cell-matrix interactions. This gene product may act as an autocrine negative growth factor that regulates cell proliferation. [provided by RefSeq, Jul 2008]	0.000676894	0.0348923	0.477271	-0.808262	-1.94797	8	cg06822952, cg25247183, cg18843330, cg11267431, cg27467383, cg10952663
72	AP3B2	genes	AP3B2	DEE48, EIEE48, NAPTB	ENSG00000103723	8120	adaptor related protein complex 3 subunit beta 2	Adaptor protein complex 3 (AP-3 complex) is a heterotrimeric protein complex involved in the formation of clathrin-coated synaptic vesicles. The protein encoded by this gene represents the beta subunit of the neuron-specific AP-3 complex and was first identified as the target antigen in human paraneoplastic neurologic disorders. The encoded subunit binds clathrin and is phosphorylated by a casein…	0.000426588	0.0268132	0.498493	-0.537719	-1.94343	36	cg12154115, cg27279991, cg15522161, cg13418632, cg06870995, cg10614025, cg02260289, cg20663588, cg21071896, cg03043296, cg21669441, cg04386222, cg23890639, cg19175742, cg21913581, cg06459070, cg11540815, cg02867426, cg23384406, cg25885971, cg01776344
73	SGPP2	genes	SGPP2	SPP2, SPPase2	ENSG00000163082	130367	sphingosine-1-phosphate phosphatase 2	The protein encoded by this gene is a transmembrane protein that degrades the bioactive signaling molecule sphingosine 1-phosphate. The encoded protein is induced during inflammatory responses and has been shown to be downregulated by the microRNA-31 tumor suppressor. Alternative splice variants encoding different isoforms have been found for this gene. [provided by RefSeq, Mar 2016]	0.000740278	0.0372722	0.477271	-0.591718	-1.94186	24	cg16764274, cg13329322, cg19416417, cg11459843, cg13659059, cg16171484, cg14280181
74	NBL1	genes	NBL1	D1S1733E, DAN, DAND1, NB, NO3	ENSG00000158747	4681	NBL1, DAN family BMP antagonist	This gene product is the founding member of the evolutionarily conserved CAN (Cerberus and DAN) family of proteins, which contain a domain resembling the CTCK (C-terminal cystine knot-like) motif found in a number of signaling molecules. These proteins are secreted, and act as BMP (bone morphogenetic protein) antagonists by binding to BMPs and preventing them from interacting with their receptors…	0.0010843	0.0460296	0.45506	-0.550779	-1.94073	33	cg07147364, cg21057046, cg10555159, cg19234140, cg14304787, cg09860653, cg05481086, cg14579430, cg10211745, cg12474394, cg16650717, cg02214003, cg15589641, cg14699309, cg10923719, cg25368276, cg04604347, cg03048314, cg20890713, cg17124647, cg18923740, cg22767145, cg00932104, cg14714346, cg02959112, cg03950225
75	CDH22	genes	CDH22	C20orf25, dJ998H6.1	ENSG00000149654	64405	cadherin 22	This gene is a member of the cadherin superfamily. The gene product is composed of five cadherin repeat domains and a cytoplasmic tail similar to the highly conserved cytoplasmic region of classical cadherins. Expressed predominantly in the brain, this putative calcium-dependent cell adhesion protein may play an important role in morphogenesis and tissue formation in neural and non-neural cells d…	0.00010931	0.0114248	0.538434	-0.472426	-1.94003	66	cg02178768, cg21820708, cg00891664, cg18376773, cg13584095, cg06765630, cg20114391, cg17412248, cg00639522, cg10651775, cg09814034, cg14253333, cg11266407, cg22636697, cg26827328, cg17771031, cg11479256, cg00175180, cg02473562, cg25484135, cg13422751, cg15080872, cg01067802, cg02013762, cg08999070, cg15733165, cg27201627, cg12589798, cg16565696, cg22509138
76	LOC619207	genes	SCART1		ENSG00000214279	619207	scavenger receptor family member expressed on T cells 1	Predicted to enable scavenger receptor activity. Predicted to be involved in endocytosis. Located in brush border and cytoplasm. [provided by Alliance of Genome Resources, Apr 2022]	0.000757394	0.0375108	0.477271	-0.590647	-1.93834	24	cg19623624, cg16040995, cg07719695, cg02109969, cg19904058, cg17796960, cg02616786, cg13520532, cg20365330, cg06222206, cg00801003, cg12723829
77	CYB5R3	genes	CYB5R3	B5R, DIA1	ENSG00000100243	1727	cytochrome b5 reductase 3	This gene encodes cytochrome b5 reductase, which includes a membrane-bound form in somatic cells (anchored in the endoplasmic reticulum, mitochondrial and other membranes) and a soluble form in erythrocytes. The membrane-bound form exists mainly on the cytoplasmic side of the endoplasmic reticulum and functions in desaturation and elongation of fatty acids, in cholesterol biosynthesis, and in dru…	0.000457864	0.0274998	0.498493	-0.537398	-1.93701	35	cg00954769, cg27191921, cg10108828, cg06291750, cg24582896, cg11423697, cg01194538, cg07711899, cg19372889, cg04242898, cg05102347, cg25044876, cg08690876, cg19248564, cg02935298
78	PGAM2	genes	PGAM2	GSD10, PGAM-M, PGAMM	ENSG00000164708	5224	phosphoglycerate mutase 2	Phosphoglycerate mutase (PGAM) catalyzes the reversible reaction of 3-phosphoglycerate (3-PGA) to 2-phosphoglycerate (2-PGA) in the glycolytic pathway. The PGAM is a dimeric enzyme containing, in different tissues, different proportions of a slow-migrating muscle (MM) isozyme, a fast-migrating brain (BB) isozyme, and a hybrid form (MB). This gene encodes muscle-specific PGAM subunit. Mutations in…	0.000441796	0.0268892	0.498493	-0.84932	-1.93635	7	cg17459793, cg25950899, cg14219560, cg08522085, cg21448875, cg09624514, cg02237368
79	SLC2A5	genes	SLC2A5	GLUT-5, GLUT5	ENSG00000142583	6518	solute carrier family 2 member 5	The protein encoded by this gene is a fructose transporter responsible for fructose uptake by the small intestine. The encoded protein also is necessary for the increase in blood pressure due to high dietary fructose consumption. [provided by RefSeq, Jun 2016]	0.000457864	0.0274998	0.498493	-0.537069	-1.93583	35	cg00690929, cg17341110, cg26032244, cg09859080, cg04885068, cg02497830, cg06188496, cg27477470, cg17243628, cg26954708, cg27583482, cg00155732, cg00113315, cg02289343
80	MEIS1	genes	MEIS1		ENSG00000143995	4211	Meis homeobox 1	Homeobox genes, of which the most well-characterized category is represented by the HOX genes, play a crucial role in normal development. In addition, several homeoproteins are involved in neoplasia. This gene encodes a homeobox protein belonging to the TALE ('three amino acid loop extension') family of homeodomain-containing proteins. [provided by RefSeq, Jul 2008]	2.57014e-05	0.00410004	0.57561	-0.447077	-1.93027	86	cg22982573, cg17454831, cg00995986, cg06796713, cg21715346, cg26537478, cg13169081, cg23398076, cg05091060, cg21306540, cg07915559, cg03589296, cg18329218, cg05496203, cg09462924, cg05877497, cg11433622, cg14553323, cg08077249, cg22490405, cg16927242, cg17107572, cg17945976, cg16758314, cg08238215, cg16178603, cg24511951, cg09535924, cg27400113, cg11313446, cg23497016, cg27058069, cg04288999, cg0…
81	SDC3	genes	SDC3	SDCN, SYND3	ENSG00000162512	9672	syndecan 3	The protein encoded by this gene belongs to the syndecan proteoglycan family. It may play a role in the organization of cell shape by affecting the actin cytoskeleton, possibly by transferring signals from the cell surface in a sugar-dependent mechanism. Allelic variants of this gene have been associated with obesity. [provided by RefSeq, Oct 2009]	0.000748707	0.0373449	0.477271	-0.560297	-1.927	30	cg04798759, cg25552098, cg14836522, cg05374982, cg09827588, cg00456651, cg17825384, cg02122021, cg11447118, cg15580226, cg27231122, cg23095799, cg08995153, cg00658151, cg08161802, cg01795044, cg22185327
82	FAM108C1	genes	ABHD17C	FAM108C1	ENSG00000136379	58489	abhydrolase domain containing 17C, depalmitoylase	Enables palmitoyl-(protein) hydrolase activity. Involved in protein depalmitoylation. Predicted to be located in postsynaptic density. Predicted to be active in endosome membrane; glutamatergic synapse; and plasma membrane. [provided by Alliance of Genome Resources, Apr 2022]	0.00103163	0.0449265	0.45506	-0.703931	-1.91571	12	cg03950166, cg10773972, cg24640510, cg12292492, cg00625443, cg15609631, cg27071065, cg04135635, cg08098980, cg15193475
83	BCL11A	genes	BCL11A	CTIP1, DILOS, EVI9, HBFQTL5, SMARCM1, ZNF856	ENSG00000119866	53335	BCL11 transcription factor A	This gene encodes a C2H2 type zinc-finger protein by its similarity to the mouse Bcl11a/Evi9 protein. The corresponding mouse gene is a common site of retroviral integration in myeloid leukemia, and may function as a leukemia disease gene, in part, through its interaction with BCL6. During hematopoietic cell differentiation, this gene is down-regulated. It is possibly involved in lymphoma pathoge…	6.33673e-05	0.00769689	0.538434	-0.446178	-1.90448	82	cg15241316, cg01005605, cg16743323, cg23092538, cg01616628, cg23556108, cg15274129, cg12980091, cg08426369, cg01726977, cg26185859, cg15738856, cg17753356, cg26188299, cg05477592, cg19333114, cg22107398, cg21808368, cg18184760, cg11147204, cg09509080, cg02334333, cg16029176, cg16744043, cg00106512, cg18617880, cg12213064, cg10600647, cg00543073, cg24802664, cg09565597, cg14418115, cg23059730, cg1…
84	DLX2	genes	DLX2	TES-1, TES1	ENSG00000115844	1746	distal-less homeobox 2	Many vertebrate homeo box-containing genes have been identified on the basis of their sequence similarity with Drosophila developmental genes. Members of the Dlx gene family contain a homeobox that is related to that of Distal-less (Dll), a gene expressed in the head and limbs of the developing fruit fly. The Distal-less (Dlx) family of genes comprises at least 6 different members, DLX1-DLX6. The…	0.000779779	0.0381211	0.477271	-0.83406	-1.90156	7	cg07023704, cg27136740, cg08351004, cg15964256, cg22061628
85	TCF7	genes	TCF7	TCF-1	ENSG00000081059	6932	transcription factor 7	This gene encodes a member of the T-cell factor/lymphoid enhancer-binding factor family of high mobility group (HMG) box transcriptional activators. This gene is expressed predominantly in T-cells and plays a critical role in natural killer cell and innate lymphoid cell development. The encoded protein forms a complex with beta-catenin and activates transcription through a Wnt/beta-catenin signal…	0.000647297	0.0342288	0.477271	-0.546731	-1.90022	31	cg19844653, cg11485451, cg07440414, cg05838553, cg08063911, cg18338046, cg25947408, cg07840179, cg21978794, cg20682563, cg00038791, cg17487170, cg09101274, cg13046271, cg15413523, cg18097224, cg01194310, cg04593668, cg19526866, cg23977964, cg13689085
86	CD36	genes	CD36	BDPLT10, CHDS7, FAT, GP3B, GP4, GPIV, PASIV, SCARB3	ENSG00000135218	948	CD36 molecule (CD36 blood group)	The protein encoded by this gene is the fourth major glycoprotein of the platelet surface and serves as a receptor for thrombospondin in platelets and various cell lines. Since thrombospondins are widely distributed proteins involved in a variety of adhesive processes, this protein may have important functions as a cell adhesion molecule. It binds to collagen, thrombospondin, anionic phospholipid…	0.000305093	0.0218801	0.498493	-0.915419	-1.88663	5	cg06207823, cg10529933, cg18365377
87	ZIC4	genes	ZIC4		ENSG00000174963	84107	Zic family member 4	This gene encodes a member of the ZIC family of C2H2-type zinc finger proteins. Members of this family are important during development, and have been associated with X-linked visceral heterotaxy and holoprosencephaly type 5. This gene is closely linked to the gene encoding zinc finger protein of the cerebellum 1, a related family member on chromosome 3. Heterozygous deletion of these linked gene…	0.000352169	0.0236156	0.498493	-0.472343	-1.87661	55	cg27606499, cg08013557, cg02126051, cg23980740, cg00334063, cg26386385, cg11725640, cg22614239, cg12976081, cg00896370, cg11139044, cg08091192, cg18930354, cg26790247, cg01137401, cg16240162, cg08393041, cg26224785, cg04079301, cg06070263, cg02653559, cg21639713, cg20939084, cg04557018, cg03900143, cg18082337, cg12388007, cg17569743, cg25449440, cg18292434, cg03388789, cg00235367, cg07406191, cg0…
88	ROCK1P1	genes	ROCK1P1	ROCK1P	ENSG00000290877	727758	Rho associated coiled-coil containing protein kinase 1 pseudogene 1		0.000423617	0.0268132	0.498493	-0.909741	-1.87493	5	cg06099315, cg27283457, cg19499846
89	DCLK2	genes	DCLK2	CL2, CLICK-II, CLICK2, CLIK2, DCAMKL2, DCDC3, DCDC3B, DCK2	ENSG00000170390	166614	doublecortin like kinase 2	This gene encodes a member of the protein kinase superfamily and the doublecortin family. The protein encoded by this gene contains two N-terminal doublecortin domains, which bind microtubules and regulate microtubule polymerization, a C-terminal serine/threonine protein kinase domain, which shows substantial homology to Ca2+/calmodulin-dependent protein kinase, and a serine/proline-rich domain i…	0.000580786	0.0318906	0.477271	-0.507672	-1.87014	40	cg16801277, cg12115081, cg18426033, cg25989755, cg08392212, cg20472551, cg10852431, cg12281380, cg21154367, cg01228609, cg14311957, cg27188589, cg17092830, cg01716296, cg21118689, cg02587405, cg24448003, cg05926478, cg17954724, cg12209448, cg03779973
90	FLJ42709	genes	NR2F1-AS1		ENSG00000237187	441094	NR2F1 antisense RNA 1		0.00109782	0.0463439	0.45506	-0.512863	-1.86897	37	cg04854328, cg22217860, cg15444648, cg19046697, cg05977002, cg02020829, cg16600634, cg12977942, cg07546139, cg18183073, cg06668065, cg19797741, cg11853830, cg15402095, cg21940875, cg14047844, cg14693804, cg19980151, cg23941527, cg04541368, cg15143788
91	BMP7	genes	BMP7	OP-1	ENSG00000101144	655	bone morphogenetic protein 7	This gene encodes a secreted ligand of the TGF-beta (transforming growth factor-beta) superfamily of proteins. Ligands of this family bind various TGF-beta receptors leading to recruitment and activation of SMAD family transcription factors that regulate gene expression. The encoded preproprotein is proteolytically processed to generate each subunit of the disulfide-linked homodimer, which plays …	0.000377582	0.0248794	0.498493	-0.455415	-1.86795	65	cg18418706, cg25318971, cg13236649, cg11598935, cg26760589, cg02238928, cg10137030, cg26098164, cg09513276, cg22378865, cg20631750, cg18056749, cg10240906, cg16403680, cg03388679, cg20955836, cg06153161, cg11406886, cg12066621, cg07781736, cg15600940, cg15851418, cg03937942, cg15529692, cg04931965, cg01343209, cg16095798, cg18845837
92	APC2	genes	ANAPC2	APC2	ENSG00000176248	29882	anaphase promoting complex subunit 2	A large protein complex, termed the anaphase-promoting complex (APC), or the cyclosome, promotes metaphase-anaphase transition by ubiquitinating its specific substrates such as mitotic cyclins and anaphase inhibitor, which are subsequently degraded by the 26S proteasome. Biochemical studies have shown that the vertebrate APC contains eight subunits. The composition of the APC is highly conserved …	0.00105651	0.0455201	0.45506	-0.536838	-1.86584	31	cg06346838, cg05620923, cg03165176, cg15709766, cg22560193, cg09970055, cg19305488, cg26495575, cg14907738, cg10565187, cg27150178, cg24883899, cg12154045, cg10169241, cg23132700, cg14559388, cg04624885, cg08958549
93	SYNPO	genes	SYNPO	SYNPO1	ENSG00000171992	11346	synaptopodin	Synaptopodin is an actin-associated protein that may play a role in actin-based cell shape and motility. The name synaptopodin derives from the protein's associations with postsynaptic densities and dendritic spines and with renal podocytes (Mundel et al., 1997 [PubMed 9314539]).[supplied by OMIM, Mar 2008]	0.000374804	0.0248042	0.498493	-0.487828	-1.86526	47	cg24131891, cg13590277, cg06675531, cg10490795, cg05876069, cg25162888, cg20940398, cg01590948, cg16264911, cg02770938, cg26584034, cg06654628, cg12172720, cg15599668, cg12921411, cg00096065, cg01025434, cg12961195
94	ZNRF3	genes	ZNRF3	BK747E2.3, RNF203	ENSG00000183579	84133	zinc and ring finger 3	Enables frizzled binding activity and ubiquitin-protein transferase activity. Involved in cellular protein metabolic process and negative regulation of Wnt signaling pathway. Is integral component of plasma membrane. [provided by Alliance of Genome Resources, Apr 2022]	0.000434628	0.0268132	0.498493	-0.467856	-1.85878	55	cg02013875, cg22581874, cg09746554, cg07489848, cg13298682, cg20080983, cg02784809, cg00741349, cg15981484, cg10990608, cg23590709, cg26274046, cg08020619, cg15195702, cg09560452, cg04547740, cg07127410, cg18577197, cg04219468, cg13609948, cg16109875, cg03360757, cg16483867, cg20689034, cg03648091, cg17858865, cg10499532, cg17729327, cg25440894, cg03733026, cg01968629, cg16892729, cg23664774
95	SKI	genes	SKI	SGS, SKV	ENSG00000157933	6497	SKI proto-oncogene	This gene encodes the nuclear protooncogene protein homolog of avian sarcoma viral (v-ski) oncogene. It functions as a repressor of TGF-beta signaling, and may play a role in neural tube development and muscle differentiation. [provided by RefSeq, Oct 2009]	8.37069e-06	0.00178673	0.593325	-0.396814	-1.85087	144	cg18934822, cg08884752, cg24377150, cg19404444, cg15935121, cg16902087, cg16052025, cg17165158, cg08271229, cg05156582, cg13781296, cg10397932, cg13488570, cg01311841, cg12580943, cg01478434, cg08420425, cg00330518, cg06875179, cg01949002, cg06087623, cg01628067, cg15007228, cg17942763, cg01938025, cg08032228, cg24001314, cg02283181, cg01606029, cg12222277, cg01445240, cg02945331, cg15798497, cg1…
96	SMAD6	genes	SMAD6	AOVD2, HsT17432, MADH6, MADH7	ENSG00000137834	4091	SMAD family member 6	The protein encoded by this gene belongs to the SMAD family of proteins, which are related to Drosophila 'mothers against decapentaplegic' (Mad) and C. elegans Sma. SMAD proteins are signal transducers and transcriptional modulators that mediate multiple signaling pathways. This protein functions in the negative regulation of BMP and TGF-beta/activin-signalling. Multiple transcript variants have …	0.000437008	0.0268132	0.498493	-0.464867	-1.84915	57	cg00399354, cg04376645, cg04093349, cg06103624, cg01339004, cg17083469, cg23696570, cg21735668, cg17860201, cg06790661, cg27514333, cg16553757, cg12382415, cg16711060, cg22600317, cg22737516, cg05107826, cg12476188, cg25875462, cg15137115, cg23172828, cg11193064, cg19684296, cg03321773, cg12175172, cg12381843, cg00350432, cg18778196, cg07124372, cg02013741, cg17232357, cg12866769, cg22230400
97	EPAS1	genes	EPAS1	ECYT4, HIF2A, HLF, MOP2, PASD2, bHLHe73	ENSG00000116016	2034	endothelial PAS domain protein 1	This gene encodes a transcription factor involved in the induction of genes regulated by oxygen, which is induced as oxygen levels fall. The encoded protein contains a basic-helix-loop-helix domain protein dimerization domain as well as a domain found in proteins in signal transduction pathways which respond to oxygen levels. Mutations in this gene are associated with erythrocytosis familial type…	0.000808104	0.0384642	0.477271	-0.459411	-1.83669	56	cg20623601, cg10600644, cg02950364, cg10107473, cg25124739, cg02974393, cg04332349, cg01811918, cg12608132, cg19311375, cg10216790, cg06093355, cg15129144, cg20397360, cg00496602, cg21661455, cg14530022, cg22301903, cg09269869, cg08937075
98	SLC1A2	genes	SLC1A2	DEE41, EAAT2, EIEE41, GLT-1, GLT1, HBGT	ENSG00000110436	6506	solute carrier family 1 member 2	This gene encodes a member of a family of solute transporter proteins. The membrane-bound protein is the principal transporter that clears the excitatory neurotransmitter glutamate from the extracellular space at synapses in the central nervous system. Glutamate clearance is necessary for proper synaptic activation and to prevent neuronal damage from excessive activation of glutamate receptors. I…	0.000682981	0.0350867	0.477271	-0.458373	-1.83283	58	cg08896849, cg27345516, cg21818891, cg21895324, cg12422178, cg20440618, cg14746605, cg14009628, cg14479638, cg13045881, cg19695151, cg17963125, cg24379495, cg13185878, cg13971030, cg06084613, cg19653967, cg09507549, cg23678386, cg14508578, cg00458322, cg10443999, cg14282386, cg20740024, cg16336960
99	VOPP1	genes	VOPP1	ECOP, GASP, WBP1L2	ENSG00000154978	81552	VOPP1 WW domain binding protein	Located in cytoplasmic vesicle membrane and endosome. Is integral component of organelle membrane. [provided by Alliance of Genome Resources, Apr 2022]	0.00025735	0.0193076	0.498493	-0.426429	-1.83193	85	cg07512994, cg04529472, cg24726872, cg04322486, cg09909284, cg05406265, cg26151341, cg01166946, cg02835117, cg08352439, cg13860281, cg15599795, cg23654401, cg13268327, cg24971987, cg15902297, cg02817842, cg01257422, cg18693822, cg09286421, cg07006935, cg13396901, cg16248926, cg14876996, cg13199232, cg15863439, cg24335058, cg07156394, cg05369274, cg05656850, cg01691182, cg16730910, cg03915052, cg0…
100	CACNA2D4	genes	CACNA2D4	RCD4	ENSG00000151062	93589	calcium voltage-gated channel auxiliary subunit alpha2delta 4	This gene encodes a member of the alpha-2/delta subunit family, a protein in the voltage-dependent calcium channel complex. Calcium channels mediate the influx of calcium ions into the cell upon membrane polarization and consist of a complex of alpha-1, alpha-2/delta, beta, and gamma subunits in a 1:1:1:1 ratio. Various versions of each of these subunits exist, either expressed from similar genes…	6.21487e-05	0.00765743	0.538434	-0.397895	-1.82325	121	cg18463407, cg26656815, cg21247059, cg05098821, cg21602614, cg23168085, cg12675583, cg04980928, cg03977395, cg03505458, cg08726801, cg21610871, cg25086337, cg07071839, cg19708984, cg23331653, cg06167456, cg18653386, cg27649194, cg02235944, cg09629631, cg14567043, cg25629418, cg26111881, cg08749141, cg13038422, cg02435785, cg19069360, cg18545089, cg24105081
101	LOC102723354	genes	LINC02298		NA	102723354	long intergenic non-protein coding RNA 2298		0.00100559	0.0442585	0.45506	-0.846996	-1.82254	6	cg17278283, cg02737727, cg05350082, cg16134835
102	HOXC11	genes	HOXC11	HOX3H	ENSG00000123388	3227	homeobox C11	This gene belongs to the homeobox family of genes. The homeobox genes encode a highly conserved family of transcription factors that play an important role in morphogenesis in all multicellular organisms. Mammals possess four similar homeobox gene clusters, HOXA, HOXB, HOXC and HOXD, which are located on different chromosomes and consist of 9 to 11 genes arranged in tandem. This gene is one of se…	0.00105995	0.0455201	0.45506	-0.846442	-1.82135	6	cg04203883, cg12708376, cg17273416, cg13855243, cg12599390
103	LRCH1	genes	LRCH1	CHDC1, NP81	ENSG00000136141	23143	leucine rich repeats and calponin homology domain containing 1	This gene encodes a protein with a leucine-rich repeat and a calponin homology domain. Polymorphism in this gene may be associated with susceptibililty to knee osteoarthritis. Alternative splicing results in multiple transcript variants encoding different isoforms. [provided by RefSeq, Mar 2010]	0.000463405	0.0276492	0.498493	-0.437924	-1.81038	68	cg23265542, cg01131395, cg27210813, cg00007932, cg07881483, cg07243900, cg03253008, cg22181461, cg05189840, cg06473578, cg11330155, cg22706891, cg16674025, cg18400181, cg07328987, cg04443357, cg09131500, cg06659352, cg08005604, cg19713638, cg17065224, cg18882262, cg27591016, cg06650250, cg03098854, cg05889095, cg17602362, cg04092803
104	RBFOX2	genes	RBFOX2	FOX2, Fox-2, HNRBP2, HRNBP2, RBM9, RTA, dJ106I20.3, fxh	ENSG00000100320	23543	RNA binding fox-1 homolog 2	This gene is one of several human genes similar to the C. elegans gene Fox-1. This gene encodes an RNA binding protein that is thought to be a key regulator of alternative exon splicing in the nervous system and other cell types. The protein binds to a conserved UGCAUG element found downstream of many alternatively spliced exons and promotes inclusion of the alternative exon in mature transcripts…	0.00111826	0.0470758	0.45506	-0.467135	-1.80806	50	cg23726035, cg12788056, cg17656088, cg01015647, cg15159234, cg07268155, cg24485614, cg24478024, cg18658351, cg25523263, cg11103717, cg20376432, cg12301165, cg20446300, cg08743158, cg07900312, cg12332253, cg00397911, cg05752133, cg19944164, cg04699998, cg03225859, cg02889942
105	NXN	genes	NXN	NRX, RRS2, TRG-4	ENSG00000167693	64359	nucleoredoxin	This gene encodes a member of the thioredoxin superfamily, a group of small, multifunctional redox-active proteins. Members of this family are characterized by a conserved active motif called the thioredoxin fold that catalyzes disulfide bond formation and isomerization. The encoded protein acts a redox-dependent regulator of the Wnt signaling pathway and is involved in cell growth and differenti…	1.82022e-06	0.00053049	0.643552	-0.357985	-1.80692	251	cg07563882, cg12621429, cg08190450, cg02824818, cg06604589, cg14008999, cg16381059, cg05390141, cg21933495, cg06968275, cg18595005, cg17334536, cg23241448, cg23768572, cg02041347, cg19956147, cg08510234, cg08081173, cg16441900, cg10655236, cg13901427, cg15019011, cg25717351, cg15673001, cg19431200, cg16333078, cg06275182, cg05258102, cg25293325, cg19987768, cg14827391, cg13383734, cg17646030, cg1…
106	PCCA	genes	PCCA		ENSG00000175198	5095	propionyl-CoA carboxylase subunit alpha	The protein encoded by this gene is the alpha subunit of the heterodimeric mitochondrial enzyme Propionyl-CoA carboxylase. PCCA encodes the biotin-binding region of this enzyme. Mutations in either PCCA or PCCB (encoding the beta subunit) lead to an enzyme deficiency resulting in propionic acidemia. Multiple transcript variants encoding different isoforms have been found for this gene.[provided b…	2.41154e-05	0.00392977	0.57561	-0.39191	-1.79853	132	cg25221774, cg21115342, cg06143886, cg09455442, cg08985968, cg05563033, cg03555763, cg24978725, cg04766314, cg26033610, cg01542226, cg07593326, cg20188245, cg09486474, cg09059787, cg06408761, cg23271530, cg11058807, cg10894626, cg15176020, cg04494562, cg02308767, cg01472047, cg22432024, cg10161043, cg13731800, cg01488659, cg06398335, cg24057255, cg20612154, cg08879414, cg10230711, cg11890169, cg1…
107	PDXK	genes	PDXK	C21orf124, C21orf97, HEL-S-1a, HMSN6C, PKH, PNK, PRED79	ENSG00000160209	8566	pyridoxal kinase	The protein encoded by this gene phosphorylates vitamin B6, a step required for the conversion of vitamin B6 to pyridoxal-5-phosphate, an important cofactor in intermediary metabolism. The encoded protein is cytoplasmic and probably acts as a homodimer. Alternatively spliced transcript variants have been described, but their biological validity has not been determined. [provided by RefSeq, Jul 20…	0.00101217	0.0442797	0.45506	-0.467138	-1.78615	47	cg23247068, cg24948913, cg02873954, cg20718640, cg16266918, cg24875593, cg08692423, cg19681836, cg11473238, cg06741996, cg01224366, cg05017003, cg21981207, cg17696237, cg16332283, cg19815989
108	EMX2OS	genes	EMX2OS	EMX2-AS1, NCRNA00045	ENSG00000229847	196047	EMX2 opposite strand/antisense RNA		0.00046605	0.027698	0.498493	-0.429182	-1.78612	73	cg00603371, cg04256864, cg04556008, cg03522063, cg19358493, cg26288991, cg08406102, cg25316429, cg26693467, cg04421971, cg07833262, cg11854504, cg18561589, cg23308047, cg06141846, cg20792376, cg09122370, cg02230593, cg08300555, cg25334257, cg12994147, cg16234557, cg04656534, cg10235957, cg26495303
109	PAX5	genes	PAX5	ALL3, BSAP, PAX-5	ENSG00000196092	5079	paired box 5	This gene encodes a member of the paired box (PAX) family of transcription factors. The central feature of this gene family is a novel, highly conserved DNA-binding motif, known as the paired box. Paired box transcription factors are important regulators in early development, and alterations in the expression of their genes are thought to contribute to neoplastic transformation. This gene encodes…	0.000434231	0.0268132	0.498493	-0.409637	-1.78548	97	cg07716113, cg07793395, cg06671087, cg11998388, cg13774019, cg13701768, cg03081635, cg07413147, cg18464558, cg03364442, cg13482308, cg03273872, cg10769767, cg02126968, cg14344261, cg02906335, cg08748127, cg13675835, cg10193836, cg13959831, cg20700647, cg14519598, cg06272555, cg07105962, cg05697028, cg00890208, cg00715929, cg07764022, cg05516817, cg14535614, cg14585700, cg08526796, cg14094646, cg1…
110	CHSY1	genes	CHSY1	CHSY, CSS1, ChSy-1, TPBS	ENSG00000131873	22856	chondroitin sulfate synthase 1	This gene encodes a member of the chondroitin N-acetylgalactosaminyltransferase family. These enzymes possess dual glucuronyltransferase and galactosaminyltransferase activity and play critical roles in the biosynthesis of chondroitin sulfate, a glycosaminoglycan involved in many biological processes including cell proliferation and morphogenesis. Decreased expression of this gene may play a role…	0.00109103	0.046186	0.45506	-0.458449	-1.78318	51	cg12520319, cg20354319, cg17050389, cg06179788, cg19069884, cg17794524, cg15174565, cg04861869, cg13671022, cg21713780, cg24312730, cg12361046, cg11509702, cg19589317, cg17710986, cg07891271, cg19987111, cg26459161, cg14232082, cg02725065, cg13902101
111	MAML2	genes	CRTC1	MAML2, MECT1, Mam-2, TORC-1, TORC1, WAMTP1	ENSG00000105662	23373	CREB regulated transcription coactivator 1	Enables cAMP response element binding protein binding activity. Involved in positive regulation of transcription by RNA polymerase II. Located in cytosol; nuclear body; and plasma membrane. [provided by Alliance of Genome Resources, Apr 2022]	0.000127815	0.012497	0.518848	-0.399812	-1.78131	107	cg10746447, cg11588317, cg22978477, cg04677410, cg03705784, cg15236696, cg22390023, cg24587208, cg06345712, cg11200551, cg15521790, cg23866687, cg23581811, cg15997497, cg16530787, cg06371967, cg24088496, cg14100412, cg22631071, cg26825170, cg08510849, cg21464258, cg16753007, cg03406626, cg21080224, cg14167109, cg08071141, cg12370174, cg08426823, cg09129536, cg03362340, cg26243662, cg10778113, cg2…
112	IFFO2	genes	IFFO2		ENSG00000169991	126917	intermediate filament family orphan 2	Predicted to be located in intermediate filament. [provided by Alliance of Genome Resources, Apr 2022]	0.00121292	0.0499508	0.45506	-0.464381	-1.77561	47	cg10679106, cg10203842, cg04276058, cg22871801, cg23463897, cg26924440, cg05945559, cg27370890, cg05338955, cg22867719, cg14722315, cg09012001, cg10231067, cg12433790, cg01019973, cg14434099, cg26189892, cg19839415, cg18177731, cg10093938
113	CAPZB	genes	CAPZB	CAPB, CAPPB, CAPZ	ENSG00000077549	832	capping actin protein of muscle Z-line subunit beta	This gene encodes the beta subunit of the barbed-end actin binding protein, which belongs to the F-actin capping protein family. The capping protein is a heterodimeric actin capping protein that blocks actin filament assembly and disassembly at the fast growing (barbed) filament ends and functions in regulating actin filament dynamics as well as in stabilizing actin filament lengths in muscle and…	0.000330536	0.0229783	0.498493	-0.398851	-1.75685	101	cg15136975, cg08558153, cg24593138, cg08828431, cg10676837, cg17429182, cg11888066, cg14109914, cg07958818, cg23111655, cg25326069, cg12424867, cg11362044, cg03076210, cg15826519, cg15435969, cg06873754, cg15125012, cg15781526, cg24433606, cg02924382, cg22512634, cg06360604, cg27647503, cg06048522, cg15423954, cg16694480, cg24439190, cg24073588, cg03654273, cg05820435, cg07573717, cg00968167, cg1…
114	PCDHA8	genes	PCDHA8	PCDH-ALPHA8	ENSG00000204962	56140	protocadherin alpha 8	This gene is a member of the protocadherin alpha gene cluster, one of three related gene clusters tandemly linked on chromosome five that demonstrate an unusual genomic organization similar to that of B-cell and T-cell receptor gene clusters. The alpha gene cluster is composed of 15 cadherin superfamily genes related to the mouse CNR genes and consists of 13 highly similar and 2 more distantly re…	0.00014434	0.0135087	0.518848	-0.369369	-1.73887	147	cg14514813, cg16400492, cg26318513, cg10418237, cg27474707, cg01416563, cg13762451, cg25670229, cg07401394, cg17741839, cg00696836, cg24648119, cg09936552, cg09936799, cg06065102, cg23985374, cg23953697, cg23830023, cg18029321, cg11784196, cg24076884, cg13592931, cg12832313, cg00682007, cg11954680, cg15961744, cg01470457, cg14595922, cg22869668, cg22886139, cg11806680, cg07524413, cg02851397, cg1…
115	DAB2IP	genes	DAB2IP	AF9Q34, AIP-1, AIP1, DIP1/2	ENSG00000136848	153090	DAB2 interacting protein	DAB2IP is a Ras (MIM 190020) GTPase-activating protein (GAP) that acts as a tumor suppressor. The DAB2IP gene is inactivated by methylation in prostate and breast cancers (Yano et al., 2005 [PubMed 15386433]).[supplied by OMIM, May 2010]	0.000222938	0.0178764	0.518848	-0.378008	-1.73549	125	cg10394788, cg08128768, cg24794433, cg19229737, cg13060154, cg21182461, cg14594111, cg08086728, cg08743508, cg15686608, cg14611152, cg20732166, cg19561021, cg13135056, cg24427716, cg26217044, cg13614631, cg13397282, cg06372633, cg27159678, cg14582957, cg16654657, cg13696706, cg03897631, cg20779070, cg22482158, cg00836944, cg01189813, cg02786793, cg19156729, cg18645295, cg08856326, cg01195332, cg1…
116	ETS1	genes	ETS1	ETS-1, EWSR2, c-ets-1, p54	ENSG00000134954	2113	ETS proto-oncogene 1, transcription factor	This gene encodes a member of the ETS family of transcription factors, which are defined by the presence of a conserved ETS DNA-binding domain that recognizes the core consensus DNA sequence GGAA/T in target genes. These proteins function either as transcriptional activators or repressors of numerous genes, and are involved in stem cell development, cell senescence and death, and tumorigenesis. A…	0.000960388	0.0433714	0.477271	-0.411928	-1.73049	75	cg13579441, cg01900413, cg18044623, cg17284182, cg17179455, cg04583498, cg12147674, cg11134155, cg24065451, ch.11.2683828R, cg03963011, cg09068407, cg18922609, cg00698595, cg03610000, cg23531640, cg04372796, cg11760500, cg04165073, cg12922781, cg08901046, cg27342759, cg22966160, cg15175838, cg17746288, cg03447846, cg00649330, cg03702171, cg21695395, cg11155434, cg18694033, cg12485620, cg24662823,…
117	FMN1	genes	FMN1	FMN, LD	ENSG00000248905	342184	formin 1	This gene belongs to the formin homology family and encodes a protein that has a role in the formation of adherens junction and the polymerization of linear actin cables. The homologous gene in mouse is associated with limb deformity. Alternatively spliced transcript variants have been found for this gene. [provided by RefSeq, Sep 2015]	0.000562783	0.0312417	0.477271	-0.388061	-1.70932	101	cg24874277, cg13121144, cg01771462, cg00009585, cg07402678, cg20827077, cg18849004, cg08791851, cg11125795, cg12119431, cg17619655, cg24460048, cg24294081, cg00655089, cg14111612, cg16173140, cg17570756, cg24781973, cg13619277, cg02732802, cg27224881, cg16283287, cg05264143, cg26779147, cg22850864, cg17802486, cg25212393, cg22681901, cg09667289, cg20196924, cg18157976
118	MECOM	genes	MECOM	AML1-EVI-1, EVI1, KMT8E, MDS1, MDS1-EVI1, PRDM3, RUSAT2	ENSG00000085276	2122	MDS1 and EVI1 complex locus	The protein encoded by this gene is a transcriptional regulator and oncoprotein that may be involved in hematopoiesis, apoptosis, development, and cell differentiation and proliferation. The encoded protein can interact with CTBP1, SMAD3, CREBBP, KAT2B, MAPK8, and MAPK9. This gene can undergo translocation with the AML1 gene, resulting in overexpression of this gene and the onset of leukemia. Sev…	0.000115285	0.0118853	0.538434	-0.36238	-1.70394	146	cg00486998, cg25208291, cg03679456, cg08511485, cg00024967, cg25010400, cg22833722, cg10358466, cg20929799, cg07337531, cg14769059, cg23670540, cg16162350, cg24848349, cg14370485, cg06201393, cg01384290, cg14842121, cg25702780, cg09287405, cg13021015, cg07751698, cg24598860, cg10351165, cg14228238, cg27502580, cg08606993, cg13117777, cg20201475, cg11643041, cg26058714, cg00962903, cg20528780, cg1…
119	NRXN2	genes	NRXN2		ENSG00000110076	9379	neurexin 2	This gene encodes a member of the neurexin gene family. The products of these genes function as cell adhesion molecules and receptors in the vertebrate nervous system. These genes utilize two promoters. The majority of transcripts are produced from the upstream promoter and encode alpha-neurexin isoforms while a smaller number of transcripts are produced from the downstream promoter and encode be…	0.000710395	0.036178	0.477271	-0.390133	-1.70161	94	cg24524285, cg23907108, cg14209264, cg23389215, cg07868624, cg25104637, cg23229916, cg09129050, cg17491228, cg26388730, cg04169709, cg15939287, cg10940462, cg19131476, cg24007388, cg23801256, cg13015284, cg21533897, cg03263716, cg23433621, cg01579950, cg17221226, cg08206665, cg24407327, cg12129012, cg24331824, cg01475205, cg23201340, cg10885956, cg09948336
120	ABLIM1	genes	ABLIM1	ABLIM, LIMAB1, LIMATIN, abLIM-1	ENSG00000099204	3983	actin binding LIM protein 1	This gene encodes a LIM zinc-binding domain-containing protein that binds to actin filaments and mediates interactions between actin and cytoplasmic targets. Alternatively spliced transcript variants encoding different isoforms have been identified. [provided by RefSeq, Jun 2017]	0.000808203	0.0384642	0.477271	-0.383248	-1.68812	101	cg06769992, cg11936643, cg01315572, cg07067827, cg13782937, cg01212848, cg15663800, cg08458353, cg02484676, cg12736146, cg20335152, cg23786209, cg16726772, cg20967681, cg22057495, cg03223072, cg27290215, cg17056676, cg22190381, cg01247575, cg03419475, cg06539091, cg03343866, cg08587685, cg05234276, cg16971071, cg26144451, cg19996254, cg07978738, cg10832998, cg22282221, cg02970258, cg07162573, cg0…
121	FAM19A5	genes	TAFA5	FAM19A5, QLLK5208, TAFA-5, UNQ5208	ENSG00000219438	25817	TAFA chemokine like family member 5	This gene is a member of the TAFA family which is composed of five highly homologous genes that encode small secreted proteins. These proteins contain conserved cysteine residues at fixed positions, and are distantly related to MIP-1alpha, a member of the CC-chemokine family. The TAFA proteins are predominantly expressed in specific regions of the brain, and are postulated to function as brain-sp…	0.000177034	0.0156692	0.518848	-0.347166	-1.6828	176	cg00743803, cg27652464, cg25338000, cg23700928, cg01474312, cg05492453, cg18853909, cg00147509, cg15770098, cg04308510, cg12465683, cg02702060, cg13520744, cg02895639, cg10027732, cg02959149, cg25307549, cg18013185, cg14114758, cg12454595, cg16156962, cg03304469, cg08559913, cg05072413, cg04114095, cg09853414, cg04382374, cg19734830, cg04012844, cg13872278, cg06242549, cg15187790, cg00444884, cg2…
122	SMAD3	genes	SMAD3	HSPC193, HsT17436, JV15-2, LDS1C, LDS3, MADH3, hMAD-3, hSMAD3, mad3	ENSG00000166949	4088	SMAD family member 3	The SMAD family of proteins are a group of intracellular signal transducer proteins similar to the gene products of the Drosophila gene 'mothers against decapentaplegic' (Mad) and the C. elegans gene Sma. The SMAD3 protein functions in the transforming growth factor-beta signaling pathway, and transmits signals from the cell surface to the nucleus, regulating gene activity and cell proliferation.…	0.00119838	0.0496215	0.45506	-0.383128	-1.68139	98	cg05438378, cg16430601, cg20563447, cg01850331, cg19679123, cg17184477, cg23089225, cg19880823, cg18603446, cg25281496, cg25793587, cg17092065, cg26876701, cg25594736, cg24898675, cg18500141, cg10406499, cg16017945, cg07890839, cg21106065, cg10271529, cg15490565, cg27595988, cg27251219, cg06846320, cg04171324, cg27130493, cg24839871, cg06441252, cg15723784, cg13042808, cg06432320, cg17303068, cg2…
123	COL4A1	genes	COL4A1	BSVD, BSVD1, COL4A1s, PADMAL, RATOR	ENSG00000187498	1282	collagen type IV alpha 1 chain	This gene encodes a type IV collagen alpha protein. Type IV collagen proteins are integral components of basement membranes. This gene shares a bidirectional promoter with a paralogous gene on the opposite strand. The protein consists of an amino-terminal 7S domain, a triple-helix forming collagenous domain, and a carboxy-terminal non-collagenous domain. It functions as part of a heterotrimer and…	0.00116062	0.048455	0.45506	-0.380449	-1.65937	94	cg22784060, cg24636057, cg01526547, cg19794013, cg21093704, cg17398815, cg11683648, cg04887675, cg19234894, cg21340207, cg08151651, cg15262516, cg06178492, cg02658690, cg15416440, cg05639392, cg11128391, cg24438749, cg05971496, cg26875813, cg16436782, cg10908116, cg26090406, cg02673355, cg20917241, cg19005390, cg00050792, cg20818806, cg14022656, cg15379757, cg17514249, cg08036955, cg15837623, cg1…
124	PCDHA5	genes	PCDHA5	CNR6, CNRN6, CNRS6, CRNR6, PCDH-ALPHA5	ENSG00000204965	56143	protocadherin alpha 5	This gene is a member of the protocadherin alpha gene cluster, one of three related gene clusters tandemly linked on chromosome five that demonstrate an unusual genomic organization similar to that of B-cell and T-cell receptor gene clusters. The alpha gene cluster is composed of 15 cadherin superfamily genes related to the mouse CNR genes and consists of 13 highly similar and 2 more distantly re…	0.000210717	0.0171689	0.518848	-0.335503	-1.65049	199	cg14514813, cg16400492, cg08362206, cg26318513, cg10418237, cg27474707, cg01416563, cg13762451, cg25670229, cg07401394, cg17741839, cg00696836, cg24648119, cg09936552, cg09936799, cg06065102, cg23985374, cg23953697, cg23830023, cg18029321, cg16987900, cg11784196, cg24076884, cg03240800, cg13592931, cg12832313, cg00682007, cg11954680, cg15961744, cg23215964, cg12962191, cg07858872, cg01470457, cg1…
125	PCDHA9	genes	PCDHA9	PCDH-ALPHA9	ENSG00000204961	9752	protocadherin alpha 9	This gene is a member of the protocadherin alpha gene cluster, one of three related gene clusters tandemly linked on chromosome five that demonstrate an unusual genomic organization similar to that of B-cell and T-cell receptor gene clusters. The alpha gene cluster is composed of 15 cadherin superfamily genes related to the mouse CNR genes and consists of 13 highly similar and 2 more distantly re…	0.00100685	0.0442585	0.45506	-0.352582	-1.6388	136	cg14514813, cg16400492, cg26318513, cg10418237, cg27474707, cg01416563, cg13762451, cg25670229, cg07401394, cg17741839, cg00696836, cg24648119, cg09936552, cg09936799, cg06065102, cg23985374, cg23953697, cg23830023, cg11784196, cg24076884, cg13592931, cg12832313, cg00682007, cg11954680, cg01470457, cg22869668, cg22886139, cg02851397, cg17524021, cg02357321, cg11318433, cg07258122, cg06012263, cg2…
126	AUTS2	genes	AUTS2	FBRSL2, MRD26	ENSG00000158321	26053	activator of transcription and developmental regulator AUTS2	This gene has been implicated in neurodevelopment and as a candidate gene for numerous neurological disorders, including autism spectrum disorders, intellectual disability, and developmental delay. Mutations in this gene have also been associated with non-neurological disorders, such as acute lymphoblastic leukemia, aging of the skin, early-onset androgenetic alopecia, and certain cancers. Altern…	0.000193835	0.0162296	0.518848	-0.324529	-1.61739	223	cg21026624, cg07879825, cg07787527, cg12718803, cg05414246, cg03338740, cg16350115, cg00509607, cg10512434, cg25410220, cg08709827, cg26954327, cg00980636, cg07503446, cg11369748, cg10222552, cg19672993, cg18673462, cg07371273, cg14829677, cg07583744, cg21557473, cg19466875, cg07427336, cg25669128, cg22895580, cg13447033, cg20295702, cg02410583, cg19793499, cg17184370, cg10527525, cg23026543, cg0…
127	PCDHA6	genes	PCDHA6	CNR2, CNRN2, CNRS2, CRNR2, PCDH-ALPHA6	ENSG00000081842	56142	protocadherin alpha 6	This gene is a member of the protocadherin alpha gene cluster, one of three related gene clusters tandemly linked on chromosome five that demonstrate an unusual genomic organization similar to that of B-cell and T-cell receptor gene clusters. The alpha gene cluster is composed of 15 cadherin superfamily genes related to the mouse CNR genes and consists of 13 highly similar and 2 more distantly re…	0.000674206	0.0348923	0.477271	-0.32718	-1.5917	183	cg14514813, cg16400492, cg08362206, cg26318513, cg10418237, cg27474707, cg01416563, cg13762451, cg25670229, cg07401394, cg17741839, cg00696836, cg24648119, cg09936552, cg09936799, cg06065102, cg23985374, cg23953697, cg23830023, cg18029321, cg11784196, cg24076884, cg03240800, cg13592931, cg12832313, cg00682007, cg11954680, cg15961744, cg12962191, cg07858872, cg01470457, cg14595922, cg22869668, cg2…
128	PCDHA4	genes	PCDHA4	CNR1, CNRN1, CRNR1, PCDH-ALPHA4	ENSG00000204967	56144	protocadherin alpha 4	This gene is a member of the protocadherin alpha gene cluster, one of three related gene clusters tandemly linked on chromosome five that demonstrate an unusual genomic organization similar to that of B-cell and T-cell receptor gene clusters. The alpha gene cluster is composed of 15 cadherin superfamily genes related to the mouse CNR genes and consists of 13 highly similar and 2 more distantly re…	0.000861892	0.0400674	0.477271	-0.316088	-1.56744	210	cg14514813, cg16400492, cg08362206, cg26318513, cg10418237, cg27474707, cg01416563, cg13762451, cg25670229, cg07401394, cg17741839, cg00696836, cg24648119, cg09936552, cg09936799, cg12317217, cg06065102, cg23985374, cg23953697, cg23830023, cg18029321, cg16987900, cg11784196, cg24076884, cg03240800, cg13592931, cg12832313, cg00682007, cg11954680, cg15961744, cg23215964, cg12962191, cg07858872, cg0…
129	NAV2	genes	NAV2	HELAD1, POMFIL2, RAINB1, STEERIN2, UNC53H2	ENSG00000166833	89797	neuron navigator 2	This gene encodes a member of the neuron navigator gene family, which may play a role in cellular growth and migration. Multiple transcript variants encoding different isoforms have been found for this gene. [provided by RefSeq, Oct 2011]	0.000436741	0.0268132	0.498493	-0.306513	-1.54513	245	cg24467428, cg24203542, cg06980150, cg06631462, cg07189401, cg18416936, cg24565274, cg15659420, cg12360751, cg08920204, cg09723979, cg10526504, cg06966678, cg26583664, cg20129082, cg04491050, cg05812089, cg27222482, cg07613333, cg25390510, cg01157143, cg00491064, cg01922697, cg13922121, cg23944586, cg11614091, cg22686112, cg10361765, cg16878549, cg26336453, cg18052274, cg17639975, cg09469842, cg0…
130	ADARB2	genes	ADARB2	ADAR3, RED2	ENSG00000185736	105	adenosine deaminase RNA specific B2 (inactive)	This gene encodes a member of the double-stranded RNA adenosine deaminase family of RNA-editing enzymes and may play a regulatory role in RNA editing. [provided by RefSeq, Jul 2008]	0.000637215	0.0341236	0.477271	-0.268646	-1.44917	451	cg26540630, cg08971562, cg16253451, cg10591346, cg11508783, cg26240411, cg20395881, cg25065716, cg02445968, cg06422309, cg14667192, cg13240289, cg03944474, cg21999758, cg10677688, cg19920905, cg00972313, cg05625299, cg03480068, cg03649491, cg07815694, cg15281535, cg03754605, cg05570367, cg14429345, cg00906657, cg07488920, cg18686833, cg00525288, cg09702771, cg14171448, cg02433304, cg19738950, cg1…
131	MAD1L1	genes	MAD1L1	MAD1, MVA7, PIG9, TP53I9, TXBP181	ENSG00000002822	8379	mitotic arrest deficient 1 like 1	MAD1L1 is a component of the mitotic spindle-assembly checkpoint that prevents the onset of anaphase until all chromosome are properly aligned at the metaphase plate. MAD1L1 functions as a homodimer and interacts with MAD2L1. MAD1L1 may play a role in cell cycle control and tumor suppression. Alternative splicing results in multiple transcript variants. [provided by RefSeq, Jan 2015]	0.00099336	0.0441477	0.45506	0.221367	1.30818	779	cg22500280, cg17179570, cg16520886, cg08901151, cg21751147, cg03343672, cg24124330, cg18243598, cg04653264, cg05465745, cg24577389, cg06838767, cg24383018, cg02702086, cg25506325, cg24136780, cg13464157, cg22396663, cg00057627, cg18752987, cg01648996, cg18207308, cg07284879, cg17693534, cg06651089, cg11659384, cg24528693, cg08072217, cg04486919, cg10021791, cg23256140, cg04905981, cg16338100, cg1…
132	TRAPPC9	genes	TRAPPC9	IBP, IKBKBBP, MRT13, NIBP, T1, TRS120	ENSG00000167632	83696	trafficking protein particle complex subunit 9	This gene encodes a protein that likely plays a role in NF-kappa-B signaling. Mutations in this gene have been associated with autosomal-recessive cognitive disability. Alternatively spliced transcript variants have been described.[provided by RefSeq, Feb 2010]	0.000827641	0.0390745	0.477271	0.25835	1.43954	399	cg19435547, cg05948645, cg12985065, cg24337701, cg08220122, cg15997020, cg25776833, cg19068994, cg24917174, cg09324628, cg25622493, cg10629806, cg16497732, cg17512678, cg23151453, cg15302800, cg10318197, cg03723393, cg07047620, cg11244960, cg04680162, cg06224832, cg04843207, cg07217710, cg08118957, cg01895805, cg19475961, cg06070659, cg12091982, cg13494691, cg06924606, cg06327635, cg09149160, cg2…
133	NCOR2	genes	NCOR2	CTG26, N-CoR2, SMAP270, SMRT, SMRTE, SMRTE-tau, TNRC14, TRAC, TRAC-1, TRAC1	ENSG00000196498	9612	nuclear receptor corepressor 2	This gene encodes a nuclear receptor co-repressor that mediates transcriptional silencing of certain target genes. The encoded protein is a member of a family of thyroid hormone- and retinoic acid receptor-associated co-repressors. This protein acts as part of a multisubunit complex which includes histone deacetylases to modify chromatin structure that prevents basal transcriptional activity of t…	0.000477346	0.0278237	0.498493	0.298893	1.54951	221	cg09267427, cg22977745, cg11913753, cg27505193, cg08149581, cg11210443, cg13908299, cg05370881, cg00827173, cg24826413, cg01797036, cg04257064, cg19561104, cg25754673, cg16487573, cg04950423, cg10082088, cg27469283, cg06470568, cg26459114, cg09211850, cg22377629, cg09094631, cg26905523, cg07800907, cg11114580, cg17014920, cg02053964, cg23180506, cg21854184, cg01812927, cg11050793, cg23880533, cg1…
134	ANK3	genes	ANK3	ANKYRIN-G, MRT37	ENSG00000151150	288	ankyrin 3	Ankyrins are a family of proteins that are believed to link the integral membrane proteins to the underlying spectrin-actin cytoskeleton and play key roles in activities such as cell motility, activation, proliferation, contact, and the maintenance of specialized membrane domains. Multiple isoforms of ankyrin with different affinities for various target proteins are expressed in a tissue-specific…	0.000519994	0.029515	0.477271	0.330649	1.58939	134	cg18732042, cg03794630, cg11116202, cg14141619, cg23703633, cg25212578, cg22601415, cg26905572, cg10748874, cg04352958, cg17012439, cg26504362, cg07064056, cg26110900, cg15647266, cg05746092, cg16551122, cg20835656, cg04935465, cg11319586, cg07496388, cg08854451, cg13177972, cg06910198, cg23909237, cg02998857, cg12601476, cg00006301, cg26372927, cg24332570, cg00026412, cg12318342, cg20355860, cg1…
135	FBRSL1	genes	FBRSL1		ENSG00000112787	57666	fibrosin like 1	Enables RNA binding activity. [provided by Alliance of Genome Resources, Apr 2022]	0.00108163	0.0460296	0.45506	0.335821	1.6167	135	cg20137441, cg02656049, cg17582850, cg11881574, cg18607533, cg16435185, cg05027035, cg13742740, cg03661901, cg16138752, cg13685680, cg20531039, cg01049482, cg14078579, cg25341089, cg16224727, cg06553975, cg19510206, cg06004166, cg23104930, cg23278235, cg15318546, cg25028527, cg19637821, cg06345693, cg21678396, cg14240634, cg02622520, cg09676630, cg09525973, cg06709201, cg16719582, cg04134779, cg0…
136	BAT2	genes	PRRC2A	BAT2, D6S51, D6S51E, G2	ENSG00000204469	7916	proline rich coiled-coil 2A	A cluster of genes, BAT1-BAT5, has been localized in the vicinity of the genes for TNF alpha and TNF beta. These genes are all within the human major histocompatibility complex class III region. This gene has microsatellite repeats which are associated with the age-at-onset of insulin-dependent diabetes mellitus (IDDM) and possibly thought to be involved with the inflammatory process of pancreati…	0.00103809	0.0450783	0.45506	0.354106	1.64002	109	cg10667484, cg11292878, cg22538505, cg13514037, cg25661358, cg05292460, cg17009731, cg25343331, cg16793622, cg15600966, cg20826416, cg25157615, cg01282751, cg25626453, cg20584712, cg04173139, cg13260377, cg25515481, cg15449023, cg27099493, cg15225418, cg19673418, cg27244082, cg02444305, cg03134653, cg05233877, cg08500171, cg13704497, cg04729768, cg12732864, cg26805346, cg06833981, cg10002888, cg0…
137	LMF1	genes	LMF1	C16orf26, HMFN1876, JFP11, TMEM112, TMEM112A	ENSG00000103227	64788	lipase maturation factor 1	Involved in triglyceride metabolic process. Predicted to be integral component of membrane. Predicted to be active in endoplasmic reticulum membrane. Implicated in familial lipase maturation factor 1 deficiency. [provided by Alliance of Genome Resources, Apr 2022]	7.83108e-05	0.00879111	0.538434	0.313573	1.64127	241	cg27622515, cg07519426, cg05866545, cg14521724, cg07602776, cg15174052, cg02285907, cg13540191, cg04774506, cg02111855, cg01207650, cg06507124, cg08227260, cg03046466, cg16381253, cg26297565, cg01220134, cg00092427, cg08074182, cg03671266, cg00845304, cg06430465, cg03552086, cg09323092, cg08156927, cg09878267, cg03178232, cg02941923, cg27578227, cg04242644, cg03796797, cg01918114, cg02852419, cg1…
138	LDLRAD4	genes	LDLRAD4	C18orf1	ENSG00000168675	753	low density lipoprotein receptor class A domain containing 4	Enables R-SMAD binding activity. Involved in negative regulation of cell migration; negative regulation of epithelial to mesenchymal transition; and negative regulation of transmembrane receptor protein serine/threonine kinase signaling pathway. Located in early endosome membrane. [provided by Alliance of Genome Resources, Apr 2022]	0.00105865	0.0455201	0.45506	0.371212	1.65488	90	cg09602451, cg16602871, cg10248218, cg06810117, cg21574691, cg00818035, cg27538957, cg15627993, cg22866480, cg13652766, cg02292342, cg15748055, cg11086843, cg16956773, cg06378441, cg23837868, cg22109433, cg18563970, cg18590106, cg19954357, cg25211941, cg22258768, cg03205750, cg09466913, cg19122723, cg16619849, cg21295729, cg08748036, cg03988131, cg08458218, cg03655775, cg21068078, cg17537241, cg1…
139	PRDM15	genes	PRDM15	C21orf83, PFM15, ZNF298	ENSG00000141956	63977	PR/SET domain 15	Predicted to enable DNA-binding transcription activator activity, RNA polymerase II-specific; RNA polymerase II cis-regulatory region sequence-specific DNA binding activity; and promoter-specific chromatin binding activity. Predicted to be involved in positive regulation of transcription by RNA polymerase II; regulation of signal transduction; and regulation of stem cell division. Located in nucl…	0.000809638	0.0384642	0.477271	0.380255	1.66673	86	cg13019317, cg05692643, cg22416769, cg09420691, cg25645448, cg09364747, cg25259296, cg04978945, cg05042372, cg00204649, cg13595914, cg14674253, cg05157600, cg20558328, cg13286853, cg01516381, cg22245825, cg26405583, cg05244615, cg04894259, cg25045175, cg11537784, cg09852060, cg24448167, cg08381918, cg22908413, cg16965936, cg12067458, cg15921089, cg21063361, cg04801133, cg13666417, cg00342071, cg0…
140	NFIX	genes	NFIX	CTF, MALNS, MRSHSS, NF-I/X, NF1-X, NF1A, SOTOS2	ENSG00000008441	4784	nuclear factor I X	The protein encoded by this gene is a transcription factor that binds the palindromic sequence 5'-TTGGCNNNNNGCCAA-3 in viral and cellular promoters. The encoded protein can also stimulate adenovirus replication in vitro. Three transcript variants encoding different isoforms have been found for this gene. [provided by RefSeq, Aug 2012]	0.00113302	0.0474334	0.45506	0.378816	1.68065	89	cg06197482, cg26581012, cg13338734, cg09741930, cg23862562, cg27304533, cg17976191, cg17478763, cg04189679, cg04965297, cg02000253, cg25394801, cg17928147, cg25406206, cg12891836, cg03330161, cg24158442, cg22824635, cg04646674, cg20665774, cg08616111, cg20454073, cg07111635, cg25556035, cg05429921, cg16673929, cg10157208, cg01001422, cg17368800, cg06458248, cg03675258, cg06744585, cg26767614, cg0…
141	CORO2B	genes	CORO2B	CLIPINC	ENSG00000103647	10391	coronin 2B	Enables talin binding activity and vinculin binding activity. Acts upstream of or within several processes, including negative regulation of cell-substrate adhesion; regulation of actin cytoskeleton organization; and regulation of establishment of protein localization. Located in focal adhesion. [provided by Alliance of Genome Resources, Apr 2022]	0.000805274	0.0384642	0.477271	0.385356	1.68482	82	cg08154627, cg01214815, cg04781080, cg02410241, cg21898299, cg01007406, cg27143891, cg20991140, cg25307415, cg07787777, cg08594043, cg26898384, cg00597918, cg03714754, cg17457514, cg24663375, cg04996921, cg08290628, cg27520108, cg15814879, cg16394191, cg12855915, cg16351548, cg07742823, cg07028419, cg14675410, cg20015855, cg02562579, cg16294787, cg19927100, cg15813838, cg01034993, cg21767554, cg1…
142	GNAO1	genes	GNAO1	DEE17, EIEE17, G-ALPHA-o, GNAO, HG1G, HLA-DQB1, NEDIM	ENSG00000087258	2775	G protein subunit alpha o1	The protein encoded by this gene represents the alpha subunit of the Go heterotrimeric G-protein signal-transducing complex. Defects in this gene are a cause of early-onset epileptic encephalopathy. Two transcript variants encoding different isoforms have been found for this gene. [provided by RefSeq, Aug 2015]	0.000982715	0.0439323	0.45506	0.386541	1.70086	87	cg02346118, cg00348762, cg10304328, cg24688401, cg06286086, cg09403559, cg02300250, cg23995409, cg08535918, cg00417823, cg06490200, cg07636145, cg07468305, cg07823688, cg07829842, cg00887555, cg25983056, cg25752677, cg15935541, cg01753131, cg26912314, cg02667667, cg07008943, cg10139742, cg04037585, cg09659734, cg10482356, cg04930816, cg22508140, cg08698835, cg06300424, cg21121742, cg13660423, cg1…
143	DOCK10	genes	DOCK10	DRIP2, Nbla10300, ZIZ3	ENSG00000135905	55619	dedicator of cytokinesis 10	This gene encodes a member of the dedicator of cytokinesis protein family. Members of this family are guanosine nucleotide exchange factors for Rho GTPases and defined by the presence of conserved DOCK-homology regions. The encoded protein belongs to the D (or Zizimin) subfamily of DOCK proteins, which also contain an N-terminal pleckstrin homology domain. Alternatively spliced transcript variant…	0.000855919	0.0399122	0.477271	0.384488	1.72175	93	cg01336796, cg01589079, cg12267125, cg08918640, cg22640209, cg10734102, cg16847969, cg04168675, cg04566744, cg17075808, cg25403856, cg05850732, cg14906444, cg05629278, cg08968362, cg02105975, cg20922407, cg15773893, cg11222700, cg02095557, cg14317052, cg12148955, cg03340451, cg08388413, cg14543439, cg07368827, cg17614903, cg15930703, cg12749653, cg14509966, cg13652377, cg12331557, cg14928673, cg0…
144	SPATA13	genes	SPATA13	ARHGEF29, ASEF2	ENSG00000182957	221178	spermatogenesis associated 13	Enables guanyl-nucleotide exchange factor activity and identical protein binding activity. Involved in cell migration; plasma membrane bounded cell projection assembly; and regulation of cell migration. Located in several cellular components, including filopodium; lamellipodium; and ruffle membrane. [provided by Alliance of Genome Resources, Apr 2022]	0.000473035	0.0278237	0.498493	0.391384	1.7286	88	cg04486383, cg01962143, cg04333123, cg07326125, cg16774946, cg00603871, cg14171052, cg06242807, cg04299213, cg10194294, cg02693498, cg12522554, cg20914994, cg07661702, cg09088496, cg06179800, cg17302665, cg13551453, cg05268155, cg04462561, cg16671308, cg12143648, cg02957827, cg16240703, cg07668613, cg24492915, cg27026786, cg21884180, cg04579966, cg02659854, cg23792848, cg18656962, cg27489865, cg1…
145	PTK2	genes	PTK2	FADK, FADK 1, FAK, FAK1, FRNK, PPP1R71, p125FAK, pp125FAK	ENSG00000169398	5747	protein tyrosine kinase 2	This gene encodes a cytoplasmic protein tyrosine kinase which is found concentrated in the focal adhesions that form between cells growing in the presence of extracellular matrix constituents. The encoded protein is a member of the FAK subfamily of protein tyrosine kinases but lacks significant sequence similarity to kinases from other subfamilies. Activation of this gene may be an important earl…	0.000191113	0.0162296	0.518848	0.374237	1.73847	113	cg08671244, cg20637223, cg04615259, cg03939006, cg23466166, cg20517846, cg09224295, cg10156681, cg03964414, cg23046638, cg15103670, cg23913941, cg16080794, cg06944982, cg18621661, cg12107185, cg22906878, cg07341489, cg00013949, cg17481940, cg22777490, cg24411870, cg09923345, cg02153245, cg16856460, cg22151411, cg05984453, cg15418902, cg02140876, cg17766351, cg07795517, cg25448480, cg15095751, cg2…
146	SCHIP1	genes	SCHIP1	SCHIP-1	ENSG00000151967	29970	schwannomin interacting protein 1	Enables identical protein binding activity. Predicted to be involved in positive regulation of hippo signaling. Predicted to act upstream of or within several processes, including animal organ development; face morphogenesis; and fibroblast migration. Located in several cellular components, including cell junction; cytosol; and nuclear body. [provided by Alliance of Genome Resources, Apr 2022]	0.000279291	0.0206471	0.498493	0.376533	1.74424	105	cg15094617, cg00648447, cg16349536, cg03577505, cg14763992, cg18751231, cg27381670, cg09811510, cg09863718, cg07008733, cg20712415, cg24401490, cg15940703, cg00400226, cg02910101, cg25492241, cg20257087, cg07805699, cg20857738, cg14371713, cg17256712, cg13447038, cg19834045, cg09694300, cg08535223, cg12603914, cg18609883, cg12331986, cg04457177, cg22822553, cg22115798, cg05650559, cg19605623, cg2…
147	PSD3	genes	PSD3	EFA6D, EFA6R, HCA67	ENSG00000156011	23362	pleckstrin and Sec7 domain containing 3	Predicted to enable guanyl-nucleotide exchange factor activity and phospholipid binding activity. Predicted to be involved in regulation of ARF protein signal transduction and regulation of catalytic activity. Predicted to be located in membrane. Predicted to be active in ruffle membrane. [provided by Alliance of Genome Resources, Apr 2022]	0.000218111	0.0175823	0.518848	0.394605	1.76264	92	cg13579473, cg09765538, cg26530020, cg09894683, cg11658046, cg20918069, cg24829772, cg24143463, cg23400169, cg09667617, cg26118821, cg19718514, cg05121013, cg12065800, cg00010312, cg11186179, cg11818841, cg09075327, cg01573321, cg08219854, cg22276811, cg00428636, cg12941561, cg04249541, cg01957585, cg20677986, cg14408900, cg01267891, cg21579790, cg07288541, cg22599653, cg06866712, cg22993554, cg2…
148	SIK3	genes	SIK3	L19, QSK, SEMDK, SIK-3	ENSG00000160584	23387	SIK family kinase 3	Enables ATP binding activity; magnesium ion binding activity; and protein serine/threonine kinase activity. Involved in positive regulation of TORC1 signaling; positive regulation of TORC2 signaling; and protein phosphorylation. Located in nucleoplasm. [provided by Alliance of Genome Resources, Apr 2022]	0.000719431	0.0364648	0.477271	0.40354	1.76586	79	cg15692862, cg01546793, cg27126310, cg23684410, cg27397721, cg01218206, cg08195176, cg18234543, cg14894743, cg12696655, cg12511689, cg25825764, cg14075254, cg10824582, cg25523776, cg05207730, cg19100778, cg04596187, cg17061819, cg17464820, cg00809398, cg01437030, cg24098688, cg19907940, cg09068129, cg19160629, cg11642283, cg24770903, cg14927126, cg23306832, cg10882352, cg24602003, cg26987564, cg0…
149	ZNF407	genes	ZNF407	SIMHA	ENSG00000215421	55628	zinc finger protein 407	This gene encodes a zinc finger protein whose exact function is not known. It may be involved in transcriptional regulation. Several alternatively spliced transcript variants encoding different isoforms have been found for this gene. [provided by RefSeq, Sep 2009]	0.000315785	0.0223632	0.498493	0.401807	1.76661	85	cg10614498, cg15314438, cg24049769, cg18993035, cg08141965, cg02065925, cg02323322, cg07774369, cg17266622, cg13090787, cg14141786, cg05242011, cg00394906, cg14135939, cg12184003, cg03663023, cg26570963, cg00948111, cg11494474, cg09199043, cg04356003, cg11653017, cg19598859, cg26455973, cg17199951, cg03787462, cg02235230
150	EDIL3	genes	EDIL3	DEL1	ENSG00000164176	10085	EGF like repeats and discoidin domains 3	The protein encoded by this gene is an integrin ligand. It plays an important role in mediating angiogenesis and may be important in vessel wall remodeling and development. It also influences endothelial cell behavior. [provided by RefSeq, Jul 2008]	0.000793519	0.0382987	0.477271	0.436154	1.77037	52	cg05016602, cg24553364, cg10013350, cg02882186, cg05817497, cg01046805, cg07201620, cg22022671, cg01072952, cg08690220, cg23045593, cg19351717, cg10617796, cg11559250, cg15625894, cg14317491, cg06962436, cg24988625, cg23091309
151	MIR1273H	genes	MIR1273H	hsa-mir-1273h	ENSG00000274466	102466247	microRNA 1273h	microRNAs (miRNAs) are short (20-24 nt) non-coding RNAs that are involved in post-transcriptional regulation of gene expression in multicellular organisms by affecting both the stability and translation of mRNAs. miRNAs are transcribed by RNA polymerase II as part of capped and polyadenylated primary transcripts (pri-miRNAs) that can be either protein-coding or non-coding. The primary transcript …	0.000431677	0.0268132	0.498493	0.408337	1.77296	78	cg02446672, cg16437766, cg18348975, cg03843023, cg13018338, cg11589462, cg06678432, cg17844867, cg01366462, cg18839354, cg13144371, cg16246356, cg20185964, cg10503919, cg03955542, cg27025274, cg09454295, cg01902584, cg09503809, cg12344891, cg21387653, cg00948209, cg20818807, cg07848274, cg08162457, cg13280484, cg15466196, cg15272005, cg05674309
152	HDAC4	genes	HDAC4	AHO3, BDMR, HA6116, HD4, HDAC-4, HDAC-A, HDACA, NEDCHF, NEDCHID	ENSG00000068024	9759	histone deacetylase 4	Histones play a critical role in transcriptional regulation, cell cycle progression, and developmental events. Histone acetylation/deacetylation alters chromosome structure and affects transcription factor access to DNA. The protein encoded by this gene belongs to class II of the histone deacetylase/acuc/apha family. It possesses histone deacetylase activity and represses transcription when tethe…	3.2692e-08	2.06436e-05	0.719513	0.319698	1.7763	402	cg23462687, cg10974037, cg07750784, cg00459312, cg12069906, cg25103905, cg03209251, cg17941843, cg23076987, cg17156828, cg02558267, cg20203971, cg25828346, cg04698521, cg05171197, cg19449565, cg09468399, cg20434511, cg07554496, cg12285570, cg15106082, cg19714454, cg10560272, cg20298668, cg12973017, cg17756033, cg12620815, cg10258395, cg21827163, cg18310774, cg03886681, cg13531637, cg06653258, cg0…
153	ITPK1	genes	ITPK1	ITRPK1	ENSG00000100605	3705	inositol-tetrakisphosphate 1-kinase	This gene encodes an enzyme that belongs to the inositol 1,3,4-trisphosphate 5/6-kinase family. This enzyme regulates the synthesis of inositol tetraphosphate, and downstream products, inositol pentakisphosphate and inositol hexakisphosphate. Inositol metabolism plays a role in the development of the neural tube. Disruptions in this gene are thought to be associated with neural tube defects. A ps…	5.87327e-05	0.00729585	0.557332	0.383803	1.77731	111	cg17779994, cg18389827, cg05138403, cg02287260, cg07005994, cg00253526, cg10871863, cg16575291, cg03244096, cg07012189, cg16523645, cg00277836, cg09698854, ch.14.1499103R, cg21097788, cg01991934, cg25095171, cg05165665, cg25871004, cg23294361, cg26651525, cg22071416, cg04177868, cg24875988, cg14815343, cg15740811, cg10387497, cg08057190, cg05987126, cg26579292, cg07185891, cg19995595, cg22555658,…
154	FCHSD2	genes	FCHSD2	NWK, NWK1, SH3MD3	ENSG00000137478	9873	FCH and double SH3 domains 2	Enables phosphatidylinositol-3,4,5-trisphosphate binding activity and phosphatidylinositol-3,4-bisphosphate binding activity. Involved in clathrin-dependent endocytosis and positive regulation of Arp2/3 complex-mediated actin nucleation. Located in plasma membrane. Colocalizes with clathrin-coated pit. [provided by Alliance of Genome Resources, Apr 2022]	0.000782408	0.0381267	0.477271	0.435729	1.78546	56	cg07263063, cg10902724, cg07483733, cg04592406, cg02889437, cg14640885, cg16452169, cg09676712, cg18052650, cg11622163, cg14478011, cg08588453, cg06646222, cg07044494, cg12521157, cg04580227, cg01281645, cg24496021, cg23455704, cg05394149, cg02915421, cg10487853, cg26549860, cg02773698, cg10282852, cg16043840, cg15672329
155	ZNF827	genes	ZNF827		ENSG00000151612	152485	zinc finger protein 827	Predicted to enable DNA binding activity and metal ion binding activity. Predicted to be involved in positive regulation of transcription by RNA polymerase II. Predicted to be active in nucleus. [provided by Alliance of Genome Resources, Apr 2022]	0.000432172	0.0268132	0.498493	0.415108	1.78796	73	cg14873022, cg20220614, cg14384960, cg12379463, cg12677522, cg12739070, cg00461578, cg09427605, cg04425005, cg21042265, cg01740595, cg00939486, cg07091220, cg17140208, cg14299605, cg00832112, cg08611289, cg15640010, cg10417571, cg01578875, cg18370272, cg19841821, cg16915205, cg21463776, cg16823009, cg05267427, cg01553125, cg00024437, cg19375641, cg00316508, cg26807233, cg10961030, cg12984877, cg1…
156	BRD9	genes	BRD9	LAVS3040, PRO9856, SMARCI2	ENSG00000028310	65980	bromodomain containing 9	Enables lysine-acetylated histone binding activity. Predicted to be involved in regulation of transcription by RNA polymerase II. Located in nucleoplasm. Part of SWI/SNF complex. [provided by Alliance of Genome Resources, Apr 2022]	0.000532696	0.0301231	0.477271	0.429267	1.79015	62	cg13027544, cg20079193, cg17583499, cg04023831, cg15052217, cg13346820, cg11237951, cg18277507, cg16151551, cg16044482, cg15154318, cg09471804, cg04992930, cg17739552, cg11691418, cg02020879, cg06362249, cg02072899, cg18802611, cg15664702, cg04906860, cg18117315, cg07367113, cg06636485, cg09372028, cg19014664, cg18264459, cg24179734
157	TLN2	genes	TLN2	ILWEQ	ENSG00000171914	83660	talin 2	This gene encodes a protein related to talin 1, a cytoskeletal protein that plays a significant role in the assembly of actin filaments and in spreading and migration of various cell types, including fibroblasts and osteoclasts. This protein has a different pattern of expression compared to talin 1 but, like talin 1, is thought to associate with unique transmembrane receptors to form novel linkag…	0.000261077	0.0193952	0.498493	0.415788	1.79703	77	cg15440229, cg10760209, cg09727394, cg04182114, cg24526395, cg11976131, cg08694703, cg09846054, cg01191815, cg05241798, cg13730336, cg18651618, cg15949239, cg00981584, cg09497113, cg23206630, cg27367138, cg23486561, cg26090549, cg05996512, cg09654908, cg25563032, cg26458545, cg18065177, cg12927248, cg20913253, cg24368861, cg02599385, cg04914221, cg04094384
158	PDE4D	genes	PDE4D	ACRDYS2, DPDE3, HSPDE4D, PDE43, PDE4DN2, STRK1	ENSG00000113448	5144	phosphodiesterase 4D	This gene encodes one of four mammalian counterparts to the fruit fly 'dunce' gene. The encoded protein has 3',5'-cyclic-AMP phosphodiesterase activity and degrades cAMP, which acts as a signal transduction molecule in multiple cell types. This gene uses different promoters to generate multiple alternatively spliced transcript variants that encode functional proteins.[provided by RefSeq, Sep 2009]	1.89992e-06	0.000543269	0.643552	0.347064	1.79924	221	cg11258089, cg05350034, cg09750197, cg23491435, cg05583486, cg11960458, cg00055528, cg08535727, cg22473235, cg23115253, cg08692532, cg08018968, cg14607632, cg04545873, cg03972596, cg06469229, cg19539826, cg17561092, cg11030448, cg13280741, cg08634560, cg00879685, cg16402714, cg08554295, cg19940135, cg25260934, cg05593411, cg13482984, cg20473977, cg20278966, cg17584009, cg25690810, cg17563336, cg0…
159	WHSC1	genes	NSD2	KMT3F, KMT3G, MMSET, RAUST, REIIBP, TRX5, WHS, WHSC1	ENSG00000109685	7468	nuclear receptor binding SET domain protein 2	This gene encodes a protein that contains four domains present in other developmental proteins: a PWWP domain, an HMG box, a SET domain, and a PHD-type zinc finger. It is expressed ubiquitously in early development. Wolf-Hirschhorn syndrome (WHS) is a malformation syndrome associated with a hemizygous deletion of the distal short arm of chromosome 4. This gene maps to the 165 kb WHS critical regi…	0.000486328	0.028024	0.498493	0.431659	1.80012	62	cg17584633, cg23185819, cg25344525, cg27326648, cg22472154, cg02526417, cg15134501, cg19163818, cg01170758, cg01632238, cg00416458, cg19672089, cg22697054, cg26829015, cg04758306, cg14296331, cg12917531, cg21565059, cg00973176, cg25192207, cg13051000, cg25813149, cg03395032, cg04676672, cg00724315, cg01159592, cg25607155
160	REXO1	genes	REXO1	ELOABP1, EloA-BP1, REX1, TCEB3BP1	ENSG00000079313	57455	RNA exonuclease 1 homolog	Predicted to enable exonuclease activity. Predicted to be involved in nucleic acid phosphodiester bond hydrolysis. Located in nuclear body. [provided by Alliance of Genome Resources, Apr 2022]	0.000768967	0.0377142	0.477271	0.437507	1.80213	60	cg06513888, cg18677278, cg05204686, cg27430977, cg09432136, cg18745841, cg09289076, cg26295127, cg18795383, cg11834956, cg26483802, cg14190763, cg11579407, cg12880196, cg26480358, cg04083067, cg17380091, cg01153620, cg04207179, cg18404628, cg11622330, cg18751958, cg24073975, cg09189776, cg01386868
161	SLC22A23	genes	SLC22A23	C6orf85	ENSG00000137266	63027	solute carrier family 22 member 23	SLC22A23 belongs to a large family of transmembrane proteins that function as uniporters, symporters, and antiporters to transport organic ions across cell membranes (Jacobsson et al., 2007 [PubMed 17714910]).[supplied by OMIM, Mar 2008]	3.96211e-05	0.00561176	0.557332	0.386769	1.8031	117	cg24205662, cg00476032, cg18766762, cg14192813, cg21556694, cg12687701, cg23978473, cg05976327, cg22647031, cg11696975, cg18398570, cg07291387, cg09546814, cg09352336, cg10045004, cg14170557, cg25847647, cg11522552, cg15032604, cg21012000, cg01397117, cg12650685, cg10207220, cg15837563, cg13703737, cg13415859, cg24637398, cg07028415, cg11585679, cg15406637, cg23444077, cg20346284, cg00010848, cg1…
162	RNF130	genes	RNF130	G1RP, G1RZFP, GOLIATH, GP	ENSG00000113269	55819	ring finger protein 130	The protein encoded by this gene contains a RING finger motif and is similar to g1, a Drosophila zinc-finger protein that is expressed in mesoderm and involved in embryonic development. The expression of the mouse counterpart was found to be upregulated in myeloblastic cells following IL3 deprivation, suggesting that this gene may regulate growth factor withdrawal-induced apoptosis of myeloid pre…	0.00106629	0.0455201	0.45506	0.446635	1.80361	51	cg10863564, cg26515337, cg25456159, cg20453060, cg25154482, cg14332527, cg10519882, cg12509424, cg19788734, cg09133836, cg26816636, cg09223097, cg20109561, cg10137337, cg24947082, cg09569760, cg13810079, cg02177811, cg05671636, cg01551317, cg23035172, cg13339632, cg04265672, cg04851992, cg25993248
163	WDR46	genes	WDR46	BING4, C6orf11, FP221, UTP7	ENSG00000227057	9277	WD repeat domain 46	Enables RNA binding activity. Predicted to be involved in maturation of SSU-rRNA from tricistronic rRNA transcript (SSU-rRNA, 5.8S rRNA, LSU-rRNA). Predicted to be located in nucleoplasm. Predicted to be part of small-subunit processome. Predicted to be active in nucleolus. [provided by Alliance of Genome Resources, Apr 2022]	0.000555903	0.0310816	0.477271	0.434137	1.81803	66	cg11065418, cg05318169, cg15074424, cg12952190, cg12395726, cg14578807, cg27355501, cg25703784, cg10486455, cg08193141, cg16458752, cg03426762, cg23652681, cg10111290, cg03833499, cg03782778, cg16428857, cg13600781, cg10966235, cg05564293, cg14139669, cg08306084, cg10783870, cg10980449, cg21699833, cg04642669, cg02299465, cg01139651, cg09987517, cg13824956
164	PTPRS	genes	PTPRS	PTPSIGMA, R-PTP-S, R-PTP-sigma	ENSG00000105426	5802	protein tyrosine phosphatase receptor type S	The protein encoded by this gene is a member of the protein tyrosine phosphatase (PTP) family. PTPs are known to be signaling molecules that regulate a variety of cellular processes including cell growth, differentiation, mitotic cycle, and oncogenic transformation. This PTP contains an extracellular region, a single transmembrane segment and two tandem intracytoplasmic catalytic domains, and thu…	0.000235355	0.0184957	0.518848	0.429423	1.82255	70	cg18062778, cg04757389, cg25312880, cg26660036, cg25382025, cg07516702, cg25411327, cg23660611, cg15820033, cg22950899, cg22151985, cg09547314, cg19360425, cg06213317, cg11887629, cg22541509, cg24459140, cg14449833, cg20468476, cg21488876, cg21449444, cg23874606, cg13617776, cg17689778, cg04253465, cg27299588, cg07509001, cg08579902, cg11306119, cg11226403, cg09816096, cg06826929, cg12061285, cg2…
165	BTNL2	genes	BTNL2	BTL-II, BTN7, HSBLMHC1, SS2	ENSG00000204290	56244	butyrophilin like 2	This gene encodes a major histocompatibility complex, class II associated, type I transmembrane protein which belongs to the butyrophilin-like B7 family of immunoregulators. It is thought to be involved in immune surveillance, serving as a negative T-cell regulator by decreasing T-cell proliferation and cytokine release. The encoded protein contains an N-terminal signal peptide, two pairs of immu…	0.000383474	0.0250498	0.498493	0.437074	1.82441	64	cg18996355, cg24911364, cg16487292, cg13138832, cg08162948, cg18551048, cg03231275, cg14196824, cg18880384, cg07535133, cg25663310, cg05381852, cg15815970, cg12344564, cg03371894, cg14945317, cg21171279, cg16004593, cg09190656, cg26657086, cg08726004, cg26805579, cg19416605, cg22451923, cg07340708, cg18104646, cg16045677, cg06513958, cg27072506, cg20891116
166	CLMN	genes	CLMN		ENSG00000165959	79789	calmin	Predicted to enable actin filament binding activity. Predicted to be involved in negative regulation of cell population proliferation and nuclear migration. Predicted to act upstream of or within neuron projection development. Predicted to be integral component of membrane. Predicted to be part of meiotic nuclear membrane microtubule tethering complex. Predicted to be active in cytoplasm and nucl…	0.000185638	0.0158946	0.518848	0.421844	1.82454	76	cg08795602, cg04812017, cg03154197, cg19824990, cg11288647, cg24480817, cg19049015, cg21878356, cg18097745, cg00940261, cg21129604, cg24712169, cg05821234, cg16316859, cg08560531, cg24424815, cg20416762, cg22640750, cg21319916, cg01611017, cg05550851, cg02811054, cg03491139, cg13925438, cg16732696, cg16661866, cg21633690, cg15732992, cg10598499, cg20050420, cg25872320, cg05068951, cg26807386
167	TRIM26	genes	TRIM26	AFP, RNF95, ZNF173	ENSG00000234127	7726	tripartite motif containing 26	The protein encoded by this gene is a member of the tripartite motif (TRIM) family. The TRIM motif includes three zinc-binding domains, a RING, a B-box type 1 and a B-box type 2, and a coiled-coil region. The protein localizes to cytoplasmic bodies. Although the function of the protein is unknown, the RING domain suggests that the protein may have DNA-binding activity. The gene localizes to the m…	0.000248216	0.0189031	0.498493	0.420852	1.82729	78	cg25938010, cg05226043, cg06895103, cg12178225, cg18901633, cg11212801, cg21335714, cg03234806, cg20049702, cg14516350, cg12439388, cg17150363, cg11512026, cg16707262, cg16446015, cg03114601, cg13578948, cg27204262, cg26006245, cg16012536, cg11668876, cg07974853, cg22450733, cg10636959, cg24701097
168	RSF1	genes	RSF1	HBXAP, RSF-1, XAP8, p325	ENSG00000048649	51773	remodeling and spacing factor 1	This gene encodes a nuclear protein that interacts with hepatitis B virus X protein (HBX) and facilitates transcription of hepatitis B virus genes by the HBX transcription activator, suggesting a role for this interaction in the virus life cycle. This protein also interacts with SNF2H protein to form the RSF chromatin-remodeling complex, where the SNF2H subunit functions as the nucleosome-depende…	0.000961098	0.0433714	0.477271	0.472406	1.82976	42	cg03570279, cg23986445, cg22007448, cg19815354, cg06775978, cg26040729, cg01587911, cg21368511, cg08585518, cg03196689, cg06682763, cg24290274, cg14628837, cg20823215, cg16303074
169	INS-IGF2	genes	INS-IGF2	INSIGF	ENSG00000129965	723961	INS-IGF2 readthrough	This locus includes two alternatively spliced read-through transcript variants which align to the INS gene in the 5' region and to the IGF2 gene in the 3' region. One transcript is predicted to encode a protein which shares the N-terminus with the INS protein but has a distinct and longer C-terminus, whereas the other transcript is a candidate for nonsense-mediated decay (NMD). The transcripts ar…	2.14088e-05	0.00360896	0.57561	0.38224	1.84017	135	cg22932993, cg01667319, cg22068589, cg25574024, cg12614029, cg10650127, cg02166532, cg21237591, cg05452899, cg08014499, cg20792294, cg21667878, cg14612568, cg21532432, cg24431667, cg23889607, cg14895961, cg17434309, cg02719427, cg00570518, cg17665927, cg23905216, cg05859777, cg13756879, cg20339650, cg15393937, cg13791131, cg11701022, cg06460568, cg20088847, cg15168906, cg02808220, cg14432744, cg1…
170	PDGFD	genes	PDGFD	IEGF, MSTP036, SCDGF-B, SCDGFB	ENSG00000170962	80310	platelet derived growth factor D	The protein encoded by this gene is a member of the platelet-derived growth factor family. The four members of this family are mitogenic factors for cells of mesenchymal origin and are characterized by a core motif of eight cysteines, seven of which are found in this factor. This gene product only forms homodimers and, therefore, does not dimerize with the other three family members. It differs f…	0.000617914	0.0335644	0.477271	0.462997	1.84113	47	cg04420335, cg19092845, cg18547574, cg02175321, cg17408871, cg09688928, cg12052265, cg17323171, cg07495089, cg05246098, cg05529595, cg03669260, cg06968130, cg16435903, cg15689283, ch.11.2136200F, cg20894004
171	TRIM2	genes	TRIM2	CMT2R, RNF86	ENSG00000109654	23321	tripartite motif containing 2	The protein encoded by this gene is a member of the tripartite motif (TRIM) family. The TRIM motif includes three zinc-binding domains, a RING, a B-box type 1 and a B-box type 2, and a coiled-coil region. The protein localizes to cytoplasmic filaments. It plays a neuroprotective role and functions as an E3-ubiquitin ligase in proteasome-mediated degradation of target proteins. Mutations in this g…	0.000475545	0.0278237	0.498493	0.450413	1.84315	55	cg02559915, cg04571803, cg24402983, cg13899188, cg22280771, cg04629914, cg17288159, cg05870820, cg25941544, cg16910246, cg01484685, cg08322448, cg09317774, cg08201248, cg13009446, cg18704597, cg02832697, cg20818457, cg00095138, cg12039989, cg12080659, cg17318769, cg04661810, cg25837904, cg22546302, cg01942226
172	PVRL1	genes	NECTIN1	CD111, CLPED1, ED4, HIgR, HV1S, HVEC, OFC7, PRR, PRR1, PVRL1, PVRR, PVRR1, SK-12, nectin-1	ENSG00000110400	5818	nectin cell adhesion molecule 1	This gene encodes an adhesion protein that plays a role in the organization of adherens junctions and tight junctions in epithelial and endothelial cells. The protein is a calcium(2+)-independent cell-cell adhesion molecule that belongs to the immunoglobulin superfamily and has 3 extracellular immunoglobulin-like loops, a single transmembrane domain (in some isoforms), and a cytoplasmic region. T…	0.000205896	0.0169585	0.518848	0.439646	1.84342	68	cg14546497, cg26921987, cg09161419, cg03460623, cg05520940, cg01686933, cg19846353, cg02550741, cg09494431, cg02816067, cg06051912, cg12821291, cg18974164, cg20202309, cg08473805, cg23065082, cg20698576, cg04658828, cg19599627, cg00499837, cg13304090, cg17294693, cg00079536, cg16480759, cg01314930, cg09865698
173	SNX9	genes	SNX9	SDP1, SH3PX1, SH3PXD3A, WISP	ENSG00000130340	51429	sorting nexin 9	This gene encodes a member of the sorting nexin family. Members of this family contain a phosphoinositide binding domain, and are involved in intracellular trafficking. The encoded protein does not contain a coiled coil region, like some family members, but does contain a SRC homology domain near its N-terminus. The encoded protein is reported to have a variety of interaction partners, including …	0.00032458	0.0228576	0.498493	0.453012	1.84454	54	cg23001703, cg24468632, cg24821384, cg20417564, cg23999078, cg25370392, cg15208856, cg15588606, cg15900051, cg16913865, cg11199270, cg23411838, cg25549238, cg09078103, cg12174966, cg10599169, cg15016465, cg09123133, cg22499818, cg00808785, cg21336824, cg16292200, cg26194484, cg17515844, cg24689379, cg10929866, cg10277825, cg15264757
174	CEP72	genes	CEP72		ENSG00000112877	55722	centrosomal protein 72	The product of this gene is a member of the leucine-rich-repeat (LRR) superfamily of proteins. The protein is localized to the centrosome, a non-membraneous organelle that functions as the major microtubule-organizing center in animal cells. [provided by RefSeq, Jul 2008]	0.000304452	0.0218801	0.498493	0.454239	1.84954	54	cg26205681, cg23417379, cg25130671, cg14621611, cg17257862, cg18815798, cg02680515, cg08915936, cg19723187, cg18439591, cg06559013, cg02314394, cg24686453, cg16593027, cg04221910, cg21156483, cg01010984, cg25619703, cg16262034, cg11866789, cg15402732, cg26795494
175	TMCO3	genes	TMCO3	C13orf11	ENSG00000150403	55002	transmembrane and coiled-coil domains 3	This gene encodes a member of the monovalent cation:proton antiporter 2 (CPA2) family of transporter proteins. Members of this family typically couple the export of monovalent cations, such as potassium or sodium, to the import of protons across cellular membranes. Mutations in this gene have been identified in patients with a rare inherited vision defect, cornea guttata with anterior polar catar…	0.000142433	0.0135087	0.518848	0.42462	1.85352	81	cg11312353, cg24252029, cg12939777, cg07876831, cg08425455, cg26112996, cg13553936, cg14983865, cg22448360, cg11378919, cg25089982, cg22923006, cg10737412, cg24121069, cg05441372, cg16108237, cg26715170, cg01325613, cg14534144, cg23167246, cg11206724, cg16567723
176	SSU72	genes	SSU72	HSPC182, PNAS-120	ENSG00000160075	29101	SSU72 homolog, RNA polymerase II CTD phosphatase	Enables RNA polymerase II CTD heptapeptide repeat phosphatase activity. Involved in dephosphorylation of RNA polymerase II C-terminal domain and mRNA polyadenylation. Located in cytosol and nucleoplasm. [provided by Alliance of Genome Resources, Apr 2022]	0.000990976	0.0441477	0.45506	0.463792	1.85394	49	cg12734710, cg21173317, cg07426077, cg16305094, cg24044259, cg00784654, cg20490900, cg20140735, cg14442715, cg06069740, cg11964810, cg04218845, cg08140609, cg10347735, cg17968925, cg12062537, cg01058717, cg06089960, cg25018209, cg03941625, cg11586519, cg07211239, cg09073059, cg07229301, cg14194384, cg13431342, cg12690016
177	CLCN6	genes	CLCN6	CLC-6, CONRIBA	ENSG00000011021	1185	chloride voltage-gated channel 6	This gene encodes a member of the voltage-dependent chloride channel protein family. Members of this family can function as either chloride channels or antiporters. This protein is primarily localized to late endosomes and functions as a chloride/proton antiporter. Alternate splicing results in both coding and non-coding variants. Additional alternately spliced variants have been described but th…	0.000643919	0.0342288	0.477271	0.486943	1.85917	40	cg04132522, cg00979000, cg12329329, cg15473314, cg06177599, cg00386961, cg24279837, cg21147983, cg01958606, cg05689068, cg02004584, cg21844180, cg07970642, cg08824649, cg19509327, cg10221637, cg00542299
178	NUMA1	genes	NUMA1	NMP-22, NUMA	ENSG00000137497	4926	nuclear mitotic apparatus protein 1	This gene encodes a large protein that forms a structural component of the nuclear matrix. The encoded protein interacts with microtubules and plays a role in the formation and organization of the mitotic spindle during cell division. Chromosomal translocation of this gene with the RARA (retinoic acid receptor, alpha) gene on chromosome 17 have been detected in patients with acute promyelocytic l…	0.000920975	0.0421673	0.477271	0.535516	1.86095	28	cg09516786, cg12839200, cg07999415, cg11807356, cg19120782, cg15951498, cg05874355, cg13048008, cg19126169, cg08482673, cg02151120, cg25986727, cg02702692, cg05032348, cg22457050, cg24436863, cg06299540
179	NAP1L4	genes	NAP1L4	NAP1L4b, NAP2, NAP2L, hNAP2	ENSG00000205531	4676	nucleosome assembly protein 1 like 4	This gene encodes a member of the nucleosome assembly protein (NAP) family which can interact with both core and linker histones. It can shuttle between the cytoplasm and nucleus, suggesting a role as a histone chaperone. This gene is one of several located near the imprinted gene domain of 11p15.5, an important tumor-suppressor gene region. Alterations in this region have been associated with th…	0.00120478	0.0497504	0.45506	0.586724	1.86276	20	cg12041628, cg15053769, cg26350143, cg13723316, cg07967644, cg03085262, cg12214005, cg10490315, cg08764579
180	RAPGEF6	genes	RAPGEF6	KIA001LB, PDZ-GEF2, PDZGEF2, RA-GEF-2, RAGEF2	ENSG00000158987	51735	Rap guanine nucleotide exchange factor 6	Enables several functions, including GTP-dependent protein binding activity; guanyl-nucleotide exchange factor activity; and phosphatidic acid binding activity. Involved in microvillus assembly; positive regulation of GTPase activity; and protein localization to plasma membrane. Located in several cellular components, including apical plasma membrane; centrosome; and endocytic vesicle. [provided …	0.00100754	0.0442585	0.45506	0.504204	1.86607	37	cg24013779, cg18115388, cg20235420, cg10912290, cg21760988, cg02784377, cg06972724, cg22133826, cg22761827, cg16168931, cg14835701, cg22993194, cg11958644, cg18841796, cg07150290, cg17578380, cg07109943, cg08146029, cg04083921
181	MAPK8IP1	genes	MAPK8IP1	IB1, JIP-1, JIP1, PRKM8IP	ENSG00000121653	9479	mitogen-activated protein kinase 8 interacting protein 1	This gene encodes a regulator of the pancreatic beta-cell function. It is highly similar to JIP-1, a mouse protein known to be a regulator of c-Jun amino-terminal kinase (Mapk8). This protein has been shown to prevent MAPK8 mediated activation of transcription factors, and to decrease IL-1 beta and MAP kinase kinase 1 (MEKK1) induced apoptosis in pancreatic beta cells. This protein also functions…	0.000961583	0.0433714	0.477271	0.546379	1.86811	26	cg08214808, cg19021383, cg21097551, cg16216570, cg07566286, cg05853788, cg17150169, cg09075610, cg16455781, cg22728262, cg07065803, cg10061589, cg23192120
182	DOT1L	genes	DOT1L	DOT1, KMT4	ENSG00000104885	84444	DOT1 like histone lysine methyltransferase	The protein encoded by this gene is a histone methyltransferase that methylates lysine-79 of histone H3. It is inactive against free core histones, but shows significant histone methyltransferase activity against nucleosomes. [provided by RefSeq, Aug 2011]	0.000144402	0.0135087	0.518848	0.444486	1.86966	69	cg05345285, cg03272089, cg01079941, cg06426736, cg00043005, cg05298026, cg07385220, cg13908066, cg21564780, cg08138366, cg08044294, cg08527435, cg08397968, cg05288857, cg02138745, cg18528549, cg08477574, cg13643356, cg02826623, cg00242858, cg17926732, cg04062873, cg11964207, cg08251988, cg04173586, cg19257960, cg24430201, cg21323422, cg09770351, cg18300770, cg27263395, cg07675780, cg12009436, cg1…
183	CDC42BPB	genes	CDC42BPB	CHOCNS, MRCKB	ENSG00000198752	9578	CDC42 binding protein kinase beta	This gene encodes a member of the serine/threonine protein kinase family. The encoded protein contains a Cdc42/Rac-binding p21 binding domain resembling that of PAK kinase. The kinase domain of this protein is most closely related to that of myotonic dystrophy kinase-related ROK. Studies of the similar gene in rat suggested that this kinase may act as a downstream effector of Cdc42 in cytoskeleta…	1.69951e-05	0.00303013	0.57561	0.405633	1.87866	109	cg07652906, cg21758314, cg26405962, cg11384750, cg12195230, cg19129605, cg19046580, cg06319903, cg13114471, cg09605038, cg14191466, cg20521220, cg00006899, cg10786916, cg00679769, cg01198184, cg17556255, cg16716542, cg16058220, cg24726553, cg10124651, cg09940677, cg12721857, cg04754454, cg18327049, cg14543730, cg19612114, cg10291119, cg18076919, cg12822891, cg14474150, cg21373811, cg05895018, cg0…
184	TUBGCP2	genes	TUBGCP2	ALP4, GCP-2, GCP2, Grip103, PAMDDFS, SPBC97, SPC97, Spc97p, h103p, hGCP2, hSpc97	ENSG00000130640	10844	tubulin gamma complex component 2	Predicted to enable gamma-tubulin binding activity. Predicted to contribute to microtubule minus-end binding activity. Involved in brain development and neuron migration. Located in centrosome and nucleoplasm. [provided by Alliance of Genome Resources, Apr 2022]	0.000100952	0.0108506	0.538434	0.438207	1.87866	72	cg27065122, cg13780561, cg09194657, cg23152617, cg20469795, cg21691699, cg06394327, cg13252716, cg10241117, cg11534938, cg01502367, cg00548173, cg11685186, cg25302952, cg17683477, cg15984782, cg10095913, cg05138135, cg02065141, cg11210004, cg27003721, cg09003951, cg10628465, cg18200800, cg22786312, cg25005279, cg04148489, cg11019853
185	FAM53B	genes	FAM53B	KIAA0140, bA12J10.2, smp	ENSG00000189319	9679	family with sequence similarity 53 member B	Involved in positive regulation of canonical Wnt signaling pathway. Located in nucleus. [provided by Alliance of Genome Resources, Apr 2022]	4.90898e-05	0.00641342	0.557332	0.427733	1.88048	84	cg16404170, cg12721777, cg02765343, cg13885720, cg09207353, cg09688441, cg02772099, cg19975346, cg12466037, cg26725552, cg12551079, cg11237636, cg24090889, cg14251691, cg20435097, cg14541111, cg15511785, cg15986847, cg03105206, cg01495529, cg10045321, cg11956636, cg14991804, cg00341191, cg24377826, cg09400236, cg05834055, cg08810454, cg09919215, cg04426802, cg19483847, cg11937172, cg01881782, cg2…
186	LINC01572	genes	LINC01572		ENSG00000261008	101927957	long intergenic non-protein coding RNA 1572		0.000787982	0.0381529	0.477271	0.488759	1.88426	41	cg07958703, cg17032037, cg08514145, cg03503122, cg27215968, cg10745876, cg20776042, cg21385411, cg08144759, cg16437600, cg05937787, cg11281342, cg04337153, cg24622747, cg14914486, cg11761954, cg04998867, cg10590411, cg23618822
187	SMURF1	genes	SMURF1		ENSG00000198742	57154	SMAD specific E3 ubiquitin protein ligase 1	This gene encodes a ubiquitin ligase that is specific for receptor-regulated SMAD proteins in the bone morphogenetic protein (BMP) pathway. This protein plays a key roll in the regulation of cell motility, cell signalling, and cell polarity. Alternative splicing results in multiple transcript variants encoding different isoforms.[provided by RefSeq, Dec 2010]	0.000158191	0.014442	0.518848	0.453086	1.88467	61	cg08205736, cg21593606, cg22090462, cg09221667, cg03803610, cg26022064, cg24287189, cg02469356, cg23651157, cg04878240, cg08900901, cg13678625, cg13525639, cg18162758, cg25722431, cg18735089, cg08486903, cg17232924, cg18564971, cg08623942, cg21886275, cg18728451, cg04056782, cg22386425, cg20850779, cg24610349, cg19853943, cg03126834, cg11543304, cg27471904, cg22928606, cg14769121, cg21923568, cg0…
188	SPPL2B	genes	SPPL2B	IMP-4, IMP4, PSH4, PSL1	ENSG00000005206	56928	signal peptide peptidase like 2B	This gene encodes a member of the GXGD family of aspartic proteases. The GXGD proteases are transmembrane proteins with two conserved catalytic motifs localized within the membrane-spanning regions. This enzyme localizes to endosomes, lysosomes, and the plasma membrane. It cleaves the transmembrane domain of tumor necrosis factor alpha to release the intracellular domain, which triggers cytokine …	0.000642669	0.0342288	0.477271	0.555647	1.8998	26	cg13586527, cg14954836, cg22621913, cg13464059, cg12983839, cg06673083, cg26446043, cg13543572, cg07688032, cg13941393, cg01571977, cg02370644, cg03540793, cg03698729, cg24082320, cg03756721, cg00014272
189	FGFR2	genes	FGFR2	BBDS, BEK, BFR-1, CD332, CEK3, CFD1, ECT1, JWS, K-SAM, KGFR, TK14, TK25	ENSG00000066468	2263	fibroblast growth factor receptor 2	The protein encoded by this gene is a member of the fibroblast growth factor receptor family, where amino acid sequence is highly conserved between members and throughout evolution. FGFR family members differ from one another in their ligand affinities and tissue distribution. A full-length representative protein consists of an extracellular region, composed of three immunoglobulin-like domains, …	0.000193759	0.0162296	0.518848	0.4554	1.90051	65	cg11497789, cg13734061, cg14382860, cg13437682, cg07344086, cg18087161, cg23444251, cg01240724, cg16244069, cg12226006, cg25294906, cg17696796, cg14803335, cg05711938, cg17723924, cg16595750, cg12990750, cg07877847, cg12763813, cg09789778, cg17280705, cg15685049, cg00293331, cg23936294, cg10280007, cg16944251, cg25409939, cg02771624, cg18875698, cg13707729
190	PACRG	genes	PACRG	BUG21, GLUP, HAK005771, PACRG2.1, PARK2CRG, pf12	ENSG00000112530	135138	parkin coregulated	This gene encodes a protein that is conserved across metazoans. In vertebrates, this gene is linked in a head-to-head arrangement with the adjacent parkin gene, which is associated with autosomal recessive juvenile Parkinson's disease. These genes are co-regulated in various tissues and they share a bi-directional promoter. Both genes are associated with susceptibility to leprosy. The parkin co-r…	7.64646e-06	0.00165546	0.593325	0.405817	1.9017	120	cg08314723, cg27433898, cg16309622, cg23958151, cg07343445, cg14337324, cg18737941, cg10601230, cg19428249, cg08671827, cg13868109, cg18610157, cg24145613, cg10029496, cg16323293, cg06933137, cg26835568, cg27232130, cg00376464, cg05627289, cg05729743, cg08723742, cg10296301, cg13326844, cg20841436, cg06648782, cg02707048, cg00797500, cg25724842, cg06225037, cg14431858, cg14609854, cg10478329, cg1…
191	DSCAML1	genes	DSCAML1	DSCAM2	ENSG00000177103	57453	DS cell adhesion molecule like 1	The protein encoded by this gene is a member of the Ig superfamily of cell adhesion molecules and is involved in neuronal differentiation. The encoded membrane-bound protein localizes to the cell surface, where it forms aggregates that repel neuronal processes of the same cell type. [provided by RefSeq, Sep 2016]	2.29891e-06	0.000633453	0.627257	0.380853	1.90251	167	cg24774961, cg23494498, cg19821098, cg09926046, cg23217865, cg15457314, cg12220703, cg22042988, cg14253448, cg07137411, cg23221010, cg09125999, cg04409153, cg17617535, cg20660624, cg21533830, cg08022044, cg21210690, cg06720117, cg09909079, cg09052696, cg12259643, cg18930863, cg24042496, cg01923891, cg07566537, cg11436025, cg15025133, cg10112781, cg26407797, cg17074059, cg17068844, cg23880333, cg1…
192	NEK11	genes	NEK11		ENSG00000114670	79858	NIMA related kinase 11	This gene encodes a member of the never in mitosis gene A family of kinases. The encoded protein localizes to the nucleoli, and may function with NEK2A in the S-phase checkpoint. The encoded protein appears to play roles in DNA replication and response to genotoxic stress. Alternatively spliced transcript variants have been described.[provided by RefSeq, Mar 2009]	0.00106538	0.0455201	0.45506	0.574239	1.90706	24	cg27255426, cg04121679, cg21374969, cg01612060, cg26335688, cg10786174, cg04960939, cg26346167, cg17784070
193	C21orf58	genes	C21orf58		ENSG00000160298	54058	chromosome 21 open reading frame 58		0.000554518	0.0310816	0.477271	0.549162	1.90837	28	cg11421352, cg19700457, cg22174039, cg11414263, cg03963049, cg13149730, cg27132876, cg24506446, cg01749428, cg15089774, cg26559694, cg10623945, cg08940009, cg10322794
194	SLC13A3	genes	SLC13A3	ARLIAK, NADC3, NaC3, SDCT2	ENSG00000158296	64849	solute carrier family 13 member 3	Mammalian sodium-dicarboxylate cotransporters transport succinate and other Krebs cycle intermediates. They fall into 2 categories based on their substrate affinity: low affinity and high affinity. Both the low- and high-affinity transporters play an important role in the handling of citrate by the kidneys. The protein encoded by this gene represents the high-affinity form. Alternatively spliced …	0.000557848	0.0310816	0.477271	0.518653	1.91028	36	cg19639925, cg14234258, cg18158855, cg20408253, cg05417199, cg26980167, cg05589122, cg22322381, cg13738384, cg25489415, cg12760968, cg03375067, cg10341355, cg03063424, cg04887760, cg25799064, cg27579586, cg09745912
195	DPP9	genes	DPP9	DP9, DPLP9, DPP IX, DPRP-2, DPRP2, HATIS, IMD111	ENSG00000142002	91039	dipeptidyl peptidase 9	This gene encodes a protein that is a member of the S9B family in clan SC of the serine proteases. The protein has been shown to have post-proline dipeptidyl aminopeptidase activity, cleaving Xaa-Pro dipeptides from the N-termini of proteins. Although the activity of this protein is similar to that of dipeptidyl peptidase 4 (DPP4), it does not appear to be membrane bound. In general, dipeptidyl p…	0.00023401	0.0184957	0.518848	0.483482	1.91303	46	cg20157279, cg07204134, cg25704589, cg15544596, cg10344433, cg13514178, cg09508448, cg03734301, cg21853992, cg11781328, cg09363143, cg07317566, cg01152629, cg02907425, cg00503832, cg15355185, cg14531512, cg18328612, ch.19.253092F
196	APP	genes	APP	AAA, ABETA, ABPP, AD1, APPI, CTFgamma, CVAP, PN-II, PN2, alpha-sAPP, preA4	ENSG00000142192	351	amyloid beta precursor protein	This gene encodes a cell surface receptor and transmembrane precursor protein that is cleaved by secretases to form a number of peptides. Some of these peptides are secreted and can bind to the acetyltransferase complex APBB1/TIP60 to promote transcriptional activation, while others form the protein basis of the amyloid plaques found in the brains of patients with Alzheimer disease. In addition, …	6.39926e-05	0.00769689	0.538434	0.440664	1.91332	78	cg25306719, cg09918094, cg01286133, cg17660372, cg19246448, cg19788250, cg12144476, cg19423170, cg13779693, cg04814080, cg08990348, cg10364121, cg18597421, cg16408794, cg24675442, cg17478810, cg23060198, cg04128378, cg06805945, cg09285462, cg23877117, cg04604869, cg10731588, cg02952945, cg13098938, cg05564088, cg22454516, cg19013695, cg14615905, cg01154210, cg18090212, cg03881418, cg22324502, ch.…
197	RNPEP	genes	RNPEP	AP-B, APB	ENSG00000176393	6051	arginyl aminopeptidase	Predicted to enable metalloaminopeptidase activity. Predicted to be involved in proteolysis. Located in extracellular exosome. [provided by Alliance of Genome Resources, Apr 2022]	0.000667655	0.0347708	0.477271	0.604052	1.91777	20	cg26098749, cg04099697, cg26455554, cg20674658, cg08480475, cg21827626, cg03576086, cg19093225, cg08944874, cg07151649, cg10991081, cg17898279, cg17919206, cg07072279, cg27122246, cg11253770
198	BOP1	genes	BOP1		ENSG00000261236	23246	BOP1 ribosomal biogenesis factor	Enables RNA binding activity. Involved in regulation of cell cycle; regulation of signal transduction by p53 class mediator; and ribosomal large subunit biogenesis. Located in chromosome; nucleolus; and nucleoplasm. Part of PeBoW complex. [provided by Alliance of Genome Resources, Apr 2022]	0.000971247	0.0436773	0.477271	0.59797	1.92102	21	cg02873427, cg15151778, cg25344017, cg02908282, cg03301862, cg04796498, cg24605064, cg10146692, cg27031367, cg05745134, cg26712673, cg14185547
199	TTYH2	genes	TTYH2	C17orf29	ENSG00000141540	94015	tweety family member 2	This gene encodes a member of the tweety family of proteins. Members of this family function as chloride anion channels. The encoded protein functions as a calcium(2+)-activated large conductance chloride(-) channel, and may play a role in kidney tumorigenesis. Two transcript variants encoding distinct isoforms have been identified for this gene. [provided by RefSeq, Jul 2008]	0.000432902	0.0268132	0.498493	0.495983	1.92369	44	cg23327200, cg23460124, cg00148325, cg20702887, cg13448487, cg02751064, cg08802898, cg08594554, cg23978420, cg19433487, cg05031081, cg25060035, cg17556601, cg08940989, cg25133984, cg02632542, cg07092838, cg07739851, cg13418525, cg12253634, cg19913422, cg11763830, cg04007987, cg23781998, cg11404740, cg25422089
200	PDE8A	genes	PDE8A	HsT19550	ENSG00000073417	5151	phosphodiesterase 8A	The protein encoded by this gene belongs to the cyclic nucleotide phosphodiesterase (PDE) family, and PDE8 subfamily. This PDE hydrolyzes the second messenger, cAMP, which is a regulator and mediator of a number of cellular responses to extracellular signals. Thus, by regulating the cellular concentration of cAMP, this protein plays a key role in many important physiological processes. Alternativ…	0.000345811	0.0233505	0.498493	0.497504	1.92492	43	cg24954977, cg05233160, cg02290623, cg13422119, cg00463844, cg01703291, cg26896818, cg09425164, cg12125241, cg22835523, cg10537277, cg17095257, cg11638352, cg13144857, cg09845387, cg25941682, cg26895220, cg22529607, cg05706373, cg06478943
201	TAOK3	genes	TAOK3	DPK, JIK, MAP3K18, hKFC-A	ENSG00000135090	51347	TAO kinase 3	The protein encoded by this gene is a serine/threonine protein kinase that activates the p38/MAPK14 stress-activated MAPK cascade but inhibits the basal activity of the MAPK8/JNK cascade. The encoded protein is a member of the GCK subfamily of STE20-like kinases. [provided by RefSeq, Oct 2016]	0.000998601	0.0442509	0.45506	0.527781	1.92893	33	cg02628790, cg02110656, cg16066439, cg02150961, cg20850204, cg26676413, cg16422272, cg21255406, cg15819136, cg15754829, cg11051417, cg07857234, cg18241780, cg01953796, cg09583915, cg21126680
202	YEATS2	genes	YEATS2	FAME4	ENSG00000163872	55689	YEATS domain containing 2	Summary: The protein encoded by this gene is a scaffolding subunit of the ATAC complex, which is a complex with acetyltransferase activity on histones H3 and H4. Alternative splicing results in multiple transcript variants encoding different isoforms. [provided by RefSeq, May 2017]	0.000893934	0.0414299	0.477271	0.600897	1.93042	21	cg25567438, cg04888840, cg10962400, cg15094071, cg09176594, cg25178697, cg06903099, cg10139765, cg06726406, cg09902446, cg21209030, cg23567310, cg26158206, cg10831846
203	KCP	genes	KCP	CRIM2, KCP1, NET67	ENSG00000135253	375616	kielin cysteine rich BMP regulator	Predicted to act upstream of or within hematopoietic progenitor cell differentiation and positive regulation of BMP signaling pathway. Predicted to be located in extracellular space. [provided by Alliance of Genome Resources, Apr 2022]	0.000802394	0.0384642	0.477271	0.582093	1.93314	24	cg01861634, cg22939733, cg08922068, cg05887390, cg07039423, cg00682002, cg00139092, cg18323749, cg19567740
204	PLEKHH1	genes	PLEKHH1		ENSG00000054690	57475	pleckstrin homology, MyTH4 and FERM domain containing H1	Predicted to be located in cytoskeleton. [provided by Alliance of Genome Resources, Apr 2022]	0.000753764	0.0374534	0.477271	0.527631	1.93321	35	cg17489562, cg25941520, cg23376713, cg20832140, cg21104155, cg17316862, cg25083856, cg15015149, cg12563567, cg06892679, cg00901857, cg03914960, cg23837350, cg11835840, cg14876708, cg11981240, cg10726892, cg20713367, cg01095658, cg20612822
205	HUNK	genes	HUNK		ENSG00000142149	30811	hormonally up-regulated Neu-associated kinase	Predicted to enable protein serine/threonine kinase activity. Predicted to be involved in intracellular signal transduction and protein phosphorylation. [provided by Alliance of Genome Resources, Apr 2022]	0.000577346	0.0318906	0.477271	0.534228	1.93651	32	cg22354983, cg03044684, cg03353849, cg00377794, cg11173579, cg17131262, cg10268811, cg18546281, cg21675052, cg18018969, cg15457729
206	PCNXL3	genes	PCNX3	PCNXL3	ENSG00000197136	399909	pecanex 3	Predicted to be integral component of membrane. [provided by Alliance of Genome Resources, Apr 2022]	0.000851669	0.0398366	0.477271	0.573324	1.94053	25	cg02779691, cg10913864, cg04791077, cg02059970, cg06742582, cg26860053, cg00711383, cg26961812, cg12145289, cg17703996, cg07707380, cg06663774, cg25302603, cg04260258, cg08734623, cg01650399
207	TSC2	genes	TSC2	LAM, PPP1R160, TSC4	ENSG00000103197	7249	TSC complex subunit 2	This gene is a tumor suppressor gene that encodes the growth inhibitory protein tuberin. Tuberin interacts with hamartin to form the TSC protein complex which functions in the control of cell growth. This TSC protein complex negatively regulates mammalian target of rapamycin complex 1 (mTORC1) signaling which is a major regulator of anabolic cell growth. Mutations in this gene have been associate…	1.82425e-05	0.0032147	0.57561	0.435736	1.94302	91	cg26819590, cg07726222, cg18795433, cg08936056, cg23388097, cg25446438, cg18676350, cg00260803, cg26289843, cg04515572, cg02198582, cg05971321, cg01769813, cg16353272, cg03209472, cg05322342, cg08776331, cg23784228, cg01718071, cg03325671, cg04301760, cg09826790, cg05626094, cg02248243, cg02606535, cg14985030, cg11056108, cg07020987, cg06094085, cg04262392, cg11818635, cg06330375, cg01952473, cg0…
208	NUSAP1	genes	NUSAP1	ANKT, BM037, LNP, NUSAP, PRO0310p1, Q0310, SAPL	ENSG00000137804	51203	nucleolar and spindle associated protein 1	NUSAP1 is a nucleolar-spindle-associated protein that plays a role in spindle microtubule organization (Raemaekers et al., 2003 [PubMed 12963707]).[supplied by OMIM, Jun 2009]	0.000655109	0.0343536	0.477271	0.642072	1.94782	17	cg11281258, cg07883696, cg15148279, cg18069725, cg09926301, ch.15.429642R, cg11426898, cg09527064, cg02416361, cg00190186, cg15090281, ch.15.430474R, cg08181149
209	FBXL18	genes	FBXL18	Fbl18	ENSG00000155034	80028	F-box and leucine rich repeat protein 18	The protein encoded by this gene is a member of a family of proteins that contain an approximately 40-amino acid F-box motif. This motif is important for interaction with SKP1 and for targeting some proteins for degradation. The encoded protein has been shown to control the cellular level of FBXL7, a protein that induces mitotic arrest, by targeting it for polyubiquitylation and proteasomal degra…	0.000177836	0.0156692	0.518848	0.473111	1.95016	57	cg06635008, cg04263702, cg01653727, cg22586569, cg14155567, cg21585707, cg25343388, cg06639923, cg05711036, cg03378525, cg12551957, cg18880986, cg01942816, cg22108567, cg09554310, cg08928675, cg01024247, cg17089052, cg03040622, cg00966405, cg11828163, cg04853708, cg27041868, cg07147863, cg09286367, cg06932780, cg13877423
210	RFFL	genes	RFFL	CARP-2, CARP2, FRING, RIFIFYLIN, RNF189, RNF34L	ENSG00000092871	117584	ring finger and FYVE like domain containing E3 ubiquitin protein ligase	Enables enzyme binding activity; p53 binding activity; and ubiquitin protein ligase activity. Involved in cellular protein metabolic process; negative regulation of cysteine-type endopeptidase activity involved in execution phase of apoptosis; and negative regulation of signal transduction. Located in endosome membrane and plasma membrane. [provided by Alliance of Genome Resources, Apr 2022]	0.000905588	0.0417148	0.477271	0.630675	1.95323	18	cg02462853, cg16415190, cg08433366, cg16288834, cg21481658, cg27411386, cg08224990, cg01292980, cg19597675, cg19685672, cg03876470, cg08707135, cg15148156, cg16291021, cg27089703
211	PIGG	genes	PIGG	EMM, GPI7, LAS21, MRT53, NEDHSCA, PRO4405, RLGS1930	ENSG00000174227	54872	phosphatidylinositol glycan anchor biosynthesis class G (EMM blood group)	This gene encodes an enzyme involved in glycosylphosphatidylinositol-anchor biosynthesis. The encoded protein, which is localized to the endoplasmic reticulum, is involved in transferring ethanoloamine phosphate to mannose 2 of glycosylphosphatidylinositol species H7 to form species H8. Allelic variants of this gene have been associated with intellectual disability, hypotonia, and early-onset sei…	6.58391e-05	0.00785662	0.538434	0.457614	1.95384	71	cg24092050, cg10497458, cg18714782, cg16619777, cg06541981, cg11051561, ch.4.12604R, cg04658846, cg26921586, cg17184927, cg17628642, cg21220264, cg14497649, cg24395387, cg24887158, cg01499949, cg15776300, cg17782640, cg19454262, cg10395330, cg05828119, cg13856154, cg18907098, cg05865451, cg10921757, cg06096427, cg14339789, cg04923441, cg26132762, cg26262152, cg09566237, cg06372249, cg24892120, cg…
212	ADAMTS4	genes	ADAMTS4	ADAMTS-2, ADAMTS-4, ADMP-1	ENSG00000158859	9507	ADAM metallopeptidase with thrombospondin type 1 motif 4	This gene encodes a member of the ADAMTS (a disintegrin and metalloproteinase with thrombospondin motifs) protein family. Members of this family share several distinct protein modules, including a propeptide region, a metalloproteinase domain, a disintegrin-like domain, and a thrombospondin type 1 (TS) motif. Individual members of this family differ in the number of C-terminal TS motifs, and some…	0.00118702	0.0492859	0.45506	0.744251	1.95411	10	cg23865853, cg16359300, cg15889722, cg22920871, cg02814033, cg17844001, cg10679152, cg04436964, cg07343885
213	CNTN2	genes	CNTN2	AXT, EPEO5, FAME5, TAG-1, TAX, TAX1	ENSG00000184144	6900	contactin 2	This gene encodes a member of the contactin family of proteins, part of the immunoglobulin superfamily of cell adhesion molecules. The encoded glycosylphosphatidylinositol (GPI)-anchored neuronal membrane protein plays a role in the proliferation, migration, and axon guidance of neurons of the developing cerebellum. A mutation in this gene may be associated with adult myoclonic epilepsy. [provide…	0.000657816	0.0343766	0.477271	0.567528	1.95414	27	cg01709947, cg06784867, cg01243924, cg10892778, cg18330856, cg11251293, cg17021277, cg03271939, cg05722949, cg06165437, cg10413788, cg01537455, cg15460899, cg03936955, cg06181247, cg19092322, cg23225103, cg18032908
214	CACNA1H	genes	CACNA1H	CACNA1HB, Cav3.2, ECA6, EIG6, HALD4	ENSG00000196557	8912	calcium voltage-gated channel subunit alpha1 H	This gene encodes a T-type member of the alpha-1 subunit family, a protein in the voltage-dependent calcium channel complex. Calcium channels mediate the influx of calcium ions into the cell upon membrane polarization and consist of a complex of alpha-1, alpha-2/delta, beta, and gamma subunits in a 1:1:1:1 ratio. The alpha-1 subunit has 24 transmembrane segments and forms the pore through which i…	1.29224e-06	0.000407996	0.643552	0.394015	1.95667	161	cg00910447, cg03501953, cg07890233, cg02763822, cg20627812, cg07187957, cg03271813, cg08236388, cg26571093, cg03286076, cg26486441, cg04905834, cg26470670, cg04324521, cg09249980, cg05749083, cg10363122, cg10233104, cg27000853, cg00675160, cg03560850, cg08353479, cg09414620, cg05582099, cg14976500, cg04809380, cg08829195, cg06503716, cg03825234, cg02695704, cg09860450, cg26605476, cg04106390, cg0…
215	SOX8	genes	SOX8		ENSG00000005513	30812	SRY-box transcription factor 8	This gene encodes a member of the SOX (SRY-related HMG-box) family of transcription factors involved in the regulation of embryonic development and in the determination of the cell fate. The encoded protein may act as a transcriptional activator after forming a protein complex with other proteins. This protein may be involved in brain development and function. Haploinsufficiency for this protein …	0.000622023	0.0336618	0.477271	0.780948	1.95676	9	cg01747221, cg04398526, cg04124636, cg06723694, cg02170784, cg01964856
216	CPEB2	genes	CPEB2	CPE-BP2, CPEB-2, hCPEB-2	ENSG00000137449	132864	cytoplasmic polyadenylation element binding protein 2	The protein encoded by this gene is highly similar to cytoplasmic polyadenylation element binding protein (CPEB), an mRNA-binding protein that regulates cytoplasmic polyadenylation of mRNA as a trans factor in oogenesis and spermatogenesis. Studies of the similar gene in mice suggested a possible role of this protein in transcriptionally inactive haploid spermatids. Alternatively spliced transcri…	0.00116772	0.0486177	0.45506	0.745547	1.95751	10	cg03990998, cg10099813, cg21573345, cg15888569
217	ZMYM2	genes	ZMYM2	FIM, MYM, NECRC, RAMP, SCLL, ZNF198	ENSG00000121741	7750	zinc finger MYM-type containing 2	The protein encoded by this gene is a zinc finger protein that may act as a transcription factor. The encoded protein may be part of a BHC histone deacetylase complex. Translocation of this gene with the fibroblast growth factor receptor-1 gene (FGFR1) results in a fusion gene, which may be a cause of stem cell leukemia lymphoma syndrome (SCLL). Several transcript variants encoding the same prote…	0.000648213	0.0342288	0.477271	0.568556	1.95768	27	cg11328505, cg15852239, cg05331435, cg01105866, cg06873606, cg09404321, cg13095768, cg15913654, cg16030751, cg06095422, cg11351140, cg04971836, cg25230907, cg04219802
218	RAD54B	genes	RAD54B	RDH54	ENSG00000197275	25788	RAD54 homolog B	The protein encoded by this gene belongs to the DEAD-like helicase superfamily. It shares similarity with Saccharomyces cerevisiae RAD54 and RDH54, both of which are involved in homologous recombination and repair of DNA. This protein binds to double-stranded DNA, and displays ATPase activity in the presence of DNA. This gene is highly expressed in testis and spleen, which suggests active roles i…	0.000458271	0.0274998	0.498493	0.617354	1.96001	20	cg20157985, cg02440339, cg02544829, cg10660351, cg13861847, cg08238638, cg06645408, cg11284197, cg16001675, cg26323655, cg24635075, cg26782660
219	SEPT7	genes	SEPTIN7	CDC10, CDC3, NBLA02942, SEPT7, SEPT7A, Septin-7	ENSG00000122545	989	septin 7	This gene encodes a protein that is highly similar to the CDC10 protein of Saccharomyces cerevisiae. The protein also shares similarity with Diff 6 of Drosophila and with H5 of mouse. Each of these similar proteins, including the yeast CDC10, contains a GTP-binding motif. The yeast CDC10 protein is a structural component of the 10 nm filament which lies inside the cytoplasmic membrane and is esse…	0.000917097	0.042117	0.477271	0.682885	1.96005	14	cg06654936, cg15428310, cg22974749, cg14857796, cg19850794, cg17168428, cg10070795, cg06363265, cg10513527, cg17101530, cg07338836, cg07947847
220	BCAS1	genes	BCAS1	AIBC1, NABC1, PMES-2	ENSG00000064787	8537	brain enriched myelin associated protein 1	This gene resides in a region at 20q13 which is amplified in a variety of tumor types and associated with more aggressive tumor phenotypes. Among the genes identified from this region, it was found to be highly expressed in three amplified breast cancer cell lines and in one breast tumor without amplification at 20q13.2. However, this gene is not in the common region of maximal amplification and …	0.000604013	0.0329274	0.477271	0.610156	1.96017	21	cg05426918, cg05019203, cg06692536, cg10592033, cg21438795, cg23428541, cg02450219, cg02662823, cg11433203, cg05323147, cg14987518, cg12924548, cg08321127, cg07039732
221	EDC4	genes	EDC4	GE1, Ge-1, HEDL5, HEDLS, RCD-8, RCD8	ENSG00000038358	23644	enhancer of mRNA decapping 4	Predicted to be involved in deadenylation-independent decapping of nuclear-transcribed mRNA. Located in P-body and nucleoplasm. [provided by Alliance of Genome Resources, Apr 2022]	0.000697697	0.0357216	0.477271	0.579449	1.96126	25	cg03092252, cg03532459, cg15729325, cg09395969, cg18926042, cg26477515, cg18108735, cg03676180, cg00901835, cg00925722, cg08382009, cg18074323, cg04022340, cg08663027, cg01108401, cg03864288, cg07171780, cg11094070, cg23280064, cg21969292
222	AGAP1	genes	AGAP1	AGAP-1, CENTG2, GGAP1, cnt-g2	ENSG00000157985	116987	ArfGAP with GTPase domain, ankyrin repeat and PH domain 1	This gene encodes a member of an ADP-ribosylation factor GTPase-activating protein family involved in membrane trafficking and cytoskeleton dynamics. This gene functions as a direct regulator of the adaptor-related protein complex 3 on endosomes. Multiple transcript variants encoding different isoforms have been found for this gene. [provided by RefSeq, Oct 2011]	1.73421e-11	4.38032e-08	0.863415	0.353706	1.96526	402	cg24068511, cg26236902, cg21758672, cg03672119, cg24077828, cg14435073, cg07599182, cg00160002, cg25678528, cg03167812, cg21357361, cg24303806, cg00585213, cg07640213, cg15241635, cg06704466, cg16942386, cg01139016, cg19761110, cg13658143, cg26914931, cg07642035, cg09042437, cg06646316, cg26142604, cg00767712, cg11211870, cg22373519, cg18008467, cg16175418, cg02897808, cg09521510, cg24600644, cg0…
223	WNK1	genes	WNK1	HSAN2, HSN2, KDP, PPP1R167, PRKWNK1, PSK, p65	ENSG00000060237	65125	WNK lysine deficient protein kinase 1	This gene encodes a member of the WNK subfamily of serine/threonine protein kinases. The encoded protein may be a key regulator of blood pressure by controlling the transport of sodium and chloride ions. Mutations in this gene have been associated with pseudohypoaldosteronism type II and hereditary sensory neuropathy type II. Alternatively spliced transcript variants encoding different isoforms h…	0.000127531	0.012497	0.518848	0.49701	1.96656	46	cg08022249, cg24766486, cg21365584, cg20025765, cg11869183, cg09642879, cg17076744, cg01867602, cg16129102, cg01161138, cg24111466, cg07579732, cg22813648, cg05013990, cg06081606, cg17896954, cg27312086, cg23367391, cg13311946, cg24028812, cg20598218, cg04760447, cg07525913, cg15620139, cg18361786, cg26767001, cg04932215
224	MBP	genes	MBL2	COLEC1, HSMBPC, MBL, MBL2D, MBP, MBP-C, MBP1, MBPD	ENSG00000165471	4153	mannose binding lectin 2	This gene encodes the soluble mannose-binding lectin or mannose-binding protein found in serum. The protein encoded belongs to the collectin family and is an important element in the innate immune system. The protein recognizes and binds to mannose and N-acetylglucosamine on many microorganisms, including bacteria, yeast, and viruses including influenza virus, HIV and SARS-CoV. This binding activ…	4.94496e-06	0.00124902	0.610527	0.427077	1.96697	102	cg06952396, cg12979350, cg11741071, cg21322241, cg16305018, cg27240008, cg03826496, cg23746811, cg13442966, cg15783427, cg22168512, cg23975646, cg11772665, cg01475204, cg08936202, cg00735329, cg13807269, cg23327011, cg16575175, cg06543730, cg27328941, cg15224291, cg21107579, cg13515395, cg12433779, cg11195910, cg22239325, cg00187503, cg02782187, cg02047182, cg14078587, cg18892054, cg07611666, cg0…
225	MAG	genes	MAG	GMA, S-MAG, SIGLEC-4A, SIGLEC4, SIGLEC4A, SPG75	ENSG00000105695	4099	myelin associated glycoprotein	The protein encoded by this gene is a type I membrane protein and member of the immunoglobulin superfamily. It is thought to be involved in the process of myelination. It is a lectin that binds to sialylated glycoconjugates and mediates certain myelin-neuron cell-cell interactions. Three alternatively spliced transcripts encoding different isoforms have been described for this gene. [provided by …	0.00112439	0.0472024	0.45506	0.593858	1.96739	23	cg13993734, cg17461485, cg24717731, cg19694850, cg18155720, cg07918620, cg12402033, cg22238209, cg15761414, cg15005368, cg22266001, cg11902728, cg10618943, cg14952359
226	PPAP2B	genes	PLPP3	Dri42, LPP3, PAP2B, PPAP2B, VCIP	ENSG00000162407	8613	phospholipid phosphatase 3	The protein encoded by this gene is a member of the phosphatidic acid phosphatase (PAP) family. PAPs convert phosphatidic acid to diacylglycerol, and function in de novo synthesis of glycerolipids as well as in receptor-activated signal transduction mediated by phospholipase D. This protein is a membrane glycoprotein localized at the cell plasma membrane. It has been shown to actively hydrolyze e…	0.00021573	0.0174833	0.518848	0.492189	1.96745	49	cg05434033, cg03043257, cg11682697, cg24606533, cg26683198, cg12117407, cg11959316, cg23425252, cg11512515, cg10278986, cg12940618, cg02468627, cg06535441, cg12434846, cg14045720, cg12180551, cg09403098, cg16738453, cg10500503, cg23723818, cg12371175, cg27398401, cg01860101
227	RAD51L3-RFFL	genes	RAD51L3-RFFL		NA	100529207	RAD51L3-RFFL readthrough	This locus represents naturally occurring read-through transcription between the neighboring RAD51-like 3 (RAD51L3) and ring finger and FYVE-like domain containing 1 (RFFL) genes on chromosome 17. The read-through transcript is a candidate for nonsense-mediated mRNA decay (NMD), and is therefore unlikely to produce a protein product. [provided by RefSeq, Jan 2011]	0.000402046	0.0260385	0.498493	0.547733	1.96951	31	cg15683283, cg24310464, cg02468470, cg02462853, cg16415190, cg23595104, cg08433366, cg16288834, cg21481658, cg03654993, cg27411386, cg08224990, cg25209761, cg01292980, cg19597675, cg19685672, cg03876470, cg03797048, cg08707135, cg15148156
228	KIF13A	genes	KIF13A	RBKIN, bA500C11.2	ENSG00000137177	63971	kinesin family member 13A	This gene encodes a member of the kinesin family of microtubule-based motor proteins that function in the positioning of endosomes. This family member can direct mannose-6-phosphate receptor-containing vesicles from the trans-Golgi network to the plasma membrane, and it is necessary for the steady-state distribution of late endosomes/lysosomes. It is also required for the translocation of FYVE-CE…	0.000183679	0.0158938	0.518848	0.485494	1.96977	53	cg10819094, cg21543181, cg00069309, cg21916119, cg10385929, cg15414930, cg13766434, cg04570579, cg08480452, cg07655602, cg16400979, cg18213495, cg00136279, cg25336476, cg05558330, cg02996672, cg20894522, cg11376457, cg03903268, cg25243209, cg24806920, cg22061776, cg16773290, cg12215834, cg18367291, cg05874233
229	HSPA1L	genes	HSPA1L	HSP70-1L, HSP70-HOM, HSP70T, hum70t	ENSG00000204390	3305	heat shock protein family A (Hsp70) member 1 like	This gene encodes a 70kDa heat shock protein. In conjunction with other heat shock proteins, this protein stabilizes existing proteins against aggregation and mediates the folding of newly translated proteins in the cytosol and in organelles. The gene is located in the major histocompatibility complex class III region, in a cluster with two closely related genes which also encode isoforms of the …	0.000475407	0.0278237	0.498493	0.554682	1.97028	30	cg13286590, cg13938218, cg00875541, cg08167286, cg12400664, cg15665090, cg10054630, cg19811425, cg09395540, cg17353079, cg04484826, cg18122606, cg03243683, cg04804565, cg20232119, cg26097381, cg09777095, cg10623826
230	CDC14B	genes	CDC14B	CDC14B3, Cdc14B1, Cdc14B2, hCDC14B	ENSG00000081377	8555	cell division cycle 14B	The protein encoded by this gene is a member of the dual specificity protein tyrosine phosphatase family. This protein is highly similar to Saccharomyces cerevisiae Cdc14, a protein tyrosine phosphatase involved in the exit of cell mitosis and initiation of DNA replication, which suggests the role in cell cycle control. This protein has been shown to interact with and dephosphorylates tumor suppr…	0.000387772	0.0252218	0.498493	0.548875	1.97362	31	cg09013060, cg01792230, cg07002368, cg14612359, cg20404850, cg04728584, cg14069192, cg14337897, cg09526363, cg15174416, cg10762817, cg15519182
231	WDR90	genes	WDR90	C16orf15, C16orf16, C16orf17, C16orf18, C16orf19, POC16	ENSG00000161996	197335	WD repeat domain 90	Involved in cilium assembly. Located in centriole. [provided by Alliance of Genome Resources, Apr 2022]	0.000119418	0.0120135	0.538434	0.47898	1.97435	57	cg10434546, cg09310612, cg08024097, cg16708495, cg02376143, cg01573118, cg10067787, cg05335115, cg02814289, cg06275028, cg09406865, cg19610434, cg21266511, cg05773599, cg04365973, cg09603710, cg19860073, cg01886460, cg02852791, cg00686339, cg05638439, cg01252526, cg07894983, cg09048665, cg08156824, cg06707524, cg27524531
232	ZBTB45	genes	ZBTB45	ZNF499	ENSG00000119574	84878	zinc finger and BTB domain containing 45	Enables sequence-specific double-stranded DNA binding activity. Predicted to be involved in regulation of transcription by RNA polymerase II. Predicted to be active in nucleoplasm. [provided by Alliance of Genome Resources, Apr 2022]	0.000974716	0.0437036	0.477271	0.75255	1.9759	10	cg01967510, cg21517584, cg10598434, cg25458175, cg18632100, cg10678908, cg12271800
233	ATP8A1	genes	ATP8A1	ATPASEII, ATPIA, ATPP2	ENSG00000124406	10396	ATPase phospholipid transporting 8A1	The P-type adenosinetriphosphatases (P-type ATPases) are a family of proteins which use the free energy of ATP hydrolysis to drive uphill transport of ions across membranes. Several subfamilies of P-type ATPases have been identified. One subfamily catalyzes transport of heavy metal ions. Another subfamily transports non-heavy metal ions (NMHI). The protein encoded by this gene is a member of the …	0.000344229	0.0233505	0.498493	0.54539	1.97697	32	cg21819722, cg00661512, cg20567227, cg13212407, cg07557423, cg21688692, cg18695665, cg17280671, cg09500171, cg01664142, cg20522673, cg23989770, cg12749890, cg27299484, cg15927566, cg13328862, cg26670992, cg09983370
234	KIAA1324L	genes	ELAPOR2	EIG121L, KIAA1324L	ENSG00000164659	222223	endosome-lysosome associated apoptosis and autophagy regulator family member 2	Predicted to enable BMP receptor binding activity. Predicted to be involved in negative regulation of nervous system development; positive regulation of BMP signaling pathway; and positive regulation of epidermis development. Predicted to be located in plasma membrane. Predicted to be integral component of membrane. [provided by Alliance of Genome Resources, Apr 2022]	0.000237661	0.0185657	0.518848	0.522718	1.97969	39	cg07711911, cg05356121, cg00652338, cg14147396, cg04503054, cg22719826, cg17833065, cg03360716, cg16209827, cg24355665, cg27038198, cg08200835, cg03973191, cg22616933, cg12395705, cg16862738, cg22351103, cg13737857, cg15142311, cg24310667, cg09968582
235	C20orf194	genes	DNAAF9	C20orf194	ENSG00000088854	25943	dynein axonemal assembly factor 9	This gene encodes an uncharacterized protein with a C-terminal coiled-coil region. The gene is located on chromosome 20p13 in a 1.8 Mb region linked to a spinocerebellar ataxia phenotype, but this gene does not appear to be a disease candidate. [provided by RefSeq, Dec 2011]	0.000247108	0.0189031	0.498493	0.570855	1.98376	28	cg01844657, cg16251671, cg22612405, cg22129980, cg09799930, cg07078085, cg01418667, cg15837172, cg00625573, cg23433996, cg22034391, cg17110299, cg02015955, cg21900539, cg19794854, cg15713169, cg27592279, cg17901554, cg23115356
236	TAPT1	genes	TAPT1	CMVFR, OCLSBG	ENSG00000169762	202018	transmembrane anterior posterior transformation 1	This gene encodes a highly conserved protein that localizes to the centrosome and/or ciliary basal body. Mutations in this gene disrupt Golgi morphology and trafficking and normal primary cilium formation and these mutations are congenitally manifested by severe undermineralization of the intra-uterine skeleton. A mutation in the mouse ortholog of this gene results in homeotic, posterior-to-anter…	0.000481198	0.0279408	0.498493	0.586674	1.98571	25	cg17811924, cg17111513, cg18771162, cg25273908, cg23374036, cg09091785, cg10296425, cg22349956, cg03931682, cg08674864, cg10966967, cg14832768, cg18520832, cg21918419, cg06532184
237	SOGA1	genes	MTCL2	C20orf117, KIAA0889, SOGA, SOGA1	ENSG00000149639	140710	microtubule crosslinking factor 2	Predicted to be involved in insulin receptor signaling pathway; negative regulation of gluconeogenesis; and regulation of autophagy. Located in extracellular space. [provided by Alliance of Genome Resources, Apr 2022]	0.000243527	0.0187343	0.518848	0.515174	1.98609	41	cg20376545, cg24423143, cg00390918, cg25947979, cg22170688, cg04609836, cg07352541, cg09959020, cg24713063, cg12755749, cg01154911, cg16730931, cg01907391, cg18511407, cg18213720, cg01772407, cg04966774, cg19997524, cg19818728, cg22788747, cg27096339, cg17526578, cg13228922, cg08133718, cg11458409, cg03530557, cg00445108
238	SLC44A1	genes	SLC44A1	CD92, CDW92, CHTL1, CONATOC, CTL1	ENSG00000070214	23446	solute carrier family 44 member 1	Enables choline transmembrane transporter activity. Involved in choline transport and transmembrane transport. Located in several cellular components, including cytosol; mitochondrion; and nucleoplasm. Implicated in high grade glioma. [provided by Alliance of Genome Resources, Apr 2022]	0.000827187	0.0390745	0.477271	0.600625	1.98981	23	cg26207492, cg21752492, cg22761692, cg05055216, cg15451571, cg01070538, cg09569224, cg00237554, cg09693059, cg16574631, cg17230724, cg05038586, cg07087597, cg12778913, cg11453771
239	SPNS2	genes	SPNS2	DFNB115, SLC62A2, SLC63A2	ENSG00000183018	124976	SPNS lysolipid transporter 2, sphingosine-1-phosphate	The protein encoded by this gene is a transporter of sphingosine 1-phosphate, a secreted lipid that is important in cardiovascular, immunological, and neural development. Defects in this gene are a cause of early onset progressive hearing loss. [provided by RefSeq, Jul 2016]	0.00030213	0.0218801	0.498493	0.553513	1.99029	31	cg09136101, cg04864453, cg03517511, cg13124801, cg11317520, cg24249770, cg16524932, cg25690958, cg19092163, cg05119290, cg08835403, cg24636332, cg01187969, cg13099545
240	LARP6	genes	LARP6	ACHN	ENSG00000166173	55323	La ribonucleoprotein 6, translational regulator	Enables RNA binding activity and myosin binding activity. Involved in positive regulation of collagen biosynthetic process; positive regulation of mRNA binding activity; and positive regulation of translation. Located in nucleus. Part of polysome. [provided by Alliance of Genome Resources, Apr 2022]	0.000932378	0.0425608	0.477271	0.676585	1.99074	15	cg20901993, cg11731148, cg15732069, cg27099951, cg02943148, cg03320521, cg06132502, cg20645232, cg12870827
241	ZNF219	genes	ZNF219	ZFP219	ENSG00000165804	51222	zinc finger protein 219	This gene is a member of the Kruppel-like zinc finger gene family. The encoded protein functions as a transcriptional repressor of the high mobility group nucleosome binding domain 1 protein, which is associated with transcriptionally active chromatin. [provided by RefSeq, Apr 2017]	0.000749115	0.0373449	0.477271	0.736726	1.99104	11	cg11196175, cg10204629, cg00577417, cg16074383, cg26070281
242	C9orf3	genes	AOPEP	AP-O, APO, C90RF3, C9orf3, DYT31, ONPEP	ENSG00000148120	84909	aminopeptidase O (putative)	This gene encodes a member of the M1 zinc aminopeptidase family. The encoded protein is a zinc-dependent metallopeptidase that catalyzes the removal of an amino acid from the amino terminus of a protein or peptide. This protein may play a role in the generation of angiotensin IV. Alternate splicing results in multiple transcript variants. [provided by RefSeq, Oct 2010]	3.85125e-07	0.000162127	0.674963	0.412432	1.99474	139	cg04264864, cg21189849, cg16817981, cg02748424, cg05714281, cg04384554, cg05726575, cg11128804, cg04020296, cg06265451, cg06178031, cg21563350, cg10195819, cg11240138, cg14586626, cg21901859, cg15029438, cg09027911, cg03694573, cg15593604, cg25322672, cg15781669, cg14078714, cg14375632, cg21189611, cg07301298, cg07287496, cg13564621, cg13645767, cg26782907, cg17198867, cg06596563, cg01464718, cg0…
243	LOC100133315	genes	XNDC1N		ENSG00000254469	100133315	XRCC1 N-terminal domain containing 1, N-terminal like	Predicted to enable damaged DNA binding activity. Predicted to be involved in single strand break repair. Located in chromosome and nucleolus. [provided by Alliance of Genome Resources, Apr 2022]	0.000298242	0.0217301	0.498493	0.62878	1.99629	20	cg10497951, cg20659736, cg26039806, cg10261226, cg22852134, cg05930008, cg25827053, cg02817670, cg25553483, cg05234634, cg11792888
244	TTC17	genes	TTC17		ENSG00000052841	55761	tetratricopeptide repeat domain 17	Involved in actin filament polymerization and cilium organization. Located in actin cytoskeleton; cytosol; and plasma membrane. [provided by Alliance of Genome Resources, Apr 2022]	0.000459086	0.0274998	0.498493	0.547944	2.00262	33	cg13714594, cg08871026, cg22805216, cg13335021, cg13655788, cg14324341, cg06284547, cg00073592, cg25405008, cg10771149, cg21664210, cg05220052, cg27543695, cg07130465, cg17156897, cg15670422, cg01232185, cg12707923, cg18648269
245	GRHPR	genes	GRHPR	GLXR, GLYD, PH2	ENSG00000137106	9380	glyoxylate and hydroxypyruvate reductase	This gene encodes an enzyme with hydroxypyruvate reductase, glyoxylate reductase, and D-glycerate dehydrogenase enzymatic activities. The enzyme has widespread tissue expression and has a role in metabolism. Type II hyperoxaluria is caused by mutations in this gene. [provided by RefSeq, Jul 2008]	0.000846313	0.0397086	0.477271	0.680662	2.00274	15	cg20784500, cg12387333, cg08706504, cg14282215, cg23200503, cg13651876, cg13434631, cg14410198
246	PRRT3	genes	PRRT3		ENSG00000163704	285368	proline rich transmembrane protein 3	Predicted to be integral component of membrane. [provided by Alliance of Genome Resources, Apr 2022]	0.000625059	0.0336618	0.477271	0.741514	2.00398	11	cg11732190, cg10160312, cg24065312, cg05851542, cg16533830, cg25717917, cg12325049, cg01142302
247	CREB5	genes	CREB5	CRE-BPA, CREB-5, CREBPA	ENSG00000146592	9586	cAMP responsive element binding protein 5	The product of this gene belongs to the CRE (cAMP response element)-binding protein family. Members of this family contain zinc-finger and bZIP DNA-binding domains. The encoded protein specifically binds to CRE as a homodimer or a heterodimer with c-Jun or CRE-BP1, and functions as a CRE-dependent trans-activator. Alternatively spliced transcript variants encoding different isoforms have been ide…	6.30549e-06	0.00147015	0.610527	0.447683	2.00474	93	cg11220402, cg19559984, cg19588408, cg24486354, cg16624304, cg16989544, cg21108860, cg13525170, cg09450153, cg10421188, cg09657667, cg20977229, cg11301281, cg11202422, cg19068298, cg03671655, cg09930712, cg05277054, cg07042532, cg20689584, cg24254447, cg21332135, cg13995399, cg01968152, cg04570473, cg22986281, cg24333468, cg22253196, cg06647007, cg09500457, cg16756589, cg23281552, cg08475245, cg2…
248	ATAD2B	genes	ATAD2B		ENSG00000119778	54454	ATPase family AAA domain containing 2B	The protein encoded by this gene belongs to the AAA ATPase family. This family member includes an N-terminal bromodomain. It has been found to be localized to the nucleus, partly to replication sites, consistent with a chromatin-related function. Alternative splicing of this gene results in multiple transcript variants. [provided by RefSeq, Jul 2014]	0.000283089	0.0208263	0.498493	0.639218	2.00859	19	cg17041051, cg14589395, cg19181668, cg03538215, cg27095000, cg18525577, cg20157399, cg23442248
249	MOBP	genes	MOBP		ENSG00000168314	4336	myelin associated oligodendrocyte basic protein	Predicted to enable actin binding activity and myosin binding activity. Predicted to be a structural constituent of myelin sheath. Predicted to be involved in nervous system development. Predicted to be located in mitochondrion. Predicted to be active in cortical actin cytoskeleton. Implicated in frontotemporal dementia. [provided by Alliance of Genome Resources, Apr 2022]	0.000371074	0.024665	0.498493	0.593743	2.00964	25	cg00091899, cg27272723, cg24602838, cg22110662, cg16729794, cg04442806, cg05983061, cg05317077, cg11235602, cg16959486, cg15069948, cg07405330, cg27103603, cg21827971, cg21696316, cg02750792, cg05136238, cg14968361
250	FBF1	genes	FBF1	Alb, FBF-1	ENSG00000188878	85302	Fas binding factor 1	Involved in apical junction assembly and establishment of epithelial cell polarity. Acts upstream of or within cilium assembly. Located in centriole; centrosome; and spindle pole. Part of ciliary transition fiber. Colocalizes with apical junction complex and keratin filament. [provided by Alliance of Genome Resources, Apr 2022]	0.000721997	0.0364729	0.477271	0.606766	2.01016	23	cg18248736, cg13007124, cg21627604, cg00012920, cg24899995, cg13194822, cg12652440
251	GAK	genes	GAK	DNAJ26, DNAJC26	ENSG00000178950	2580	cyclin G associated kinase	In all eukaryotes, the cell cycle is governed by cyclin-dependent protein kinases (CDKs), whose activities are regulated by cyclins and CDK inhibitors in a diverse array of mechanisms that involve the control of phosphorylation and dephosphorylation of Ser, Thr or Tyr residues. Cyclins are molecules that possess a consensus domain called the 'cyclin box.' In mammalian cells, 9 cyclin species have…	1.5262e-07	6.80281e-05	0.690132	0.402194	2.01047	169	cg09919471, cg14108327, cg16931447, cg04967009, cg18101784, cg23897383, cg07895210, cg07380286, cg22140614, cg07298104, cg16475712, cg03385756, cg22089096, cg09942463, cg00248574, cg15793476, cg05914088, cg24013618, cg00497472, cg07070182, cg21650295, cg22051586, cg02234043, cg15599409, cg01552919, cg25115276, cg04266908, cg11706957, cg04220779, cg20536207, cg14225642, cg03286735, cg18054302, cg0…
252	DHX38	genes	DHX38	DDX38, PRP16, PRPF16, RP84	ENSG00000140829	9785	DEAH-box helicase 38	DEAD box proteins, characterized by the conserved motif Asp-Glu-Ala-Asp (DEAD), are putative RNA helicases. They are implicated in a number of cellular processes involving alteration of RNA secondary structure such as translation initiation, nuclear and mitochondrial splicing, and ribosome and spliceosome assembly. Based on their distribution patterns, some members of this family are believed to …	0.000380681	0.024975	0.498493	0.676434	2.012	16	cg20196453, cg05504270, cg04885614, cg05587624, cg25488122, cg25190481, cg18061961, cg03947478, cg13108197, cg27604208, cg06452875
253	BOK	genes	BOK	BCL2L9, BOKL	ENSG00000176720	666	BCL2 family apoptosis regulator BOK	The protein encoded by this gene belongs to the BCL2 family, members of which form homo- or heterodimers, and act as anti- or proapoptotic regulators that are involved in a wide variety of cellular processes. Studies in rat show that this protein has restricted expression in reproductive tissues, interacts strongly with some antiapoptotic BCL2 proteins, not at all with proapoptotic BCL2 proteins,…	0.000539175	0.0303762	0.477271	0.744783	2.01281	11	cg23959977, cg22999099, cg03072665, cg24828208, cg14333539, cg11902962, cg23288103
254	MAN2A1	genes	MAN2A1	AMan II, GOLIM7, MANA2, MANII	ENSG00000112893	4124	mannosidase alpha class 2A member 1	This gene encodes a glycosyl hydrolase that localizes to the Golgi and catalyzes the final hydrolytic step in the asparagine-linked oligosaccharide (N-glycan) maturation pathway. Mutations in the mouse homolog of this gene have been shown to cause a systemic autoimmune disease similar to human systemic lupus erythematosus. [provided by RefSeq, Dec 2013]	0.000170692	0.0153067	0.518848	0.580275	2.01649	28	cg06791972, cg04062682, cg09587660, cg01806713, cg10569493, cg23249942, cg00398767, cg11704780, cg13808438, cg04018577, cg06725695, cg07210335, cg23500208, cg22931822, cg05899445, cg00258945, cg03665000, cg08911728, cg25759221, cg09610100, cg15106420, cg03465083
255	FAM66D	genes	FAM66D		NA	100132923	family with sequence similarity 66 member D		0.00033277	0.023028	0.498493	0.595997	2.01727	25	cg15581360, cg09296089, cg07514801, cg01619190, cg01106349, cg26167010, cg21157301, cg20295973, cg14752069, cg24789143, cg13475862, cg03403963, cg20542592
256	FEZ1	genes	FEZ1	UNC-76	ENSG00000149557	9638	fasciculation and elongation protein zeta 1	This gene is an ortholog of the C. elegans unc-76 gene, which is necessary for normal axonal bundling and elongation within axon bundles. Expression of this gene in C. elegans unc-76 mutants can restore to the mutants partial locomotion and axonal fasciculation, suggesting that it also functions in axonal outgrowth. The N-terminal half of the gene product is highly acidic. Alternatively spliced t…	0.000258894	0.0193278	0.498493	0.642111	2.01768	19	cg23012054, cg17418407, cg19931491, cg18436735, cg14326956, cg01460481, cg25121437, cg02599699, cg11300248, cg08521065, cg11814956, cg05366909, cg27311378
257	TMEFF2	genes	TMEFF2	CT120.2, HPP1, TENB2, TPEF, TR, TR-2	ENSG00000144339	23671	transmembrane protein with EGF like and two follistatin like domains 2	This gene encodes a member of the tomoregulin family of transmembrane proteins. This protein has been shown to function as both an oncogene and a tumor suppressor depending on the cellular context and may regulate prostate cancer cell invasion. Multiple soluble forms of this protein have been identified that arise from both an alternative splice variant and ectodomain shedding. Additionally, this…	0.00062637	0.0336618	0.477271	0.609922	2.02061	23	cg15003763, cg12461458, cg22354905, cg11454957, cg25115538, cg16176495, cg21463765, cg11691408, cg24617310, cg09501959, cg15672530, cg24923920, cg14662967, cg03300546, cg22742965, cg02533035, cg22823725
258	ERMN	genes	ERMN	JN, KIAA1189	ENSG00000136541	57471	ermin	Predicted to enable actin filament binding activity. Involved in actin filament organization; regulation of cell projection organization; and regulation of cell shape. Located in cell cortex; internode region of axon; and paranode region of axon. [provided by Alliance of Genome Resources, Apr 2022]	0.000208888	0.0171119	0.518848	0.806664	2.02119	9	cg01691358, cg10812717, cg20433238, cg13114088, cg06865331, cg03252823, cg24833225, cg02757236, cg02833117
259	DENND4A	genes	DENND4A	IRLB, MYCPBP	ENSG00000174485	10260	DENN domain containing 4A	This gene encodes a DENN domain-containing protein that may function as a guanine nucleotide exchange factor that specifically activates ras-related protein Rab-10. This protein also contains a interferon stimulated response element-binding domain and may be involved in regulating the v-myc avian myelocytomatosis viral (MYC) oncogene. Alternate splicing results in multiple transcript variants. A …	0.000439188	0.0268383	0.498493	0.748609	2.02315	11	cg15777013, cg16542301, cg12329286, cg19409705, cg04203843, cg23217542, cg07515550
260	C11orf9	genes	MYRF	11orf9, C11orf9, CUGS, MMERV, MRF, Ndt80, pqn-47	ENSG00000124920	745	myelin regulatory factor	This gene encodes a transcription factor that is required for central nervous system myelination and may regulate oligodendrocyte differentiation. It is thought to act by increasing the expression of genes that effect myelin production but may also directly promote myelin gene expression. Loss of a similar gene in mouse models results in severe demyelination. Alternative splicing results in multi…	0.0001567	0.0143926	0.518848	0.591901	2.02376	26	cg11179625, cg15208689, cg01178188, cg05881566, cg05373256, cg22115093, cg09261816, cg07486017, cg06137032, cg04237003, cg15676405, cg11060910, cg01825921, cg06482904, cg12690575, cg22627427
261	SHPK	genes	SHPK	CARKL, SHK	ENSG00000197417	23729	sedoheptulokinase	The protein encoded by this gene has weak homology to several carbohydrate kinases, a class of proteins involved in the phosphorylation of sugars as they enter a cell, inhibiting return across the cell membrane. Sequence variation between this novel gene and known carbohydrate kinases suggests the possibility of a different substrate, cofactor or changes in kinetic properties distinguishing it fr…	0.000832353	0.0391749	0.477271	0.710304	2.02778	13	cg08734194, cg03861021, cg15507320, cg08208467, cg14755314, cg12307132, cg12937721
262	OPALIN	genes	OPALIN	HTMP10, TMEM10, TMP10	ENSG00000197430	93377	oligodendrocytic myelin paranodal and inner loop protein	Predicted to be involved in regulation of oligodendrocyte differentiation. Located in Golgi apparatus. [provided by Alliance of Genome Resources, Apr 2022]	0.000484963	0.028024	0.498493	0.772616	2.02858	10	cg23640339, cg26268085, cg26605642, cg18745725, cg04734193, cg21861532, cg10116341, cg11495351, cg20069378
263	PHF19	genes	PHF19	MTF2L1, PCL3, TDRD19B	ENSG00000119403	26147	PHD finger protein 19	Enables methylated histone binding activity. Involved in positive regulation of histone H3-K27 methylation. Colocalizes with ESC/E(Z) complex. [provided by Alliance of Genome Resources, Apr 2022]	0.000588119	0.0321767	0.477271	0.612738	2.02994	23	cg21458557, cg14425045, cg21179713, cg07145234, cg01986350, cg18224492, cg27070016, cg03699700, cg19852115, cg27631381, cg13419692, cg00424059, cg05834805, cg14543508, cg26821987, cg04000075, cg19994281
264	RBPJ	genes	RBPJ	AOS3, CBF-1, CBF1, IGKJRB, IGKJRB1, KBF2, RBP-J, RBP-J kappa, RBP-JK, RBPJK, RBPSUH, SUH, csl	ENSG00000168214	3516	recombination signal binding protein for immunoglobulin kappa J region	The protein encoded by this gene is a transcriptional regulator important in the Notch signaling pathway. The encoded protein acts as a repressor when not bound to Notch proteins and an activator when bound to Notch proteins. It is thought to function by recruiting chromatin remodeling complexes containing histone deacetylase or histone acetylase proteins to Notch signaling pathway genes. Several…	7.18894e-05	0.00813048	0.538434	0.50385	2.03024	50	cg22358250, cg01880437, cg02498218, cg26126293, cg05685613, cg03617870, cg23736763, cg23955273, cg17524170, cg11214657, cg08662894, cg02726838, cg05983239, cg24423273, cg00961450, cg26451437, cg07359981, cg18758031, cg16895254, cg10364833, cg11099684, cg24624251, cg18182475, cg17974286
265	MVB12B	genes	MVB12B	C9orf28, FAM125B	ENSG00000196814	89853	multivesicular body subunit 12B	The protein encoded by this gene is a component of the ESCRT-I complex, a heterotetramer, which mediates the sorting of ubiquitinated cargo protein from the plasma membrane to the endosomal vesicle. ESCRT-I complex plays an essential role in HIV budding and endosomal protein sorting. Depletion and overexpression of this and related protein (MVB12A) inhibit HIV-1 infectivity and induce unusual vir…	4.95643e-05	0.00642006	0.557332	0.493164	2.03282	57	cg02747236, cg06652484, cg25880623, cg16741986, cg08866927, cg27515435, cg10946111, cg14269155, cg16439649, cg24491078, cg12193058, cg25332827, cg05737719, cg00377793, cg09229905, cg07741395, cg17193081, cg01710977, cg26039685, cg01489260, cg13980920, cg13619254, cg13690169, cg00690778, cg09937058, cg09518226, cg17018569, cg26613670, cg12117335, cg20396817, cg07528122, cg05793879, cg10070756, cg1…
266	MTTP	genes	MTTP	ABL, MTP	ENSG00000138823	4547	microsomal triglyceride transfer protein	MTP encodes the large subunit of the heterodimeric microsomal triglyceride transfer protein. Protein disulfide isomerase (PDI) completes the heterodimeric microsomal triglyceride transfer protein, which has been shown to play a central role in lipoprotein assembly. Mutations in MTP can cause abetalipoproteinemia. [provided by RefSeq, Jul 2008]	0.00024231	0.0187343	0.518848	0.831066	2.0369	8	cg04999066, cg16650125
267	DCTN1	genes	DCTN1	DAP-150, DP-150, HMND14, P135	ENSG00000204843	1639	dynactin subunit 1	This gene encodes the largest subunit of dynactin, a macromolecular complex consisting of 10 subunits ranging in size from 22 to 150 kD. Dynactin binds to both microtubules and cytoplasmic dynein. Dynactin is involved in a diverse array of cellular functions, including ER-to-Golgi transport, the centripetal movement of lysosomes and endosomes, spindle formation, chromosome movement, nuclear posit…	0.000238913	0.0185678	0.518848	0.591637	2.03715	27	cg10785537, cg20251878, cg20403876, cg10496583, cg12010947, cg14093391, cg10862558, cg19677381, cg13185963, cg20202112, cg25721732, cg14247763, cg06909228, cg10412475, cg21616897, cg01133053, cg16646463, cg15366555, cg12451336, cg05063917, cg20271476
268	MSH5-SAPCD1	genes	MSH5-SAPCD1	MSH5-C6orf26	ENSG00000255152	100532732	MSH5-SAPCD1 readthrough (NMD candidate)	This locus represents naturally occurring read-through transcription between the neighboring mutS homolog 5 (MSH5) and chromosome 6 open reading frame 26 (C6orf26) genes. The read-through transcript is a candidate for nonsense-mediated mRNA decay (NMD), and is thus unlikely to produce a protein product. [provided by RefSeq, Feb 2011]	0.000312301	0.0222203	0.498493	0.658019	2.03792	18	cg25367892, cg20213549, cg17820822, cg27655144, cg25881014, cg22507760, cg22118398, cg07039908, cg16784945, cg15020993, cg04347230
269	EMG1	genes	EMG1	C2F, Grcc2f, NEP1	ENSG00000126749	10436	EMG1 N1-specific pseudouridine methyltransferase	This gene encodes an essential, conserved eukaryotic protein that methylates pseudouridine in 18S rRNA. The related protein in yeast is a component of the small subunit processome and is essential for biogenesis of the ribosomal 40S subunit. A mutation in this gene has been associated with Bowen-Conradi syndrome. Alternative splicing results in multiple transcript variants. [provided by RefSeq, F…	0.000156369	0.0143926	0.518848	0.813708	2.03884	9	cg12751453, cg11894315, cg15778232, cg18066338, cg10818781
270	QKI	genes	QKI	Hqk, QK, QK1, QK3, hqkI	ENSG00000112531	9444	QKI, KH domain containing RNA binding	The protein encoded by this gene is an RNA-binding protein that regulates pre-mRNA splicing, export of mRNAs from the nucleus, protein translation, and mRNA stability. The encoded protein is involved in myelinization and oligodendrocyte differentiation and may play a role in schizophrenia. Multiple transcript variants encoding different isoforms have been found for this gene. [provided by RefSeq,…	0.000123207	0.012204	0.518848	0.596629	2.03992	26	cg26728382, cg05329960, cg04429417, cg13435166, cg15846677, cg11552971, cg00254888, cg12008779, cg15542924, cg15464698, cg17736997, cg21640221, cg07370794, cg18052967, cg11327648, cg08065344, cg27657070, cg04725336, cg04739163
271	RYBP	genes	RYBP	AAP1, APAP-1, DEDAF, YEAF1	ENSG00000163602	23429	RING1 and YY1 binding protein	Predicted to enable DNA binding activity and transcription coregulator activity. Involved in several processes, including histone H2A monoubiquitination; negative regulation of proteasomal ubiquitin-dependent protein catabolic process; and positive regulation of transcription, DNA-templated. Located in nucleoplasm. Colocalizes with PcG protein complex. [provided by Alliance of Genome Resources, A…	0.00018458	0.0158938	0.518848	0.642804	2.04081	20	cg03436163, cg19082864, cg04478489, cg21448870, cg26108120, cg04872879, cg10805254, cg17289023, cg22384418, cg17384082, cg05513593, cg07294578, cg26261873, cg24113274, cg27505641, cg08123528, cg08170837, cg03173942
272	KDM3B	genes	KDM3B	5qNCA, C5orf7, DIJOS, JMJD1B, NET22	ENSG00000120733	51780	lysine demethylase 3B	Predicted to enable chromatin DNA binding activity; histone H3-methyl-lysine-9 demethylase activity; and transcription coregulator activity. Predicted to be involved in histone H3-K9 demethylation and regulation of transcription by RNA polymerase II. Located in nucleoplasm. Biomarker of acute lymphoblastic leukemia; breast cancer; colorectal cancer; and lung non-small cell carcinoma. [provided by…	0.000254055	0.0191927	0.498493	0.614639	2.04123	24	cg17657876, cg20715028, cg13428884, cg03435026, cg24549231, cg16480187, cg23706319, cg22245254, cg17341514, cg06770520, cg07154858, cg16758362, cg21228301, cg15001364, cg11762800
273	FA2H	genes	FA2H	FAAH, FAH1, FAXDC1, SCS7, SPG35	ENSG00000103089	79152	fatty acid 2-hydroxylase	This gene encodes a protein that catalyzes the synthesis of 2-hydroxysphingolipids, a subset of sphingolipids that contain 2-hydroxy fatty acids. Sphingolipids play roles in many cellular processes and their structural diversity arises from modification of the hydrophobic ceramide moiety, such as by 2-hydroxylation of the N-acyl chain, and the existence of many different head groups. Mutations in…	4.78937e-05	0.00631156	0.557332	0.535441	2.04433	40	cg05940001, cg18642576, cg04325591, cg13199913, cg12937436, cg00419730, cg07085287, cg08699631, cg05708167, cg14725880, cg09232813, cg00636308, cg24975254, cg22313543, cg11572506, cg03562385, cg15280982, cg16191563, cg07237906, cg20372167, cg03312009, cg12150182, cg22516240
274	SATB1	genes	SATB1	DEFDA, DHDBV, KTZSL	ENSG00000182568	6304	SATB homeobox 1	This gene encodes a matrix protein which binds nuclear matrix and scaffold-associating DNAs through a unique nuclear architecture. The protein recruits chromatin-remodeling factors in order to regulate chromatin structure and gene expression. [provided by RefSeq, Apr 2016]	0.000172148	0.0153465	0.518848	0.651863	2.04832	19	cg21902966, cg15926819, cg00641002, cg26797786, cg26032026, cg12369481, cg26599081, cg10248785, cg24193411, cg17806411
275	LLGL1	genes	LLGL1	DLG4, HUGL, HUGL-1, HUGL1, LLGL, Lgl1, Mgl1	ENSG00000131899	3996	LLGL scribble cell polarity complex component 1	This gene encodes a protein that is similar to a tumor suppressor in Drosophila. The protein is part of a cytoskeletal network and is associated with nonmuscle myosin II heavy chain and a kinase that specifically phosphorylates this protein at serine residues. The gene is located within the Smith-Magenis syndrome region on chromosome 17. [provided by RefSeq, Jul 2008]	0.000327292	0.0228576	0.498493	0.780358	2.04891	10	cg15840442, cg25987185, cg23585916, cg19198472, cg09658183, cg10388854, cg15816084
276	DOLPP1	genes	DOLPP1	LSFR2	ENSG00000167130	57171	dolichyldiphosphatase 1	A similar gene has been characterized in mice and encodes dolichyl pyrophosphate (Dol-P-P) phosphatase. This protein dephosphorylates dolichyl pyrophosphate so that it may be re-utilized as a glycosyl carrier lipid by the oligosaccharyltransferase multisubunit complex in the ER. Alternative splicing results in multiple transcript variants and protein isoforms. [provided by RefSeq, Jun 2012]	0.000766441	0.0377124	0.477271	0.73432	2.04935	12	cg14634843, cg03042951, cg25160244, cg03790068, cg00700128, cg22071651
277	SEC16A	genes	SEC16A	KIAA0310, SEC16L, p250	ENSG00000148396	9919	SEC16 homolog A, endoplasmic reticulum export factor	This gene encodes a protein that forms part of the Sec16 complex. This protein has a role in protein transport from the endoplasmic reticulum (ER) to the Golgi and mediates COPII vesicle formation at the transitional ER. Alternative splicing results in multiple transcript variants that encode different protein isoforms. [provided by RefSeq, Feb 2013]	2.14323e-05	0.00360896	0.57561	0.501114	2.05063	55	cg01616161, cg00998591, cg12991024, cg02452695, cg20311390, cg01428195, cg13442728, cg10836918, cg13452677, cg17268079, cg02374155, cg25382750, cg09246964, cg12281432, cg13783657, cg19730404, cg16102124, cg13463033, cg10168379, cg21193977, cg01275932, cg00261144, cg03721154, cg11771292, cg01516286, cg21233622, cg14311538, cg01695083, cg05109613, cg02130845, cg14622104, cg14373702, cg06700247
278	CTTNBP2	genes	CTTNBP2	C7orf8, CORTBP2, Orf4	ENSG00000077063	83992	cortactin binding protein 2	This gene encodes a protein with six ankyrin repeats and several proline-rich regions. A similar gene in rat interacts with a central regulator of the actin cytoskeleton. [provided by RefSeq, Jul 2008]	7.16549e-05	0.00813048	0.538434	0.531637	2.05699	43	cg09251068, cg07993092, cg04007583, cg07397048, cg00006299, cg20558512, cg09953601, cg24171803, cg26332797, cg08532282, cg16482619, cg02099102, cg08535001, cg21124834, cg10841701, cg18071712, cg12055959, cg06643622, cg17781377, cg05617623, cg02766704, cg03115831, cg05951860, cg27658132, cg17362026, cg10524701, cg18462342
279	BTD	genes	BTD		ENSG00000169814	686	biotinidase	The protein encoded by this gene functions to recycle protein-bound biotin by cleaving biocytin (biotin-epsilon-lysine), a normal product of carboxylase degradation, resulting in regeneration of free biotin. The encoded protein has also been shown to have biotinyl transferase activity. Mutations in this gene are associated with biotinidase deficiency. Multiple transcript variants encoding differe…	0.000406803	0.0261233	0.498493	0.621477	2.05889	23	cg14178767, cg04564061, cg01476129, cg16866470, cg01087463, cg15822391, cg21638219, cg24210428, cg08128359, cg14052385, cg26749251, cg22459733
280	MGRN1	genes	MGRN1	RNF156	ENSG00000102858	23295	mahogunin ring finger 1	Enables ubiquitin-protein transferase activity. Involved in endosome to lysosome transport; negative regulation of signal transduction; and protein monoubiquitination. Located in several cellular components, including early endosome; endoplasmic reticulum; and nucleus. [provided by Alliance of Genome Resources, Apr 2022]	5.37709e-06	0.0013359	0.610527	0.471732	2.05977	80	cg03427191, cg02647929, cg14407304, cg26627888, cg07248377, cg04208175, cg16576106, cg00504410, cg02404489, cg12989718, cg27582333, cg27004760, cg08142943, cg00693240, cg01872330, cg11076544, cg01739683, cg09306188, cg08147187, cg10442572, cg20238079, cg05383524, cg00360780, cg17722763, cg10908196, cg25646679, cg18794793, cg16778018, cg13690322, cg16520815, cg05459609, cg09250423, cg17201805, cg0…
281	C21orf2	genes	CFAP410	C21orf2, LRRC76, RDMS, SMDAX, YF5/A2	ENSG00000160226	755	cilia and flagella associated protein 410	Four alternatively spliced transcript variants encoding four different isoforms have been found for this nuclear gene. All isoforms contain leucine-rich repeats. Three of these isoforms are mitochondrial proteins and one of them lacks the target peptide, so is not located in mitochondrion. This gene is down-regulated in Down syndrome (DS) brain, which may represent mitochondrial dysfunction in DS…	0.000162517	0.0147482	0.518848	0.621298	2.06334	24	cg24710671, cg22315903, cg18342814, cg01512084, cg21931697, cg15396990, cg12047805, cg04250972, cg26424188, cg02772150, cg11795532, cg18251721, cg21059372
282	EHMT2	genes	EHMT2	BAT8, C6orf30, G9A, GAT8, KMT1C, NG36	ENSG00000204371	10919	euchromatic histone lysine methyltransferase 2	This gene encodes a methyltransferase that methylates lysine residues of histone H3. Methylation of H3 at lysine 9 by this protein results in recruitment of additional epigenetic regulators and repression of transcription. This gene was initially thought to be two different genes, NG36 and G9a, adjacent to each other in the HLA locus. Alternative splicing results in multiple transcript variants. …	1.15209e-07	5.81998e-05	0.704976	0.429608	2.06458	136	cg12394289, cg18052430, cg06398287, cg05425464, cg21831287, cg01453221, cg08848598, cg07266533, cg22858549, cg14739500, cg20355694, cg20422968, cg22397673, cg00028757, cg08846333, cg07433449, cg10467968, cg04637007, cg25853673, cg24895609, cg13134968, cg11785183, cg24899451, cg01203924, cg09729511, cg19669701, cg00226615, cg21318835, cg25633383, cg10547205, cg03945301, cg03146965, cg16361343, cg0…
283	FRMD4B	genes	FRMD4B	6030440G05Rik, GRSP1	ENSG00000114541	23150	FERM domain containing 4B	This gene encodes a GRP1-binding protein which contains a FERM protein interaction domain as well as two coiled coil domains. This protein may play a role as a scaffolding protein. [provided by RefSeq, Mar 2014]	4.53862e-05	0.00619664	0.557332	0.512817	2.06637	50	cg06906079, cg11975222, cg05021376, cg07427584, cg00771346, cg21220297, cg25835936, cg00468670, cg21961548, cg21948071, cg03882698, cg24281968, cg20006294, cg24468603, cg24949040, cg21309222, cg01071170, cg04689145, cg16887292, cg27402434, cg27336913, cg12122302, cg08498542, cg20033307, cg03554938, cg11377213, cg18605120, cg22640764, cg25571803
284	PRKCI	genes	PRKCI	DXS1179E, PKCI, nPKC-iota	ENSG00000163558	5584	protein kinase C iota	This gene encodes a member of the protein kinase C (PKC) family of serine/threonine protein kinases. The PKC family comprises at least eight members, which are differentially expressed and are involved in a wide variety of cellular processes. This protein kinase is calcium-independent and phospholipid-dependent. It is not activated by phorbolesters or diacylglycerol. This kinase can be recruited …	0.000359225	0.0239826	0.498493	0.62379	2.06655	23	cg02151273, ch.3.3302591F, cg17365823, cg21140290, cg22227910, ch.3.3303606F, cg19299096, cg10627473
285	INF2	genes	INF2	C14orf151, C14orf173, CMTDIE, FSGS5, pp9484	ENSG00000203485	64423	inverted formin 2	This gene represents a member of the formin family of proteins. It is considered a diaphanous formin due to the presence of a diaphanous inhibitory domain located at the N-terminus of the encoded protein. Studies of a similar mouse protein indicate that the protein encoded by this locus may function in polymerization and depolymerization of actin filaments. Mutations at this locus have been assoc…	0.000195617	0.0162889	0.518848	0.566342	2.06986	33	cg25592858, cg11290775, cg23206460, cg18996808, cg04966159, cg04278105, cg12031670, cg10345522, cg23601271, cg17331554, cg07039149, cg23956771, cg05210373, cg03719908, cg00816970, cg14377342
286	DPYSL2	genes	DPYSL2	CRMP-2, CRMP2, DHPRP2, DRP-2, DRP2, N2A3, ULIP-2, ULIP2	ENSG00000092964	1808	dihydropyrimidinase like 2	This gene encodes a member of the collapsin response mediator protein family. Collapsin response mediator proteins form homo- and hetero-tetramers and facilitate neuron guidance, growth and polarity. The encoded protein promotes microtubule assembly and is required for Sema3A-mediated growth cone collapse, and also plays a role in synaptic signaling through interactions with calcium channels. Thi…	1.20242e-05	0.00233625	0.593325	0.505194	2.0701	56	cg09829739, cg12037509, cg08705258, cg10399402, cg17388328, cg03245229, cg19610383, cg08715935, cg00237398, cg26928720, cg24811472, cg17759595, cg00718883, cg01680239, cg17996395, cg05439756, cg12393552, cg06601131, cg08216304, cg06250135, cg13206535, cg00926238, cg27048597, cg07581623, cg27389242, cg04493788, cg00604199, cg11286341, cg02835343
287	DLG1	genes	DLG1	DLGH1, SAP-97, SAP97, hdlg	ENSG00000075711	1739	discs large MAGUK scaffold protein 1	This gene encodes a multi-domain scaffolding protein that is required for normal development. This protein may have a role in septate junction formation, signal transduction, cell proliferation, synaptogenesis and lymphocyte activation. A multitude of transcript variants deriving from alternative splicing and the use of multiple alternate promoter have been observed, including some splice variant…	3.2833e-05	0.00483092	0.557332	0.54298	2.07312	40	cg14465769, cg07420417, cg13489576, cg26287567, cg04605696, cg18767517, cg27623013, cg00942188, cg23515340, cg02622026, cg13617759, cg06437030, cg12658502, cg08688498, cg04085767, cg09870296, cg02172667, cg05356392, cg18390922, cg13785928, cg26717420, cg08358218, cg24135181, cg09197950, cg15995356
288	ELMO3	genes	ELMO3	CED-12, CED12, ELMO-3	ENSG00000102890	79767	engulfment and cell motility 3	The protein encoded by this gene is similar to a C. elegans protein that functions in phagocytosis of apoptotic cells and in cell migration. Other members of this small family of engulfment and cell motility (ELMO) proteins have been shown to interact with the dedicator of cyto-kinesis 1 protein to promote phagocytosis and effect cell shape changes. [provided by RefSeq, Jul 2008]	0.000344951	0.0233505	0.498493	0.705334	2.07533	15	cg22050426, cg06494642, cg08721338, cg19514469, cg01150936, cg07716847, cg21567548, cg07173484
289	DDX55	genes	DDX55		ENSG00000111364	57696	DEAD-box helicase 55	This gene encodes a member of protein family containing a characteristic Asp-Glu-Ala-Asp (DEAD) motif. These proteins are putative RNA helicases, and may be involved in a range of nuclear processes including translational initiation, nuclear and mitochondrial splicing, and ribosome and spliceosome assembly. Multiple alternatively spliced transcript variants have been found for this gene. Pseudoge…	0.000117994	0.0120135	0.538434	0.660621	2.07584	19	cg12172256, cg09556817, cg24322614, cg02072615, cg20432473, cg22254385, cg06656558, cg03484315, cg15612682, cg26932492, cg16671669
290	HSPA12B	genes	HSPA12B	C20orf60	ENSG00000132622	116835	heat shock protein family A (Hsp70) member 12B	The protein encoded by this gene contains an atypical heat shock protein 70 (Hsp70) ATPase domain and is therefore a distant member of the mammalian Hsp70 family. This gene may be involved in susceptibility to atherosclerosis. Alternative splicing results in multiple transcript variants encoding different isoforms. [provided by RefSeq, Dec 2015]	0.00049703	0.0285321	0.477271	0.745914	2.0817	12	cg17361896, cg15166036, cg14603657, cg23203969, cg16679386, cg07963563, cg02796390, cg05504413, cg13466253
291	PLXNB1	genes	PLXNB1	PLEXIN-B1, PLXN5, SEP	ENSG00000164050	5364	plexin B1	Enables semaphorin receptor activity. Involved in several processes, including negative regulation of cell adhesion; regulation of cell shape; and semaphorin-plexin signaling pathway. Is integral component of plasma membrane. Part of semaphorin receptor complex. [provided by Alliance of Genome Resources, Apr 2022]	0.00011912	0.0120135	0.538434	0.615042	2.08173	25	cg07096110, cg15766094, cg03553539, cg19208906, cg11602148, cg08588608, cg16357930, cg03459811, cg14293772, cg00063661, cg13768333
292	DHX34	genes	DHX34	DDX34, HRH1	ENSG00000134815	9704	DExH-box helicase 34	DEAD box proteins, characterized by the conserved motif Asp-Glu-Ala-Asp (DEAD), are putative RNA helicases. They are implicated in a number of cellular processes involving alteration of RNA secondary structure such as translation initiation, nuclear and mitochondrial splicing, and ribosome and spliceosome assembly. Based on their distribution patterns, some members of this DEAD box protein family…	0.000108643	0.0114248	0.538434	0.700576	2.08381	16	cg15725639, cg23718496, cg03271256, cg20518066, cg21975772, cg02145076, cg00202520, cg23773868, cg01366797, cg12381105, cg14562133, cg03823705, cg26787241
293	CCDC93	genes	CCDC93		ENSG00000125633	54520	coiled-coil domain containing 93	Involved in Golgi to plasma membrane transport and endocytic recycling. Located in intracellular membrane-bounded organelle. [provided by Alliance of Genome Resources, Apr 2022]	0.000129561	0.0125865	0.518848	0.605815	2.08597	27	cg09244477, cg26135153, cg10350073, cg07006357, cg22634588, cg16523221, cg01606156, cg20018119, cg13924834, cg27550518, cg14307518, cg24475517, cg03969112
294	TFEB	genes	TFEB	ALPHATFEB, BHLHE35, TCFEB	ENSG00000112561	7942	transcription factor EB	Enables DNA-binding transcription factor activity; enzyme binding activity; and transcription cis-regulatory region binding activity. Involved in several processes, including cellular response to amino acid starvation; lysosome localization; and positive regulation of autophagy. Located in cytosol; lysosomal membrane; and nucleoplasm. [provided by Alliance of Genome Resources, Apr 2022]	5.04708e-05	0.00648207	0.557332	0.550826	2.08615	39	cg15256070, cg05450515, cg21286358, cg09040721, cg10640232, cg21355216, cg05844136, cg09031059, cg10932453, cg15188657, cg04741746, cg06911865, cg12126527, cg06498153, cg18099260, cg16111704, cg20923800, cg22094106, cg17513832, cg03211995
295	EEF2	genes	EEF2	EEF-2, EF-2, EF2, SCA26	ENSG00000167658	1938	eukaryotic translation elongation factor 2	This gene encodes a member of the GTP-binding translation elongation factor family. This protein is an essential factor for protein synthesis. It promotes the GTP-dependent translocation of the nascent protein chain from the A-site to the P-site of the ribosome. This protein is completely inactivated by EF-2 kinase phosporylation. [provided by RefSeq, Jul 2008]	0.000254552	0.0191927	0.498493	0.630079	2.08739	23	cg27200113, cg05948856, cg18474153, cg08844770, cg25976451, cg20738733, cg00769112, cg27168033, cg11272616, cg07663404, cg10161194, cg06951383, cg03692782, cg08402734, cg10340117
296	PRKCSH	genes	PRKCSH	80K-H, AGE-R2, G19P1, GIIB, GIIbeta, GluIIbeta, PCLD, PCLD1, PKCSH, PLD1, VASAP-60	ENSG00000130175	5589	PRKCSH beta subunit of glucosidase II	This gene encodes the beta-subunit of glucosidase II, an N-linked glycan-processing enzyme in the endoplasmic reticulum. The encoded protein is an acidic phosphoprotein known to be a substrate for protein kinase C. Mutations in this gene have been associated with the autosomal dominant polycystic liver disease. Alternative splicing results in multiple transcript variants. [provided by RefSeq, Jan…	0.000422937	0.0268132	0.498493	0.748181	2.08803	12	cg15637415, cg11558169, cg08337184, cg14630408, cg05268623, cg03264306
297	UBE4B	genes	UBE4B	E4, HDNB1, UBOX3, UFD2, UFD2A	ENSG00000130939	10277	ubiquitination factor E4B	The modification of proteins with ubiquitin is an important cellular mechanism for targeting abnormal or short-lived proteins for degradation. Ubiquitination involves at least three classes of enzymes: ubiquitin-activating enzymes, or E1s, ubiquitin-conjugating enzymes, or E2s, and ubiquitin-protein ligases, or E3s. This gene encodes an additional conjugation factor, E4, which is involved in mult…	8.16876e-05	0.00903632	0.538434	0.576379	2.0893	32	cg10125465, cg09508311, cg08737543, cg12472246, ch.1.374405F, cg25486128, cg24828589, cg26636553, cg10568558, cg02927058, cg15932615, cg24574716, cg07209987, cg09236551, cg22872164
298	TPPP	genes	TPPP	TPPP/p25, TPPP1, p24, p25, p25alpha	ENSG00000171368	11076	tubulin polymerization promoting protein	Enables several functions, including GTPase activity; magnesium ion binding activity; and protein homodimerization activity. Involved in several processes, including microtubule cytoskeleton organization; negative regulation of tubulin deacetylation; and positive regulation of protein polymerization. Located in several cellular components, including mitochondrion; mitotic spindle; and perinuclear…	0.000235544	0.0184957	0.518848	0.631552	2.09227	23	cg10986412, cg16455401, cg01611428, cg02371401, cg05458764, cg24082121, cg24163568, cg09884756, cg21524356, cg03477771, cg09660670, cg04230438, cg22879098, cg05871207, cg25353752
299	LRPAP1	genes	LRPAP1	A2MRAP, A2RAP, HBP44, MRAP, MYP23, RAP, alpha-2-MRAP	ENSG00000163956	4043	LDL receptor related protein associated protein 1	This gene encodes a protein that interacts with the low density lipoprotein (LDL) receptor-related protein and facilitates its proper folding and localization by preventing the binding of ligands. Mutations in this gene have been identified in individuals with myopia 23. Alternative splicing results in multiple transcript variants. [provided by RefSeq, Dec 2013]	3.90975e-05	0.00558983	0.557332	0.526447	2.09459	48	cg27318418, cg19633353, cg12712270, cg02846431, cg25655251, cg27321949, cg27258214, cg20437668, cg19827599, cg24789434, cg04857395, cg07955126, cg21305315, cg16833518, cg21321039, cg09749049, cg23528723, cg13044027, cg23903787, cg16565635, cg26247295, cg26401028, cg15226248
300	PPFIBP2	genes	PPFIBP2	Cclp1	ENSG00000166387	8495	PPFIA binding protein 2	This gene encodes a member of the LAR protein-tyrosine phosphatase-interacting protein (liprin) family. The encoded protein is a beta liprin and plays a role in axon guidance and neuronal synapse development by recruiting LAR protein-tyrosine phosphatases to the plasma membrane. Alternatively spliced transcript variants encoding multiple isoforms have been observed for this gene. [provided by Ref…	1.18468e-05	0.00233166	0.593325	0.50088	2.09501	63	cg06164794, cg13421019, cg17342676, cg04363470, cg21737016, cg20283033, cg01607369, cg24961123, cg27500970, cg17344055, cg25844590, cg16472904, cg04168577, cg15853612, cg20104235, cg21606527, cg00586729, cg19646484, cg11698788, cg08119655, cg10512193, cg24696012, cg06125354, cg24090266, cg08404054, cg03253477, cg06066193, cg26427534, cg07140526, cg03704250, cg15182222, cg26483276
301	KLHL32	genes	KLHL32	BKLHD5, KIAA1900, UG0030H05, dJ21F7.1	ENSG00000186231	114792	kelch like family member 32		0.000136405	0.0130837	0.518848	0.677839	2.0993	18	cg15235443, cg05346922, cg06663137, cg12139662, cg18164977, cg04414429, cg02932106, cg13693703, cg16116981, cg11247129, cg24158437
302	ATG16L1	genes	ATG16L1	APG16L, ATG16A, ATG16L, IBD10, WDR30	ENSG00000085978	55054	autophagy related 16 like 1	The protein encoded by this gene is part of a large protein complex that is necessary for autophagy, the major process by which intracellular components are targeted to lysosomes for degradation. Defects in this gene are a cause of susceptibility to inflammatory bowel disease type 10 (IBD10). Several transcript variants encoding different isoforms have been found for this gene.[provided by RefSeq…	7.00809e-05	0.00813048	0.538434	0.584409	2.10139	31	cg24454060, cg19407942, cg22794998, cg07618928, cg09243591, cg23050873, cg25479499, cg19388779, cg18445286, cg08068875, cg12849528, cg01205849, cg20604850, cg17032858, cg25948898, cg15546353, cg27188001
303	TJAP1	genes	TJAP1	PILT, TJP4	ENSG00000137221	93643	tight junction associated protein 1	This gene encodes a tight junction-associated protein. Incorporation of the encoded protein into tight junctions occurs at a late stage of formation of the junctions. The encoded protein localizes to the Golgi and may function in vesicle trafficking. Alternatively spliced transcript variants have been described. A related pseudogene exists on the X chromosome. [provided by RefSeq, Mar 2009]	6.88805e-05	0.00813048	0.538434	0.63623	2.11293	24	cg14652949, cg16759204, cg00941983, cg11910652, cg18587484, cg12427941, cg26995083, cg24408763, cg00806239, cg26267700, cg02704179, cg18313096, cg10192038, cg10653339, cg09256303, cg18888351, cg14061023, cg11553755
304	MIR181A1HG	genes	MIR181A1HG		NA	100131234	MIR181A1 host gene		4.77604e-05	0.00631156	0.557332	0.577967	2.11331	34	cg18391344, cg17969792, cg25264507, cg20727998, cg06094400, cg24379085, cg03426600, cg09702859, cg13935040, cg18818801, cg06774144, cg15265199, cg08866945, cg25249290, cg03386320, cg05619215, cg09398207, cg07895006, cg26158447, cg12496806, cg07370431
305	CNP	genes	NPPC	CNP, CNP2	ENSG00000163273	4880	natriuretic peptide C	This gene encodes a preproprotein that is proteolytically processed to generate multiple protein products. These products include the cardiac natriuretic peptides CNP-53, CNP-29 and CNP-22, which belong to the natriuretic family of peptides. The encoded peptides exhibit vasorelaxation activity in laboratory animals and elevated levels of CNP-22 have been observed in the plasma of chronic heart fa…	0.000199064	0.0164853	0.518848	0.741903	2.11799	13	cg01443071, cg25015416, cg13917614, cg27435103, cg14826331, cg02357631, cg09479341, cg14376548, cg09575037, cg20212624
306	VCAN	genes	VCAN	CSPG2, ERVR, GHAP, PG-M, WGN, WGN1	ENSG00000038427	1462	versican	This gene is a member of the aggrecan/versican proteoglycan family. The protein encoded is a large chondroitin sulfate proteoglycan and is a major component of the extracellular matrix. This protein is involved in cell adhesion, proliferation, proliferation, migration and angiogenesis and plays a central role in tissue morphogenesis and maintenance. Mutations in this gene are the cause of Wagner …	7.00784e-05	0.00813048	0.538434	0.674579	2.1197	19	cg12413368, cg02318282, cg00016418, cg22407629, cg16884552, cg01061880, cg06016790, cg08891382, cg02945634, cg16087299, cg26496628, cg22039204, cg12311593, cg17599241, cg17896634
307	PACS2	genes	PACS2	DEE66, EIEE66, PACS-2, PACS1L	ENSG00000179364	23241	phosphofurin acidic cluster sorting protein 2	Predicted to enable transmembrane transporter binding activity. Involved in endoplasmic reticulum calcium ion homeostasis; mitochondrion-endoplasmic reticulum membrane tethering; and protein localization to plasma membrane. Acts upstream of or within protein localization to phagophore assembly site. Located in endoplasmic reticulum and mitochondrion. Implicated in developmental and epileptic ence…	5.15543e-08	2.89373e-05	0.719513	0.448371	2.11979	126	cg14883106, cg23520889, cg00181964, cg10061492, cg25112002, cg15934141, cg07438412, cg25114586, cg02627993, cg05162569, cg02819375, cg12948543, cg08105005, cg25635922, cg04803856, cg26022581, cg01052428, cg26376835, cg12063580, cg19584790, cg26677958, cg23564442, cg04934204, cg05412222, cg21170836, cg12010548, cg23109041, cg13914744, cg25998794, cg26884806, cg15278747, cg03555487, cg27237420, cg2…
308	CARS	genes	CARS1	CARS, CYSRS, MCDDBH, MDBH, MGC:11246	ENSG00000110619	833	cysteinyl-tRNA synthetase 1	This gene encodes a class 1 aminoacyl-tRNA synthetase, cysteinyl-tRNA synthetase. Each of the twenty aminoacyl-tRNA synthetases catalyzes the aminoacylation of a specific tRNA or tRNA isoaccepting family with the cognate amino acid. This gene is one of several located near the imprinted gene domain on chromosome 11p15.5, an important tumor-suppressor gene region. Alterations in this region have b…	2.61921e-05	0.00410117	0.57561	0.53291	2.1203	48	cg10474004, cg08383892, cg07804020, cg19447201, cg24099565, cg01936636, cg18001839, cg14935025, cg07448821, cg04246364, cg04111109, cg23181393, cg09827966, cg11844607, cg04137890, cg03280118, cg13442606, cg14958560
309	ELL2	genes	ELL2	MRCCAT1	ENSG00000118985	22936	elongation factor for RNA polymerase II 2	Involved in snRNA transcription by RNA polymerase II. Located in nucleoplasm. Part of transcription elongation factor complex. [provided by Alliance of Genome Resources, Apr 2022]	4.42444e-05	0.00615159	0.557332	0.58019	2.12144	34	cg15114202, cg15498874, cg23792274, cg23861034, cg10179238, cg18890825, cg12201850, cg10146796, cg06277666, cg16656078, cg05930229, cg10483112, cg13448633, cg12324598, cg06532574, cg13888154, cg08392484, cg10705523, cg14456395, cg19419291, cg07154430
310	DIP2C	genes	DIP2C	KIAA0934	ENSG00000151240	22982	disco interacting protein 2 homolog C	This gene encodes a member of the disco-interacting protein homolog 2 family. The protein shares strong similarity with a Drosophila protein which interacts with the transcription factor disco and is expressed in the nervous system. [provided by RefSeq, Oct 2008]	3.68962e-18	2.79581e-14	1.09593	0.366098	2.12722	582	cg12949530, cg04044936, cg11423998, cg10071690, cg00780540, cg26363598, cg24346263, cg24962011, cg23551195, cg01342042, cg11081275, cg11468148, cg03738915, cg09063434, cg17290508, cg18303423, cg19334977, cg16563929, cg11223286, cg11105774, cg21373996, cg13540860, cg23596826, cg08784934, cg11385204, cg00271211, cg24461627, cg10030710, cg05558454, cg00644447, cg25020678, cg06968641, cg13210567, cg2…
311	MYRF	genes	MYRF	11orf9, C11orf9, CUGS, MMERV, MRF, Ndt80, pqn-47	ENSG00000124920	745	myelin regulatory factor	This gene encodes a transcription factor that is required for central nervous system myelination and may regulate oligodendrocyte differentiation. It is thought to act by increasing the expression of genes that effect myelin production but may also directly promote myelin gene expression. Loss of a similar gene in mouse models results in severe demyelination. Alternative splicing results in multi…	5.18197e-05	0.00659825	0.557332	0.663172	2.13048	21	cg12739475, cg10847656, cg15095537, cg23557341, cg11327194, cg16487299, cg09226904, cg03157370, cg09873553, cg09221267, cg16603954, cg01140770, cg13842513, cg27438304
312	ATP11A	genes	ATP11A	ATPIH, ATPIS, AUNA2, DFNA84, HLD24	ENSG00000068650	23250	ATPase phospholipid transporting 11A	The protein encoded by this gene is an integral membrane ATPase. The encoded protein is probably phosphorylated in its intermediate state and likely drives the transport of ions such as calcium across membranes. [provided by RefSeq, Apr 2022]	5.38844e-14	2.09163e-10	0.965328	0.384961	2.13517	380	cg05185146, cg24219943, cg13649020, cg04741128, cg22273355, cg12758082, cg05342790, cg08513698, cg04275566, cg21513610, cg02039539, cg00037930, cg03571073, cg02241675, cg17933225, cg27117313, cg01831771, cg10958593, cg13195325, cg11360522, cg04897504, cg01436033, cg16106581, cg14170262, cg11840467, cg15853291, cg07877655, cg27385126, cg12230889, cg13599835, cg06869114, cg13995599, cg14864184, cg1…
313	HIP1R	genes	HIP1R	HIP12, HIP3, ILWEQ	ENSG00000130787	9026	huntingtin interacting protein 1 related	Enables several functions, including phosphatidylinositol phosphate binding activity; phosphatidylinositol-3,4-bisphosphate binding activity; and protein homodimerization activity. Involved in several processes, including positive regulation of signal transduction; protein stabilization; and regulation of organelle organization. Located in clathrin-coated vesicle; cytosol; and ruffle membrane. [p…	2.66288e-05	0.00410117	0.57561	0.572022	2.14105	38	cg13649552, cg11252490, cg17962342, cg21450520, cg23822643, cg02358858, cg24847996, cg26239247, cg04107639, cg16371864, cg22501476, cg27405626, cg07353731, cg21167157, cg00805577, cg13657970, cg12491302, cg16359577, cg15121983, cg10551058, cg09961785, cg14277677, cg18912006, cg26682900, cg21365130
314	HDAC3	genes	HDAC3	HD3, KDAC3, RPD3, RPD3-2	ENSG00000171720	8841	histone deacetylase 3	Histones play a critical role in transcriptional regulation, cell cycle progression, and developmental events. Histone acetylation/deacetylation alters chromosome structure and affects transcription factor access to DNA. The protein encoded by this gene belongs to the histone deacetylase/acuc/apha family. It has histone deacetylase activity and represses transcription when tethered to a promoter.…	4.49991e-05	0.00619664	0.557332	0.682069	2.14323	19	cg04217306, cg03360134, cg01283435, cg12565377, cg27639887, cg04284814, cg08901038, cg16487651
315	YPEL2	genes	YPEL2	FKSG4	ENSG00000175155	388403	yippee like 2	Predicted to enable metal ion binding activity. Predicted to be located in nucleolus. [provided by Alliance of Genome Resources, Apr 2022]	5.32297e-05	0.00666691	0.557332	0.706636	2.14368	17	cg08884928, cg10708739, cg26962505, cg05414163, cg01653532, cg10948088, cg21075069, cg13614822, cg26194222, cg09888572, cg16535752, cg20598124, cg16322427, cg08479615
316	TBRG4	genes	TBRG4	CPR2, FASTKD4	ENSG00000136270	9238	transforming growth factor beta regulator 4	Enables RNA binding activity. Involved in mitochondrial mRNA processing and regulation of mitochondrial mRNA stability. Located in mitochondrial matrix. [provided by Alliance of Genome Resources, Apr 2022]	0.000100704	0.0108506	0.538434	0.64895	2.14991	23	cg13820111, cg27634050, cg24799175, cg15392893, cg26720010, cg18218752, cg14609304, cg02897457, cg04610108, cg20023356, cg17609804
317	CCDC127	genes	CCDC127		ENSG00000164366	133957	coiled-coil domain containing 127	Predicted to be integral component of membrane. [provided by Alliance of Genome Resources, Apr 2022]	3.9039e-05	0.00558983	0.557332	0.685308	2.15341	19	cg25584080, cg02378861, cg19655557, cg04396931, cg02160872, cg11322124, cg00828059, cg10537820, cg01052864, cg16224521, cg22496380, cg08945642
318	ERBB3	genes	ERBB3	ErbB-3, FERLK, HER3, LCCS2, MDA-BF-1, VSCN1, c-erbB-3, c-erbB3, erbB3-S, p180-ErbB3, p45-sErbB3, p85-sErbB3	ENSG00000065361	2065	erb-b2 receptor tyrosine kinase 3	This gene encodes a member of the epidermal growth factor receptor (EGFR) family of receptor tyrosine kinases. This membrane-bound protein has a neuregulin binding domain but not an active kinase domain. It therefore can bind this ligand but not convey the signal into the cell through protein phosphorylation. However, it does form heterodimers with other EGF receptor family members which do have …	7.05195e-05	0.00813048	0.538434	0.589466	2.15437	33	cg24784493, cg23731805, cg10843494, cg11835619, cg13606693, cg03406674, cg12289371, cg13271155, cg08269173, cg03437318, cg04794420, cg00907267, cg09348347, cg09395955, cg19869041, cg10869879, cg26395608, cg24252492, cg05207107, cg27488983, cg00825177, cg19190068
319	MAP7D1	genes	MAP7D1	PARCC1, RPRC1	ENSG00000116871	55700	MAP7 domain containing 1	Predicted to be involved in microtubule cytoskeleton organization. Located in cytosol and microtubule cytoskeleton. [provided by Alliance of Genome Resources, Apr 2022]	1.10087e-05	0.00222449	0.593325	0.587309	2.16315	36	cg19002149, cg11440590, cg00169111, cg11786013, cg01569942, cg22357843, cg11974897, cg11787186, cg10751096, cg09320013, cg14285365, cg13128137, cg13996489, cg11084518, cg15486762, cg01501018, cg19380370, cg04194405, cg02975505, cg03900797, cg05364072
320	COBL	genes	COBL		ENSG00000106078	23242	cordon-bleu WH2 repeat protein	This gene encodes a protein that contains WH2 domains (WASP, Wiskott-Aldrich syndrome protein, homology domain-2) that interact with actin. The encoded actin regulator protein is required for growth and assembly of brush border microvilli that play a role in maintaining intestinal homeostasis. A similar protein in mouse functions in midbrain neural tube closure. A pseudogene of this gene is locat…	1.35335e-07	6.40938e-05	0.690132	0.485518	2.16501	91	cg13240808, cg12252039, cg21355793, cg24826527, cg05766307, cg06657059, cg03551807, cg21232935, cg14505299, cg12136754, cg10610823, cg15743325, cg22460725, cg24345422, cg25569590, cg08886075, cg00282245, cg27590143, cg25599950, cg05843966, cg08830411, cg24237074, cg13924134, cg25015398, cg11193541, cg08995882, cg01425837, cg01791461, cg02831571, cg18898492, cg11759172, cg15805451, cg07326572, cg2…
321	ACTL6A	genes	ACTL6A	ACTL6, ARPN-BETA, Arp4, BAF53A, INO80K, SMARCN1	ENSG00000136518	86	actin like 6A	This gene encodes a family member of actin-related proteins (ARPs), which share significant amino acid sequence identity to conventional actins. Both actins and ARPs have an actin fold, which is an ATP-binding cleft, as a common feature. The ARPs are involved in diverse cellular processes, including vesicular transport, spindle orientation, nuclear migration and chromatin remodeling. This gene en…	9.09341e-05	0.00991443	0.538434	0.758565	2.16556	13	cg15581549, cg20659411, cg26397567, cg24437826, cg11428442, cg01568846
322	MYO9B	genes	MYO9B	CELIAC4, MYR5	ENSG00000099331	4650	myosin IXB	This gene encodes a member of the myosin family of actin-based molecular motor heavy chain proteins. The protein represents an unconventional myosin; it should not be confused with the conventional non-muscle myosin-9 (MYH9). The protein has four IQ motifs located in the neck domain that bind calmodulin, which serves as a light chain. The protein complex has a single-headed structure and exhibits…	1.25222e-06	0.000403773	0.643552	0.520808	2.16637	61	cg08348339, cg04553309, cg15555741, cg25461793, cg18874907, cg14195198, cg01103836, cg00946321, cg07052787, cg19165750, cg06532528, cg23122096, cg17159680, cg27276062, cg10355862, cg13332183, cg00530387, cg17836251, cg14827165, cg13028086, cg14305263, cg21681980, cg24529979, cg25416347, cg15820952
323	SCD5	genes	SCD5	ACOD4, DFNA79, FADS4, HSCD5, SCD2, SCD4	ENSG00000145284	79966	stearoyl-CoA desaturase 5	Stearoyl-CoA desaturase (SCD; EC 1.14.99.5) is an integral membrane protein of the endoplasmic reticulum that catalyzes the formation of monounsaturated fatty acids from saturated fatty acids. SCD may be a key regulator of energy metabolism with a role in obesity and dislipidemia. Four SCD isoforms, Scd1 through Scd4, have been identified in mouse. In contrast, only 2 SCD isoforms, SCD1 (MIM 6040…	7.28589e-06	0.00161584	0.610527	0.548579	2.1706	46	cg21096141, cg08751845, cg04881673, cg09160583, cg18948646, cg01222864, cg21707633, cg08464153, cg05668945, cg13497089, cg15759484, cg04237666, cg05672616, cg12040425, cg09749564, cg18425869, cg02928445, cg05818809, cg01171706, cg07844828, cg18376888, cg20429093, cg01660114, cg11030446, cg16425726, cg11188666
324	STAB1	genes	STAB1	CLEVER-1, FEEL-1, FEEL1, FELE-1, FEX1, HRFT, SCARH2, STAB-1	ENSG00000010327	23166	stabilin 1	This gene encodes a large, transmembrane receptor protein which may function in angiogenesis, lymphocyte homing, cell adhesion, or receptor scavenging. The protein contains 7 fasciclin, 16 epidermal growth factor (EGF)-like, and 2 laminin-type EGF-like domains as well as a C-type lectin-like hyaluronan-binding Link module. The protein is primarily expressed on sinusoidal endothelial cells of live…	1.57643e-05	0.00287841	0.57561	0.638855	2.18429	26	cg21029297, cg13060642, cg01758942, cg11849564, cg21832537, cg15147215, cg25720552, cg08222913, cg12741001, cg13104454, cg00669289, cg13827284, cg15339010
325	PPP1R16B	genes	PPP1R16B	ANKRD4, TIMAP	ENSG00000101445	26051	protein phosphatase 1 regulatory subunit 16B	The protein encoded by this gene is membrane-associated and contains five ankyrin repeats, a protein phosphatase-1-interacting domain, and a carboxy-terminal CAAX box domain. Synthesis of the encoded protein is inhibited by transforming growth factor beta-1. The protein may bind to the membrane through its CAAX box domain and may act as a signaling molecule through interaction with protein phosph…	5.82469e-06	0.00142376	0.610527	0.574413	2.19313	40	cg06005252, cg16450214, cg00522398, cg23629264, cg19585994, cg19079300, cg08138956, cg24403701, cg12312252, cg27459437, cg25380204, cg19282236, cg10332597, cg21361101, cg04235954, cg23960325, cg11471559, cg13201768, cg09785387, cg02484234, ch.20.804375F, cg15013315, cg05692712, cg16958860, cg10453816, cg12652015, cg08175065
326	RPL13AP5	genes	RPL13AP5	RPL13A_8_1086, bA196N24.2	ENSG00000236552	728658	ribosomal protein L13a pseudogene 5		2.67909e-05	0.00410117	0.57561	0.637322	2.19445	27	cg10380760, cg09372739, cg25350122, cg15531369, cg08570691, cg24082526, cg23860279, cg07592513, cg18208268, cg10608004, cg11252555, cg02707552, cg06538345, cg17857881, cg05864763
327	RNF220	genes	RNF220	C1orf164, HLD23	ENSG00000187147	55182	ring finger protein 220	Predicted to enable ubiquitin protein ligase activity. Involved in positive regulation of canonical Wnt signaling pathway. Part of protein-containing complex. [provided by Alliance of Genome Resources, Apr 2022]	1.02541e-08	8.63336e-06	0.74774	0.464514	2.19611	126	cg16547629, cg24317827, cg09765505, cg19692314, cg24591770, cg23644066, cg00876376, cg14732054, cg04830825, cg20284937, cg14797950, cg14986357, cg22154992, cg01804134, cg15231795, cg07816570, cg22220152, cg23671739, cg11744075, cg17348460, cg10268784, cg26576706, cg08124156, cg17822735, cg21078868, cg02892772, cg13189207, cg00757404, cg13452140, cg02234734, cg14985664, cg16104276, cg09860921, cg1…
328	RASA3	genes	RASA3	GAP1IP4BP, GAPIII	ENSG00000185989	22821	RAS p21 protein activator 3	This gene encodes a protein that binds inositol 1,3,4,5-tetrakisphosphate and stimulates the GTPase activity of Ras p21. This protein functions as a negative regulator of the Ras signalling pathway. It is localized to the cell membrane via a pleckstrin homology (PH) domain in the C-terminal region. Alternative splicing results in multiple transcript variants. [provided by RefSeq, Mar 2016]	5.52064e-14	2.09163e-10	0.965328	0.40207	2.19945	338	cg19797042, cg15662844, cg02925187, cg21469707, cg18563561, cg20691608, cg25875209, cg21226491, cg18532273, cg21969647, cg25619314, cg20188546, cg16766036, cg22926686, cg12859802, cg12259024, cg20165037, cg22631818, cg03641640, cg07932334, cg18049474, cg13427421, cg25630066, cg14984162, cg10318725, cg21236457, cg21017641, cg20478291, cg24143729, cg06038342, cg06834127, cg07119028, cg15564246, cg1…
329	ZCCHC24	genes	ZCCHC24	C10orf56, Z3CXXC8	ENSG00000165424	219654	zinc finger CCHC-type containing 24	Enables RNA binding activity. [provided by Alliance of Genome Resources, Apr 2022]	9.5778e-06	0.00198838	0.593325	0.571045	2.20149	41	cg03764193, cg21644773, cg25423573, cg19223835, cg07894883, cg05786173, cg19435445, cg17307068, cg25453154, cg12290642, cg18261944, cg13681050, cg19410636, cg12080254, cg19581936, cg22149546, cg16086960, cg26384667, cg06522511, cg08097847, cg20618826, cg02953007, cg08825223, cg23187802, cg26151477, cg01744202, cg04904468, cg07439373, cg15900128, cg07020888, cg01858696
330	SERPINB5	genes	SERPINB5	PI5, maspin	ENSG00000206075	5268	serpin family B member 5	Predicted to enable serine-type endopeptidase inhibitor activity. Predicted to be involved in negative regulation of endopeptidase activity. Predicted to act upstream of or within several processes, including extracellular matrix organization; prostate gland morphogenesis; and regulation of epithelial cell proliferation. Located in cytoplasm. Biomarker of hepatocellular carcinoma. [provided by Al…	7.9936e-07	0.000263354	0.659444	0.93748	2.2087	7	cg06682185, cg23824713, cg07331725, cg11778321, cg11963638
331	CD81	genes	CD81	CVID6, S5.7, TAPA1, TSPAN28	ENSG00000110651	975	CD81 molecule	The protein encoded by this gene is a member of the transmembrane 4 superfamily, also known as the tetraspanin family. Most of these members are cell-surface proteins that are characterized by the presence of four hydrophobic domains. The proteins mediate signal transduction events that play a role in the regulation of cell development, activation, growth and motility. This encoded protein is a c…	3.88715e-06	0.000998471	0.610527	0.550121	2.21669	50	cg12883152, cg04418832, cg12819454, cg24277605, cg16075139, cg01803049, cg21121143, cg14804706, cg26393255, cg13837843, cg02775025, cg04355222, cg24752563, cg26438284, cg01087866, cg14763104, cg10332181, cg20321801, cg03713609, cg23780469, cg10710542, cg06397333, cg25197886, cg02525637, cg08145373, cg16462701, cg02792921, cg10136146, cg26382697, cg18169610, cg06353167, cg02154686
332	LOC283922	genes	PDPR2P		ENSG00000290890	283922	pyruvate dehydrogenase phosphatase regulatory subunit 2, pseudogene		2.11832e-05	0.00360896	0.57561	0.716334	2.21853	18	cg22929209, cg02331794, cg15333149, cg02770165, cg17563888, cg23228132, cg00654697, cg16331147, cg18841579, cg17130450, cg04057938, cg17322668, cg16486132, cg00287541, cg27401698
333	TMCC1	genes	TMCC1		ENSG00000172765	23023	transmembrane and coiled-coil domain family 1	Enables identical protein binding activity. Involved in several processes, including endosome fission; endosome membrane tubulation; and membrane fission. Located in cytosol; endoplasmic reticulum-endosome membrane contact site; and rough endoplasmic reticulum. [provided by Alliance of Genome Resources, Apr 2022]	3.49009e-06	0.000927936	0.627257	0.560541	2.22902	47	cg00582714, cg09610578, cg04624514, cg07443717, cg08931923, cg05453440, cg19041054, cg19119393, cg08229054, cg14543523, cg05802929, cg26642493, cg20522956, cg17250878, cg03541853, cg12762731, cg21775245, cg04487612, cg13898677, cg19272592, cg25392340, cg20242395, cg04311604, cg17156388, cg06893851, cg16810115
334	RPL13A	genes	RPL13A	L13A, TSTA1, uL13	ENSG00000142541	23521	ribosomal protein L13a	Ribosomes, the organelles that catalyze protein synthesis, consist of a small 40S subunit and a large 60S subunit. Together these subunits are composed of 4 RNA species and approximately 80 structurally distinct proteins. This gene encodes a member of the L13P family of ribosomal proteins that is a component of the 60S subunit. The encoded protein also plays a role in the repression of inflammato…	6.82009e-06	0.00154266	0.610527	0.652634	2.23141	26	cg10380760, cg09372739, cg25350122, cg15531369, cg08570691, cg24082526, cg23860279, cg07592513, cg18208268, cg10608004, cg11252555, cg02707552, cg06538345, cg17857881, cg05864763
335	RNH1	genes	RNH1	IIAE12, RAI, RNH	ENSG00000023191	6050	ribonuclease/angiogenin inhibitor 1	Placental ribonuclease inhibitor (PRI) is a member of a family of proteinaceous cytoplasmic RNase inhibitors that occur in many tissues and bind to both intracellular and extracellular RNases (summarized by Lee et al., 1988 [PubMed 3219362]). In addition to control of intracellular RNases, the inhibitor may have a role in the regulation of angiogenin (MIM 105850). Ribonuclease inhibitor, of 50,00…	2.7959e-05	0.00421011	0.57561	0.782505	2.2339	13	cg09368014, cg01655721, cg16414684, cg23847645, cg09659803, cg01052776, cg03934478, cg11218175, cg06678137
336	SLAIN1	genes	SLAIN1	C13orf32	ENSG00000139737	122060	SLAIN motif family member 1	Predicted to be located in cytoplasm and cytoskeleton. [provided by Alliance of Genome Resources, Apr 2022]	6.09068e-06	0.00144225	0.610527	0.65486	2.23902	26	cg08504583, cg14122653, cg20094321, cg00399880, cg03134792, cg14231401, cg23843951, cg07380755, cg08110054, cg25253705, cg15748362, cg16574347, cg21021089, cg19214942, cg25403930, cg06844027, cg11239458, cg22476237
337	CLCN2	genes	CLCN2	CIC-2, CLC2, ECA2, ECA3, EGI11, EGI3, EGMA, EJM6, EJM8, FHA2, FHII, HALD2, LKPAT, clC-2	ENSG00000114859	1181	chloride voltage-gated channel 2	This gene encodes a voltage-gated chloride channel. The encoded protein is a transmembrane protein that maintains chloride ion homeostasis in various cells. Defects in this gene may be a cause of certain epilepsies. Four transcript variants encoding different isoforms have been found for this gene. [provided by RefSeq, Mar 2012]	6.73125e-06	0.00154266	0.610527	0.754614	2.24454	16	cg05260983, cg14230939, cg15379294, cg12513061, cg04326115, cg05035332, cg20795999, cg12668895, cg25434660
338	DKFZP434K028	genes	MYRF-AS1	DKFZP434K028	ENSG00000124915	26070	MYRF antisense RNA 1		2.30842e-05	0.0038444	0.57561	0.786265	2.24463	13	cg12739475, cg11179625, cg01178188, cg05881566, cg05373256, cg10847656, cg07486017, cg06137032, cg04237003, cg11327194, cg11060910, cg03157370, cg22627427
339	DYNC1H1	genes	DYNC1H1	CDCBM13, CMT2O, DHC1, DHC1a, DNCH1, DNCL, DNECL, DYHC, Dnchc1, HL-3, SMALED1, p22	ENSG00000197102	1778	dynein cytoplasmic 1 heavy chain 1	Dyneins are a group of microtubule-activated ATPases that function as molecular motors. They are divided into two subgroups of axonemal and cytoplasmic dyneins. The cytoplasmic dyneins function in intracellular motility, including retrograde axonal transport, protein sorting, organelle movement, and spindle dynamics. Molecules of conventional cytoplasmic dynein are comprised of 2 heavy chain poly…	2.1263e-08	1.50939e-05	0.733762	0.50144	2.25061	94	cg02030350, cg18905039, cg11881702, ch.14.1755952R, cg13657209, cg26138746, cg14389425, cg15408360, cg12127149, cg13188595, cg11701177, cg14839386, cg18311516, cg04273417, cg07581257, cg06948384, cg15441556, cg00658427, cg11799843, cg14024126, cg15973528, cg14129790, cg00380670, cg12785276, cg15471786, cg02238526, cg14465355, cg19493442, cg10183405, cg20060719, cg01692626, cg24316319, cg07096443,…
340	ARHGAP23	genes	ARHGAP23		ENSG00000275832	57636	Rho GTPase activating protein 23	The RHO (see ARHA; MIM 165390) family of small GTPases are involved in signal transduction through transmembrane receptors, and they are inactive in the GDP-bound form and active in the GTP-bound form. GTPase-activating proteins, such as ARHGAP23, inactivate RHO family proteins by stimulating their hydrolysis of GTP (Katoh and Katoh, 2004 [PubMed 15254754]).[supplied by OMIM, Mar 2008]	2.1318e-06	0.000598287	0.627257	0.569756	2.2669	48	cg12015526, cg07118262, cg03645968, cg15825321, cg23367339, cg15014037, cg21564965, cg24876773, cg21042919, cg03930313, cg12192847, cg11637712, cg08991533, cg13007956, cg08143975, cg05424022, cg15586992, cg15961473, cg20129771, cg14299367, cg19762263, cg23751564, cg09951338, cg16300419, cg24698979, cg09120188
341	BAT3	genes	BAG6	BAG-6, BAT3, D6S52E, G3	ENSG00000204463	7917	BAG cochaperone 6	This gene was first characterized as part of a cluster of genes located within the human major histocompatibility complex class III region. This gene encodes a nuclear protein that is cleaved by caspase 3 and is implicated in the control of apoptosis. In addition, the protein forms a complex with E1A binding protein p300 and is required for the acetylation of p53 in response to DNA damage. Multip…	7.35686e-06	0.00161584	0.610527	0.640385	2.27471	30	cg08899215, cg27000659, cg02717251, cg18794364, cg18663859, cg11787126, cg13267891, cg20532376, cg21046954, cg07930207, cg14661811, cg26804733, cg07505014
342	PLLP	genes	PLLP	PMLP, TM4SF11	ENSG00000102934	51090	plasmolipin	Predicted to be a structural constituent of myelin sheath. Predicted to be involved in myelination. Predicted to be located in compact myelin and membrane raft. Predicted to be integral component of membrane. Biomarker of schizophrenia. [provided by Alliance of Genome Resources, Apr 2022]	1.22583e-05	0.00235157	0.593325	0.686854	2.27548	23	cg09072183, cg08902977, cg15631336, cg05238613, cg23250889, cg15201466, cg17847633, cg24597989, cg09941484, cg04495354, cg03573390, cg13322121, cg11277783, cg16148390, cg06706876, cg00214353, cg23713520, cg24533101, cg23246961
343	MAN2A2	genes	MAN2A2	MANA2X, alpha-MIIx	ENSG00000196547	4122	mannosidase alpha class 2A member 2	Predicted to enable alpha-mannosidase activity. Predicted to be involved in N-glycan processing and protein deglycosylation. Predicted to be integral component of membrane. Predicted to be active in Golgi membrane. [provided by Alliance of Genome Resources, Apr 2022]	8.97275e-06	0.00188864	0.593325	0.623924	2.28031	33	cg12880047, cg09169633, cg08260179, cg11041876, cg25300678, cg04349471, cg05794619, cg19794842, cg14188231, cg22084381, cg21903611, cg03092796, cg17834695, cg04057214, cg00891226, cg09964823, cg12309172
344	GAB1	genes	GAB1	DFNB26	ENSG00000109458	2549	GRB2 associated binding protein 1	The protein encoded by this gene is a member of the IRS1-like multisubstrate docking protein family. It is an important mediator of branching tubulogenesis and plays a central role in cellular growth response, transformation and apoptosis. Two transcript variants encoding different isoforms have been found for this gene. [provided by RefSeq, Aug 2008]	1.45488e-06	0.000432329	0.643552	0.574915	2.28743	48	cg12998219, cg16584834, cg25911551, cg15921869, cg24454263, cg08222291, cg25742761, cg12710519, cg12379954, cg25073840, cg15096221, cg23020414, cg25002540, cg15636388, cg25723285, cg07626384, cg13471028, cg04002719, cg23863528, cg15561778, cg26931693, cg14503529, cg10227830, cg00755765, cg19204983, cg25404454, cg08897537
345	FUT8	genes	FUT8	CDGF, CDGF1	ENSG00000033170	2530	fucosyltransferase 8	This gene encodes an enzyme belonging to the family of fucosyltransferases. The product of this gene catalyzes the transfer of fucose from GDP-fucose to N-linked type complex glycopeptides. This enzyme is distinct from other fucosyltransferases which catalyze alpha1-2, alpha1-3, and alpha1-4 fucose addition. The expression of this gene may contribute to the malignancy of cancer cells and to their…	7.17546e-07	0.000258914	0.659444	0.565653	2.29499	53	cg11270810, cg11164065, cg12328162, cg12329614, cg01686960, cg01695937, cg22556300, cg17651173, cg22048174, cg10097816, cg05464571, cg04980407, cg23473374, cg18917016, cg08397618, cg15612817, cg11561354, cg23039194, cg26209975, cg23548857, cg19780829, cg09580474, cg12878772, cg25861229, cg15763573, cg10315352, cg15844989
346	PHLPP1	genes	PHLPP1	PHLPP, PLEKHE1, PPM3A, SCOP	ENSG00000081913	23239	PH domain and leucine rich repeat protein phosphatase 1	This gene encodes a member of the serine/threonine phosphatase family. The encoded protein promotes apoptosis by dephosphorylating and inactivating the serine/threonine kinase Akt, and functions as a tumor suppressor in multiple types of cancer. Increased expression of this gene may also play a role in obesity and type 2 diabetes by interfering with Akt-mediated insulin signaling. [provided by Re…	1.25537e-07	6.13716e-05	0.690132	0.551768	2.29515	61	cg22429544, cg13598419, cg05184381, cg10106204, cg22160070, cg24495851, cg13862550, cg26166935, cg12096406, cg12378142, cg09762139, cg17098997, cg01191294, cg16407556, cg07187971, cg01735324, cg04155879, cg04865050, cg13583770, cg20207373, cg09354742, cg08085664, cg11893144, cg14024229, cg06675892, cg08695267, cg10054405, cg13295320, cg05073720, cg04634514, cg23414831, cg17908765
347	AATK	genes	AATK	AATYK, AATYK1, LMR1, LMTK1, PPP1R77, p35BP	ENSG00000181409	9625	apoptosis associated tyrosine kinase	The protein encoded by this gene contains a tyrosine kinase domain at the N-terminus and a proline-rich domain at the C-terminus. This gene is induced during apoptosis, and expression of this gene may be a necessary pre-requisite for the induction of growth arrest and/or apoptosis of myeloid precursor cells. This gene has been shown to produce neuronal differentiation in a neuroblastoma cell line…	3.55677e-09	3.59352e-06	0.774939	0.498865	2.30076	108	cg13466409, cg07971007, cg04753090, cg24750674, cg23839288, cg20292484, cg15238481, cg26068527, cg04813159, cg17517390, cg02113284, cg18609037, cg04935521, cg20887396, cg08317891, cg06310712, cg17737776, cg26998842, cg25508376, cg19835688, cg24545728, cg11689732, cg14298637, cg15761799, cg21473782, cg02460935, cg23295826, cg04105716, cg20541344, cg09591867, cg20684340, cg05292376, cg26766064, cg0…
348	TCF25	genes	TCF25	FKSG26, Hulp1, NULP1, PRO2620, hKIAA1049	ENSG00000141002	22980	transcription factor 25	TCF25 is a member of the basic helix-loop-helix (bHLH) family of transcription factors that are important in embryonic development (Steen and Lindholm, 2008 [PubMed 18068114]).[supplied by OMIM, Sep 2008]	8.03056e-08	4.34654e-05	0.704976	0.556049	2.31296	61	cg00800038, cg09247255, cg03747342, cg13399399, cg07876105, cg06861981, cg01973164, cg19635926, cg05412696, cg12202469, cg18244244, cg02973084, cg07725925, cg16732769, cg09508490, cg24361828, cg06558623, cg00206161, cg06087498, cg04378830, cg04148285, cg08523727, cg07053668, cg10076181, cg14709524, cg07601475, cg27529240, cg26937912
349	SYNJ2	genes	SYNJ2	INPP5H	ENSG00000078269	8871	synaptojanin 2	The gene is a member of the inositol-polyphosphate 5-phosphatase family. The encoded protein interacts with the ras-related C3 botulinum toxin substrate 1, which causes translocation of the encoded protein to the plasma membrane where it inhibits clathrin-mediated endocytosis. Alternative splicing results in multiple transcript variants. [provided by RefSeq, May 2010]	2.14961e-09	2.32695e-06	0.774939	0.506943	2.32374	100	cg15785456, cg14420357, cg21350324, cg01892389, cg19236431, cg03940776, cg08918658, cg05987787, cg25395087, cg15092622, cg16811621, cg27204685, cg26701785, cg09902448, cg18116267, cg12567635, cg04491552, cg22896775, cg17915486, cg03920445, cg10225755, cg08414108, cg13161113, cg03544657, cg16479050, cg04786164, cg10488100, cg06327227, cg25028766, cg06633162, cg27083825, cg19982868, cg22242614, cg1…
350	FMNL2	genes	FMNL2	FHOD2	ENSG00000157827	114793	formin like 2	This gene encodes a formin-related protein. Formin-related proteins have been implicated in morphogenesis, cytokinesis, and cell polarity. Alternatively spliced transcript variants encoding different isoforms have been described but their full-length nature has yet to be determined. [provided by RefSeq, Jul 2008]	1.44599e-09	1.68569e-06	0.788187	0.510252	2.33891	100	cg25880810, cg23398596, ch.2.3151712R, cg01273987, cg11703383, cg26179400, cg00913912, cg20171711, cg04681845, cg05868491, cg25751974, cg25311995, cg25371569, cg05935184, cg27554535, cg04515004, cg15781725, cg14281092, cg19529604, cg21860045, cg05174583, cg09964370, cg23482132, cg19968562, cg16898959, cg25934361, cg24588527, cg11028037, cg03753470, cg17576960, cg22923154, cg17013888, cg12505929, …
351	CD9	genes	CD9	BTCC-1, DRAP-27, MIC3, MRP-1, TSPAN-29, TSPAN29	ENSG00000010278	928	CD9 molecule	This gene encodes a member of the transmembrane 4 superfamily, also known as the tetraspanin family. Tetraspanins are cell surface glycoproteins with four transmembrane domains that form multimeric complexes with other cell surface proteins. The encoded protein functions in many cellular processes including differentiation, adhesion, and signal transduction, and expression of this gene plays a cr…	1.34618e-06	0.000411722	0.643552	0.648823	2.3519	32	cg27133496, cg12004076, cg06429179, cg01887322, cg24982482, cg01275778, cg05920454, cg08284733, cg20157841, cg12968939, cg12538353, cg26639146, cg11224251, cg24084859, cg04057956, cg17932056, cg01909705, cg19659642, cg08559734, cg14196417, cg20560376, cg19615684, cg09377020
352	PHLDB1	genes	PHLDB1	LL5A, LL5alpha, OI23	ENSG00000019144	23187	pleckstrin homology like domain family B member 1	Involved in regulation of embryonic development; regulation of epithelial to mesenchymal transition; and regulation of microtubule cytoskeleton organization. Located in basal cortex. [provided by Alliance of Genome Resources, Apr 2022]	4.53098e-07	0.000177537	0.674963	0.59369	2.36213	48	cg00512287, cg24952090, cg04597595, cg21906519, cg07207490, cg23572741, cg15439636, cg10447166, cg24177868, cg24302183, cg01168185, cg25009435, cg05670650, cg14040984, cg08726506, cg15926677, cg08967302, cg15505737, cg05207067, cg07631047, cg15718102, cg09592419, cg13583774, cg15609093, cg11736167, cg22300992, cg10643017
353	DUSP10	genes	DUSP10	MKP-5, MKP5	ENSG00000143507	11221	dual specificity phosphatase 10	Dual specificity protein phosphatases inactivate their target kinases by dephosphorylating both the phosphoserine/threonine and phosphotyrosine residues. They negatively regulate members of the MAP kinase superfamily, which is associated with cellular proliferation and differentiation. Different members of this family of dual specificity phosphatases show distinct substrate specificities for MAP …	5.75364e-07	0.000217991	0.659444	0.746046	2.36859	20	cg23777206, cg26562772, cg12171098, cg07946977, cg09658739, cg09999560, cg24870476, cg27645806, cg07148873, cg21825196, cg27109426, cg25199490, cg23932332, cg18282005, cg05068471, cg21908420
354	JAM3	genes	JAM3	JAM-2, JAM-3, JAM-C, JAMC	ENSG00000166086	83700	junctional adhesion molecule 3	Tight junctions represent one mode of cell-to-cell adhesion in epithelial or endothelial cell sheets, forming continuous seals around cells and serving as a physical barrier to prevent solutes and water from passing freely through the paracellular space. The protein encoded by this immunoglobulin superfamily gene member is localized in the tight junctions between high endothelial cells. Unlike ot…	7.74789e-07	0.000262497	0.659444	0.678851	2.36952	29	cg14634826, cg06549405, cg27073337, cg18419833, cg24625128, cg14956284, cg22063247, cg15249926, cg19712573, cg04691233, cg07545846, cg12627712, cg02882689, cg20901770, cg00206125, cg19484995, cg06250693, cg04796525, cg03304528, cg02362718, cg06038247, cg03665880, cg18775145, cg21062364, cg14962363
355	FAM102A	genes	EEIG1	C9orf132, FAM102A, SYM-3A, bA203J24.7	ENSG00000167106	399665	estrogen-induced osteoclastogenesis regulator 1		7.46952e-07	0.000262497	0.659444	0.679304	2.3711	29	cg07954423, cg07959538, cg15786922, cg04927328, cg00442581, cg21222556, cg12314853, cg13761284, cg13910681, cg10704368, cg07967042, cg09657446, cg13558912, cg13707943, cg02009694, cg24765459, cg13300671, cg02625253, cg13692655, cg07442405, cg16398417, cg16412973, cg14080888, cg13805537, cg07465591, cg17308606, cg05715564
356	DDR1	genes	DDR1	CAK, CD167, DDR, EDDR1, HGK2, MCK10, NEP, NTRK4, PTK3, PTK3A, RTK6, TRKE	ENSG00000204580	780	discoidin domain receptor tyrosine kinase 1	Receptor tyrosine kinases play a key role in the communication of cells with their microenvironment. These kinases are involved in the regulation of cell growth, differentiation and metabolism. The protein encoded by this gene belongs to a subfamily of tyrosine kinase receptors with homology to Dictyostelium discoideum protein discoidin I in their extracellular domain, and that are activated by v…	1.48183e-07	6.80281e-05	0.690132	0.62679	2.39311	40	cg13799856, cg25943433, cg23562526, cg13218242, cg08913013, cg07912416, cg27237814, cg14790552, cg07979747, cg01936707, cg15720085, cg27593250, cg21677258, cg02313535, cg25613385, cg16991253, cg20560640, cg24790028, cg24517175, cg01598675, cg12316667, cg24636809, cg08673763
357	POLR2F	genes	POLR2F	HRBP14.4, POLRF, RPABC14.4, RPABC2, RPB14.4, RPB6, RPC15	ENSG00000100142	5435	RNA polymerase II, I and III subunit F	This gene encodes the sixth largest subunit of RNA polymerase II, the polymerase responsible for synthesizing messenger RNA in eukaryotes. In yeast, this polymerase subunit, in combination with at least two other subunits, forms a structure that stabilizes the transcribing polymerase on the DNA template. Alternative splicing results in multiple transcript variants. [provided by RefSeq, Jul 2014]	1.87204e-07	8.10595e-05	0.690132	0.641439	2.40087	38	cg04906616, cg05766881, cg01481205, cg15352551, cg08859349, cg11864127, cg10933281, cg01708543, cg15856662, cg24402175, cg07063370, cg10681083, cg23586839, cg15383827, cg12678363, cg14127659, cg11315107, cg21606102, cg14420798, cg14039649, cg17853961, cg19228755, cg04949388, cg14410487, cg04735449, cg03029232
358	PADI2	genes	PADI2	PAD-H19, PAD2, PDI2	ENSG00000117115	11240	peptidyl arginine deiminase 2	This gene encodes a member of the peptidyl arginine deiminase family of enzymes, which catalyze the post-translational deimination of proteins by converting arginine residues into citrullines in the presence of calcium ions. The family members have distinct substrate specificities and tissue-specific expression patterns. The type II enzyme is the most widely expressed family member. Known substra…	4.56874e-07	0.000177537	0.674963	0.665908	2.41383	32	cg16466254, cg13770924, cg16081846, cg17881312, cg11885355, cg07100542, cg03006517, cg13193026, cg16835277, cg04934305, cg00810228, cg07014827, cg06900068, cg12347471, cg12206814, cg06351140, cg18146370, cg03102352, cg27529520, cg12742199, cg06004306, cg15590113
359	BIN1	genes	BIN1	AMPH2, AMPHL, CNM2, SH3P9	ENSG00000136717	274	bridging integrator 1	This gene encodes several isoforms of a nucleocytoplasmic adaptor protein, one of which was initially identified as a MYC-interacting protein with features of a tumor suppressor. Isoforms that are expressed in the central nervous system may be involved in synaptic vesicle endocytosis and may interact with dynamin, synaptojanin, endophilin, and clathrin. Isoforms that are expressed in muscle and u…	4.32143e-08	2.51889e-05	0.719513	0.612899	2.43722	47	cg13293246, cg05157961, cg18802749, cg15315856, cg11538967, cg02887598, cg15356320, cg26467631, cg04644621, cg04539935, cg18477117, cg01441308, cg24587400, cg21427464, cg03665046, cg13431910, cg15217684, cg05842548, cg06780545, cg13182602, cg07346182, cg11836155, cg10387847, cg27405400, cg13926202, cg23854395, cg06091295, cg06425843, cg06021088, cg24998649, cg25529477, cg17531430, cg08560184
360	BAT1	genes	DDX39B	BAT1, D6S81E, UAP56	ENSG00000198563	7919	DExD-box helicase 39B	This gene encodes a member of the DEAD box family of RNA-dependent ATPases that mediate ATP hydrolysis during pre-mRNA splicing. The encoded protein is an essential splicing factor required for association of U2 small nuclear ribonucleoprotein with pre-mRNA, and it also plays an important role in mRNA export from the nucleus to the cytoplasm. This gene belongs to a cluster of genes localized in t…	9.58064e-08	5.00671e-05	0.704976	0.675383	2.46951	34	cg04219977, cg03901549, cg09235535, cg08288345, cg24124954, cg05781294, cg05216536, cg20804756, cg14470104, cg22290047, cg23752963, cg11468089, cg08463024, cg11489251, cg09061207, cg24515095, cg24332685, cg26177760, cg21179831, cg09878914, cg01341355, cg09981533
361	CTNNA1	genes	CTNNA1	CAP102, MDBS2, MDPT2	ENSG00000044115	1495	catenin alpha 1	This gene encodes a member of the catenin family of proteins that play an important role in cell adhesion process by connecting cadherins located on the plasma membrane to the actin filaments inside the cell. The encoded mechanosensing protein contains three vinculin homology domains and undergoes conformational changes in response to cytoskeletal tension, resulting in the reconfiguration of cadh…	8.80474e-10	1.11197e-06	0.801216	0.593254	2.47401	62	cg23184518, cg11677683, cg00986124, cg25586543, cg00526274, cg08771171, cg18417562, cg17865528, cg03588919, cg17315014, cg12910977, ch.5.2559743R, cg17750096, cg07288711, cg18341492, cg07788111, cg16777413, cg16577593, cg08798269, cg01156295, cg22495590, cg24660890, cg06605984, cg16342895, cg16822914, cg26015374, cg23382149, cg06606949, cg22879070, cg14902598, cg20645873, cg09997693, cg11503687, …
362	MAP4K4	genes	MAP4K4	FLH21957, HEL-S-31, HGK, MEKKK4, NIK	ENSG00000071054	9448	mitogen-activated protein kinase kinase kinase kinase 4	The protein encoded by this gene is a member of the serine/threonine protein kinase family. This kinase has been shown to specifically activate MAPK8/JNK. The activation of MAPK8 by this kinase is found to be inhibited by the dominant-negative mutants of MAP3K7/TAK1, MAP2K4/MKK4, and MAP2K7/MKK7, which suggests that this kinase may function through the MAP3K7-MAP2K4-MAP2K7 kinase cascade, and med…	1.97598e-10	2.99459e-07	0.826657	0.564876	2.48357	85	cg14729691, cg06670556, cg09352202, cg08583240, cg10906372, cg18739103, cg03974193, cg23361809, cg12206855, cg15124198, cg04217929, cg21670828, cg06291983, cg11918049, cg05294206, cg17032990, cg14361175, cg18392798, cg26963577, cg12682972, cg21854538, cg24039126, cg00528490, cg21745456, cg18719834, cg23813732, cg21621910, cg05113410, cg02795305, cg09587345, cg09591329, cg13953093, cg00747372, cg2…
363	PIP4K2A	genes	PIP4K2A	PI5P4KA, PIP5K2A, PIP5KII-alpha, PIP5KIIA, PIPK	ENSG00000150867	5305	phosphatidylinositol-5-phosphate 4-kinase type 2 alpha	Phosphatidylinositol-5,4-bisphosphate, the precursor to second messengers of the phosphoinositide signal transduction pathways, is thought to be involved in the regulation of secretion, cell proliferation, differentiation, and motility. The protein encoded by this gene is one of a family of enzymes capable of catalyzing the phosphorylation of phosphatidylinositol-5-phosphate on the fourth hydroxy…	5.10164e-11	8.59059e-08	0.851339	0.576177	2.51582	83	cg11470599, cg02733861, cg01987271, cg13728304, cg04894443, cg15229917, cg04813697, cg06511701, cg02356344, cg02864956, cg25530288, cg05271749, cg06974428, cg07701530, cg13910614, cg09273683, cg09216670, cg07281265, cg01445578, cg23017573, cg01326932, cg08400088, cg04220053, cg14215711, cg08634187, cg07972410, cg19951044, cg21845726, cg12491257, cg19231153, cg03473087, cg11825128, cg07171687, cg2…
364	APBB1	genes	APBB1	FE65, MGC:9072, RIR	ENSG00000166313	322	amyloid beta precursor protein binding family B member 1	The protein encoded by this gene is a member of the Fe65 protein family. It is an adaptor protein localized in the nucleus. It interacts with the Alzheimer's disease amyloid precursor protein (APP), transcription factor CP2/LSF/LBP1 and the low-density lipoprotein receptor-related protein. APP functions as a cytosolic anchoring site that can prevent the gene product's nuclear translocation. This …	2.19113e-08	1.50939e-05	0.733762	0.733013	2.52394	27	cg00105462, cg00337361, cg23546873, cg10502022, cg17194960, cg01258786, cg13423254, cg09741474, cg27216937, cg02171432, cg07552374, cg24312918, cg21139291, cg18608864, cg02650122, cg16987247, cg23293410, cg03707208, cg01624871, cg06979153, cg03972931, cg12976141, cg19199146, cg06497574
365	NBR2	genes	NBR2	NCRNA00192	ENSG00000198496	10230	neighbor of BRCA1 lncRNA 2	This gene was identified by its close proximity on chromosome 17 to tumor suppressor gene BRCA1. Experimental evidence indicates that the two genes share a bi-directional promoter. Transcription for either gene is controlled individually by distinct transcriptional repressor factors. A short (112 amino acid) open reading frame is observed which includes a region derived from a LINE1 element. A st…	3.80083e-08	2.30407e-05	0.719513	0.69751	2.54925	33	cg11529738, cg26370022, cg15065591, cg19015955, cg05815247, cg24900425, cg14687471, cg25288140, cg11964474, cg18372208, cg25067162, cg14947218, cg06001716, cg02286533, cg09831010, cg19442659, cg25738236, cg16006004, cg26276233, cg06973652, cg10179518, cg19454999, cg26879546, cg27581762, cg10200559
366	DDAH2	genes	DDAH2	DDAH, DDAHII, G6a, HEL-S-277, NG30	ENSG00000213722	23564	DDAH family member 2, ADMA-independent	This gene encodes a dimethylarginine dimethylaminohydrolase. The encoded enzyme functions in nitric oxide generation by regulating the cellular concentrations of methylarginines, which in turn inhibit nitric oxide synthase activity. The protein may be localized to the mitochondria. Alternative splicing resulting in multiple transcript variants. [provided by RefSeq, Dec 2014]	8.51606e-09	7.59182e-06	0.74774	0.73636	2.57026	29	cg08509383, cg14016554, cg16704889, cg25845158, cg26978172, cg08021615, cg25095032, cg04074004, cg04161526, cg27506783, cg26111283, cg19008099, cg23760103, cg14293129, cg09632273, cg16359915, cg03608520, cg07944381, cg16936944
367	IGF2AS	genes	IGF2-AS	IGF2-AS1, IGF2AS, PEG8	ENSG00000099869	51214	IGF2 antisense RNA	This gene is expressed in antisense to the insulin-like growth factor 2 (IGF2) gene and is imprinted and paternally expressed. It is thought to be non-coding because the putative protein is not conserved and translation is predicted to trigger nonsense mediated decay (NMD). Transcripts from this gene are produced in tumors and may function to suppress cell growth. Alternative splicing results in …	8.4287e-09	7.59182e-06	0.74774	0.715063	2.57118	31	cg25574024, cg21237591, cg08014499, cg20792294, cg21532432, cg24431667, cg14895961, cg13791131, cg11701022, cg06460568, cg20088847, cg15168906, cg10501065, cg05323345, cg24047810, cg17462140, cg19131227, cg05203776, cg05444816, cg12322132, cg01368777, cg22225943
368	HIPK2	genes	HIPK2	PRO0593	ENSG00000064393	28996	homeodomain interacting protein kinase 2	This gene encodes a conserved serine/threonine kinase that is a member of the homeodomain-interacting protein kinase family. The encoded protein interacts with homeodomain transcription factors and many other transcription factors such as p53, and can function as both a corepressor and a coactivator depending on the transcription factor and its subcellular localization. Multiple transcript varian…	1.02298e-12	3.10064e-09	0.91012	0.568103	2.61276	103	cg20084692, cg18993778, cg03321693, cg01893462, cg02815320, cg03853332, cg21859880, cg15328435, cg04166199, cg15535471, cg25362980, cg10201061, cg10271819, cg25274750, cg19904438, cg15238183, cg25748521, cg11343503, cg01653419, cg22579608, cg07774476, cg19246654, cg26484017, cg18734657, cg03224163, cg03520802, cg20001906, cg17526311, cg22140834, cg00977978, cg03202545, cg25864227, cg15210583, cg2…
1	TBX51	promoters	TBX5	HOS	ENSG00000089225	6910	T-box transcription factor 5	This gene is a member of a phylogenetically conserved family of genes that share a common DNA-binding domain, the T-box. T-box genes encode transcription factors involved in the regulation of developmental processes. This gene is closely linked to related family member T-box 3 (ulnar mammary syndrome) on human chromosome 12. The encoded protein may play a role in heart development and specificati…	2.51956e-16	4.82798e-12	1.0377	-0.754557	-2.97286	51	cg08807097, cg05929882, cg08318726, cg00642359, cg08087594, cg06717557, cg22045225, cg00182639, cg09042277, cg17645823, cg23820885, cg19290410, cg03877376, cg15927882, cg03843000, cg03569640, cg20099830, cg16517851, cg10077319, cg14431443, cg09623338, cg11841394, cg15025170, cg05555207, cg10392177, cg06911121, cg00756451, cg04002444, cg04685570, cg14214262, cg05769349, cg17462200, cg18554826, cg2…
2	GABRA5	promoters	GABRA5	DEE79, EIEE79	ENSG00000186297	2558	gamma-aminobutyric acid type A receptor subunit alpha5	GABA is the major inhibitory neurotransmitter in the mammalian brain where it acts at GABA-A receptors, which are ligand-gated chloride channels. Chloride conductance of these channels can be modulated by agents such as benzodiazepines that bind to the GABA-A receptor. At least 16 distinct subunits of GABA-A receptors have been identified. Transcript variants utilizing three different alternative…	1.36438e-10	8.71474e-07	0.826657	-0.753341	-2.68223	32	cg17710023, cg02356993, cg07749071, cg20005743, cg10146203, cg03325535, cg18255240, cg00796569, cg14417760, cg23342980, cg22363043, cg16803846, cg19005707, cg10318222, cg04286377, cg15035033, cg10606856, cg16967626, cg12555380, cg11786657, cg00329728, cg06572812, cg10652393, cg05044185, cg05614333
3	RAB341	promoters	RAB34	NARR, OFD20, RAB39, RAH	ENSG00000109113	83871	RAB34, member RAS oncogene family	This gene encodes a protein belonging to the RAB family of proteins, which are small GTPases involved in protein transport. This family member is a Golgi-bound member of the secretory pathway that is involved in the repositioning of lysosomes and the activation of macropinocytosis. Alternative splicing of this gene results in multiple transcript variants. An alternatively spliced transcript varia…	1.02257e-09	4.89862e-06	0.788187	-0.788439	-2.64687	25	cg19504123, cg03452174, cg27547165, cg08839210, cg21237418, cg08032476, cg02530437, cg04146591, cg26472572, cg22803868, cg06756709, cg01274742, cg18686527, cg04295815, cg19982230, cg21816330, cg22833124, cg02850487
4	COL9A3	promoters	COL9A3	DJ885L7.4.1, EDM3, IDD, MED, STL6	ENSG00000092758	1299	collagen type IX alpha 3 chain	This gene encodes one of the three alpha chains of type IX collagen, the major collagen component of hyaline cartilage. Type IX collagen, a heterotrimeric molecule, is usually found in tissues containing type II collagen, a fibrillar collagen. Mutations in this gene are associated with multiple epiphyseal dysplasia type 3. [provided by RefSeq, Jan 2010]	1.7485e-09	6.70093e-06	0.788187	-0.70523	-2.60252	37	cg18291290, cg14745622, cg16653692, cg22489878, cg15266508, cg16847645, cg20331689, cg18014624, cg11296498, cg07845648, cg16132351, cg15457981, cg07827435, cg12084392, cg16709385, cg11698944, cg10092867, cg08696494, cg16461246, cg06033659, cg00516067, cg27206421, cg00837103, cg13203507, cg10760339, cg14880348, cg15505615, cg24633656
5	BNC1	promoters	BNC1	BNC, BSN1, HsT19447, POF16, bn1	ENSG00000169594	646	basonuclin zinc finger protein 1	This gene encodes a zinc finger protein present in the basal cell layer of the epidermis and in hair follicles. It is also found in abundance in the germ cells of testis and ovary. This protein is thought to play a regulatory role in keratinocyte proliferation and it may also be a regulator for rRNA transcription. Disruption of this gene has been implicated in premature ovarian failure as well as…	1.11266e-08	3.04582e-05	0.74774	-0.781182	-2.55233	23	cg27169020, cg19685251, cg22271562, cg16254374, cg10275315, cg23741520, cg26654798, cg11536216, cg02713760, cg16049391, cg26429925, cg09180848, cg17124224
6	SEPT91	promoters	SEPTIN9	AF17q25, MSF, MSF1, NAPB, PNUTL4, SEPT9, SINT1, SeptD1	ENSG00000184640	10801	septin 9	This gene is a member of the septin family involved in cytokinesis and cell cycle control. This gene is a candidate for the ovarian tumor suppressor gene. Mutations in this gene cause hereditary neuralgic amyotrophy, also known as neuritis with brachial predilection. A chromosomal translocation involving this gene on chromosome 17 and the MLL gene on chromosome 11 results in acute myelomonocytic …	4.20112e-15	4.02509e-11	0.996986	-0.498704	-2.45817	197	cg21204860, cg05028754, cg03786093, cg06909384, cg14518170, cg01494352, cg10997810, cg06615892, cg06513247, cg13061373, cg11947295, cg16293484, cg19554255, cg12985929, cg16785556, cg26674546, cg12858577, cg17367458, cg27357327, cg15236029, cg16398747, cg23716141, cg04452095, cg06848185, cg19654743, cg07101841, cg19946734, cg23343486, cg12513760, cg10611580, cg12176787, cg00030296, cg02633924, cg2…
7	TBR11	promoters	TBR1	AUTS5, IDDAS, TBR-1, TES-56	ENSG00000136535	10716	T-box brain transcription factor 1	This gene is a member of a conserved family of genes that share a common DNA-binding domain, the T-box. T-box genes encode transcription factors involved in the regulation of numerous developmental processes. In mouse, the ortholog of this gene is expressed in the cerebral cortex, hippocampus, amygdala and olfactory bulb and is thought to play an important role in neuronal migration and axonal pr…	3.34287e-07	0.000400351	0.674963	-0.773553	-2.42501	20	cg10395317, cg07687349, cg04004632, cg19583211, cg10954251, cg26210445, cg20994660, cg26202915, cg06521615, cg02283775, cg21431041, cg14187678, cg06747888, cg11298735, cg20741922, cg22794704, cg07548213
8	TACC1	promoters	TACC1	Ga55	ENSG00000147526	6867	transforming acidic coiled-coil containing protein 1	This locus may represent a breast cancer candidate gene. It is located close to FGFR1 on a region of chromosome 8 that is amplified in some breast cancers. Several transcript variants encoding different isoforms have been found for this gene. [provided by RefSeq, Jun 2017]	7.94099e-09	2.53609e-05	0.74774	-0.572037	-2.40017	69	cg14597214, cg10389730, cg11241541, cg02245794, cg01094748, cg21708058, cg04889181, cg21090322, cg15659713, cg12829118, cg17123970, cg21548820, cg15469541, cg17491987, cg12177749, cg11388414, cg03547905, cg14088286, cg09990086, cg05015913, cg18089274, cg18680748, cg14100351, cg15299510, cg04017769, cg11071960, cg27138755, cg09560979, cg22421661, cg21383646, cg22543602, cg12220812, cg16525461, cg1…
9	LDHC	promoters	LDHC	CT32, LDH3, LDHX	ENSG00000166796	3948	lactate dehydrogenase C	Lactate dehydrogenase C catalyzes the conversion of L-lactate and NAD to pyruvate and NADH in the final step of anaerobic glycolysis. LDHC is testis-specific and belongs to the lactate dehydrogenase family. Two transcript variants have been detected which differ in the 5' untranslated region. [provided by RefSeq, Jul 2008]	1.81481e-08	3.86394e-05	0.733762	-0.910976	-2.38525	11	cg21471707, cg11821245, cg07093428, cg14259717, cg14332815, cg05740244, cg08418111, cg20036097, cg09332484, cg19767548, cg07398106
10	GRHL2	promoters	GRHL2	BOM, DFNA28, ECTDS, PPCD4, TFCP2L3	ENSG00000083307	79977	grainyhead like transcription factor 2	The protein encoded by this gene is a transcription factor that can act as a homodimer or as a heterodimer with either GRHL1 or GRHL3. Defects in this gene are a cause of non-syndromic sensorineural deafness autosomal dominant type 28 (DFNA28).[provided by RefSeq, Mar 2009]	1.06142e-07	0.000156453	0.704976	-0.847492	-2.38216	14	cg07637175, cg14202477, cg26643631, cg03780851, cg25330243, cg16435779, cg23973429, cg08334760, cg20574490, cg11397370, cg20342184
11	WFIKKN2	promoters	WFIKKN2	GASP-1, WFDC20B, WFIKKNRP, hGASP-1	ENSG00000173714	124857	WAP, follistatin/kazal, immunoglobulin, kunitz and netrin domain containing 2	The WFIKKN1 protein contains a WAP domain, follistatin domain, immunoglobulin domain, two tandem Kunitz domains, and an NTR domain. This gene encodes a WFIKKN1-related protein which has the same domain organization as the WFIKKN1 protein. The WAP-type, follistatin type, Kunitz-type, and NTR-type protease inhibitory domains may control the action of multiple types of proteases. [provided by RefSeq…	7.55205e-07	0.000689107	0.659444	-0.701722	-2.37699	26	cg07168556, cg10690919, cg03905005, cg13655803, cg19085402, cg22469388, cg00463502, cg07588561, cg06827038, cg00003625, cg20889395, cg25420614, cg17203352
12	SLC6A12	promoters	SLC6A12	BGT-1, BGT1, GAT2	ENSG00000111181	6539	solute carrier family 6 member 12	Enables monocarboxylic acid transmembrane transporter activity. Involved in monocarboxylic acid transport. Predicted to be located in plasma membrane. Predicted to be integral component of membrane. Predicted to be active in neuron projection. Predicted to be integral component of plasma membrane. [provided by Alliance of Genome Resources, Apr 2022]	3.95088e-07	0.000443483	0.674963	-0.683066	-2.36132	29	cg07904051, cg26758670, cg21355094, cg09231580, cg02437604, cg14044711, cg00760681, cg15350661, cg06823681, cg00909232, cg18170229, cg11249486, cg14471996, cg12235877, cg07702819, cg03139377, cg12415569, cg11280858, cg20990238, cg21722237, cg07151670, cg20938359, cg22081654, cg27238353, cg14093792
13	DBNDD11	promoters	DBNDD1		ENSG00000003249	79007	dysbindin domain containing 1	Predicted to be involved in negative regulation of protein kinase activity. Predicted to be located in cytoplasm. [provided by Alliance of Genome Resources, Apr 2022]	2.38907e-06	0.0015786	0.627257	-0.747592	-2.34362	20	cg18030367, cg01386792, cg02872476, cg08854185, cg09029633, cg25763342, cg08343075, cg16915309, cg13456903, cg10129518
14	SPON1	promoters	SPON1	VSGP/F-spondin, f-spondin	ENSG00000262655	10418	spondin 1	Predicted to be an extracellular matrix structural constituent. Predicted to be involved in cell adhesion. Predicted to act upstream of or within positive regulation of protein binding activity; positive regulation of protein processing; and regulation of amyloid precursor protein catabolic process. Located in extracellular space. Colocalizes with collagen-containing extracellular matrix. [provid…	2.03539e-06	0.00150462	0.627257	-0.796778	-2.32039	16	cg09191626, cg02394317, cg00609834, cg12581592, cg24258347, cg25486824, cg12085698, cg10153349, cg02994974, cg11028624, cg26255604
15	NNAT	promoters	NNAT	Peg5	ENSG00000053438	4826	neuronatin	The protein encoded by this gene is a proteolipid that may be involved in the regulation of ion channels during brain development. The encoded protein may also play a role in forming and maintaining the structure of the nervous system. This gene is found within an intron of another gene, bladder cancer associated protein, but on the opposite strand. This gene is imprinted and is expressed only fr…	1.05774e-06	0.000914019	0.643552	-0.61189	-2.31394	42	cg03061677, cg07156273, cg04489586, cg20601276, cg18433380, cg13790727, cg13690564, cg15473473, cg01466133, cg13708635, cg24338351, cg04810287, cg00576435, cg22943498, cg23757721, cg22298088, cg13901453, cg20479660, cg17643025, cg14765818, cg22378853, cg26083330, cg22421148, cg07360805, cg24675557, cg25962605, cg19782411, cg11174847, cg12862537
16	KLK7	promoters	KLK6	Bssp, Klk7, PRSS18, PRSS9, SP59, hK6	ENSG00000167755	5653	kallikrein related peptidase 6	This gene encodes a member of the kallikrein subfamily of the peptidase S1 family of serine proteases. Growing evidence suggests that many kallikreins are implicated in carcinogenesis and some have potential as novel cancer and other disease biomarkers. The encoded preproprotein is proteolytically processed to generate the mature protease. Expression of this protease is regulated by steroid hormo…	3.23598e-06	0.00200025	0.627257	-0.778863	-2.30913	17	cg12667315, cg19953406, cg26172504, cg19471655, cg27497839, cg05070709, cg13096980, cg06258834, cg15732230, cg06707544, cg00935026, cg27021492
17	TRPC31	promoters	TRPC3	SCA41, TRP3	ENSG00000138741	7222	transient receptor potential cation channel subfamily C member 3	The protein encoded by this gene is a membrane protein that can form a non-selective channel permeable to calcium and other cations. The encoded protein appears to be induced to form channels by a receptor tyrosine kinase-activated phosphatidylinositol second messenger system and also by depletion of intracellular calcium stores. Two transcript variants encoding different isoforms have been found…	4.08312e-06	0.00229485	0.610527	-0.736294	-2.30821	20	cg07674022, cg03673671, cg00058009, cg12944006, cg20893919, cg17018448, cg05548469, cg05854695, cg16501140, cg15482813, cg05422957, cg12087304, cg13789548, cg13869937, cg14053749, cg11079181, cg12747505
18	FXYD1	promoters	FXYD1	PLM	ENSG00000266964	5348	FXYD domain containing ion transport regulator 1	This gene encodes a member of a family of small membrane proteins that share a 35-amino acid signature sequence domain, beginning with the sequence PFXYD and containing 7 invariant and 6 highly conserved amino acids. The approved human gene nomenclature for the family is FXYD-domain containing ion transport regulator. Mouse FXYD5 has been termed RIC (Related to Ion Channel). FXYD2, also known as …	1.14901e-05	0.00468454	0.593325	-0.742596	-2.29465	19	cg23178195, cg21279648, cg27461196, cg06743610, cg12196406, cg18503912, cg24168413, cg04425701, cg03078169, cg24757346, cg07780528, cg06386920, cg05247914, cg18506124
19	CIDEB	promoters	CIDEB		ENSG00000136305	27141	cell death inducing DFFA like effector b	Enables identical protein binding activity. Involved in activation of cysteine-type endopeptidase activity; positive regulation of cell death; and positive regulation of release of cytochrome c from mitochondria. Acts upstream of or within apoptotic process. Located in cytosol and perinuclear region of cytoplasm. [provided by Alliance of Genome Resources, Apr 2022]	8.17555e-06	0.00391649	0.593325	-0.666373	-2.29105	27	cg25448523, cg15364618, cg25576711, cg06823034, cg26310551, cg10193721, cg15545541, cg13840968, cg06796435, cg12853742, cg21886367, cg16075268, cg24838203, cg10337819, cg20007021, cg21418076
20	SLC27A3	promoters	SLC27A3	ACSVL3, FATP3, VLCS-3	ENSG00000143554	11000	solute carrier family 27 member 3	This gene belongs to a family of integral membrane proteins and encodes a protein that is involved in lipid metabolism. The increased expression of this gene in human neural stem cells derived from induced pluripotent stem cells suggests that it plays an important role in early brain development. Naturally occurring mutations in this gene are associated with autism spectrum disorders. Alternative…	4.19162e-06	0.00229485	0.610527	-0.785165	-2.26354	15	cg02246692, cg06089988, cg07246449, cg23376526, cg16247817, cg24408896, cg06239526, cg21279955, cg19773045
21	GRIA1	promoters	GRIA1	GLUH1, GLUR1, GLURA, GluA1, HBGR1, MRD67, MRT76	ENSG00000155511	2890	glutamate ionotropic receptor AMPA type subunit 1	Glutamate receptors are the predominant excitatory neurotransmitter receptors in the mammalian brain and are activated in a variety of normal neurophysiologic processes. These receptors are heteromeric protein complexes with multiple subunits, each possessing transmembrane regions, and all arranged to form a ligand-gated ion channel. The classification of glutamate receptors is based on their act…	7.2247e-06	0.00363765	0.610527	-0.654308	-2.2385	28	cg13313697, cg12333189, cg19825353, cg16158816, cg17987968, cg17020834, cg16281600, cg17166762, cg14381045, cg07633435, cg22739961, cg26167136, cg21146273, cg08590425
22	MATN4	promoters	MATN4		ENSG00000124159	8785	matrilin 4	This gene encodes a member of von Willebrand factor A domain-containing protein family. The proteins of this family are thought to be involved in the formation of filamentous networks in the extracellular matrices of various tissues. This family member is thought to be play a role in reorganizing and regenerating the corneal matrix in granular and lattice type I dystrophies. It may also be involv…	1.12053e-05	0.00466773	0.593325	-0.639128	-2.23587	30	cg23168456, cg03960528, cg10535411, cg16667508, cg14608505, cg06407657, cg09206268, cg04305670, cg20256260, cg08654443, cg06041278, cg17918288, cg07534843, cg14915878, cg16837441, cg16137772, cg26495953, cg21835643, cg03695613, cg19655577, cg27176129, cg22669717, cg27227742
23	TNFRSF18	promoters	TNFRSF18	AITR, CD357, ENERGEN, GITR, GITR-D	ENSG00000186891	8784	TNF receptor superfamily member 18	This gene encodes a member of the TNF-receptor superfamily. The encoded receptor has been shown to have increased expression upon T-cell activation, and it is thought to play a key role in dominant immunological self-tolerance maintained by CD25(+)CD4(+) regulatory T cells. Knockout studies in mice also suggest the role of this receptor is in the regulation of CD3-driven T-cell activation and pro…	6.60072e-07	0.000632415	0.659444	-0.887865	-2.23437	10	cg08641866, cg15706223, cg14886269, cg06097659, cg25725823, cg07119157, cg10583942, cg04343794
24	FAM90A1	promoters	FAM90A1		ENSG00000171847	55138	family with sequence similarity 90 member A1	FAM90A1 belongs to subfamily I of the primate-specific FAM90A gene family, which originated from multiple duplications and rearrangements (Bosch et al., 2007 [PubMed 17684299]).[supplied by OMIM, Oct 2009]	5.14196e-06	0.00266298	0.610527	-0.792041	-2.2263	14	cg18628962, cg05954614, cg21736597, cg01719566, cg09079252, cg10983929, cg11091383, cg19341992, cg15878909, cg02854515
25	ZIC11	promoters	ZIC1	BAIDCS, CRS6, ZIC, ZNF201	ENSG00000152977	7545	Zic family member 1	This gene encodes a member of the ZIC family of C2H2-type zinc finger proteins. Members of this family are important during development. Aberrant expression of this gene is seen in medulloblastoma, a childhood brain tumor. This gene is closely linked to the gene encoding zinc finger protein of the cerebellum 4, a related family member on chromosome 3. This gene encodes a transcription factor that…	1.04788e-05	0.00446212	0.593325	-0.610439	-2.22025	34	cg10107050, cg08070771, cg26400885, cg17546247, cg12419052, cg23189410, cg12965599, cg23449696, cg16181396, cg11142389, cg24686610, cg05371578, cg00475509, cg08855449, cg01458605, cg07291439
26	NARR	promoters	RAB34	NARR, OFD20, RAB39, RAH	ENSG00000109113	83871	RAB34, member RAS oncogene family	This gene encodes a protein belonging to the RAB family of proteins, which are small GTPases involved in protein transport. This family member is a Golgi-bound member of the secretory pathway that is involved in the repositioning of lysosomes and the activation of macropinocytosis. Alternative splicing of this gene results in multiple transcript variants. An alternatively spliced transcript varia…	2.08467e-06	0.00150462	0.627257	-0.87597	-2.20444	10	cg19504123, cg27547165, cg04146591, cg26472572, cg06756709, cg01274742, cg04295815, cg22833124, cg02850487
27	DMGDH	promoters	DMGDH	DMGDHD, ME2GLYDH	ENSG00000132837	29958	dimethylglycine dehydrogenase	This gene encodes an enzyme involved in the catabolism of choline, catalyzing the oxidative demethylation of dimethylglycine to form sarcosine. The enzyme is found as a monomer in the mitochondrial matrix, and uses flavin adenine dinucleotide and folate as cofactors. Mutation in this gene causes dimethylglycine dehydrogenase deficiency, characterized by a fishlike body odor, chronic muscle fatigu…	1.30694e-06	0.00104348	0.643552	-0.904452	-2.20323	9	cg01902605, cg23911707, cg01856645, cg06501366, cg12552120, cg03400060, cg12648510, cg26759351
28	SPON2	promoters	SPON2	DIL-1, DIL1, M-SPONDIN, MINDIN	ENSG00000159674	10417	spondin 2	Predicted to enable antigen binding activity; lipopolysaccharide binding activity; and metal ion binding activity. Predicted to be involved in cell adhesion. Predicted to act upstream of or within several processes, including defense response to other organism; opsonization; and positive regulation of cytokine production. Located in extracellular exosome. [provided by Alliance of Genome Resources…	1.54974e-05	0.00571079	0.57561	-0.65009	-2.20209	26	cg22576236, cg20939159, cg14652131, cg14771077, cg22602105, cg01784327, cg25002788, cg05318361, cg13653809, cg23848471
29	PON3	promoters	PON3		ENSG00000105852	5446	paraoxonase 3	This gene is a member of the paraoxonase family and lies in a cluster on chromosome 7 with the other two family members. The encoded protein is secreted into the bloodstream and associates with high-density lipoprotein (HDL). The protein also rapidly hydrolyzes lactones and can inhibit the oxidation of low-density lipoprotein (LDL), a function that is believed to slow the initiation and progressi…	1.36171e-05	0.00543607	0.593325	-0.685677	-2.19456	22	cg25161512, cg25572105, cg04350520, cg25879118, cg03301582, cg15500865, cg08898155, cg15927196, cg04685170, cg24750391, cg26457160, cg18241308, cg11435506, cg20985067, cg04080282
30	SLC26A10	promoters	SLC26A10P	SLC26A10	ENSG00000135502	65012	solute carrier family 26 member 10, pseudogene	Predicted to enable anion transmembrane transporter activity. Predicted to be involved in anion transport. Predicted to be active in basolateral plasma membrane. Predicted to be integral component of plasma membrane. [provided by Alliance of Genome Resources, Apr 2022]	3.5668e-05	0.00887623	0.557332	-0.670607	-2.19105	23	cg14494721, cg18069290, cg22844229, cg16567290, cg03728296, cg26785896, cg20677436, cg17697635, cg14371590, cg03308494, cg08244443, cg12883767, cg09696411, cg12615879
31	TCF21	promoters	TCF21	POD1, bHLHa23	ENSG00000118526	6943	transcription factor 21	TCF21 encodes a transcription factor of the basic helix-loop-helix family. The TCF21 product is mesoderm specific, and expressed in embryonic epicardium, mesenchyme-derived tissues of lung, gut, gonad, and both mesenchymal and glomerular epithelial cells in the kidney. Two transcript variants encoding the same protein have been found for this gene. [provided by RefSeq, Jul 2008]	2.28781e-05	0.00684985	0.57561	-0.758895	-2.18781	15	cg13212956, cg24157171, cg10771262, cg03087607, cg04467618, cg12468478, cg18742001, cg10066534, cg20986996, cg17470942, cg12359158, cg24215443, cg20646438, cg13953687, cg04692403
32	PAPLN	promoters	PAPLN	PPN	ENSG00000100767	89932	papilin, proteoglycan like sulfated glycoprotein	Predicted to enable metalloendopeptidase activity. Predicted to be involved in extracellular matrix organization. Predicted to be located in basement membrane. Predicted to be active in extracellular matrix. [provided by Alliance of Genome Resources, Apr 2022]	2.91618e-05	0.00792284	0.57561	-0.73732	-2.18597	17	cg10300255, cg21796547, cg23497377, cg22019242, cg15079605, cg23425316, cg19585100, cg11884004, cg20138860, cg23316449, cg12587260
33	EGR2	promoters	EGR2	AT591, CMT1D, CMT4E, KROX20	ENSG00000122877	1959	early growth response 2	The protein encoded by this gene is a transcription factor with three tandem C2H2-type zinc fingers. Defects in this gene are associated with Charcot-Marie-Tooth disease type 1D (CMT1D), Charcot-Marie-Tooth disease type 4E (CMT4E), and with Dejerine-Sottas syndrome (DSS). Multiple transcript variants encoding two different isoforms have been found for this gene. [provided by RefSeq, Oct 2008]	2.72651e-05	0.00757178	0.57561	-0.62402	-2.18301	30	cg20600845, cg04943625, cg19355190, cg21824460, cg10601026, cg01332279, cg00105415, cg13256398, cg02614757, cg09341008, cg14435603, cg00636809, cg02209504, cg19402405
34	ANKRD56	promoters	SOWAHB	ANKRD56	ENSG00000186212	345079	sosondowah ankyrin repeat domain family member B		1.02965e-05	0.00446212	0.593325	-0.810676	-2.17747	12	cg06046430, cg18351406, cg02425729, cg03477792, cg14832661, cg10057126
35	ENPEP	promoters	ENPEP	APA, CD249, gp160	ENSG00000138792	2028	glutamyl aminopeptidase	The ENPEP gene encodes glutamyl aminopeptidase, a type II integral membrane protein with an extracellular zinc-binding domain. This protein can upregulate blood pressure by cleaving the N-terminal aspartate from angiotensin II, and can regulate blood vessel formation and enhance tumorigenesis in some tissues. Along with ANPEP and DPP4, ENPEP was found to be a candidate co-receptor for the coronav…	1.76751e-05	0.00612395	0.57561	-0.773674	-2.17467	14	cg17278853, cg18944383, cg26002634, cg15711616, cg09248380, cg07587796, cg15406387, cg24192671, cg15810415, cg20773127, cg22888902, cg04748637
36	RXRG	promoters	RXRG	NR2B3, RXR-gamma, RXRC, RXRgamma	ENSG00000143171	6258	retinoid X receptor gamma	This gene encodes a member of the retinoid X receptor (RXR) family of nuclear receptors which are involved in mediating the antiproliferative effects of retinoic acid (RA). This receptor forms dimers with the retinoic acid, thyroid hormone, and vitamin D receptors, increasing both DNA binding and transcriptional function on their respective response elements. This gene is expressed at significant…	4.67645e-05	0.0106679	0.557332	-0.632432	-2.17436	27	cg03585237, cg22675486, cg11717564, cg01913568, cg12404281, cg00349776, cg22758486, cg02364825, cg14489205, cg07091781, cg24459396, cg08905496, cg00600465
37	NKX2-4	promoters	NKX2-4	NKX2.4, NKX2D	ENSG00000125816	644524	NK2 homeobox 4	Predicted to enable DNA-binding transcription factor activity, RNA polymerase II-specific and RNA polymerase II cis-regulatory region sequence-specific DNA binding activity. Predicted to be involved in cell differentiation and regulation of transcription by RNA polymerase II. Predicted to be part of chromatin. Predicted to be active in nucleus. [provided by Alliance of Genome Resources, Apr 2022]	3.54668e-05	0.00887623	0.557332	-0.733324	-2.17412	17	cg08983248, cg04655510, cg14907598, cg20049415, cg23984929, cg13597851, cg22204479, cg12688121, cg05194972, cg18736063
38	GJB2	promoters	GJB2	BAPS, CX26, DFNA3, DFNA3A, DFNB1, DFNB1A, HID, KID, NSRD1, PPK	ENSG00000165474	2706	gap junction protein beta 2	This gene encodes a member of the gap junction protein family. The gap junctions were first characterized by electron microscopy as regionally specialized structures on plasma membranes of contacting adherent cells. These structures were shown to consist of cell-to-cell channels that facilitate the transfer of ions and small molecules between cells. The gap junction proteins, also known as connex…	6.1896e-05	0.0124847	0.538434	-0.652743	-2.17392	24	cg09195389, cg19037327, cg13528344, cg26883974, cg07921371, cg05850327, cg27326226, cg03523077, cg09790502, cg00347757, cg15335418, cg07569385, cg03689120, cg24425972, cg04405176
39	CHRNA3	promoters	CHRNA3	BAIPRCK, LNCR2, NACHRA3, PAOD2	ENSG00000080644	1136	cholinergic receptor nicotinic alpha 3 subunit	This locus encodes a member of the nicotinic acetylcholine receptor family of proteins. Members of this family of proteins form pentameric complexes comprised of both alpha and beta subunits. This locus encodes an alpha-type subunit, as it contains characteristic adjacent cysteine residues. The encoded protein is a ligand-gated ion channel that likely plays a role in neurotransmission. Polymorphi…	2.93561e-05	0.00792284	0.57561	-0.752638	-2.16977	15	cg01409643, cg04603031, cg19993258, cg04671614, cg23250494, cg22670733, cg09413615, cg08798127, cg05239311, cg00591972, cg25527599, cg16901840
40	LTB4R21	promoters	LTB4R2	BLT2, BLTR2, JULF2, KPG_004, LTB4-R 2, LTB4-R2, NOP9	ENSG00000213906	56413	leukotriene B4 receptor 2	Predicted to enable G protein-coupled peptide receptor activity and leukotriene B4 receptor activity. Predicted to be involved in inflammatory response and neuropeptide signaling pathway. Predicted to act upstream of or within keratinocyte migration and signal transduction. Located in nucleoplasm and plasma membrane. [provided by Alliance of Genome Resources, Apr 2022]	5.46958e-05	0.0112697	0.557332	-0.663001	-2.1662	23	cg15364618, cg25576711, cg06823034, cg26310551, cg10193721, cg13840968, cg06796435, cg12853742, cg21886367, cg16075268, cg24838203, cg10337819, cg20007021, cg21418076
41	TDGF1	promoters	CRIPTO	CR, CR-1, CRGF, TDGF1	ENSG00000241186	6997	cripto, EGF-CFC family member	This gene encodes an epidermal growth factor-related protein that contains a cripto, FRL-1, and cryptic domain. The encoded protein is an extracellular, membrane-bound signaling protein that plays an essential role in embryonic development and tumor growth. Mutations in this gene are associated with forebrain defects. Pseudogenes of this gene are found on chromosomes 2, 3, 6, 8, 19 and X. Alterna…	1.59494e-05	0.00576647	0.57561	-0.825194	-2.16064	11	cg17611752, cg21489266, cg10592649, cg27371741, cg19860461, cg20941258, cg07225641, cg23009419
42	LTB4R	promoters	LTB4R	BLT1, BLTR, CMKRL1, GPR16, LTB4R1, LTBR1, P2RY7, P2Y7	ENSG00000213903	1241	leukotriene B4 receptor	Predicted to enable G protein-coupled peptide receptor activity and leukotriene B4 receptor activity. Predicted to be involved in inflammatory response and neuropeptide signaling pathway. Predicted to act upstream of or within signal transduction. Predicted to be located in plasma membrane. Predicted to be integral component of plasma membrane. [provided by Alliance of Genome Resources, Apr 2022]	2.44577e-05	0.00710088	0.57561	-0.623712	-2.15614	29	cg25448523, cg15364618, cg25576711, cg06823034, cg26310551, cg10193721, cg23884784, cg15545541, cg13840968, cg06796435, cg12853742, cg21886367, cg16075268, cg24838203, cg20007021
43	C11orf85	promoters	MAJIN	C11orf85	ENSG00000168070	283129	membrane anchored junction protein	Predicted to enable DNA binding activity. Predicted to be involved in homologous chromosome pairing at meiosis and meiotic attachment of telomere to nuclear envelope. Predicted to be located in chromosome, telomeric region. Predicted to be integral component of nuclear inner membrane. [provided by Alliance of Genome Resources, Apr 2022]	4.75409e-05	0.0107174	0.557332	-0.743629	-2.1438	15	cg21165089, cg11177264, cg17977679, cg10149600, cg00160618, cg08697310, cg24077102, cg10139430
44	LOC284798	promoters	LOC284798		ENSG00000230725	284798	uncharacterized LOC284798		0.000100744	0.0173915	0.538434	-0.682503	-2.13958	20	cg27158481, cg08941457, cg06741354, cg11632685, cg15069551, cg20310608, cg20017761, cg18009321, cg05446860, cg22645427, cg22273939, cg01964562, cg04299389
45	CYB5R31	promoters	CYB5R3	B5R, DIA1	ENSG00000100243	1727	cytochrome b5 reductase 3	This gene encodes cytochrome b5 reductase, which includes a membrane-bound form in somatic cells (anchored in the endoplasmic reticulum, mitochondrial and other membranes) and a soluble form in erythrocytes. The membrane-bound form exists mainly on the cytoplasmic side of the endoplasmic reticulum and functions in desaturation and elongation of fatty acids, in cholesterol biosynthesis, and in dru…	9.81676e-05	0.0172577	0.538434	-0.582812	-2.13622	35	cg00954769, cg27191921, cg10108828, cg06291750, cg24582896, cg11423697, cg01194538, cg07711899, cg19372889, cg04242898, cg25044876, cg27540604, cg06341839, cg08690876, cg19248564, cg02935298, cg20727362
46	ZC3H12D	promoters	ZC3H12D	C6orf95, MCPIP4, TFL, dJ281H8.1, p34	ENSG00000178199	340152	zinc finger CCCH-type containing 12D	Predicted to enable endoribonuclease activity and mRNA binding activity. Involved in negative regulation of G1/S transition of mitotic cell cycle and negative regulation of cell growth. Located in P-body and nucleoplasm. [provided by Alliance of Genome Resources, Apr 2022]	3.85285e-05	0.00922854	0.557332	-0.666396	-2.13285	22	cg09678939, cg23617037, cg26552754, cg04275695, cg00073460, cg06762457, cg15559674, cg13136655, cg09313931, cg00695799, cg18082788, cg18951352, cg17501395, cg03982376, cg07481398
47	CHAD	promoters	CHAD	SLRR4A	ENSG00000136457	1101	chondroadherin	Chondroadherin is a cartilage matrix protein thought to mediate adhesion of isolated chondrocytes. The protein contains 11 leucine-rich repeats flanked by cysteine-rich regions. The chondroadherin messenger RNA is present in chondrocytes at all ages. [provided by RefSeq, Jul 2008]	9.45269e-05	0.0169283	0.538434	-0.729706	-2.12506	16	cg06958829, cg17890928, cg15506894, cg16192404, cg25792518, cg15880760, cg05180443, cg19046826, cg21170629, cg10421979
48	YPEL4	promoters	YPEL4		ENSG00000166793	219539	yippee like 4	Predicted to enable metal ion binding activity. Predicted to be located in nucleolus. [provided by Alliance of Genome Resources, Apr 2022]	7.65642e-05	0.0148194	0.538434	-0.716464	-2.12414	17	cg17086626, cg08634797, cg06434864, cg03773647, cg18727738, cg22705929, cg18111667, cg00035505, cg02972988, cg03989792, cg08136112, cg11324116, cg20821170, cg03631561, cg08366864
49	HTRA4	promoters	HTRA4		ENSG00000169495	203100	HtrA serine peptidase 4	This gene encodes a member of the HtrA family of proteases. The encoded protein contains a putative signal peptide, an insulin growth factor binding domain, a Kazal protease inhibitor domain, a conserved trypsin domain and a PDZ domain. Based on studies on other related family members, this enzyme may function as a secreted oligomeric chaperone protease to degrade misfolded secretory proteins. Ot…	4.05604e-05	0.00959226	0.557332	-0.790016	-2.12197	12	cg04589674, cg04361443, cg24312537, cg12535715, cg21184369, cg22491268, cg07844613
50	NUDT12	promoters	NUDT12		ENSG00000112874	83594	nudix hydrolase 12	Nucleotides are involved in numerous biochemical reactions and pathways within the cell as substrates, cofactors, and effectors. Nudix hydrolases, such as NUDT12, regulate the concentrations of individual nucleotides and of nucleotide ratios in response to changing circumstances (Abdelraheim et al., 2003 [PubMed 12790796]).[supplied by OMIM, Mar 2008]	5.00076e-05	0.0109177	0.557332	-0.807931	-2.11544	11	cg06105925, cg09166085, cg03073264, cg13665998, cg02976617, cg07655627, cg20279471, cg15206834, cg07666882
51	WNT3	promoters	WNT3	INT4, TETAMS	ENSG00000108379	7473	Wnt family member 3	The WNT gene family consists of structurally related genes which encode secreted signaling proteins. These proteins have been implicated in oncogenesis and in several developmental processes, including regulation of cell fate and patterning during embryogenesis. This gene is a member of the WNT gene family. It encodes a protein which shows 98% amino acid identity to mouse Wnt3 protein, and 84% to…	8.92857e-05	0.0162942	0.538434	-0.732904	-2.11288	15	cg24114556, cg00817598, cg15237742, cg06785746, cg13998093, cg12379948, cg03186851, cg02017282
52	C1orf187	promoters	DRAXIN	AGPA3119, C1orf187, UNQ3119, neucrin	ENSG00000162490	374946	dorsal inhibitory axon guidance protein	Predicted to be involved in negative regulation of canonical Wnt signaling pathway; negative regulation of neuron projection development; and nervous system development. Predicted to act upstream of or within negative regulation of axon extension and negative regulation of neuron apoptotic process. Predicted to be active in extracellular region. [provided by Alliance of Genome Resources, Apr 2022]	0.000146774	0.0237596	0.518848	-0.673984	-2.11287	20	cg16134717, cg16020346, cg01719832, cg05782377, cg08269037, cg13796218, cg09932135, cg27396830, cg02864688, cg02397176, cg08275633
53	PPYR1	promoters	NPY4R	NPY4-R, PP1, PPYR1, Y4	ENSG00000204174	5540	neuropeptide Y receptor Y4	Enables pancreatic polypeptide receptor activity and peptide hormone binding activity. Involved in G protein-coupled receptor signaling pathway. Located in membrane. [provided by Alliance of Genome Resources, Apr 2022]	2.21026e-05	0.00683113	0.57561	-0.861635	-2.09893	9	cg25344503, cg04127044, cg14087880, cg20491707, cg17771050, cg02394955, cg25761626
54	VPS37A	promoters	VPS37A	HCRP1, PQBP2, SPG53	ENSG00000155975	137492	VPS37A subunit of ESCRT-I	This gene belongs to the VPS37 family, and encodes a component of the ESCRT-I (endosomal sorting complex required for transport I) protein complex, required for the sorting of ubiquitinated transmembrane proteins into internal vesicles of multivesicular bodies. Expression of this gene is downregulated in hepatocellular carcinoma, and mutations in this gene are associated with autosomal recessive …	0.000128414	0.0213912	0.518848	-0.707306	-2.09699	17	cg25769861, cg15742364, cg08251678, cg23245599, cg09412931, cg00825031, cg16791216, cg17512779
55	ARRDC4	promoters	ARRDC4		ENSG00000140450	91947	arrestin domain containing 4	Predicted to enable ubiquitin ligase-substrate adaptor activity. Acts upstream of or within positive regulation of ubiquitin-protein transferase activity. Located in endosome and plasma membrane. [provided by Alliance of Genome Resources, Apr 2022]	0.000122785	0.0206386	0.518848	-0.727099	-2.09614	15	cg13398806, cg09149294, cg07626874, cg18079334, cg00012522, cg00392242, cg01088608, cg24524750, cg03946899
56	MFAP4	promoters	MFAP4		ENSG00000166482	4239	microfibril associated protein 4	This gene encodes a protein with similarity to a bovine microfibril-associated protein. The protein has binding specificities for both collagen and carbohydrate. It is thought to be an extracellular matrix protein which is involved in cell adhesion or intercellular interactions. The gene is located within the Smith-Magenis syndrome region. Two transcript variants encoding different isoforms have …	2.67583e-05	0.00757178	0.57561	-0.857587	-2.08907	9	cg10351914, cg20431135, cg07727884, cg25216196, cg13030582, cg15119221
57	LOC285830	promoters	HLA-F-AS1		ENSG00000214922	285830	HLA-F antisense RNA 1		7.95737e-05	0.0152479	0.538434	-0.652286	-2.08769	22	cg19352507, cg11497864, cg24217789, cg00089464, cg14067066, cg13819127, cg12296326, cg09567915, cg24438313, cg24710480, cg17825311
58	AGAP11	promoters	AGAP11		ENSG00000271880	119385	ArfGAP with GTPase domain, ankyrin repeat and PH domain 11	Predicted to enable GTPase activator activity and metal ion binding activity. Predicted to be involved in regulation of catalytic activity. Predicted to be active in nucleus. [provided by Alliance of Genome Resources, Apr 2022]	0.000234707	0.0301843	0.518848	-0.665669	-2.0868	20	cg19700682, cg06835707, cg12191938, cg11700824, cg14209784, cg21853334, cg25323057, cg02388882, cg23837265, cg01004363, cg00204972, cg17792740, cg27111679, cg07495177, cg06373470, cg10376827, cg24699520
59	CNOT7	promoters	CNOT7	CAF-1, CAF1, Caf1a, hCAF-1	ENSG00000198791	29883	CCR4-NOT transcription complex subunit 7	The protein encoded by this gene binds to an anti-proliferative protein, B-cell translocation protein 1, which negatively regulates cell proliferation. Binding of the two proteins, which is driven by phosphorylation of the anti-proliferative protein, causes signaling events in cell division that lead to changes in cell proliferation associated with cell-cell contact. The encoded protein downregul…	0.000234707	0.0301843	0.518848	-0.665095	-2.08501	20	cg25769861, cg15742364, cg08251678, cg23245599, cg09412931, cg07001206, cg00825031, cg16791216, cg17512779
60	C12orf79	promoters	LINC01619	C12orf79	ENSG00000257242	256021	long intergenic non-protein coding RNA 1619		6.15482e-05	0.0124847	0.538434	-0.590612	-2.08431	31	cg23428870, cg04403684, cg15745607, cg02142455, cg14362201, cg11809139, cg24937298, cg08561684, cg24360658, cg00835885, cg25497767, cg23665343, cg00078102, cg23449856
61	CMTM2	promoters	CMTM2	CKLFSF2	ENSG00000140932	146225	CKLF like MARVEL transmembrane domain containing 2	This gene belongs to the chemokine-like factor gene superfamily, a novel family that links the chemokine and the transmembrane 4 superfamilies of signaling molecules. The protein encoded by this gene may play an important role in testicular development. [provided by RefSeq, Jul 2008]	9.45269e-05	0.0169283	0.538434	-0.761047	-2.08359	13	cg09849405, cg04439806, cg00049664, cg05546863, cg08032924, cg09854734, cg01683883, cg13813391, cg06666025
62	TP53I3	promoters	TP53I3	PIG3	ENSG00000115129	9540	tumor protein p53 inducible protein 3	The protein encoded by this gene is similar to oxidoreductases, which are enzymes involved in cellular responses to oxidative stresses and irradiation. This gene is induced by the tumor suppressor p53 and is thought to be involved in p53-mediated cell death. It contains a p53 consensus binding site in its promoter region and a downstream pentanucleotide microsatellite sequence. P53 has been shown…	0.000263166	0.0331763	0.498493	-0.673174	-2.08013	19	cg14696038, cg08965143, cg04585112, cg03566479, cg13580232, cg08714407, cg21723004, cg19498400
63	RGMA1	promoters	RGMA	RGM	ENSG00000182175	56963	repulsive guidance molecule BMP co-receptor a	This gene encodes a member of the repulsive guidance molecule family. The encoded protein is a glycosylphosphatidylinositol-anchored glycoprotein that functions as an axon guidance protein in the developing and adult central nervous system. This protein may also function as a tumor suppressor in some cancers. Alternate splicing results in multiple transcript variants. [provided by RefSeq, Oct 200…	4.10482e-05	0.00959226	0.557332	-0.526622	-2.07483	51	cg17633234, cg23754924, cg08119553, cg04340651, cg20716652, cg17896927, cg22727796, cg23013968, cg21140943, cg25994931, cg26127778, cg23321887, cg22242764, cg02918577, cg13455960, cg20129994, cg14213101, cg01950845, cg09310554, cg10959198, cg08729178, cg17400113, cg17601909, cg24217984, cg06494115, cg00415704, cg04823168, cg06828709, cg24975821, cg08695357, cg11195298, cg08695763
64	ATOH8	promoters	ATOH8	HATH6, bHLHa21	ENSG00000168874	84913	atonal bHLH transcription factor 8	Enables DNA-binding transcription factor activity and E-box binding activity. Involved in several processes, including SMAD protein signal transduction; positive regulation of endothelial cell differentiation; and regulation of gene expression. Located in nucleoplasm. [provided by Alliance of Genome Resources, Apr 2022]	0.000172987	0.0256141	0.518848	-0.699227	-2.07303	17	cg15671782, cg24399924, cg21068480, cg17225651, cg07381326, cg02696047, cg02317742
65	NCKAP1	promoters	NCKAP1	HEM2, NAP1, NAP125, p125Nap1	ENSG00000061676	10787	NCK associated protein 1	Contributes to small GTPase binding activity. Involved in Rac protein signal transduction; positive regulation of Arp2/3 complex-mediated actin nucleation; and positive regulation of lamellipodium assembly. Located in extracellular exosome and focal adhesion. Part of SCAR complex. [provided by Alliance of Genome Resources, Apr 2022]	0.00017511	0.0256141	0.518848	-0.698893	-2.07204	17	cg10868658, cg11711114, cg00357532, cg23642632, cg07823935, cg25199878, cg25925945, cg24806696, cg22284034, cg08668909, cg05773628
66	RASL12	promoters	RASL12	RIS	ENSG00000103710	51285	RAS like family 12	Predicted to enable GDP binding activity; GTP binding activity; and GTPase activity. Predicted to be involved in signal transduction. Predicted to be active in plasma membrane. [provided by Alliance of Genome Resources, Apr 2022]	4.858e-05	0.0108243	0.557332	-0.848265	-2.06636	9	cg10604168, cg19592235, cg20158582, cg08403027, cg11267410, cg14459057
67	CYP24A1	promoters	CYP24A1	CP24, CYP24, HCAI, HCINF1, P450-CC24	ENSG00000019186	1591	cytochrome P450 family 24 subfamily A member 1	This gene encodes a member of the cytochrome P450 superfamily of enzymes. The cytochrome P450 proteins are monooxygenases which catalyze many reactions involved in drug metabolism and synthesis of cholesterol, steroids and other lipids. This mitochondrial protein initiates the degradation of 1,25-dihydroxyvitamin D3, the physiologically active form of vitamin D3, by hydroxylation of the side chai…	0.000122557	0.0206386	0.518848	-0.734719	-2.06517	14	cg14595058, cg02673418, cg02604290, cg17997279, cg06368932, cg25220748, cg03307911, cg10671478
68	KBTBD5	promoters	KLHL40	KBTBD5, NEM8, SRYP, SYRP	ENSG00000157119	131377	kelch like family member 40	This gene encodes a protein containing a BACK domain, a BTB/POZ domain, and 5 Kelch repeats, however, its exact function is not known. The gene and the multi-domain protein structure are conserved across different taxa, including primates, rodents, chicken and zebrafish. [provided by RefSeq, Dec 2012]	0.000129495	0.0213912	0.518848	-0.788642	-2.06494	11	cg10361095, cg25129124, cg19982570, cg16842214, cg02900978, cg13056927
69	CCK	promoters	CCK		ENSG00000187094	885	cholecystokinin	This gene encodes a member of the gastrin/cholecystokinin family of proteins. The encoded preproprotein is proteolytically processed to generate multiple protein products, including the peptide hormones cholecystokinin-8, -12, -33, and others. The encoded peptides have been shown to regulate gastric acid secretion and food intake. A sulfated form of cholecystokinin-8 may modulate neuronal activit…	0.000204031	0.0278146	0.518848	-0.61463	-2.06338	25	cg07871202, cg11142705, cg12727529, cg03957845, cg16864658, cg21038901, cg26883960, cg06631317, cg13732201, cg25516803, cg25310833, cg17621718, cg21681168, cg27100229, cg25493589
70	AKR7L	promoters	AKR7L	AFAR3, AFB1-AR 3, AFB1-AR3, AKR7A4	ENSG00000211454	246181	aldo-keto reductase family 7 like (gene/pseudogene)	This gene is one of three aldo-keto reductase genes that are present in a cluster on the p arm of chromosome 1. The encoded proteins are involved in the reduction of the dialdehyde protein-binding form of aflatoxin B1 (AFB1) to the non-binding AFB1 dialcohol. It has been speculated that this family member encodes a selenoprotein, which includes a selenocysteine (Sec) residue in lieu of a UGA tran…	5.01387e-05	0.0109177	0.557332	-0.846883	-2.06299	9	cg12798157, cg15948567, cg20677058, cg18202521, cg13935437, cg09045262, cg11376198
71	IL17RC	promoters	IL17RC	CANDF9, IL17-RL, IL17RL	ENSG00000163702	84818	interleukin 17 receptor C	This gene encodes a single-pass type I membrane protein that shares similarity with the interleukin-17 receptor (IL-17RA). Unlike IL-17RA, which is predominantly expressed in hemopoietic cells, and binds with high affinity to only IL-17A, this protein is expressed in nonhemopoietic tissues, and binds both IL-17A and IL-17F with similar affinities. The proinflammatory cytokines, IL-17A and IL-17F,…	8.74534e-05	0.0161133	0.538434	-0.817618	-2.05759	10	cg26501048, cg05845178, cg13363829, cg07705835, cg22585927, cg23183100, cg21688248, cg24848890, cg02976927
72	SH2D2A	promoters	SH2D2A	F2771, SCAP, TSAD, VRAP	ENSG00000027869	9047	SH2 domain containing 2A	This gene encodes an adaptor protein thought to function in T-cell signal transduction. A related protein in mouse is responsible for the activation of lymphocyte-specific protein-tyrosine kinase and functions in downstream signaling. Alternative splicing results in multiple transcript variants. [provided by RefSeq, Mar 2010]	0.000160573	0.0248138	0.518848	-0.784494	-2.05408	11	cg21652471, cg12039611, cg04666830, cg12499211, cg05572167
73	IGFBP5	promoters	IGFBP5	IBP5	ENSG00000115461	3488	insulin like growth factor binding protein 5	Enables insulin-like growth factor I binding activity. Involved in several processes, including cellular response to cAMP; regulation of smooth muscle cell migration; and regulation of smooth muscle cell proliferation. Part of insulin-like growth factor ternary complex. Biomarker of pulmonary fibrosis. [provided by Alliance of Genome Resources, Apr 2022]	0.00017496	0.0256141	0.518848	-0.748269	-2.0486	13	cg19008649, cg21032628, cg20419545, cg06160809, cg22522886, cg19675223, cg00416645, cg00590670
74	TMEM22	promoters	SLC35G2	TMEM22	ENSG00000168917	80723	solute carrier family 35 member G2	Located in Golgi apparatus and plasma membrane. [provided by Alliance of Genome Resources, Apr 2022]	0.000418958	0.0440161	0.498493	-0.66229	-2.0465	19	cg13621410, cg10727673, cg18740893, cg02672493, cg27339452, cg13383019, cg15184386, cg18653708, cg25964728, cg18172881, cg22156842
75	RHCG	promoters	RHCG	C15orf6, PDRC2, RHGK, SLC42A3	ENSG00000140519	51458	Rh family C glycoprotein	Enables ammonium transmembrane transporter activity; ankyrin binding activity; and identical protein binding activity. Involved in ammonium transmembrane transport; cellular ion homeostasis; and transepithelial ammonium transport. Located in apical plasma membrane and basolateral plasma membrane. Is integral component of plasma membrane. [provided by Alliance of Genome Resources, Apr 2022]	0.000301621	0.0368131	0.498493	-0.708949	-2.04382	15	cg07485916, cg27507295, cg10721782, cg11332236, cg18726691, cg01837657, cg23831890, cg10453365, cg15817601, cg10281521, cg03607327, cg01266576, cg12042113
76	LOC149837	promoters	LINC00654		ENSG00000205181	149837	long intergenic non-protein coding RNA 654		1.69443e-05	0.00601273	0.57561	-0.881113	-2.04321	8	cg16763089, cg03287299, cg25958766, cg10831901, cg20295248, cg25844605
77	CAMKK2	promoters	CAMKK2	CAMKK, CAMKKB	ENSG00000110931	10645	calcium/calmodulin dependent protein kinase kinase 2	The product of this gene belongs to the Serine/Threonine protein kinase family, and to the Ca(2+)/calmodulin-dependent protein kinase subfamily. The major isoform of this gene plays a role in the calcium/calmodulin-dependent (CaM) kinase cascade by phosphorylating the downstream kinases CaMK1 and CaMK4. Protein products of this gene also phosphorylate AMP-activated protein kinase (AMPK). This gen…	0.000339617	0.0405176	0.498493	-0.557183	-2.04228	35	cg14504499, cg00500936, cg07273803, cg13285862, cg01369981, cg03865604, cg13374726, cg11787907, cg03391567, cg27088822, cg27269936, cg04630171, cg24256096, cg17541002, cg23235876
78	TBX15	promoters	TBX15	TBX14	ENSG00000092607	6913	T-box transcription factor 15	This gene belongs to the T-box family of genes, which encode a phylogenetically conserved family of transcription factors that regulate a variety of developmental processes. All these genes contain a common T-box DNA-binding domain. Mutations in this gene are associated with Cousin syndrome.[provided by RefSeq, Oct 2009]	2.42372e-05	0.00710088	0.57561	-0.510857	-2.04127	55	cg24144440, cg05172122, cg05940231, cg09260773, cg02829688, cg02362103, cg21647227, cg09789768, cg24475782, cg07892597, cg06204711, cg05329979, cg14565725, cg22378919, cg26272623, cg25340966, cg24842086, cg00466334, cg25507958, cg13245593, cg04550737, cg27262412, cg14272433, cg13080379, cg21170796, cg11391335, cg12664119, cg03942051, cg24884142, cg23371746, cg04707332, cg17868079, cg16990168, cg2…
79	S100A10	promoters	S100A10	42C, ANX2L, ANX2LG, CAL1L, CLP11, Ca[1], GP11, P11, p10	ENSG00000197747	6281	S100 calcium binding protein A10	The protein encoded by this gene is a member of the S100 family of proteins containing 2 EF-hand calcium-binding motifs. S100 proteins are localized in the cytoplasm and/or nucleus of a wide range of cells, and involved in the regulation of a number of cellular processes such as cell cycle progression and differentiation. S100 genes include at least 13 members which are located as a cluster on ch…	0.000435842	0.0450318	0.498493	-0.660307	-2.04038	19	cg21163489, cg05517686, cg13249591, cg25848158, cg20994097, cg04548627, cg24594295, cg00644025
80	LMO3	promoters	LMO3	RBTN3, RBTNL2, RHOM3, Rhom-3	ENSG00000048540	55885	LIM domain only 3	The protein encoded by this gene belongs to the rhombotin family of cysteine-rich LIM domain oncogenes. This gene is predominantly expressed in the brain. Related family members, LMO1 and LMO2 on chromosome 11, have been reported to be involved in chromosomal translocations in T-cell leukemia. Many alternatively spliced transcript variants have been found for this gene. [provided by RefSeq, Aug 2…	8.04772e-05	0.0152684	0.538434	-0.524317	-2.03922	47	cg14632140, cg10143811, cg09683887, cg17736030, cg22702331, cg16930572, cg01787574, cg00780879, cg13572309, cg11511443, cg12784704, cg03829142, cg22959054, cg09526758, cg16961545, cg03745994, cg03826688, cg19140085, cg10800369, cg26575637, cg08217789, cg12490395, cg14905657, cg08042370
81	TDRD5	promoters	TDRD5	TUDOR3	ENSG00000162782	163589	tudor domain containing 5	Predicted to be involved in DNA methylation involved in gamete generation; P granule organization; and spermatid development. Predicted to be located in chromatoid body and pi-body. [provided by Alliance of Genome Resources, Apr 2022]	0.000437111	0.0450318	0.498493	-0.649961	-2.03756	20	cg12277666, cg07171496, cg15970318, cg23882006, cg03744187, cg08376771, cg16874812, cg16610204, cg13848905, cg15176127
82	VWDE	promoters	VWDE		ENSG00000146530	221806	von Willebrand factor D and EGF domains	Predicted to enable signaling receptor binding activity. Predicted to be involved in anatomical structure development. Predicted to be active in cell surface and extracellular region. [provided by Alliance of Genome Resources, Apr 2022]	0.000206355	0.0278146	0.518848	-0.724066	-2.03523	14	cg19397885, cg10578991, cg02935154, cg20099180, cg25431479, cg06484146, cg05205670, cg03579179, cg26280682
83	SLC12A8	promoters	SLC12A8	CCC9	ENSG00000221955	84561	solute carrier family 12 member 8	This gene is thought to be a candidate for psoriasis susceptibility. Several alternatively spliced transcript variants of this gene have been described, but the full-length nature of some of these variants has not been determined. [provided by RefSeq, Sep 2010]	0.000292225	0.035895	0.498493	-0.685984	-2.03377	17	cg14391622, cg08878228, cg19768599, cg09363539, cg25260865, cg06595005, cg12662091, cg08325501
84	GNMT	promoters	GNMT	HEL-S-182mP	ENSG00000124713	27232	glycine N-methyltransferase	The protein encoded by this gene is an enzyme that catalyzes the conversion of S-adenosyl-L-methionine (along with glycine) to S-adenosyl-L-homocysteine and sarcosine. This protein is found in the cytoplasm and acts as a homotetramer. Defects in this gene are a cause of GNMT deficiency (hypermethioninemia). Alternative splicing results in multiple transcript variants. Naturally occurring readthro…	0.000205015	0.0278146	0.518848	-0.588036	-2.03281	29	cg24101359, cg14338887, cg19070139, cg26578923, cg24963756, cg02353165, cg23696834, cg05642143, cg24153763, cg16682276, cg16590910, cg04013093, cg17965698, cg21280719, cg09436375, cg13397359, cg10862848, cg11409096, cg26549425, cg23093754
85	NHSL1	promoters	NHSL1	C6orf63	ENSG00000135540	57224	NHS like 1	Predicted to be involved in cell differentiation. [provided by Alliance of Genome Resources, Apr 2022]	0.000347334	0.040583	0.498493	-0.639187	-2.03195	21	cg15390527, cg16760108, cg00224202, cg06881310, cg13529400, cg02705163, cg25989075
86	SLC6A19	promoters	SLC6A19	B0AT1, HND	ENSG00000174358	340024	solute carrier family 6 member 19	This gene encodes a system B(0) transmembrane protein that actively transports most neutral amino acids across the apical membrane of epithelial cells. Mutations in this gene may result in Hartnup disorder, an inherited disease with symptoms such as pellagra, cerebellar ataxia, and psychosis. The expression and function of B0AT1 (SLC6A19) in intestinal cells depends on the presence of the accesso…	0.000216048	0.0285512	0.518848	-0.756187	-2.03111	12	cg11123744, cg17650028, cg02389859, cg11325573, cg04309194, cg26711638, cg26948274, cg21492882, cg21487099
87	ARPC1B	promoters	ARPC1B	ARC41, IMD71, PLTEID, p40-ARC, p41-ARC	ENSG00000130429	10095	actin related protein 2/3 complex subunit 1B	This gene encodes one of seven subunits of the human Arp2/3 protein complex. This subunit is a member of the SOP2 family of proteins and is most similar to the protein encoded by gene ARPC1A. The similarity between these two proteins suggests that they both may function as p41 subunit of the human Arp2/3 complex that has been implicated in the control of actin polymerization in cells. It is possi…	0.000360278	0.0409221	0.498493	-0.638123	-2.02857	21	cg01409887, cg26606327, cg13043150, cg08798295, cg08248955, cg18536843, cg26351776, cg21446892
88	GAS2	promoters	GAS2	DFNB125, GAS-2	ENSG00000148935	2620	growth arrest specific 2	The protein encoded by this gene is a caspase-3 substrate that plays a role in regulating microfilament and cell shape changes during apoptosis. It can also modulate cell susceptibility to p53-dependent apoptosis by inhibiting calpain activity. Alternative splicing results in multiple transcript variants. [provided by RefSeq, May 2017]	0.000185694	0.0263575	0.518848	-0.633607	-2.02791	22	cg20731617, cg12575928, cg03547797, cg02026246, cg06493930, cg15585294, cg24435844, cg24225184, cg13663300, cg01815903, cg14001426, cg25982561, cg18722881
89	LXN	promoters	LXN	ECI, TCI	ENSG00000079257	56925	latexin	This gene encodes the only known protein inhibitor of zinc-dependent metallocarboxypeptidases. The encoded protein, latexin, downregulates the population size of hematopoietic stem cells. This protein is found to be downregulated in cancer cells because of promoter hypermethylation. [provided by RefSeq, Jul 2020]	0.000230839	0.0300907	0.518848	-0.740659	-2.02777	13	cg07654934, cg08538682, cg25727025, cg08263647, cg22210627, cg27533704, cg04911005, cg17481912, cg07819544
90	KDM2B	promoters	KDM2B	CXXC2, FBXL10, Fbl10, JHDM1B, PCCX2	ENSG00000089094	84678	lysine demethylase 2B	This gene encodes a member of the F-box protein family which is characterized by an approximately 40 amino acid motif, the F-box. The F-box proteins constitute one of the four subunits of ubiquitin protein ligase complex called SCFs (SKP1-cullin-F-box), which function in phosphorylation-dependent ubiquitination. The F-box proteins are divided into 3 classes: Fbws containing WD-40 domains, Fbls co…	0.000196428	0.0273589	0.518848	-0.632679	-2.02494	22	cg16837338, cg15234492, cg12251659, cg00031896, cg12298529, cg07529210, cg21249371, cg09151742, cg15316703, cg05067991
91	MMP14	promoters	MMP14	MMP-14, MMP-X1, MT-MMP, MT-MMP 1, MT1-MMP, MT1MMP, MTMMP1, WNCHRS	ENSG00000157227	4323	matrix metallopeptidase 14	Proteins of the matrix metalloproteinase (MMP) family are involved in the breakdown of extracellular matrix in normal physiological processes, such as embryonic development, reproduction, and tissue remodeling, as well as in disease processes, such as arthritis and metastasis. Most MMP's are secreted as inactive proproteins which are activated when cleaved by extracellular proteinases. However, t…	0.000262193	0.0331763	0.498493	-0.752709	-2.02177	12	cg01508380, cg23656957, cg08102026, cg13094752, cg09208010, cg10599444, cg18366651
92	CNPY1	promoters	CNPY1		ENSG00000146910	285888	canopy FGF signaling regulator 1	Cnpy1 is expressed in the midbrain-hindbrain (MHB) boundary in zebrafish, binds FGFR1 (MIM 136350), and plays a role in FGF signaling (Hirate and Okamoto, 2006 [PubMed 16488878]).[supplied by OMIM, Dec 2008]	0.000513062	0.0481926	0.477271	-0.587849	-2.02108	27	cg20516262, cg11131384, cg18447645, cg05997641, cg07707875, cg25397280, cg11854259, cg09090582, cg22387174, cg09545293, cg19734188, cg15983026, cg17426715, cg24344981
93	MIR193B	promoters	MIR193B	MIRN193B, mir-193b	ENSG00000207639	574455	microRNA 193b	microRNAs (miRNAs) are short (20-24 nt) non-coding RNAs that are involved in post-transcriptional regulation of gene expression in multicellular organisms by affecting both the stability and translation of mRNAs. miRNAs are transcribed by RNA polymerase II as part of capped and polyadenylated primary transcripts (pri-miRNAs) that can be either protein-coding or non-coding. The primary transcript …	3.73982e-05	0.00912439	0.557332	-0.898992	-2.0199	7	cg00138641, cg09918657, cg10420310, cg04018325, cg21396064, cg06273075
94	OTOP1	promoters	OTOP1		ENSG00000163982	133060	otopetrin 1	This gene encodes a transmembrane protein which belongs to the otopetrin domain protein family and is required for the formation of otoconia and otoliths, calcium carbonate biominerals within the inner ear of mammals that are required for the detection of linear acceleration and gravity. This gene modulates purinergic control of intracellular calcium in vestibular supporting cells. Naturally occu…	3.18765e-05	0.00848357	0.557332	-0.869626	-2.01657	8	cg10522818, cg05936219, cg02154269, cg11848060, cg14882700, cg14941036
95	TACSTD2	promoters	TACSTD2	EGP-1, EGP1, GA733-1, GA7331, GP50, M1S1, TROP2	ENSG00000184292	4070	tumor associated calcium signal transducer 2	This intronless gene encodes a carcinoma-associated antigen. This antigen is a cell surface receptor that transduces calcium signals. Mutations of this gene have been associated with gelatinous drop-like corneal dystrophy.[provided by RefSeq, Dec 2009]	0.000420205	0.0440161	0.498493	-0.678011	-2.01013	17	cg00667789, cg17210938, cg10347335, cg13443627, cg16699148, cg11243634, cg16080552, cg01821018, cg05065507, cg00554413, cg19813884, cg13786801
96	SPOCK2	promoters	SPOCK2	testican-2	ENSG00000107742	9806	SPARC (osteonectin), cwcv and kazal like domains proteoglycan 2	This gene encodes a protein which binds with glycosaminoglycans to form part of the extracellular matrix. The protein contains thyroglobulin type-1, follistatin-like, and calcium-binding domains, and has glycosaminoglycan attachment sites in the acidic C-terminal region. Three alternatively spliced transcript variants that encode different protein isoforms have been described for this gene. [prov…	0.00044513	0.0453702	0.498493	-0.697221	-2.01001	15	cg02909446, cg26435178, cg10983208, cg05388185, cg06970090, cg12623536, cg02595823, cg23341805, cg09661010, cg17337938, cg10856045, cg08641278, cg04232992
97	AKAP10	promoters	AKAP10	AKAP-10, D-AKAP-2, D-AKAP2, PRKA10	ENSG00000108599	11216	A-kinase anchoring protein 10	This gene encodes a member of the A-kinase anchor protein family. A-kinase anchor proteins bind to the regulatory subunits of protein kinase A (PKA) and confine the holoenzyme to discrete locations within the cell. The encoded protein is localized to mitochondria and interacts with both the type I and type II regulatory subunits of PKA. Polymorphisms in this gene may be associated with increased …	0.000355963	0.0409221	0.498493	-0.732392	-2.00514	13	cg26515501, cg25572784, cg11630242, cg01934962, cg22741014, cg12065943, cg25907965, cg15386366
98	LRRC2	promoters	LRRC2		ENSG00000163827	79442	leucine rich repeat containing 2	This gene encodes a member of the leucine-rich repeat-containing family of proteins, which function in diverse biological pathways. This family member may possibly be a nuclear protein. Similarity to the RAS suppressor protein, as well as expression down-regulation observed in tumor cells, suggests that it may function as a tumor suppressor. The gene is located in the chromosome 3 common eliminat…	0.000187508	0.0264193	0.518848	-0.546398	-2.00414	36	cg21489266, cg00285902, cg27371741, cg18193817, cg10365562, cg11365440, cg20941258, cg05399115, cg11650891, cg07225641, cg07307769, cg23009419, cg08081259, cg16155393, cg03679504, cg09596674, cg27000627, cg11136751, cg25492569, cg10242476
99	GBGT1	promoters	GBGT1	A3GALNT, FS, UNQ2513	ENSG00000148288	26301	globoside alpha-1,3-N-acetylgalactosaminyltransferase 1 (FORS blood group)	This gene encodes a glycosyltransferase that plays a role in the synthesis of Forssman glycolipid (FG), a member of the globoseries glycolipid family. Glycolipids such as FG form attachment sites for the binding of pathogens to cells; expression of this protein may determine host tropism to microorganisms. Alternative splicing results in multiple transcript variants. [provided by RefSeq, Dec 2013]	0.000479044	0.0468339	0.498493	-0.694324	-2.00166	15	cg17355191, cg09513259, cg12929123, cg14472025, cg11632648, cg18089000, cg03624243, cg10542098, cg14653977, cg01169778, cg24340029
100	CCDC37	promoters	CFAP100	CCDC37, MIA1	ENSG00000163885	348807	cilia and flagella associated protein 100	Predicted to enable dynein complex binding activity. Predicted to be involved in cilium movement and inner dynein arm assembly. Located in ciliary basal body. [provided by Alliance of Genome Resources, Apr 2022]	0.000359804	0.0409221	0.498493	-0.662541	-2.00157	18	cg19471725, cg20707970, cg21109744, cg20151215, cg06386723, cg09859854, cg19254328, cg09686443, cg05017456, cg01538891, cg00891278, cg11229862
101	CHST9	promoters	CHST9	GALNAC4ST-2, GalNAc4ST2	ENSG00000154080	83539	carbohydrate sulfotransferase 9	The protein encoded by this gene belongs to the sulfotransferase 2 family. It is localized to the golgi membrane, and catalyzes the transfer of sulfate to position 4 of non-reducing N-acetylgalactosamine (GalNAc) residues in both N-glycans and O-glycans. Sulfate groups on carbohydrates confer highly specific functions to glycoproteins, glycolipids, and proteoglycans, and are critical for cell-cel…	0.000376852	0.041505	0.498493	-0.710184	-1.99621	14	cg18083794, cg10397941, cg01960885, cg21895526, cg26807767, cg24228329, cg23113176, cg16933181
102	ARHGAP27	promoters	ARHGAP27	CAMGAP1, PP905, SH3D20, SH3P20	ENSG00000159314	201176	Rho GTPase activating protein 27	This gene encodes a member of a large family of proteins that activate Rho-type guanosine triphosphate (GTP) metabolizing enzymes. The encoded protein may pay a role in clathrin-mediated endocytosis. Alternatively spliced transcript variants encoding multiple isoforms have been observed for this gene. [provided by RefSeq, Aug 2013]	0.000214463	0.0285384	0.518848	-0.543775	-1.99452	36	cg11231824, cg15174445, cg04571415, cg24477401, cg05251861, cg27060340, cg10094238, cg17364429, cg07511859, cg14028515, cg14805839, cg20163478, cg03244997, cg19943578, cg07455713, cg27244773, cg22462702, cg12643877, cg22153994, cg27377279, cg05879523, cg12548348, cg05314706
103	MT1A	promoters	MT1A	MT-1A, MT-IA, MT1, MT1S, MTC	ENSG00000205362	4489	metallothionein 1A	This gene is a member of the metallothionein family of genes. Proteins encoded by this gene family are low in molecular weight, are cysteine-rich, lack aromatic residues, and bind divalent heavy metal ions. The conserved cysteine residues co-ordinate metal ions using mercaptide linkages. These proteins act as anti-oxidants, protect against hydroxyl free radicals, are important in homeostatic cont…	0.000456152	0.0459537	0.498493	-0.759537	-1.98873	11	cg00509108, cg07754798, cg01110759, cg06877200, cg18438944, cg23655947
104	CNFN	promoters	CNFN	PLAC8L2	ENSG00000105427	84518	cornifelin	Predicted to be involved in keratinization. Located in cornified envelope. [provided by Alliance of Genome Resources, Apr 2022]	0.000510113	0.0481926	0.477271	-0.73891	-1.98471	12	cg14327995, cg11500727, cg07782179, cg08393170, cg17107617, cg23186781, cg12973651
105	JPH2	promoters	JPH2	CMD2E, CMH17, JP-2, JP2	ENSG00000149596	57158	junctophilin 2	Junctional complexes between the plasma membrane and endoplasmic/sarcoplasmic reticulum are a common feature of all excitable cell types and mediate cross talk between cell surface and intracellular ion channels. The protein encoded by this gene is a component of junctional complexes and is composed of a C-terminal hydrophobic segment spanning the endoplasmic/sarcoplasmic reticulum membrane and a…	8.26853e-05	0.0155335	0.538434	-0.855334	-1.98343	8	cg05817845, cg05037622, cg12149609, cg26040816, cg02551396
106	AKAP21	promoters	PALM2AKAP2	AKAP-2, AKAP-KL, AKAP2, AKAPKL, MISP2, PALM2, PALM2-AKAP2, PRKA2	ENSG00000157654	445815	PALM2 and AKAP2 fusion	This gene belongs to the paralemmin downstream gene (PDG) family defined in PMID:22855693. Paralemmin downstream genes may have evolved contiguously with the paralemmin genes and are associated with other paralemmin paralogs in humans and several other taxa. The gene encodes three distinct protein isoforms, the PALM2 isoform, the AKAP2 isoform and the PALM2-AKAP2 isoform. The biological significa…	0.000360278	0.0409221	0.498493	-0.618477	-1.97948	22	cg12718442, cg10127822, cg10314373, cg26288249, cg21171115, cg15083233, cg05213092, cg17125098, cg14170787, cg02861298, cg12732899, cg09340693, cg05082111, cg08994526, cg18721739, cg05988905, cg09453959
107	CRIP3	promoters	CRIP3	CRP-3, TLP, TLP-A, h6LIMo	ENSG00000146215	401262	cysteine rich protein 3	Predicted to enable metal ion binding activity. Predicted to act upstream of or within T cell proliferation. Predicted to be located in cytoplasm. [provided by Alliance of Genome Resources, Apr 2022]	0.000340431	0.0405176	0.498493	-0.786247	-1.97864	10	cg25610702, cg18735214, cg05885123, cg14238325, cg13097407, cg27291698, cg12297077
108	PDE7B	promoters	PDE7B	bA472E5.1	ENSG00000171408	27115	phosphodiesterase 7B	The 3',5'-cyclic nucleotides cAMP and cGMP function as second messengers in a wide variety of signal transduction pathways. 3',5'-cyclic nucleotide phosphodiesterases (PDEs) catalyze the hydrolysis of cAMP and cGMP to the corresponding 5'-monophosphates and provide a mechanism to downregulate cAMP and cGMP signaling. This gene encodes a cAMP-specific phosphodiesterase, a member of the cyclic nucl…	0.000340431	0.0405176	0.498493	-0.786012	-1.97805	10	cg24283684, cg27306443, cg08378567, cg08109136, cg23090824, cg04152196
109	C3orf27	promoters	LINC01565	C3orf27, GR6	ENSG00000198685	23434	long intergenic non-protein coding RNA 1565		0.000498645	0.0479937	0.477271	-0.722393	-1.97776	13	cg20749576, cg16650677, cg16208959, cg08553467, cg07084746, cg11004117, cg05779990, cg03433942
110	PALMD	promoters	PALMD	C1orf11, PALML	ENSG00000099260	54873	palmdelphin	Predicted to be involved in regulation of cell shape. Predicted to be located in dendrite. Predicted to be active in cytoplasm. [provided by Alliance of Genome Resources, Apr 2022]	0.000344713	0.040583	0.498493	-0.78553	-1.97684	10	cg12729166, cg00331226, cg06469799, cg22977099, cg24603803, cg14606976, cg27563423
111	GRIK4	promoters	GRIK4	EAA1, GRIK, GluK4, GluK4-2, KA1	ENSG00000149403	2900	glutamate ionotropic receptor kainate type subunit 4	This gene encodes a protein that belongs to the glutamate-gated ionic channel family. Glutamate functions as the major excitatory neurotransmitter in the central nervous system through activation of ligand-gated ion channels and G protein-coupled membrane receptors. The protein encoded by this gene forms functional heteromeric kainate-preferring ionic channels with the subunits encoded by related…	7.53539e-05	0.014734	0.538434	-0.493319	-1.97119	55	cg25316569, cg03238573, cg05907538, cg18809822, cg11207886, cg06465194, cg18506489, cg25113360, cg05266861, cg22483170, cg06603239, cg06344265, cg27176927, cg13251614, cg21796612, cg07524429, cg24602134, cg03369599, cg27438880, cg22084258, cg10961484, cg19376417, cg23635425, cg03061441, cg13182658, cg01235114, cg22722366
112	SPATS1	promoters	SPATS1	DDIP, SPATA8, SRSP1	ENSG00000249481	221409	spermatogenesis associated serine rich 1		0.000391816	0.041944	0.498493	-0.783137	-1.97082	10	cg22970435, cg09662584, cg26145959, cg05010967, cg22674613, cg01925344, cg03400828, cg14774117
113	CDH12	promoters	CDH12	CDHB	ENSG00000154162	1010	cadherin 12	This gene encodes a type II classical cadherin of the cadherin superfamily. Alternative splicing of this gene results in multiple transcript variants. At least one of these variants encodes a preproprotein that is proteolytically processed to generate the mature cadherin protein. These integral membrane proteins mediate calcium-dependent cell-cell adhesion and are composed of a large N-terminal e…	0.000321586	0.0390015	0.498493	-0.529444	-1.96681	38	cg15175266, cg00958768, cg18394953, cg18666492, cg27106290, cg09079375, cg11096033, cg06216853, cg11406376, cg03328961, cg23016045, cg26498936, cg10303842, cg27199550, cg17818996, cg04886338
114	ABCA1	promoters	ABCA1	ABC-1, ABC1, CERP, HDLCQTL13, HDLDT1, HPALP1, TGD	ENSG00000165029	19	ATP binding cassette subfamily A member 1	The membrane-associated protein encoded by this gene is a member of the superfamily of ATP-binding cassette (ABC) transporters. ABC proteins transport various molecules across extra- and intracellular membranes. ABC genes are divided into seven distinct subfamilies (ABC1, MDR/TAP, MRP, ALD, OABP, GCN20, White). This protein is a member of the ABC1 subfamily. Members of the ABC1 subfamily comprise…	0.000499595	0.0479937	0.477271	-0.579233	-1.96207	26	cg14630985, cg13744677, cg17451435, cg14019050, cg21653793, cg02945674, cg05286874, cg20211653, cg11504635, cg10434274, cg13430450, cg21572316, cg14564724, cg14863387, cg14431850, cg14313833, cg18139074, cg14470647, cg08890309, cg12552394, cg14170545
115	MROH6	promoters	MROH6	C8orf73	ENSG00000204839	642475	maestro heat like repeat family member 6		0.000172305	0.0256141	0.518848	-0.9006	-1.95867	6	cg14768260, cg10593638, cg10911359, cg22097396, cg26225336
116	C3orf56	promoters	PRR23E	C3orf56	ENSG00000214324	285311	PRR23 family member E		0.000177193	0.0257225	0.518848	-0.842613	-1.95393	8	cg01302385, cg22524822, cg20476053, cg15823183, cg00401503, cg23832334
117	CAAP1	promoters	CAAP1	C9orf82, CAAP	ENSG00000120159	79886	caspase activity and apoptosis inhibitor 1	Involved in negative regulation of cysteine-type endopeptidase activity involved in apoptotic signaling pathway. [provided by Alliance of Genome Resources, Apr 2022]	0.000181595	0.0261634	0.518848	-0.84192	-1.95232	8	cg12087782, cg00133847, cg00844976, cg16369337
118	SKAP1	promoters	SKAP1	HEL-S-81p, SCAP1, SKAP55	ENSG00000141293	8631	src kinase associated phosphoprotein 1	This gene encodes a T cell adaptor protein, a class of intracellular molecules with modular domains capable of recruiting additional proteins but that exhibit no intrinsic enzymatic activity. The encoded protein contains a unique N-terminal region followed by a PH domain and C-terminal SH3 domain. Along with the adhesion and degranulation-promoting adaptor protein, the encoded protein plays a cri…	0.000453609	0.0459537	0.498493	-0.799771	-1.94823	9	cg02957270, cg15730346, cg26580895, cg16789104, cg14233507, cg04483289, cg24322968, cg18261462, cg12513481
119	RREB1	promoters	RREB1	FINB, HNT, LZ321, RREB-1, Zep-1	ENSG00000124782	6239	ras responsive element binding protein 1	The protein encoded by this gene is a zinc finger transcription factor that binds to RAS-responsive elements (RREs) of gene promoters. It has been shown that the calcitonin gene promoter contains an RRE and that the encoded protein binds there and increases expression of calcitonin, which may be involved in Ras/Raf-mediated cell differentiation. Multiple transcript variants encoding several diffe…	0.000229854	0.0300907	0.518848	-0.481705	-1.93463	56	cg19869746, cg03391776, cg07139190, cg17150866, cg08055087, cg04208750, cg23464371, cg13832604, cg08355568, cg09200468, cg09866303, cg14485021, cg15580900, cg13755398, cg09754197, cg16961295, cg04058149, cg04418434, cg10287970, cg20893838, cg03251356, cg10523380, cg11433624, cg18533466
120	C8orf4	promoters	TCIM	C8orf4, TC-1, TC1	ENSG00000176907	56892	transcriptional and immune response regulator	This gene encodes a small, monomeric, predominantly unstructured protein that functions as a positive regulator of the Wnt/beta-catenin signaling pathway. This protein interacts with a repressor of beta-catenin mediated transcription at nuclear speckles. It is thought to competitively block interactions of the repressor with beta-catenin, resulting in up-regulation of beta-catenin target genes. T…	0.00038786	0.0417538	0.498493	-0.847964	-1.90525	7	cg09833224, cg13125627, cg17939444, cg22836181, cg27012506, cg21857346
121	MIR130A	promoters	MIR130A	MIRN130A, miRNA130A, mir-130a	ENSG00000208009	406919	microRNA 130a	microRNAs (miRNAs) are short (20-24 nt) non-coding RNAs that are involved in post-transcriptional regulation of gene expression in multicellular organisms by affecting both the stability and translation of mRNAs. miRNAs are transcribed by RNA polymerase II as part of capped and polyadenylated primary transcripts (pri-miRNAs) that can be either protein-coding or non-coding. The primary transcript …	0.000279295	0.0346594	0.498493	-0.928396	-1.90169	5	cg00135888, cg01681881, cg23371208, cg05082527
122	C1orf230	promoters	RIIAD1	C1orf230, NCRNA00166	ENSG00000178796	284485	regulatory subunit of type II PKA R-subunit domain containing 1		0.00050343	0.0479937	0.477271	-0.874072	-1.90097	6	cg16096311, cg02959609, cg25199322, cg09820519, cg24158160
123	LOC100131726	promoters	FAM83A-AS1	HCCC11, HCCC11_v1, HCCC11_v2	ENSG00000204949	100131726	FAM83A antisense RNA 1		0.000362862	0.0409221	0.498493	-0.926081	-1.89694	5	cg00831735, cg08256536, cg27649094, cg05427907, cg00944227
124	LOXL3	promoters	LOXL3	LOXL, MYP28	ENSG00000115318	84695	lysyl oxidase like 3	This gene encodes a lysyl oxidase, which likely functions as an amine oxidase and plays a role in the formation of crosslinks in collagens and elastin. Deletion of the related gene in mouse causes neonatal mortality with cleft palate, spine deformity, and defects in collagen organization. A mutation in this gene was found in a family with Stickler syndrome. [provided by RefSeq, Sep 2016]	0.000473443	0.0467634	0.498493	-0.499027	-1.89229	43	cg23604158, cg04120125, cg17891101, cg00831247, cg12962355, cg07478057, cg08940570, cg05577344, cg09116068, cg13694405, cg03101068, cg01646897, cg23674882
125	RARA	promoters	RARA	NR1B1, RAR, RARalpha	ENSG00000131759	5914	retinoic acid receptor alpha	This gene represents a nuclear retinoic acid receptor. The encoded protein, retinoic acid receptor alpha, regulates transcription in a ligand-dependent manner. This gene has been implicated in regulation of development, differentiation, apoptosis, granulopoeisis, and transcription of clock genes. Translocations between this locus and several other loci have been associated with acute promyelocyti…	0.00042036	0.0440161	0.498493	-0.460277	-1.83916	55	cg08580254, cg05824218, cg10452206, cg16495683, cg09038058, cg13795063, cg08005460, cg07548925, cg27586968, cg02898721, cg03982787, cg19572487, cg25362050, cg17282301, cg16276850, cg03085312, cg17739917, cg00442282, cg17745602, cg17624038, cg10211874, cg08282118, cg08596655, cg08332908
126	PTK2B	promoters	PTK2B	CADTK, CAKB, FADK2, FAK2, PKB, PTK, PYK2, RAFTK	ENSG00000120899	2185	protein tyrosine kinase 2 beta	This gene encodes a cytoplasmic protein tyrosine kinase which is involved in calcium-induced regulation of ion channels and activation of the map kinase signaling pathway. The encoded protein may represent an important signaling intermediate between neuropeptide-activated receptors or neurotransmitters that increase calcium flux and the downstream signals that regulate neuronal activity. The enco…	0.000502935	0.0479937	0.477271	-0.417652	-1.8061	79	cg06815112, cg23698023, cg23693289, cg16582814, cg03940815, cg14221460, cg21186296, cg11641102, cg18462755, cg20135243, cg26621400, cg05741209, cg03994248, cg07216194, cg21299372, cg15025403, cg20842075, cg01990518, cg23736307, cg14445519, cg25031453, cg18234130, cg18976893, cg00326946, cg17633736, cg15627149, cg04176235, cg15681255, cg16858236, cg14181975, cg23045091, cg06044191
127	PRH1	promoters	PRH1	Db-s, PA, PIF-S, PRH2, PRP-1/PRP-2, Pr1/Pr2	ENSG00000231887	5554	proline rich protein HaeIII subfamily 1	This gene encodes a member of the heterogeneous family of proline-rich salivary glycoproteins. The encoded preproprotein undergoes proteolytic processing to generate one or more mature isoforms before secretion from the parotid and submandibular/sublingual glands. Multiple distinct alleles of this locus including the parotid isoelectric-focusing variant slow (PIF-s), the parotid acidic protein (P…	0.000460449	0.0459537	0.498493	0.389574	1.78013	87	cg15997880, cg06352932, cg10857884, cg08658594, cg07741112, cg00260387, cg10529762, cg24741148, cg07915318, cg24653967, cg13217184, cg09720033, cg25559757, cg01557203, cg23693756, cg15428792, cg15646936, cg00765483, cg17844553, cg04749381, cg07208077, cg17715732, cg22273530, cg14471778, cg17637969, cg20609300, cg21152389, cg12791554, cg13005635, cg08777730, cg07342723
128	FZR1	promoters	FZR1	CDC20C, CDH1, DEE109, FZR, FZR2, HCDH, HCDH1	ENSG00000105325	51343	fizzy and cell division cycle 20 related 1	Predicted to enable anaphase-promoting complex binding activity and ubiquitin ligase activator activity. Involved in anaphase-promoting complex-dependent catabolic process; mitotic G2 DNA damage checkpoint signaling; and positive regulation of protein metabolic process. Located in nuclear membrane and nucleoplasm. Colocalizes with anaphase-promoting complex. [provided by Alliance of Genome Resour…	0.00047901	0.0468339	0.498493	0.488391	1.85978	39	cg04511195, cg04869752, cg22334543, cg27659109, cg18414429, cg03909721, cg22698501, cg13563863, cg18865557, cg06668647, cg18325054, cg22927429, cg15197144, cg04447623, cg03584856, cg27093835, cg00643929
129	BCAR1	promoters	BCAR1	CAS, CAS1, CASS1, CRKAS, P130Cas	ENSG00000050820	9564	BCAR1 scaffold protein, Cas family member	The protein encoded by this gene is a member of the Crk-associated substrate (CAS) family of scaffold proteins, characterized by the presence of multiple protein-protein interaction domains and many serine and tyrosine phosphorylation sites. The encoded protein contains a Src-homology 3 (SH3) domain, a proline-rich domain, a substrate domain which contains 15 repeat of the YxxP consensus phosphor…	0.000280357	0.0346594	0.498493	0.428919	1.87777	76	cg17245614, cg23842978, cg16502726, cg10361675, cg24026016, cg16510650, cg06528803, cg23751761, cg24376271, cg09066997, cg00898447, cg06788321, cg00319595, cg04914057, cg04713634, cg03451204, cg04168235, cg08284564, cg24706895, cg03351003, cg16132983, cg00908828, cg25317305, cg25622325, cg00439261, cg22837325, cg18059928, cg03793055, cg20825645, cg14147394, cg12185172, cg16816806, cg01262865, cg0…
130	BBX	promoters	BBX	ARTC1, HBP2, HSPC339, MDS001	ENSG00000114439	56987	BBX high mobility group box domain containing	Enables sequence-specific double-stranded DNA binding activity. Predicted to be involved in regulation of transcription by RNA polymerase II. Predicted to act upstream of or within bone development. Located in cytosol and nucleoplasm. [provided by Alliance of Genome Resources, Apr 2022]	0.000441157	0.0452056	0.498493	0.461367	1.88888	53	cg26562746, cg19570618, cg02803259, cg04446551, cg14223053, cg23518214, cg24683684, cg15916331, cg26981279, cg14617230, cg22063362, cg00381033, cg05777630, cg06818532, cg00681018, cg13696258, cg19095827, cg05778738
131	PEG10	promoters	PEG10	EDR, HB-1, MEF3L, Mar2, Mart2, RGAG3, RTL2, SIRH1	ENSG00000242265	23089	paternally expressed 10	This is a paternally expressed imprinted gene that is thought to have been derived from the Ty3/Gypsy family of retrotransposons. It contains two overlapping open reading frames, RF1 and RF2, and expresses two proteins: a shorter, gag-like protein (with a CCHC-type zinc finger domain) from RF1; and a longer, gag/pol-like fusion protein (with an additional aspartic protease motif) from RF1/RF2 by …	7.08552e-05	0.0139972	0.538434	0.419621	1.90991	86	cg01566785, cg05531533, cg07921535, cg26179590, cg02965180, cg06695761, cg05277165, cg15846744, cg21088896, cg12397924, cg19107595, cg08172445, cg22924867, cg04521244, cg17701373, cg05509218, cg23342787, cg18139769, cg04303139, cg18484166, cg11985632, cg19924104, cg23690528, cg26464535, cg27001184, cg21743410, cg16956426, cg27435646, cg03436478, cg03384175, cg05096321, cg15696408, cg01169624, cg2…
132	PDE4D1	promoters	PDE4D	ACRDYS2, DPDE3, HSPDE4D, PDE43, PDE4DN2, STRK1	ENSG00000113448	5144	phosphodiesterase 4D	This gene encodes one of four mammalian counterparts to the fruit fly 'dunce' gene. The encoded protein has 3',5'-cyclic-AMP phosphodiesterase activity and degrades cAMP, which acts as a signal transduction molecule in multiple cell types. This gene uses different promoters to generate multiple alternatively spliced transcript variants that encode functional proteins.[provided by RefSeq, Sep 2009]	2.02558e-05	0.00646902	0.57561	0.404638	1.9112	108	cg04829508, cg11258089, cg09750197, cg23491435, cg05583486, cg11960458, cg23115253, cg13404427, cg04545873, cg03972596, cg01998005, cg11030448, cg22503308, cg25787654, cg08634560, cg08271847, cg08554295, cg05593411, cg00322656, cg17465352, cg19572547, cg26776103, cg13112511, cg22706610, cg14499189, cg22854590, cg24411778, cg03323696, cg18611813, cg23219119, cg11848361, cg18804667, cg20015329, cg0…
133	C19orf80	promoters	ANGPTL8	C19orf80, PRO1185, PVPA599, RIFL, TD26	ENSG00000130173	55908	angiopoietin like 8	Predicted to enable hormone activity. Involved in regulation of lipid metabolic process and triglyceride homeostasis. Acts upstream of or within positive regulation of protein processing and regulation of lipoprotein metabolic process. Located in extracellular region. [provided by Alliance of Genome Resources, Apr 2022]	0.000486678	0.0473387	0.498493	0.77874	1.91276	9	cg19367454, cg21128586, cg27090872, cg01524818, cg25205240, cg17343068
134	MICAL3	promoters	MICAL3	MICAL-3	ENSG00000243156	57553	microtubule associated monooxygenase, calponin and LIM domain containing 3	Enables actin binding activity. Involved in actin filament depolymerization. Located in several cellular components, including Flemming body; intercellular bridge; and nucleoplasm. [provided by Alliance of Genome Resources, Apr 2022]	5.14925e-05	0.0109633	0.557332	0.428825	1.91861	82	cg27143385, cg21812703, cg11476248, cg21147635, cg25623478, cg02481739, cg05018300, cg05367846, cg20840041, cg24644373, cg01274198, cg25078057, cg15781363, cg20306533, cg01628961, cg17797106, cg03078520, cg15242630, cg06200397, cg10017656, cg20090648, cg02013655, cg11203057, cg02929148, cg00227156, cg25614899, cg00040575, cg24349421, cg24489626
135	SLIRP	promoters	SLIRP	C14orf156, DC50, PD04872	ENSG00000119705	81892	SRA stem-loop interacting RNA binding protein	Steroid receptor RNA activator (SRA, or SRA1; MIM 603819) is a complex RNA molecule containing multiple stable stem-loop structures that functions in coactivation of nuclear receptors. SLIRP interacts with stem-loop structure-7 of SRA (STR7) and modulates nuclear receptor transactivation (Hatchell et al., 2006 [PubMed 16762838]).[supplied by OMIM, Mar 2008]	5.14312e-05	0.0109633	0.557332	0.909158	1.93128	6	cg03429278, cg23113706, cg18075758, cg08806711, cg12729357
136	MOG	promoters	MOG	BTN6, BTNL11, MOGIG2, NRCLP7	ENSG00000204655	4340	myelin oligodendrocyte glycoprotein	The product of this gene is a membrane protein expressed on the oligodendrocyte cell surface and the outermost surface of myelin sheaths. Due to this localization, it is a primary target antigen involved in immune-mediated demyelination. This protein may be involved in completion and maintenance of the myelin sheath and in cell-cell communication. Alternatively spliced transcript variants encodin…	0.000471079	0.0467634	0.498493	0.814689	1.94292	8	cg05598246, cg23105820, cg19382714, cg13537510, cg00433866, cg00151089, cg15999796, cg17977304
137	SOX10	promoters	SOX10	DOM, PCWH, SOX-10, WS2E, WS4, WS4C	ENSG00000100146	6663	SRY-box transcription factor 10	This gene encodes a member of the SOX (SRY-related HMG-box) family of transcription factors involved in the regulation of embryonic development and in the determination of the cell fate. The encoded protein may act as a transcriptional activator after forming a protein complex with other proteins. This protein acts as a nucleocytoplasmic shuttle protein and is important for neural crest and perip…	0.000197032	0.0273589	0.518848	0.853446	1.94657	7	cg05766881, cg25625951, cg11864127, cg15856662, cg25036707, cg20754324, cg19257200
138	WNT3A	promoters	WNT3A		ENSG00000154342	89780	Wnt family member 3A	The WNT gene family consists of structurally related genes which encode secreted signaling proteins. These proteins have been implicated in oncogenesis and in several developmental processes, including regulation of cell fate and patterning during embryogenesis. This gene is a member of the WNT gene family. It encodes a protein which shows 96% amino acid identity to mouse Wnt3A protein, and 84% t…	0.000183206	0.0261984	0.518848	0.854986	1.95008	7	cg27239612, cg13864473
139	MIR941-2	promoters	MIR941-2	MIRN941-2	ENSG00000216141	100126339	microRNA 941-2	microRNAs (miRNAs) are short (20-24 nt) non-coding RNAs that are involved in post-transcriptional regulation of gene expression in multicellular organisms by affecting both the stability and translation of mRNAs. miRNAs are transcribed by RNA polymerase II as part of capped and polyadenylated primary transcripts (pri-miRNAs) that can be either protein-coding or non-coding. The primary transcript …	0.000387538	0.0417538	0.498493	0.819698	1.95486	8	cg15580304, cg08148458, cg14523475, cg22987078
140	MIR941-3	promoters	MIR941-3	MIRN941-3	ENSG00000283513	100126352	microRNA 941-3	microRNAs (miRNAs) are short (20-24 nt) non-coding RNAs that are involved in post-transcriptional regulation of gene expression in multicellular organisms by affecting both the stability and translation of mRNAs. miRNAs are transcribed by RNA polymerase II as part of capped and polyadenylated primary transcripts (pri-miRNAs) that can be either protein-coding or non-coding. The primary transcript …	0.000387538	0.0417538	0.498493	0.819698	1.95486	8	cg15580304, cg08148458, cg14523475, cg22987078
141	MIR941-1	promoters	MIR941-1	MIRN941-1, mir-941-1	ENSG00000283206	100126329	microRNA 941-1	microRNAs (miRNAs) are short (20-24 nt) non-coding RNAs that are involved in post-transcriptional regulation of gene expression in multicellular organisms by affecting both the stability and translation of mRNAs. miRNAs are transcribed by RNA polymerase II as part of capped and polyadenylated primary transcripts (pri-miRNAs) that can be either protein-coding or non-coding. The primary transcript …	0.000378256	0.041505	0.498493	0.820493	1.95676	8	cg15580304, cg08148458, cg14523475, cg22987078
142	SNORD34	promoters	SNORD34	RNU34, U34	ENSG00000202503	26817	small nucleolar RNA, C/D box 34	Predicted to act upstream of or within glucose metabolic process; insulin secretion; and reactive oxygen species metabolic process. [provided by Alliance of Genome Resources, Apr 2022]	0.000414202	0.0440161	0.498493	0.697392	1.97226	14	cg10380760, cg15531369, cg08570691, cg24082526, cg11252555, cg02707552, cg06538345, cg17857881, cg05864763
143	ZNF727	promoters	ZNF727	ZNF727P	ENSG00000214652	442319	zinc finger protein 727	Predicted to enable DNA-binding transcription factor activity, RNA polymerase II-specific and RNA polymerase II cis-regulatory region sequence-specific DNA binding activity. Predicted to be involved in regulation of transcription, DNA-templated. Predicted to be located in nucleus. [provided by Alliance of Genome Resources, Apr 2022]	0.000115231	0.0197147	0.538434	0.865326	1.97366	7	cg01849085, cg15949805, cg21783223, cg19155391, cg13947469, cg15473066
144	BRD1	promoters	BRD1	BRL, BRPF1, BRPF2	ENSG00000100425	23774	bromodomain containing 1	This gene encodes a bromodomain-containing protein that localizes to the nucleus and can interact with DNA and histone tails. The encoded protein is a component of the MOZ/MORF acetyltransferase complex and can stimulate acetylation of histones H3 and H4, thereby potentially playing a role in gene activation. Variation in this gene is associated with schizophrenia and bipolar disorder in some stu…	0.000370087	0.0412302	0.498493	0.700714	1.98166	14	cg25467224, cg24991198, cg08114376, cg14159509, cg24636669, cg25943702
145	FOXL1	promoters	FOXL1	FKH6, FKHL11, FREAC7, OTSC11	ENSG00000176678	2300	forkhead box L1	This gene encodes a member of the forkhead/winged helix-box (FOX) family of transcription factors. FOX transcription factors are characterized by a distinct DNA-binding forkhead domain and play critical roles in the regulation of multiple processes including metabolism, cell proliferation and gene expression during ontogenesis. [provided by RefSeq, Nov 2012]	0.000365185	0.0409221	0.498493	0.701388	1.98356	14	cg06995715, cg06114987, cg00959922, cg08645670, cg17010745, cg19249420, cg17095797, cg26958524
146	CNDP1	promoters	CNDP1	CN1, CPGL2, HsT2308	ENSG00000150656	84735	carnosine dipeptidase 1	This gene encodes a member of the M20 metalloprotease family. The encoded protein is specifically expressed in the brain, is a homodimeric dipeptidase which was identified as human carnosinase. This gene contains trinucleotide (CTG) repeat length polymorphism in the coding region. [provided by RefSeq, Jul 2008]	0.000365185	0.0409221	0.498493	0.70164	1.98428	14	cg12811033, cg00226849, cg05851240, cg15441535, cg03148084, cg02840828, cg16029351, cg16891318, cg22722454, cg03775901
147	SLC22A231	promoters	SLC22A23	C6orf85	ENSG00000137266	63027	solute carrier family 22 member 23	SLC22A23 belongs to a large family of transmembrane proteins that function as uniporters, symporters, and antiporters to transport organic ions across cell membranes (Jacobsson et al., 2007 [PubMed 17714910]).[supplied by OMIM, Mar 2008]	0.000171668	0.0256141	0.518848	0.540776	1.98809	34	cg00476032, cg18766762, cg14192813, cg21556694, cg05976327, cg11696975, cg07291387, cg09352336, cg25847647, cg14527280, cg21012000, cg01397117, cg13415859, cg04883742, cg18263819, cg04455567, cg04086786
148	PSMA2	promoters	PSMA2	HC3, MU, PMSA2, PSC2	ENSG00000106588	5683	proteasome 20S subunit alpha 2	The proteasome is a multicatalytic proteinase complex with a highly ordered ring-shaped 20S core structure. The core structure is composed of 4 rings of 28 non-identical subunits; 2 rings are composed of 7 alpha subunits and 2 rings are composed of 7 beta subunits. Proteasomes are distributed throughout eukaryotic cells at a high concentration and cleave peptides in an ATP/ubiquitin-dependent pro…	0.000531858	0.0497144	0.477271	0.712245	1.99107	13	cg27544375, cg16337783, cg21922419, cg26930615, cg15251939, cg15036284, cg17963456, cg13015440
149	COX7C	promoters	COX7C		ENSG00000127184	1350	cytochrome c oxidase subunit 7C	Cytochrome c oxidase (COX), the terminal component of the mitochondrial respiratory chain, catalyzes the electron transfer from reduced cytochrome c to oxygen. This component is a heteromeric complex consisting of 3 catalytic subunits encoded by mitochondrial genes and multiple structural subunits encoded by nuclear genes. The mitochondrially-encoded subunits function in electron transfer, and th…	0.000512692	0.0481926	0.477271	0.713333	1.99411	13	cg20938689, cg04533633, cg25914270, cg01562505, cg04347792
150	TMEM88B	promoters	TMEM88B		ENSG00000205116	643965	transmembrane protein 88B	Predicted to enable PDZ domain binding activity. Predicted to be integral component of membrane. Predicted to be active in plasma membrane. [provided by Alliance of Genome Resources, Apr 2022]	0.000266865	0.0334226	0.498493	0.783447	2.00224	10	cg01721822, cg00305774, cg23795938, cg22517356, cg09368716, cg17265051, cg12208770, cg10156298, cg26863172, cg21285198
151	SLC5A11	promoters	SLC5A11	KST1, RKST1, SGLT6, SMIT2	ENSG00000158865	115584	solute carrier family 5 member 11	Cotransporters, such as SLC5A11, represent a major class of proteins that make use of ion gradients to drive active transport for the cellular accumulation of nutrients, neurotransmitters, osmolytes, and ions Roll et al. (2002) [PubMed 12039040].[supplied by OMIM, Mar 2008]	0.000460105	0.0459537	0.498493	0.609913	2.01182	22	cg15355400, cg06028605, cg21312906, cg02591213, cg12267557, cg02960294, cg08187501, cg03993335, cg20717474, cg23280807, cg06582935, cg07099998, cg26870567, cg15122788, cg15838553, cg04022912, cg00339695, cg04756594
152	HDAC11	promoters	HDAC11	HD11	ENSG00000163517	79885	histone deacetylase 11	This gene encodes a class IV histone deacetylase. The encoded protein is localized to the nucleus and may be involved in regulating the expression of interleukin 10. Alternative splicing results in multiple transcript variants.[provided by RefSeq, Apr 2009]	0.000207273	0.0278146	0.518848	0.54293	2.01425	35	cg01409735, cg08051076, cg21655280, cg05987698, cg13706066, cg19779799, cg02762546, cg27025856, cg25127083, cg04437506, cg26147269, cg12252865, cg05446471, cg18521047, cg01712016, cg22319470, cg21810733, cg11472786
153	SPATA2	promoters	SPATA2	PD1, PPP1R145, tamo	ENSG00000158480	9825	spermatogenesis associated 2	Enables signaling receptor complex adaptor activity and ubiquitin-specific protease binding activity. Involved in several processes, including protein deubiquitination; regulation of necroptotic process; and regulation of tumor necrosis factor-mediated signaling pathway. Located in cytoplasm; fibrillar center; and nucleoplasm. [provided by Alliance of Genome Resources, Apr 2022]	0.000431497	0.0449367	0.498493	0.611723	2.01779	22	cg19277884, cg08794192, cg18191605, cg17849948, cg00998539, cg19221489, cg10321730, cg09647671, cg13210512
154	CDH19	promoters	DCHS1	CDH19, CDH25, CDHR6, FIB1, MMVP2, MVP2, PCDH16, VMLDS1	ENSG00000166341	8642	dachsous cadherin-related 1	This gene is a member of the cadherin superfamily whose members encode calcium-dependent cell-cell adhesion molecules. The encoded protein has a signal peptide, 27 cadherin repeat domains and a unique cytoplasmic region. This particular cadherin family member is expressed in fibroblasts but not in melanocytes or keratinocytes. The cell-cell adhesion of fibroblasts is thought to be necessary for w…	3.45136e-05	0.008818	0.557332	0.884785	2.01805	7	cg12426896, cg18229341, cg09457769, cg16489926, cg17268129, cg13853450, cg15728909
155	MIR372	promoters	MIR372	MIRN372, hsa-mir-372	ENSG00000199095	442917	microRNA 372	microRNAs (miRNAs) are short (20-24 nt) non-coding RNAs that are involved in post-transcriptional regulation of gene expression in multicellular organisms by affecting both the stability and translation of mRNAs. miRNAs are transcribed by RNA polymerase II as part of capped and polyadenylated primary transcripts (pri-miRNAs) that can be either protein-coding or non-coding. The primary transcript …	0.000172686	0.0256141	0.518848	0.749819	2.02988	12	cg08239565, cg09484214, cg24823137, cg20644425, cg05882315, cg01975502, cg17365367, cg11616411, cg04379522, cg18403970
156	CRIPAK	promoters	ESR1	ER, ESR, ESRA, ESTRR, Era, NR3A1	ENSG00000091831	2099	estrogen receptor 1	This gene encodes an estrogen receptor and ligand-activated transcription factor. The canonical protein contains an N-terminal ligand-independent transactivation domain, a central DNA binding domain, a hinge domain, and a C-terminal ligand-dependent transactivation domain. The protein localizes to the nucleus where it may form either a homodimer or a heterodimer with estrogen receptor 2. The prot…	0.000345676	0.040583	0.498493	0.726165	2.02999	13	cg02308472, cg06449623, cg19466640, cg13387232, cg26105660, cg19928185
157	SH3BP4	promoters	SH3BP4	BOG25, TTP	ENSG00000130147	23677	SH3 domain binding protein 4	This gene encodes a protein with 3 Asn-Pro-Phe (NPF) motifs, an SH3 domain, a PXXP motif, a bipartite nuclear targeting signal, and a tyrosine phosphorylation site. This protein is involved in cargo-specific control of clathrin-mediated endocytosis, specifically controlling the internalization of a specific protein receptor. [provided by RefSeq, Jul 2008]	1.47407e-05	0.00553847	0.593325	0.44506	2.03514	88	cg09510954, cg09042791, cg27580914, cg14241894, cg20324959, cg00765233, cg13106729, cg12076147, cg25644284, cg06638913, cg15144793, cg16658383, cg21584979, cg23946364, cg08858245, cg07717588, cg23729407, cg01854776, cg05878072, cg01543995, cg15508768, cg25976672, cg01696784, cg07842960, cg24995678, cg02807227, cg10926413, cg05058748, cg11488440, cg09492950, cg08092258, cg14961019, cg06431347, cg2…
158	PARP14	promoters	PARP14	ARTD8, BAL2, PARP-14, pART8	ENSG00000173193	54625	poly(ADP-ribose) polymerase family member 14	This gene encodes a member of the poly(ADP-ribose) polymerase (PARP) protein family. The encoded anti-apoptotic protein may regulate aerobic glycolysis and promote survival of cancer cells. Increased expression of this gene has been reported in a variety of tumor types. [provided by RefSeq, Jul 2016]	0.000160439	0.0248138	0.518848	0.752189	2.0363	12	cg00272009, cg23669186, cg26882438, cg00926285, cg03315247, cg16232327, cg13745852, cg16728309
159	ERMN1	promoters	ERMN	JN, KIAA1189	ENSG00000136541	57471	ermin	Predicted to enable actin filament binding activity. Involved in actin filament organization; regulation of cell projection organization; and regulation of cell shape. Located in cell cortex; internode region of axon; and paranode region of axon. [provided by Alliance of Genome Resources, Apr 2022]	0.000147552	0.0237596	0.518848	0.724385	2.0486	14	cg20284961, cg05081953, cg10812717, cg14022550, cg20433238, cg13114088, cg06865331, cg21563471, cg03252823, cg02757236, cg02833117, cg21261382
160	WBSCR16	promoters	RCC1L	WBSCR16	ENSG00000274523	81554	RCC1 like	This gene encodes a protein containing regulator of chromosome condensation 1-like repeats. The encoded protein may function as a guanine nucleotide exchange factor. This gene is located in a region of chromosome 7 that is deleted in Williams-Beuren syndrome, a multisystem developmental disorder. Alternative splicing results in multiple transcript variants. [provided by RefSeq, Jul 2013]	0.000259854	0.0331763	0.498493	0.733096	2.04936	13	cg26193882, cg02053171, cg10499910, cg16742763, cg22063269, cg07434447, cg21239265
161	TMTC4	promoters	TMTC4	DFNB122	ENSG00000125247	84899	transmembrane O-mannosyltransferase targeting cadherins 4	This gene encodes a transmembrane protein that belongs to family of proteins containing an N-terminal transmembrane domain and a C-terminal tetratricopeptide repeat (TPR) domain. TPR domains mediate protein-protein interactions in various cellular processes, such as synaptic vesicle fusion, protein folding, and protein translocation. A pseudogene of this gene has been defined on chromosome 5. [pr…	0.000379051	0.041505	0.498493	0.683717	2.05483	16	cg02157052, cg16695453, cg04795788, cg25678491, cg26744490, cg07645529, cg17864516, cg06062298
162	CTRB1	promoters	CTRB1	CTRB	ENSG00000168925	1504	chymotrypsinogen B1	This gene encodes a member of the serine protease family of enzymes and forms a principal precursor of the pancreatic proteolytic enzymes. The encoded preproprotein is synthesized in the acinar cells of the pancreas and secreted into the small intestine where it undergoes proteolytic activation to generate a functional enzyme. This CTRB1 gene is located head-to-head with the related CTRB2 gene. S…	0.00010058	0.0173915	0.538434	0.804858	2.05696	10	cg27284034, cg14169848, cg02287325, cg19355745, cg14423768, cg04251828, cg17364985, cg16863382, cg09745791
163	GNAS	promoters	GNAS	AHO, C20orf45, GNAS1, GPSA, GSA, GSP, NESP, PITA3, POH, SCG6, SgVI	ENSG00000087460	2778	GNAS complex locus	This locus has a highly complex imprinted expression pattern. It gives rise to maternally, paternally, and biallelically expressed transcripts that are derived from four alternative promoters and 5' exons. Some transcripts contain a differentially methylated region (DMR) at their 5' exons, and this DMR is commonly found in imprinted genes and correlates with transcript expression. An antisense tr…	1.4565e-07	0.000186063	0.690132	0.416709	2.05896	153	cg19002779, cg08997444, cg03908391, cg05926269, cg07105596, cg06324048, cg22407822, cg13231951, cg22290117, cg20528838, cg10302550, cg01817393, cg03837903, cg26711395, cg23496597, cg19589727, cg22798925, cg11996914, cg21809160, cg04257105, cg09885502, cg14564778, cg21222634, cg06065549, cg17652507, cg16737409, cg15252682, cg07947033, cg20019489, cg22639787, cg03606258, cg01715551, cg07284407, cg1…
164	MIR373	promoters	MIR373	MIRN373, hsa-mir-373, miRNA373, mir-373	ENSG00000199143	442918	microRNA 373	microRNAs (miRNAs) are short (20-24 nt) non-coding RNAs that are involved in post-transcriptional regulation of gene expression in multicellular organisms by affecting both the stability and translation of mRNAs. miRNAs are transcribed by RNA polymerase II as part of capped and polyadenylated primary transcripts (pri-miRNAs) that can be either protein-coding or non-coding. The primary transcript …	0.000150639	0.0240545	0.518848	0.744838	2.08219	13	cg08239565, cg09484214, cg24823137, cg20644425, cg05882315, cg01975502, cg15471981, cg11616411, cg16388088, cg04379522, cg18403970
165	ZNF682	promoters	ZNF682	BC39498_3	ENSG00000197124	91120	zinc finger protein 682	Predicted to enable DNA-binding transcription factor activity, RNA polymerase II-specific and RNA polymerase II cis-regulatory region sequence-specific DNA binding activity. Predicted to be involved in regulation of transcription, DNA-templated. Predicted to be located in nucleus. [provided by Alliance of Genome Resources, Apr 2022]	0.000171569	0.0256141	0.518848	0.717939	2.08824	15	cg15805162, cg19534723, cg08817644, cg19327544, cg12757137, cg25346193, cg07397308, cg15493853
166	FUT81	promoters	FUT8	CDGF, CDGF1	ENSG00000033170	2530	fucosyltransferase 8	This gene encodes an enzyme belonging to the family of fucosyltransferases. The product of this gene catalyzes the transfer of fucose from GDP-fucose to N-linked type complex glycopeptides. This enzyme is distinct from other fucosyltransferases which catalyze alpha1-2, alpha1-3, and alpha1-4 fucose addition. The expression of this gene may contribute to the malignancy of cancer cells and to their…	1.7921e-05	0.00612395	0.57561	0.504388	2.09044	56	cg11270810, cg12328162, cg12329614, cg01686960, cg01695937, cg22556300, cg17651173, cg22048174, cg10097816, cg18266771, cg01963061, cg23473374, cg18917016, cg08397618, cg15612817, cg23039194, cg23548857, cg19780829, cg23619147, cg08074084, cg09580474, cg12878772, cg15763573, cg10315352, cg15844989
167	OPALIN1	promoters	OPALIN	HTMP10, TMEM10, TMP10	ENSG00000197430	93377	oligodendrocytic myelin paranodal and inner loop protein	Predicted to be involved in regulation of oligodendrocyte differentiation. Located in Golgi apparatus. [provided by Alliance of Genome Resources, Apr 2022]	0.000159402	0.0248138	0.518848	0.719431	2.09258	15	cg06825166, cg03285073, cg23640339, cg26268085, cg08597682, cg26605642, cg18745725, cg04734193, cg21861532, cg10116341, cg20069378, cg24570210, cg10113589
168	HIST1H3E	promoters	H3C6	H3.1, H3/d, H3C1, H3C10, H3C11, H3C12, H3C2, H3C3, H3C4, H3C7, H3C8, H3FD, HIST1H3E	ENSG00000274750	8353	H3 clustered histone 6	Histones are basic nuclear proteins that are responsible for the nucleosome structure of the chromosomal fiber in eukaryotes. Two molecules of each of the four core histones (H2A, H2B, H3, and H4) form an octamer, around which approximately 146 bp of DNA is wrapped in repeating units, called nucleosomes. The linker histone, H1, interacts with linker DNA between nucleosomes and functions in the co…	0.000207572	0.0278146	0.518848	0.699226	2.10144	16	cg12681972, cg14989642, cg26721439, cg27507960, cg11436222, cg13836098, cg26149875, cg03234702, cg26092675
169	RPRM	promoters	RPRM	REPRIMO	ENSG00000177519	56475	reprimo, TP53 dependent G2 arrest mediator homolog	Predicted to be involved in regulation of mitotic cell cycle. Predicted to act upstream of or within regulation of cell cycle. Predicted to be integral component of membrane. Predicted to be active in cytoplasm. [provided by Alliance of Genome Resources, Apr 2022]	0.000137271	0.0224819	0.518848	0.627771	2.10472	23	cg21130588, cg18264330, cg27420236, cg04284463, cg21338532, cg19861138, cg00143045, cg04011228, cg21821913, cg00522056, cg03564320, cg15400238
170	GOPC	promoters	GOPC	CAL, FIG, GOPC1, PIST, dJ94G16.2	ENSG00000047932	57120	golgi associated PDZ and coiled-coil motif containing	This gene encodes a Golgi protein with a PDZ domain. The PDZ domain is globular and proteins which contain them bind other proteins through short motifs near the C-termini. Mice which are deficient in the orthologous protein have globozoospermia and are infertile. Multiple transcript variants encoding different isoforms have been found for this gene. [provided by RefSeq, Dec 2011]	5.34307e-05	0.011251	0.557332	0.74534	2.10786	14	cg27329298, cg23172864, cg16360889, cg24234850, cg09108191, cg02401102, cg06104144, cg02590856
171	LOC100130370	promoters	LINC03048		ENSG00000262223	100130370	long intergenic non-protein coding RNA 3048		3.76175e-05	0.00912439	0.557332	0.805038	2.10856	11	cg01820107, cg10579121, cg01821275, cg17608585, cg27196326, cg17391876, cg19249097, cg15108279, cg21635787, cg14716926
172	GORASP2	promoters	GORASP2	GOLPH6, GRASP55, GRS2, p59	ENSG00000115806	26003	golgi reassembly stacking protein 2	This gene encodes a member of the Golgi reassembly stacking protein family. These proteins may play a role in the stacking of Golgi cisternae and Golgi ribbon formation, as well as Golgi fragmentation during apoptosis or mitosis. The encoded protein also plays a role in the intracellular transport of transforming growth factor alpha and may function as a molecular chaperone. A pseudogene of this …	0.000158087	0.0248138	0.518848	0.658984	2.11379	20	cg23666278, cg07170708, cg14744970, cg25189241, cg20720918, cg12986228, cg13267916, cg02608914, cg05866854, cg01095157, cg17597787
173	ATP6V0A1	promoters	ATP6V0A1	ATP6N1, ATP6N1A, DEE104, NEDEBA, Stv1, VPP1, Vph1, a1	ENSG00000033627	535	ATPase H+ transporting V0 subunit a1	This gene encodes a component of vacuolar ATPase (V-ATPase), a multisubunit enzyme that mediates acidification of eukaryotic intracellular organelles. V-ATPase dependent organelle acidification is necessary for such intracellular processes as protein sorting, zymogen activation, receptor-mediated endocytosis, and synaptic vesicle proton gradient generation. V-ATPase is composed of a cytosolic V1 …	9.74712e-05	0.0172577	0.538434	0.72846	2.11884	15	cg04157072, cg14014527, cg05922563, cg17176108, cg20082357, cg04264042, cg06927775, cg18491199, cg06184262, cg00706536
174	ZNF486	promoters	ZNF486	KRBO2	ENSG00000256229	90649	zinc finger protein 486	Predicted to enable DNA-binding transcription factor activity, RNA polymerase II-specific and RNA polymerase II cis-regulatory region sequence-specific DNA binding activity. Predicted to be involved in regulation of transcription, DNA-templated. Located in extracellular exosome. [provided by Alliance of Genome Resources, Apr 2022]	2.2836e-05	0.00684985	0.57561	0.834306	2.13222	10	cg07227744, cg02427230, cg03570035, cg00275362, cg07762785, cg15748470
175	EPHX3	promoters	EPHX3	ABHD9, EH3	ENSG00000105131	79852	epoxide hydrolase 3	Enables epoxide hydrolase activity. Involved in epoxide metabolic process. Located in intracellular membrane-bounded organelle and membrane. [provided by Alliance of Genome Resources, Apr 2022]	8.41524e-05	0.0156556	0.538434	0.733218	2.13268	15	cg08151866, cg14556683, cg08457898, cg18580265, cg17476026, cg19744936, cg15826897, cg17399362, cg26010734
176	SGCE	promoters	SGCE	DYT11, ESG, epsilon-SG	ENSG00000127990	8910	sarcoglycan epsilon	This gene encodes the epsilon member of the sarcoglycan family. Sarcoglycans are transmembrane proteins that are components of the dystrophin-glycoprotein complex, which link the actin cytoskeleton to the extracellular matrix. Unlike other family members which are predominantly expressed in striated muscle, the epsilon sarcoglycan is more broadly expressed. Mutations in this gene are associated w…	9.80817e-06	0.00437079	0.593325	0.521086	2.1439	54	cg01566785, cg05531533, cg07921535, cg02965180, cg06695761, cg05277165, cg19107595, cg22924867, cg04521244, cg17701373, cg05509218, cg23342787, cg18139769, cg04303139, cg11985632, cg19924104, cg27001184, cg27435646, cg03436478, cg03384175, cg05096321, cg01169624, cg13266630, cg06674062, cg23616761, cg11175683, cg11589966, cg09910998, cg21771834
177	GPR17	promoters	GPR17		ENSG00000144230	2840	G protein-coupled receptor 17	Predicted to enable G protein-coupled receptor activity. Predicted to be involved in positive regulation of Rho protein signal transduction and positive regulation of cytosolic calcium ion concentration involved in phospholipase C-activating G protein-coupled signaling pathway. Predicted to act upstream of or within negative regulation of inflammatory response to antigenic stimulus. Predicted to …	4.63939e-05	0.0106679	0.557332	0.627442	2.15038	25	cg20157997, cg13795819, cg27298008, cg03462943, cg23528975, cg23815031, cg12979562, cg12662563, cg27522311, cg16140048, cg25279605, cg20074593, cg07343172, cg12745632, cg09378693, cg25740301, cg19604027
178	SNORD35A	promoters	SNORD35A	RNU35, RNU35A, U35	ENSG00000200259	26816	small nucleolar RNA, C/D box 35A	Predicted to act upstream of or within glucose metabolic process; insulin secretion; and reactive oxygen species metabolic process. [provided by Alliance of Genome Resources, Apr 2022]	5.44192e-05	0.0112697	0.557332	0.710897	2.1621	17	cg10380760, cg09372739, cg15531369, cg08570691, cg24082526, cg07592513, cg11252555, cg02707552, cg06538345, cg17857881, cg05864763
179	ZNF331	promoters	ZNF331	RITA, ZNF361, ZNF463	ENSG00000130844	55422	zinc finger protein 331	This gene encodes a zinc finger protein containing a KRAB (Kruppel-associated box) domain found in transcriptional repressors. This gene may be methylated and silenced in cancer cells. This gene is located within a differentially methylated region (DMR) and shows allele-specific expression in placenta. Alternative splicing and the use of alternative promoters results in multiple transcript varian…	3.02177e-06	0.00193011	0.627257	0.50111	2.16608	68	cg20071427, cg04709423, cg10617499, cg12551529, cg06860848, cg19006302, cg27296330, cg03113572, cg03643149, cg11332363, cg07952047, cg03499639, cg06551490, cg19696891, cg05264510, cg26705425, cg25538376, cg25409185, cg04471980, cg15607708, cg10359230, cg20646939, cg02061604, cg16242530, cg17223707, cg25504654, cg03490784, cg22815181, cg08213671, cg21748418, cg14824035, cg25564733, cg15205507, cg1…
180	HACL1	promoters	HACL1	2-HPCL, HPCL, HPCL2, PHYH2	ENSG00000131373	26061	2-hydroxyacyl-CoA lyase 1	Enables several functions, including 2-hydroxy-3-methylhexadecanoyl-CoA lyase activity; ATP binding activity; and cation binding activity. Involved in fatty acid alpha-oxidation; phytanic acid metabolic process; and protein targeting to peroxisome. Located in nucleoplasm and peroxisome. [provided by Alliance of Genome Resources, Apr 2022]	6.59225e-05	0.0131584	0.538434	0.646351	2.16702	23	cg00226143, cg04564061, cg01476129, cg16866470, cg16247323, cg27209130, cg17998013, cg09855692, cg17308959, cg12903374, cg21638219, cg24210428, cg08128359, cg23912721, cg14052385, cg26749251
181	BRCA1	promoters	BRCA1	BRCAI, BRCC1, BROVCA1, FANCS, IRIS, PNCA4, PPP1R53, PSCP, RNF53	ENSG00000012048	672	BRCA1 DNA repair associated	This gene encodes a 190 kD nuclear phosphoprotein that plays a role in maintaining genomic stability, and it also acts as a tumor suppressor. The BRCA1 gene contains 22 exons spanning about 110 kb of DNA. The encoded protein combines with other tumor suppressors, DNA damage sensors, and signal transducers to form a large multi-subunit protein complex known as the BRCA1-associated genome surveilla…	1.82165e-05	0.00612395	0.57561	0.544793	2.16942	48	cg11529738, cg26370022, cg15065591, cg05815247, cg24900425, cg25288140, cg11964474, cg18372208, cg25067162, cg14947218, cg06001716, cg02286533, cg09831010, cg19442659, cg25738236, cg04110421, cg16006004, cg26276233, cg08993267, cg06973652, cg19454999, cg10125569, cg26879546, cg27581762, cg15419295
182	IGF2AS1	promoters	IGF2-AS	IGF2-AS1, IGF2AS, PEG8	ENSG00000099869	51214	IGF2 antisense RNA	This gene is expressed in antisense to the insulin-like growth factor 2 (IGF2) gene and is imprinted and paternally expressed. It is thought to be non-coding because the putative protein is not conserved and translation is predicted to trigger nonsense mediated decay (NMD). Transcripts from this gene are produced in tumors and may function to suppress cell growth. Alternative splicing results in …	3.43543e-05	0.008818	0.557332	0.612279	2.17598	29	cg01667319, cg12614029, cg05452899, cg21667878, cg17434309, cg23905216, cg05859777, cg13756879, cg20339650, cg15393937, cg19443075, cg10659464, cg16415340, cg12773325, cg25163476, cg10037494, cg14188639, cg24366657, cg14608156, cg03760951, cg26517849, cg24917382
183	MIR657	promoters	MIR657	MIRN657, hsa-mir-657	ENSG00000207736	724027	microRNA 657	microRNAs (miRNAs) are short (20-24 nt) non-coding RNAs that are involved in post-transcriptional regulation of gene expression in multicellular organisms by affecting both the stability and translation of mRNAs. miRNAs are transcribed by RNA polymerase II as part of capped and polyadenylated primary transcripts (pri-miRNAs) that can be either protein-coding or non-coding. The primary transcript …	2.70268e-05	0.00757178	0.57561	0.781326	2.18419	13	cg26068527, cg18609037, cg19835688, cg21473782, cg23295826, cg26766064, cg06869212, cg23176214, cg11600078, cg18637486, cg06332842
184	C17orf98	promoters	SPMAP1	C17orf98	ENSG00000275489	388381	sperm microtubule associated protein 1		7.40362e-06	0.00363765	0.610527	0.854763	2.1845	10	cg18530840, cg12552293, cg19760250, cg20084219, cg04487205, cg23290482, cg18343108, cg21852429, cg15762182
185	EIF4E	promoters	EIF4E	AUTS19, CBP, EIF4E1, EIF4EL1, EIF4F, eIF-4E	ENSG00000151247	1977	eukaryotic translation initiation factor 4E	The protein encoded by this gene is a component of the eukaryotic translation initiation factor 4F complex, which recognizes the 7-methylguanosine cap structure at the 5' end of messenger RNAs. The encoded protein aids in translation initiation by recruiting ribosomes to the 5'-cap structure. Association of this protein with the 4F complex is the rate-limiting step in translation initiation. This…	1.97223e-05	0.00640541	0.57561	0.675508	2.18656	21	cg08118646, cg00876501, cg15414492, cg19168309, cg21554861, cg25974308, cg18160135, cg04864586, cg12527684, cg14972143
186	SEMA4D	promoters	SEMA4D	A8, BB18, C9orf164, CD100, COLL4, GR3, M-sema-G, SEMAJ, coll-4	ENSG00000187764	10507	semaphorin 4D	Enables identical protein binding activity; semaphorin receptor binding activity; and transmembrane signaling receptor activity. Involved in several processes, including positive regulation of phosphatidylinositol 3-kinase signaling; regulation of neuron projection development; and regulation of phosphate metabolic process. Is integral component of plasma membrane. [provided by Alliance of Genome…	1.87163e-05	0.00618349	0.57561	0.583192	2.19239	36	cg14155388, cg12711018, cg01700248, cg13474090, cg11197318, cg26734957, cg27196954, cg23816142, cg17594164, cg13584258, cg22764285, cg21234471, cg13800130, cg02778694, cg02702688, cg03107125, cg22328249, cg08241494, cg14544641, cg00437441, cg20969225, cg13780053, cg05587758, cg13619387, cg12304273, cg14081262
187	RBPJ1	promoters	RBPJ	AOS3, CBF-1, CBF1, IGKJRB, IGKJRB1, KBF2, RBP-J, RBP-J kappa, RBP-JK, RBPJK, RBPSUH, SUH, csl	ENSG00000168214	3516	recombination signal binding protein for immunoglobulin kappa J region	The protein encoded by this gene is a transcriptional regulator important in the Notch signaling pathway. The encoded protein acts as a repressor when not bound to Notch proteins and an activator when bound to Notch proteins. It is thought to function by recruiting chromatin remodeling complexes containing histone deacetylase or histone acetylase proteins to Notch signaling pathway genes. Several…	4.86834e-06	0.00259131	0.610527	0.546265	2.19297	49	cg22358250, cg08535148, cg01880437, cg02498218, cg05685613, cg03617870, cg25524530, cg04832844, cg23736763, cg23955273, cg17524170, cg11214657, cg08662894, cg04276669, cg00961450, cg26451437, cg07359981, cg18758031, cg16895254, cg14876868, cg10364833, cg24624251
188	CNTN21	promoters	CNTN2	AXT, EPEO5, FAME5, TAG-1, TAX, TAX1	ENSG00000184144	6900	contactin 2	This gene encodes a member of the contactin family of proteins, part of the immunoglobulin superfamily of cell adhesion molecules. The encoded glycosylphosphatidylinositol (GPI)-anchored neuronal membrane protein plays a role in the proliferation, migration, and axon guidance of neurons of the developing cerebellum. A mutation in this gene may be associated with adult myoclonic epilepsy. [provide…	3.3767e-05	0.008818	0.557332	0.7393	2.22188	16	cg08125719, cg07390616, cg21612855, cg19917714, cg03537215, cg13592817, cg06906555, cg06752243, cg03732545, cg09221297, cg12269394, cg25603742, cg12533195
189	CTAGE1	promoters	CTAGE1	CT21.1, CT21.2, CTAGE, CTAGE-1, CTAGE-2	ENSG00000212710	64693	cutaneous T cell lymphoma-associated antigen 1	Predicted to be involved in endoplasmic reticulum to Golgi vesicle-mediated transport; protein secretion; and vesicle cargo loading. Predicted to be integral component of membrane. Predicted to be active in endoplasmic reticulum exit site and endoplasmic reticulum membrane. [provided by Alliance of Genome Resources, Apr 2022]	1.42421e-05	0.00545816	0.593325	0.764235	2.2229	15	cg06580065, cg20586124, cg10421192, cg00655184, cg12291059, cg10911898, cg26796057, cg02958004, cg24261644, cg02847216, cg07123290, cg13935928, cg26397391
190	SLFN12	promoters	SLFN12	SLFN3	ENSG00000172123	55106	schlafen family member 12	Predicted to act upstream of or within negative regulation of cell population proliferation. [provided by Alliance of Genome Resources, Apr 2022]	2.14536e-05	0.00673925	0.57561	0.731848	2.22582	17	cg03251655, cg05174890, cg10514580, cg08330690, cg10431713, cg19566405, cg21697381, cg00492719, cg20354552, cg24470734, cg00478725, cg18587557, cg19963856, cg11346248, cg03237218, cg16771063
191	MAB21L1	promoters	MAB21L1	CAGR1, COFG, Nbla00126	ENSG00000180660	4081	mab-21 like 1	This gene is similar to the MAB-21 cell fate-determining gene found in C. elegans. It may be involved in eye and cerebellum development, and it has been proposed that expansion of a trinucleotide repeat region in the 5' UTR may play a role in a variety of psychiatric disorders. [provided by RefSeq, Oct 2008]	9.66733e-06	0.00437079	0.593325	0.691079	2.23697	21	cg15259593, cg13446906, cg01952313, cg12573705, cg12178237, cg21884062, cg15561647, cg10587183, cg05093686, cg16877681, cg12029639, cg22855860, cg13238479, cg00505001, cg03014934
192	IGF2	promoters	IGF2	C11orf43, GRDF, IGF-II, PP9974, SRS3	ENSG00000167244	3481	insulin like growth factor 2	This gene encodes a member of the insulin family of polypeptide growth factors, which are involved in development and growth. It is an imprinted gene, expressed only from the paternal allele, and epigenetic changes at this locus are associated with Wilms tumour, Beckwith-Wiedemann syndrome, rhabdomyosarcoma, and Silver-Russell syndrome. A read-through INS-IGF2 gene exists, whose 5' region overlap…	9.27583e-08	0.00014812	0.704976	0.490436	2.24744	93	cg01667319, cg25574024, cg12614029, cg10650127, cg02166532, cg21237591, cg05452899, cg08014499, cg20792294, cg21667878, cg14612568, cg21532432, cg24431667, cg14895961, cg17434309, cg17665927, cg23905216, cg05859777, cg13756879, cg20339650, cg15393937, cg13791131, cg11701022, cg06460568, cg20088847, cg15168906, cg14432744, cg10501065, cg05323345, cg24047810, cg17462140, cg19131227, cg19443075, cg1…
[truncated: 511 more rows]

## Sheet: ACC - Stromal
featureRank	Feature	featureType	HUGOID	otherAliases	ENSEMBLID	ENTREZID	description	summary	pval	padj	log2err	ES	NES	size	leadingEdge
[truncated: 1,165 more rows]

[truncated: 12 more sheets: ACC-Astrocyte, ACC - Microglial, ACC - Oligodendrocyte, ACC - GABA, ACC - GLU, CN - Endothelial, CN - Stromal, CN - Astrocyte, CN - Microglial, CN - Oligodendrocyte, CN - GABA, CN - GLU]
