# Supplementary material for: Brain region and cell type-specific DNA methylation profiles in association with ADHD
Source: Sci Rep. 2025 Oct 8;15:35078. doi: 10.1038/s41598-025-18724-1 (PMC12508121; doi:10.1038/s41598-025-18724-1)
Supplement: Supplementary file 11 — Supplementary Information 11. [file 41598_2025_18724_MOESM11_ESM.xlsx]

## Sheet: Overview
	ACC		Caudate
Cell type	# Significant Gene Ontology terms	Lowest FDR	# Significant Gene Ontology terms	Lowest FDR
Bulk 2 cell types	12	3.22*10-5	60	1.48*10-8
Bulk 7 cell types	13	1.35*10-8	23	1.21*10-12
Endothelial cells	25	4.01*10-4	53	5.66*10-20
Stromal cells	31	5.52*10-6	52	3.33*10-19
Astrocytes	10	2.30*10-7	18	1.61*10-16
Microglia	10	7.19*10-18	5	9.72*10-14
Oligodendrocytes	13	1.50*10-8	6	1.79*10-12
GABA	2	4.24*10-7	79	1.65*10-22
GLU	21	2.26*10-5	31	6.01*10-15

## Sheet: Bulk 2 cell types
ACC						Caudate
ONTOLOGY	TERM	P.DE	FDR			ONTOLOGY	TERM	P.DE	FDR
BP	nervous system development	1.42251e-09	3.2153e-05			BP	nervous system development	6.54417e-13	1.47918e-08
BP	system development	2.28158e-08	0.000257853			BP	system development	3.23295e-12	3.65372e-08
BP	multicellular organism development	1.23248e-07	0.000928593			BP	homophilic cell adhesion via plasma membrane adhesion molecules	7.1121e-11	4.2743e-07
BP	anatomical structure morphogenesis	2.2675e-07	0.00128131			BP	multicellular organism development	7.56412e-11	4.2743e-07
BP	homophilic cell adhesion via plasma membrane adhesion molecules	1.16321e-06	0.00525842			BP	neurogenesis	3.36284e-09	1.52021e-05
BP	anatomical structure development	1.52274e-06	0.00573642			BP	cell-cell adhesion via plasma-membrane adhesion molecules	7.20273e-09	2.71339e-05
BP	central nervous system development	2.47319e-06	0.00636649			BP	developmental process	2.61499e-08	8.04273e-05
BP	negative regulation of cell differentiation	2.53499e-06	0.00636649			BP	anatomical structure development	2.84661e-08	8.04273e-05
BP	oligodendrocyte differentiation	2.20724e-06	0.00636649			BP	generation of neurons	3.73998e-08	9.39275e-05
CC	myelin sheath	3.36256e-06	0.00760039			BP	glial cell differentiation	1.71944e-07	0.000388644
BP	developmental process	5.41266e-06	0.011122			BP	neuron differentiation	2.41568e-07	0.000496379
BP	pattern specification process	2.08779e-05	0.0393253			BP	anatomical structure morphogenesis	2.65465e-07	0.000500026
						BP	neural precursor cell proliferation	5.30382e-07	0.000922171
						MF	cis-regulatory region sequence-specific DNA binding	1.17757e-06	0.00166354
						BP	gliogenesis	1.12572e-06	0.00166354
						BP	cell-cell adhesion	1.10714e-06	0.00166354
						MF	RNA polymerase II cis-regulatory region sequence-specific DNA binding	1.27099e-06	0.00168989
						MF	DNA-binding transcription factor activity, RNA polymerase II-specific	2.23875e-06	0.00281125
						BP	cell fate specification	4.21507e-06	0.00501438
						BP	multicellular organismal process	5.40849e-06	0.00588753
						MF	sequence-specific DNA binding	5.46999e-06	0.00588753
						BP	neuron fate commitment	6.36547e-06	0.00653994
						BP	sensory organ development	7.37774e-06	0.0072504
						BP	central nervous system development	8.82468e-06	0.00797857
						BP	positive regulation of neurogenesis	8.78123e-06	0.00797857
						BP	regulation of neuron differentiation	9.52066e-06	0.00827675
						MF	RNA polymerase II transcription regulatory region sequence-specific DNA binding	1.18976e-05	0.00996004
						MF	DNA-binding transcription factor activity	1.37642e-05	0.0107885
						BP	pattern specification process	1.38419e-05	0.0107885
						BP	cell adhesion	1.89822e-05	0.0143019
						MF	double-stranded DNA binding	2.61254e-05	0.019027
						MF	calcium ion binding	2.84572e-05	0.019027
						BP	central nervous system neuron differentiation	2.69877e-05	0.019027
						BP	embryonic morphogenesis	2.86209e-05	0.019027
						BP	embryonic organ morphogenesis	3.01767e-05	0.0194692
						MF	sequence-specific double-stranded DNA binding	3.10087e-05	0.0194692
						BP	cell morphogenesis	3.6621e-05	0.0212243
						MF	transcription cis-regulatory region binding	3.48498e-05	0.0212243
						MF	transcription regulatory region nucleic acid binding	3.75602e-05	0.0212243
						BP	regulation of neural precursor cell proliferation	3.73351e-05	0.0212243
						BP	regulation of neurogenesis	4.24562e-05	0.0234058
						BP	atrioventricular canal development	4.5669e-05	0.0245775
						BP	oligodendrocyte differentiation	5.67393e-05	0.0298251
						BP	animal organ morphogenesis	6.49246e-05	0.0326805
						BP	animal organ development	6.50633e-05	0.0326805
						BP	positive regulation of neuroblast proliferation	7.3518e-05	0.0339128
						BP	regionalization	7.16903e-05	0.0339128
						CC	protein-DNA complex	7.23077e-05	0.0339128
						BP	regulation of nervous system development	6.96648e-05	0.0339128
						BP	regulation of glial cell differentiation	7.58449e-05	0.0342864
						MF	S-methyltransferase activity	7.752e-05	0.0343565
						CC	chromatin	8.70329e-05	0.0364297
						BP	regulation of cell development	8.66066e-05	0.0364297
						BP	positive regulation of neural precursor cell proliferation	8.47174e-05	0.0364297
						BP	eye development	0.000101116	0.0415548
						BP	embryonic organ development	0.000109238	0.0440911
						BP	transmembrane receptor protein tyrosine kinase signaling pathway	0.000117012	0.0452064
						BP	cell fate commitment	0.000120001	0.0452064
						BP	visual system development	0.000114285	0.0452064
						BP	regulation of neuroblast proliferation	0.000119922	0.0452064

## Sheet: Bulk 7 cell types
ACC						Caudate
ONTOLOGY	TERM	P.DE	FDR			ONTOLOGY	TERM	P.DE	FDR
BP	homophilic cell adhesion via plasma membrane adhesion molecules	5.97068e-13	1.34955e-08			BP	homophilic cell adhesion via plasma membrane adhesion molecules	5.36926e-17	1.21361e-12
BP	cell-cell adhesion via plasma-membrane adhesion molecules	5.08336e-09	5.74496e-05			BP	cell-cell adhesion via plasma-membrane adhesion molecules	5.55476e-13	6.27771e-09
BP	system development	2.98519e-08	0.000224914			MF	calcium ion binding	1.13294e-09	8.53594e-06
CC	RISC complex	1.35951e-07	0.000614581			BP	system development	3.9486e-09	2.23126e-05
CC	RNAi effector complex	1.35951e-07	0.000614581			BP	multicellular organism development	2.90824e-08	0.000109558
BP	nervous system development	2.60478e-07	0.000981264			BP	cell-cell adhesion	2.43344e-08	0.000109558
BP	miRNA-mediated post-transcriptional gene silencing	3.53401e-07	0.00114113			BP	nervous system development	4.10631e-08	0.000132593
BP	regulatory ncRNA-mediated post-transcriptional gene silencing	7.90227e-07	0.00223269			BP	developmental process	2.93698e-07	0.000829807
BP	post-transcriptional gene silencing	1.15257e-06	0.00289461			BP	anatomical structure development	7.70717e-07	0.00193561
BP	multicellular organism development	4.84536e-06	0.010952			MF	RNA polymerase II cis-regulatory region sequence-specific DNA binding	1.35819e-06	0.00306992
BP	regulatory ncRNA-mediated gene silencing	1.77426e-05	0.0334197			MF	cis-regulatory region sequence-specific DNA binding	2.10212e-06	0.00431946
BP	cell-cell adhesion	1.75373e-05	0.0334197			MF	RNA polymerase II transcription regulatory region sequence-specific DNA binding	5.32343e-06	0.0100271
BP	cell adhesion	2.06463e-05	0.0358976			BP	cell adhesion	9.01711e-06	0.015678
						MF	DNA-binding transcription factor activity, RNA polymerase II-specific	1.04713e-05	0.0169059
						MF	sequence-specific double-stranded DNA binding	1.35189e-05	0.0203712
						MF	transcription cis-regulatory region binding	2.0271e-05	0.0280303
						MF	transcription regulatory region nucleic acid binding	2.1082e-05	0.0280303
						MF	DNA-binding transcription factor activity	2.70688e-05	0.0322019
						BP	positive regulation of Fas signaling pathway	2.70407e-05	0.0322019
						BP	multicellular organismal process	3.08554e-05	0.0348712
						MF	double-stranded DNA binding	3.60336e-05	0.0387842
						MF	sequence-specific DNA binding	4.36838e-05	0.0448811
						MF	cation binding	4.82693e-05	0.0474361

## Sheet: Endothelial
ACC						Caudate
ONTOLOGY	TERM	P.DE	FDR			ONTOLOGY	TERM	P.DE	FDR
BP	nervous system development	1.77327e-08	0.000400813			BP	homophilic cell adhesion via plasma membrane adhesion molecules	2.50379e-24	5.65931e-20
BP	system development	4.56782e-08	0.000516232			BP	cell-cell adhesion via plasma-membrane adhesion molecules	5.64871e-20	6.38389e-16
BP	multicellular organism development	1.29176e-07	0.000973259			BP	nervous system development	4.36585e-16	3.28937e-12
BP	anatomical structure morphogenesis	2.24531e-07	0.00126877			BP	system development	3.74782e-13	2.1178e-09
BP	central nervous system development	3.52269e-07	0.00159247			BP	cell-cell adhesion	7.2587e-12	3.28137e-08
BP	negative regulation of cell differentiation	1.19388e-06	0.00449755			BP	multicellular organism development	1.26741e-11	4.77455e-08
BP	pattern specification process	2.57335e-06	0.00830935			MF	calcium ion binding	3.65531e-11	1.1803e-07
MF	transcription cis-regulatory region binding	1.01775e-05	0.0158966			BP	cell adhesion	3.17904e-09	8.98197e-06
MF	RNA polymerase II transcription regulatory region sequence-specific DNA binding	1.00545e-05	0.0158966			BP	developmental process	2.06649e-08	5.18988e-05
MF	RNA polymerase II cis-regulatory region sequence-specific DNA binding	1.05639e-05	0.0158966			BP	anatomical structure development	2.52732e-08	5.71251e-05
MF	DNA-binding transcription factor activity, RNA polymerase II-specific	9.78484e-06	0.0158966			MF	RNA polymerase II cis-regulatory region sequence-specific DNA binding	4.52409e-08	8.52151e-05
MF	cis-regulatory region sequence-specific DNA binding	8.74869e-06	0.0158966			MF	cis-regulatory region sequence-specific DNA binding	4.5164e-08	8.52151e-05
MF	transcription regulatory region nucleic acid binding	1.12527e-05	0.0158966			MF	DNA-binding transcription factor activity, RNA polymerase II-specific	1.55245e-07	0.000252015
BP	developmental process	7.05008e-06	0.0158966			BP	cell fate specification	1.56095e-07	0.000252015
BP	oligodendrocyte differentiation	6.9253e-06	0.0158966			BP	neurogenesis	2.033e-07	0.000306346
BP	anatomical structure development	8.26488e-06	0.0158966			MF	RNA polymerase II transcription regulatory region sequence-specific DNA binding	1.18918e-06	0.00167994
BP	regulation of cell differentiation	1.46484e-05	0.0194764			MF	DNA-binding transcription factor activity	1.57131e-06	0.0020892
CC	myelin sheath	1.82388e-05	0.0229029			BP	embryonic morphogenesis	1.7029e-06	0.00213837
MF	DNA-binding transcription factor activity	3.07299e-05	0.0347295			MF	transcription regulatory region nucleic acid binding	1.93073e-06	0.00218201
MF	sequence-specific double-stranded DNA binding	3.06627e-05	0.0347295			BP	generation of neurons	1.86711e-06	0.00218201
BP	head development	3.2852e-05	0.0353597			BP	multicellular organismal process	2.43028e-06	0.00261579
BP	regionalization	4.00256e-05	0.0393347			MF	sequence-specific DNA binding	3.08721e-06	0.00303392
BP	negative regulation of developmental process	3.95589e-05	0.0393347			MF	sequence-specific double-stranded DNA binding	3.08294e-06	0.00303392
BP	brain development	4.98142e-05	0.0451828			MF	transcription cis-regulatory region binding	3.66889e-06	0.00345533
BP	anterior/posterior pattern specification	4.99743e-05	0.0451828			BP	embryonic organ morphogenesis	4.11268e-06	0.00371836
						BP	anatomical structure morphogenesis	4.5804e-06	0.00398195
						BP	cell fate commitment	6.38123e-06	0.00534204
						BP	neural precursor cell proliferation	7.95913e-06	0.00642501
						BP	neuron differentiation	8.36639e-06	0.00652088
						MF	double-stranded DNA binding	9.09547e-06	0.00685283
						BP	central nervous system development	1.01491e-05	0.00740001
						BP	neuron fate commitment	1.34444e-05	0.00949635
						BP	glial cell differentiation	1.39122e-05	0.009529
						BP	sensory organ development	1.85737e-05	0.0123477
						BP	forebrain development	1.96911e-05	0.0127165
						BP	pattern specification process	2.51019e-05	0.0153345
						BP	atrioventricular canal development	2.45813e-05	0.0153345
						CC	protein-DNA complex	3.35183e-05	0.0199372
						BP	gliogenesis	3.49763e-05	0.020271
						MF	cation binding	3.70806e-05	0.0208031
						MF	metal ion binding	3.77352e-05	0.0208031
						CC	chromatin	4.55132e-05	0.0244937
						BP	positive regulation of neurogenesis	4.89289e-05	0.0257195
						BP	brain development	5.03578e-05	0.025869
						BP	regionalization	6.45693e-05	0.0324324
						BP	response to growth factor	6.92513e-05	0.034028
						BP	regulation of neuron differentiation	8.847e-05	0.0421016
						MF	HMG box domain binding	8.94074e-05	0.0421016
						BP	regulation of neurogenesis	9.21424e-05	0.042504
						BP	telencephalon development	0.000102534	0.0463516
						BP	regulation of nervous system development	0.000108672	0.0481628
						BP	muscle organ development	0.000113023	0.0491279
						BP	gland development	0.000115606	0.0493028

## Sheet: Stromal
ACC						Caudate
ONTOLOGY	TERM	P.DE	FDR			ONTOLOGY	TERM	P.DE	FDR
BP	nervous system development	2.44401e-10	5.5242e-06			BP	homophilic cell adhesion via plasma membrane adhesion molecules	1.47513e-23	3.33424e-19
BP	system development	2.67837e-08	0.000302696			BP	cell-cell adhesion via plasma-membrane adhesion molecules	6.39917e-19	7.23202e-15
BP	multicellular organism development	1.8158e-07	0.00130239			BP	nervous system development	1.17035e-17	8.81779e-14
BP	negative regulation of cell differentiation	2.30481e-07	0.00130239			BP	system development	3.99205e-15	2.25581e-11
BP	central nervous system development	9.69037e-07	0.00365052			BP	multicellular organism development	7.36343e-13	3.32871e-09
CC	myelin sheath	8.41842e-07	0.00365052			BP	cell-cell adhesion	1.02026e-12	3.84347e-09
MF	DNA-binding transcription factor activity, RNA polymerase II-specific	1.6269e-06	0.00459659			MF	calcium ion binding	3.64318e-12	1.17638e-08
BP	anatomical structure morphogenesis	1.48457e-06	0.00459659			BP	cell adhesion	3.82062e-10	1.07947e-06
CC	main axon	2.20747e-06	0.00554394			BP	developmental process	2.23621e-09	5.0545e-06
MF	transcription cis-regulatory region binding	3.14043e-06	0.00709831			BP	anatomical structure development	2.18923e-09	5.0545e-06
MF	transcription regulatory region nucleic acid binding	3.49918e-06	0.00719017			BP	neurogenesis	2.47194e-09	5.07938e-06
MF	cis-regulatory region sequence-specific DNA binding	4.56903e-06	0.00833539			BP	multicellular organismal process	2.76357e-08	5.20542e-05
MF	DNA-binding transcription factor activity	5.04703e-06	0.00833539			BP	generation of neurons	1.02998e-07	0.000179081
BP	anatomical structure development	5.16283e-06	0.00833539			BP	neural precursor cell proliferation	1.34735e-07	0.00021753
MF	RNA polymerase II transcription regulatory region sequence-specific DNA binding	7.10858e-06	0.0107117			MF	cis-regulatory region sequence-specific DNA binding	4.44026e-07	0.000669087
BP	pattern specification process	8.47513e-06	0.0119727			MF	RNA polymerase II cis-regulatory region sequence-specific DNA binding	6.07628e-07	0.000858389
MF	RNA polymerase II cis-regulatory region sequence-specific DNA binding	9.51427e-06	0.0126501			BP	glial cell differentiation	7.53437e-07	0.00100176
MF	sequence-specific double-stranded DNA binding	1.1765e-05	0.0147736			BP	cell fate specification	8.68621e-07	0.00109075
BP	developmental process	1.48369e-05	0.0176504			BP	gliogenesis	1.35765e-06	0.0016151
MF	transcription regulator activity	2.12628e-05	0.0240302			BP	neuron differentiation	2.12812e-06	0.0024051
BP	neurogenesis	2.3273e-05	0.0244407			BP	positive regulation of neurogenesis	3.00011e-06	0.00322912
BP	negative regulation of developmental process	2.37887e-05	0.0244407			MF	DNA-binding transcription factor activity, RNA polymerase II-specific	5.79157e-06	0.00595032
MF	double-stranded DNA binding	3.01788e-05	0.0284221			BP	anatomical structure morphogenesis	7.19399e-06	0.00677524
BP	negative regulation of cell population proliferation	3.00646e-05	0.0284221			BP	neuron fate commitment	6.93362e-06	0.00677524
BP	regulation of cell differentiation	3.53514e-05	0.0319619			MF	RNA polymerase II transcription regulatory region sequence-specific DNA binding	1.40849e-05	0.0127344
BP	embryo development	4.35149e-05	0.0378295			BP	embryonic morphogenesis	1.49481e-05	0.012995
BP	regulation of transcription by RNA polymerase II	5.0632e-05	0.0408726			BP	pattern specification process	1.63571e-05	0.0136933
MF	sequence-specific DNA binding	5.0037e-05	0.0408726			BP	regulation of neurogenesis	1.93753e-05	0.0156407
BP	transcription by RNA polymerase II	6.77172e-05	0.0493745			BP	central nervous system development	2.25903e-05	0.0176072
BP	oligodendrocyte differentiation	6.69666e-05	0.0493745			MF	sequence-specific DNA binding	2.4916e-05	0.0187726
BP	cell projection morphogenesis	6.51953e-05	0.0493745			BP	regionalization	3.27735e-05	0.0229454
						MF	DNA-binding transcription factor activity	3.17095e-05	0.0229454
						BP	neuroblast proliferation	3.45151e-05	0.0229454
						BP	regulation of nervous system development	3.42168e-05	0.0229454
						BP	regulation of neuron differentiation	3.78479e-05	0.0244422
						MF	transcription cis-regulatory region binding	4.1329e-05	0.0255222
						BP	regulation of neural precursor cell proliferation	4.17785e-05	0.0255222
						MF	transcription regulatory region nucleic acid binding	4.45203e-05	0.0264224
						BP	sensory organ development	4.77678e-05	0.0264224
						BP	atrioventricular canal development	4.7928e-05	0.0264224
						BP	cell fate commitment	4.71283e-05	0.0264224
						BP	positive regulation of nervous system development	5.53523e-05	0.0297887
						BP	oligodendrocyte differentiation	6.26765e-05	0.032946
						BP	gland development	6.69276e-05	0.034381
						MF	sequence-specific double-stranded DNA binding	6.85324e-05	0.0344231
						BP	forebrain development	7.48279e-05	0.0367682
						BP	positive regulation of neuroblast proliferation	8.07845e-05	0.0381998
						BP	regulation of glial cell differentiation	8.11216e-05	0.0381998
						CC	cell periphery	9.1758e-05	0.0417282
						BP	positive regulation of neural precursor cell proliferation	9.23068e-05	0.0417282
						BP	embryonic organ morphogenesis	9.68082e-05	0.042905
						MF	double-stranded DNA binding	0.000103602	0.0450331

## Sheet: Astrocytes
ACC						Caudate
ONTOLOGY	TERM	P.DE	FDR			ONTOLOGY	TERM	P.DE	FDR
BP	homophilic cell adhesion via plasma membrane adhesion molecules	1.01562e-11	2.29561e-07			BP	homophilic cell adhesion via plasma membrane adhesion molecules	7.11792e-21	1.60886e-16
BP	nervous system development	1.4521e-08	0.000164109			BP	cell-cell adhesion via plasma-membrane adhesion molecules	1.26032e-17	1.42436e-13
BP	multicellular organism development	1.65312e-07	0.00116535			BP	nervous system development	1.17153e-12	8.82672e-09
BP	system development	2.06229e-07	0.00116535			MF	calcium ion binding	2.29498e-11	1.29684e-07
BP	cell-cell adhesion via plasma-membrane adhesion molecules	2.88913e-07	0.00130606			BP	system development	7.74271e-11	3.50017e-07
BP	anatomical structure development	1.13151e-06	0.00426258			BP	cell-cell adhesion	5.29393e-09	1.99431e-05
BP	developmental process	1.35067e-06	0.0043613			BP	cell adhesion	9.5381e-09	2.80716e-05
BP	regulation of transcription by RNA polymerase II	1.13904e-05	0.032182			BP	multicellular organism development	9.93553e-09	2.80716e-05
BP	transcription by RNA polymerase II	1.60882e-05	0.0372684			MF	RNA polymerase II cis-regulatory region sequence-specific DNA binding	1.86997e-06	0.0042267
BP	positive regulation of transcription by RNA polymerase II	1.64883e-05	0.0372684			BP	neurogenesis	1.85821e-06	0.0042267
						BP	neural precursor cell proliferation	2.31493e-06	0.00475677
						MF	cis-regulatory region sequence-specific DNA binding	2.70598e-06	0.00509693
						BP	anatomical structure development	3.07571e-06	0.00534772
						BP	developmental process	3.48604e-06	0.00562822
						BP	generation of neurons	1.40211e-05	0.0211279
						BP	neuron differentiation	1.96031e-05	0.0276931
						BP	muscle structure development	2.62444e-05	0.0348942
						BP	glial cell differentiation	3.3138e-05	0.0416121

## Sheet: Microglial
ACC						Caudate
ONTOLOGY	TERM	P.DE	FDR			ONTOLOGY	TERM	P.DE	FDR
BP	homophilic cell adhesion via plasma membrane adhesion molecules	3.18237e-22	7.19311e-18			BP	homophilic cell adhesion via plasma membrane adhesion molecules	4.29991e-18	9.71909e-14
BP	cell-cell adhesion via plasma-membrane adhesion molecules	4.19416e-15	4.74003e-11			BP	cell-cell adhesion via plasma-membrane adhesion molecules	7.37631e-14	8.33633e-10
BP	cell-cell adhesion	1.01134e-09	7.6198e-06			MF	calcium ion binding	9.28215e-09	6.99348e-05
BP	cell adhesion	1.54788e-08	8.74667e-05			BP	cell-cell adhesion	2.19583e-06	0.0124081
BP	nervous system development	5.00616e-08	0.000226308			BP	nervous system development	1.04924e-05	0.0474321
BP	system development	1.30348e-07	0.000491044
BP	multicellular organism development	3.84572e-07	0.00124178
MF	calcium ion binding	1.24601e-06	0.00352043
BP	anatomical structure development	7.9013e-06	0.0198437
BP	developmental process	1.14924e-05	0.0259764

## Sheet: Oligodendrocyte
ACC						Caudate
ONTOLOGY	TERM	P.DE	FDR			ONTOLOGY	TERM	P.DE	FDR
BP	homophilic cell adhesion via plasma membrane adhesion molecules	6.65014e-13	1.50313e-08			BP	homophilic cell adhesion via plasma membrane adhesion molecules	7.93301e-17	1.7931e-12
BP	cell-cell adhesion via plasma-membrane adhesion molecules	5.62457e-09	6.35661e-05			BP	cell-cell adhesion via plasma-membrane adhesion molecules	7.03655e-14	7.95235e-10
BP	nervous system development	1.38981e-08	0.000104713			BP	cell-cell adhesion	8.58098e-09	6.46519e-05
BP	multicellular organism development	4.7528e-08	0.000268569			MF	calcium ion binding	4.12654e-08	0.000233181
BP	system development	1.2667e-07	0.000572626			BP	nervous system development	4.10101e-06	0.0154492
BP	anatomical structure development	1.80807e-07	0.00068113			BP	cell fate commitment	4.08537e-06	0.0154492
BP	developmental process	4.85626e-07	0.00156809
CC	RISC complex	1.21608e-06	0.00305412
CC	RNAi effector complex	1.21608e-06	0.00305412
BP	regulatory ncRNA-mediated post-transcriptional gene silencing	5.68612e-06	0.0115381
BP	miRNA-mediated post-transcriptional gene silencing	6.12561e-06	0.0115381
BP	cell-cell adhesion	5.51231e-06	0.0115381
BP	post-transcriptional gene silencing	9.03394e-06	0.0157072

## Sheet: GABA
ACC						Caudate
ONTOLOGY	TERM	P.DE	FDR			ONTOLOGY	TERM	P.DE	FDR
BP	homophilic cell adhesion via plasma membrane adhesion molecules	1.8776e-11	4.24394e-07			BP	homophilic cell adhesion via plasma membrane adhesion molecules	7.2846e-27	1.64654e-22
BP	cell-cell adhesion via plasma-membrane adhesion molecules	4.83928e-07	0.00546912			BP	cell-cell adhesion via plasma-membrane adhesion molecules	6.55862e-23	7.41223e-19
						BP	nervous system development	6.66585e-17	5.02227e-13
						BP	system development	7.63702e-16	4.31549e-12
						BP	multicellular organism development	2.04826e-14	9.25938e-11
						BP	cell-cell adhesion	3.1376e-13	1.18198e-09
						MF	calcium ion binding	1.1892e-12	3.83991e-09
						BP	developmental process	9.09159e-11	2.56871e-07
						BP	anatomical structure development	1.27922e-10	3.21269e-07
						BP	cell adhesion	1.80245e-10	4.07408e-07
						MF	cis-regulatory region sequence-specific DNA binding	6.89854e-10	1.41753e-06
						MF	RNA polymerase II cis-regulatory region sequence-specific DNA binding	8.15596e-10	1.53624e-06
						MF	DNA-binding transcription factor activity, RNA polymerase II-specific	5.4626e-09	9.49778e-06
						MF	RNA polymerase II transcription regulatory region sequence-specific DNA binding	1.35757e-08	2.04568e-05
						MF	sequence-specific DNA binding	1.31454e-08	2.04568e-05
						MF	transcription cis-regulatory region binding	2.91956e-08	4.12443e-05
						MF	transcription regulatory region nucleic acid binding	3.16561e-08	4.20896e-05
						MF	DNA-binding transcription factor activity	3.56304e-08	4.47419e-05
						MF	sequence-specific double-stranded DNA binding	4.2773e-08	5.08841e-05
						MF	double-stranded DNA binding	2.57104e-07	0.000290566
						BP	cell fate specification	3.59302e-07	0.000386728
						BP	multicellular organismal process	7.10376e-07	0.000729847
						BP	embryonic morphogenesis	9.36023e-07	0.000919866
						MF	cation binding	1.46636e-06	0.00138101
						BP	neurogenesis	1.91587e-06	0.00173217
						BP	anatomical structure morphogenesis	2.07364e-06	0.00180271
						MF	metal ion binding	2.19072e-06	0.00183396
						BP	pattern specification process	2.74037e-06	0.00221216
						CC	protein-DNA complex	3.25981e-06	0.00248889
						MF	transcription regulator activity	3.3034e-06	0.00248889
						MF	DNA binding	3.65206e-06	0.00266282
						CC	chromatin	5.74081e-06	0.00405498
						BP	cell fate commitment	7.42802e-06	0.00508774
						BP	central nervous system development	8.5653e-06	0.00569416
						BP	neural precursor cell proliferation	9.05659e-06	0.00584875
						BP	regulation of nervous system development	1.10831e-05	0.00695863
						BP	regulation of neurogenesis	1.50544e-05	0.0091966
						BP	regulation of cell development	1.55318e-05	0.00923855
						BP	muscle structure development	2.19525e-05	0.0127229
						BP	glial cell differentiation	2.3457e-05	0.0129317
						BP	positive regulation of neurogenesis	2.32968e-05	0.0129317
						MF	HMG box domain binding	2.55251e-05	0.0137368
						BP	animal organ development	2.93636e-05	0.015435
						MF	DNA-binding transcription activator activity, RNA polymerase II-specific	3.20553e-05	0.0163522
						BP	muscle organ development	3.25554e-05	0.0163522
						BP	generation of neurons	3.33913e-05	0.0164075
						MF	DNA-binding transcription activator activity	3.60609e-05	0.0169809
						BP	regionalization	3.56823e-05	0.0169809
						BP	sensory organ development	4.47378e-05	0.0206369
						BP	embryonic organ morphogenesis	4.86066e-05	0.0219731
						BP	brain development	5.01121e-05	0.0222095
						BP	neuron differentiation	5.49787e-05	0.0238978
						MF	nucleic acid binding	5.72104e-05	0.0243986
						BP	cardiac septum development	5.97396e-05	0.0246282
						BP	negative regulation of developmental process	5.99279e-05	0.0246282
						BP	forebrain development	6.46838e-05	0.026108
						BP	cardiac septum morphogenesis	6.60561e-05	0.0261941
						BP	regulation of cell differentiation	7.18966e-05	0.0280186
						BP	response to growth factor	7.64337e-05	0.0292819
						BP	regulation of neuron differentiation	7.86357e-05	0.0296234
						BP	positive regulation of neuroblast proliferation	8.16957e-05	0.0302716
						BP	regulation of neuroblast proliferation	8.30819e-05	0.0302887
						BP	glial cell fate commitment	8.77151e-05	0.031009
						BP	telencephalon regionalization	8.91734e-05	0.031009
						BP	gliogenesis	8.86928e-05	0.031009
						BP	neuron fate commitment	9.3903e-05	0.0321589
						BP	forebrain regionalization	0.00010126	0.0341609
						BP	muscle tissue development	0.000106613	0.0354379
						BP	olfactory bulb development	0.000109865	0.0359897
						BP	negative regulation of transcription by RNA polymerase II	0.000117696	0.0380042
						BP	negative regulation of cell differentiation	0.000122464	0.0389867
						BP	eye development	0.000131043	0.0411384
						BP	gland development	0.000136903	0.0423892
						BP	olfactory lobe development	0.000144181	0.0440201
						BP	visual system development	0.000146065	0.0440201
						BP	positive regulation of cell development	0.00016194	0.0475368
						BP	negative regulation of DNA-templated transcription	0.000161643	0.0475368
						BP	camera-type eye development	0.000169635	0.0485348
						BP	head development	0.000169295	0.0485348

## Sheet: GLU
ACC						Caudate
ONTOLOGY	TERM	P.DE	FDR			ONTOLOGY	TERM	P.DE	FDR
BP	homophilic cell adhesion via plasma membrane adhesion molecules	1.00152e-09	2.26374e-05			BP	homophilic cell adhesion via plasma membrane adhesion molecules	2.65882e-19	6.00972e-15
BP	nervous system development	8.94667e-09	0.000101111			BP	cell-cell adhesion via plasma-membrane adhesion molecules	5.136e-17	5.80445e-13
BP	system development	2.45412e-08	0.000184901			BP	cell-cell adhesion	7.26475e-13	5.4735e-09
BP	multicellular organism development	7.59812e-08	0.000429351			BP	multicellular organism development	1.14856e-09	6.49023e-06
BP	cell-cell adhesion via plasma-membrane adhesion molecules	2.12579e-07	0.000960985			BP	cell adhesion	4.67898e-09	2.11518e-05
BP	cell adhesion	2.9296e-07	0.00110363			BP	system development	5.95711e-09	2.24414e-05
BP	negative regulation of cell differentiation	1.20909e-06	0.00390414			MF	calcium ion binding	1.01954e-08	2.93575e-05
BP	anatomical structure development	1.59067e-06	0.00449425			BP	nervous system development	1.03907e-08	2.93575e-05
BP	anatomical structure morphogenesis	2.83493e-06	0.00711976			BP	multicellular organismal process	1.59478e-07	0.000400521
BP	oligodendrocyte differentiation	4.24377e-06	0.00959219			BP	anatomical structure development	1.81626e-07	0.000410528
BP	negative regulation of cell development	8.69344e-06	0.0164113			BP	developmental process	2.12366e-07	0.000436373
CC	RISC complex	1.01649e-05	0.0164113			MF	RNA polymerase II cis-regulatory region sequence-specific DNA binding	3.77656e-07	0.000711347
CC	RNAi effector complex	1.01649e-05	0.0164113			MF	cis-regulatory region sequence-specific DNA binding	5.90721e-07	0.00102708
BP	miRNA-mediated post-transcriptional gene silencing	1.01033e-05	0.0164113			BP	cell fate commitment	6.93618e-07	0.00111985
BP	developmental process	1.11724e-05	0.0165586			BP	embryonic morphogenesis	1.01618e-06	0.00153124
BP	cell-cell adhesion	1.17213e-05	0.0165586			MF	sequence-specific double-stranded DNA binding	1.8162e-06	0.00256572
BP	negative regulation of developmental process	2.06925e-05	0.0275126			MF	RNA polymerase II transcription regulatory region sequence-specific DNA binding	1.95172e-06	0.00259499
BP	regulatory ncRNA-mediated post-transcriptional gene silencing	2.75642e-05	0.0346129			BP	cell fate specification	3.42911e-06	0.004306
BP	pattern specification process	3.13129e-05	0.0372508			MF	DNA-binding transcription factor activity, RNA polymerase II-specific	3.78022e-06	0.00449707
CC	myelin sheath	3.34306e-05	0.0377816			MF	double-stranded DNA binding	5.63276e-06	0.00636586
BP	post-transcriptional gene silencing	4.36655e-05	0.0469986			MF	sequence-specific DNA binding	6.88607e-06	0.00723559
						BP	embryonic organ morphogenesis	7.04256e-06	0.00723559
						MF	transcription cis-regulatory region binding	7.86043e-06	0.00768975
						MF	transcription regulatory region nucleic acid binding	8.16502e-06	0.00768975
						MF	HMG box domain binding	9.19802e-06	0.00831612
						MF	DNA-binding transcription factor activity	1.09834e-05	0.0095484
						BP	mesenchyme development	1.49757e-05	0.0125369
						BP	animal organ morphogenesis	1.67413e-05	0.0135144
						BP	embryonic organ development	2.60643e-05	0.0203149
						BP	cell fate determination	3.70047e-05	0.0275348
						BP	regulation of epithelial to mesenchymal transition	3.77639e-05	0.0275348
