# Supplementary material for: Brain region and cell type-specific DNA methylation profiles in association with ADHD
Source: Sci Rep. 2025 Oct 8;15:35078. doi: 10.1038/s41598-025-18724-1 (PMC12508121; doi:10.1038/s41598-025-18724-1)
Supplement: Supplementary file 12 — Supplementary Information 12. [file 41598_2025_18724_MOESM12_ESM.xlsx]

## Sheet: Bulk (7 cell types)
NGENES	BETA	BETA_STD	SE	P	Significant after multiple test correction	DISORDER	PTYPE	MODEL	CELLTYPE
188	-0.069662	-0.0070327	0.0694	0.84225	No	AD2021noUKBB23	genes	ACC	Astrocyte
145	0.0013278	0.00011787	0.073453	0.49279	No	AD2021noUKBB23	promoters	ACC	Astrocyte
164	-0.084328	-0.0079567	0.070661	0.88364	No	AD2021noUKBB23	CGI	ACC	Astrocyte
389	-0.016836	-0.0024313	0.046765	0.64058	No	AD2021noUKBB23	ALL	ACC	Astrocyte
142	-0.13797	-0.012121	0.079433	0.95879	No	AD2021noUKBB23	genes	ACC	Bulk_seven
135	-0.029663	-0.0025414	0.075565	0.65267	No	AD2021noUKBB23	promoters	ACC	Bulk_seven
143	-0.19146	-0.016879	0.075501	0.99439	No	AD2021noUKBB23	CGI	ACC	Bulk_seven
335	-0.10867	-0.014585	0.050292	0.98464	No	AD2021noUKBB23	ALL	ACC	Bulk_seven
396	-0.050771	-0.0073961	0.046474	0.86268	No	AD2021noUKBB23	genes	ACC	Endothelial
204	-0.011754	-0.0012356	0.065357	0.57136	No	AD2021noUKBB23	promoters	ACC	Endothelial
295	-0.071778	-0.0090503	0.052289	0.91507	No	AD2021noUKBB23	CGI	ACC	Endothelial
705	-0.053394	-0.010288	0.034903	0.93696	No	AD2021noUKBB23	ALL	ACC	Endothelial
164	-0.083692	-0.0078967	0.077795	0.85898	No	AD2021noUKBB23	genes	ACC	GABA
172	0.034147	0.0032988	0.068699	0.30958	No	AD2021noUKBB23	promoters	ACC	GABA
204	-0.01125	-0.0011826	0.061556	0.57251	No	AD2021noUKBB23	CGI	ACC	GABA
407	-0.0053927	-0.00079617	0.045773	0.54689	No	AD2021noUKBB23	ALL	ACC	GABA
424	-0.0027525	-0.00041458	0.044655	0.52457	No	AD2021noUKBB23	genes	ACC	GLU
258	-0.023322	-0.0027529	0.057171	0.65834	No	AD2021noUKBB23	promoters	ACC	GLU
290	-0.099052	-0.012385	0.051819	0.97202	No	AD2021noUKBB23	CGI	ACC	GLU
752	-0.022101	-0.0043922	0.033491	0.74534	No	AD2021noUKBB23	ALL	ACC	GLU
237	0.039761	0.0045008	0.06271	0.26303	No	AD2021noUKBB23	genes	ACC	Microglial
186	-0.064241	-0.0064512	0.065063	0.83826	No	AD2021noUKBB23	promoters	ACC	Microglial
231	-0.061197	-0.0068402	0.058212	0.85343	No	AD2021noUKBB23	CGI	ACC	Microglial
498	-0.0040078	-0.00065284	0.04125	0.5387	No	AD2021noUKBB23	ALL	ACC	Microglial
278	-0.058308	-0.0071403	0.05562	0.85275	No	AD2021noUKBB23	genes	ACC	Oligodendrocyte
204	0.042103	0.0044258	0.063291	0.25296	No	AD2021noUKBB23	promoters	ACC	Oligodendrocyte
296	-0.014139	-0.0017857	0.052291	0.60657	No	AD2021noUKBB23	CGI	ACC	Oligodendrocyte
584	0.0065313	0.0011493	0.038134	0.43201	No	AD2021noUKBB23	ALL	ACC	Oligodendrocyte
426	-0.057412	-0.0086672	0.044592	0.90103	No	AD2021noUKBB23	genes	ACC	Stromal
249	-0.0038665	-0.00044847	0.058717	0.52625	No	AD2021noUKBB23	promoters	ACC	Stromal
313	-0.10121	-0.013138	0.050167	0.97817	No	AD2021noUKBB23	CGI	ACC	Stromal
762	-0.055067	-0.011013	0.033442	0.95017	No	AD2021noUKBB23	ALL	ACC	Stromal
180	0.060562	0.0060936	0.08252	0.23151	No	ADHD2023	genes	ACC	Astrocyte
137	0.075045	0.0065956	0.089527	0.20095	No	ADHD2023	promoters	ACC	Astrocyte
163	0.013846	0.0013264	0.082024	0.43298	No	ADHD2023	CGI	ACC	Astrocyte
372	0.06806	0.0097902	0.05566	0.11072	No	ADHD2023	ALL	ACC	Astrocyte
135	0.10454	0.0091211	0.098072	0.14323	No	ADHD2023	genes	ACC	Bulk_seven
130	0.051262	0.0043896	0.092607	0.28995	No	ADHD2023	promoters	ACC	Bulk_seven
140	-0.012464	-0.0011072	0.089601	0.55531	No	ADHD2023	CGI	ACC	Bulk_seven
321	0.068542	0.0091723	0.060748	0.1296	No	ADHD2023	ALL	ACC	Bulk_seven
382	0.020849	0.0030382	0.054924	0.35213	No	ADHD2023	genes	ACC	Endothelial
198	0.070775	0.0074649	0.077632	0.18098	No	ADHD2023	promoters	ACC	Endothelial
286	0.0042627	0.00053899	0.062212	0.47269	No	ADHD2023	CGI	ACC	Endothelial
678	0.019288	0.0037124	0.041561	0.32129	No	ADHD2023	ALL	ACC	Endothelial
155	0.025092	0.0023445	0.09319	0.39387	No	ADHD2023	genes	ACC	GABA
167	0.065705	0.0063702	0.082322	0.2124	No	ADHD2023	promoters	ACC	GABA
200	0.049906	0.00529	0.073966	0.24993	No	ADHD2023	CGI	ACC	GABA
390	0.061801	0.0090976	0.054734	0.12943	No	ADHD2023	ALL	ACC	GABA
408	0.070937	0.010675	0.05256	0.088577	No	ADHD2023	genes	ACC	GLU
249	0.042844	0.0050601	0.069336	0.26832	No	ADHD2023	promoters	ACC	GLU
281	-0.00019217	-2.4088e-05	0.062198	0.50123	No	ADHD2023	CGI	ACC	GLU
721	0.052978	0.010501	0.040211	0.093846	No	ADHD2023	ALL	ACC	GLU
229	0.11061	0.012536	0.075143	0.070518	No	ADHD2023	genes	ACC	Microglial
177	0.059476	0.0059348	0.080811	0.23087	No	ADHD2023	promoters	ACC	Microglial
225	0.021881	0.0024582	0.069213	0.37595	No	ADHD2023	CGI	ACC	Microglial
477	0.057064	0.0092666	0.049878	0.12631	No	ADHD2023	ALL	ACC	Microglial
268	0.093089	0.0114	0.065409	0.077351	No	ADHD2023	genes	ACC	Oligodendrocyte
196	0.016504	0.001732	0.076854	0.41498	No	ADHD2023	promoters	ACC	Oligodendrocyte
283	0.02334	0.0029359	0.06199	0.35327	No	ADHD2023	CGI	ACC	Oligodendrocyte
557	0.051107	0.0089474	0.045564	0.13101	No	ADHD2023	ALL	ACC	Oligodendrocyte
412	0.030083	0.0045488	0.052556	0.28353	No	ADHD2023	genes	ACC	Stromal
241	0.043427	0.0050471	0.069748	0.26677	No	ADHD2023	promoters	ACC	Stromal
301	0.025352	0.0032871	0.060985	0.33882	No	ADHD2023	CGI	ACC	Stromal
730	0.027628	0.0055092	0.039998	0.24487	No	ADHD2023	ALL	ACC	Stromal
186	-0.016784	-0.0016856	0.065704	0.60081	No	arthritis2022	genes	ACC	Astrocyte
144	-0.1228	-0.010864	0.069301	0.96179	No	arthritis2022	promoters	ACC	Astrocyte
164	0.036162	0.0034121	0.066505	0.29331	No	arthritis2022	CGI	ACC	Astrocyte
386	-0.070997	-0.010214	0.043873	0.94718	No	arthritis2022	ALL	ACC	Astrocyte
140	-0.021842	-0.0019054	0.075354	0.61403	No	arthritis2022	genes	ACC	Bulk_seven
135	-0.084096	-0.0072051	0.072322	0.87754	No	arthritis2022	promoters	ACC	Bulk_seven
143	-0.060519	-0.0053354	0.07136	0.8018	No	arthritis2022	CGI	ACC	Bulk_seven
333	-0.073788	-0.0098747	0.047395	0.94024	No	arthritis2022	ALL	ACC	Bulk_seven
394	0.0031698	0.00046063	0.043697	0.47109	No	arthritis2022	genes	ACC	Endothelial
204	-0.008518	-0.00089541	0.060849	0.55566	No	arthritis2022	promoters	ACC	Endothelial
295	-0.0053262	-0.00067158	0.048881	0.54338	No	arthritis2022	CGI	ACC	Endothelial
703	-0.0099967	-0.0019236	0.032726	0.61999	No	arthritis2022	ALL	ACC	Endothelial
162	0.064564	0.0060551	0.07268	0.18719	No	arthritis2022	genes	ACC	GABA
172	-0.0577	-0.0055743	0.064735	0.81362	No	arthritis2022	promoters	ACC	GABA
204	-0.057009	-0.0059928	0.058171	0.83646	No	arthritis2022	CGI	ACC	GABA
405	-0.045837	-0.0067512	0.042824	0.85776	No	arthritis2022	ALL	ACC	GABA
422	-0.013137	-0.0019742	0.041721	0.62358	No	arthritis2022	genes	ACC	GLU
257	-0.017201	-0.0020265	0.053356	0.62642	No	arthritis2022	promoters	ACC	GLU
290	-0.0028806	-0.00036017	0.048715	0.52358	No	arthritis2022	CGI	ACC	GLU
749	-0.03767	-0.0074723	0.031439	0.88457	No	arthritis2022	ALL	ACC	GLU
235	-0.095805	-0.0108	0.058602	0.94895	No	arthritis2022	genes	ACC	Microglial
186	-0.025983	-0.0026093	0.061445	0.6638	No	arthritis2022	promoters	ACC	Microglial
231	0.0047483	0.00053075	0.054678	0.4654	No	arthritis2022	CGI	ACC	Microglial
496	-0.055134	-0.0089637	0.038676	0.92299	No	arthritis2022	ALL	ACC	Microglial
276	0.015314	0.0018688	0.052466	0.38519	No	arthritis2022	genes	ACC	Oligodendrocyte
204	-0.051882	-0.0054538	0.059558	0.80815	No	arthritis2022	promoters	ACC	Oligodendrocyte
296	-0.061026	-0.0077077	0.049011	0.89345	No	arthritis2022	CGI	ACC	Oligodendrocyte
582	-0.037877	-0.0066544	0.035865	0.85453	No	arthritis2022	ALL	ACC	Oligodendrocyte
424	-0.02374	-0.0035757	0.042054	0.71379	No	arthritis2022	genes	ACC	Stromal
249	0.048477	0.0056229	0.054374	0.18632	No	arthritis2022	promoters	ACC	Stromal
313	0.035617	0.0046237	0.046905	0.22383	No	arthritis2022	CGI	ACC	Stromal
760	-0.014199	-0.0028361	0.031387	0.67449	No	arthritis2022	ALL	ACC	Stromal
186	0.013869	0.0013975	0.072018	0.42364	No	ASD2019	genes	ACC	Astrocyte
143	0.042108	0.0037248	0.073903	0.28442	No	ASD2019	promoters	ACC	Astrocyte
164	0.035086	0.0033218	0.071938	0.31287	No	ASD2019	CGI	ACC	Astrocyte
385	0.021345	0.0030772	0.047938	0.32807	No	ASD2019	ALL	ACC	Astrocyte
140	0.055665	0.0048725	0.0838	0.25327	No	ASD2019	genes	ACC	Bulk_seven
134	0.080624	0.0069055	0.076117	0.14476	No	ASD2019	promoters	ACC	Bulk_seven
142	0.083889	0.0073948	0.077969	0.14099	No	ASD2019	CGI	ACC	Bulk_seven
331	0.048078	0.0064365	0.052064	0.17789	No	ASD2019	ALL	ACC	Bulk_seven
394	0.06116	0.0089173	0.047952	0.10109	No	ASD2019	genes	ACC	Endothelial
203	0.14566	0.015326	0.066555	0.014321	No	ASD2019	promoters	ACC	Endothelial
293	0.052983	0.0066808	0.054296	0.16458	No	ASD2019	CGI	ACC	Endothelial
700	0.065735	0.012664	0.035935	0.033689	No	ASD2019	ALL	ACC	Endothelial
162	0.03924	0.0036926	0.079579	0.31098	No	ASD2019	genes	ACC	GABA
171	0.030668	0.0029643	0.067783	0.32548	No	ASD2019	promoters	ACC	GABA
204	0.033596	0.0035435	0.062398	0.29515	No	ASD2019	CGI	ACC	GABA
404	0.021899	0.0032323	0.045995	0.317	No	ASD2019	ALL	ACC	GABA
422	0.10551	0.015909	0.045985	0.010886	No	ASD2019	genes	ACC	GLU
255	0.07863	0.0092592	0.057837	0.086999	No	ASD2019	promoters	ACC	GLU
289	0.021373	0.0026768	0.053204	0.34395	No	ASD2019	CGI	ACC	GLU
746	0.062376	0.01239	0.03411	0.033732	No	ASD2019	ALL	ACC	GLU
235	0.040229	0.0045502	0.065502	0.26956	No	ASD2019	genes	ACC	Microglial
185	0.084268	0.0084686	0.066824	0.10365	No	ASD2019	promoters	ACC	Microglial
231	0.11023	0.012362	0.059278	0.031486	No	ASD2019	CGI	ACC	Microglial
495	0.059347	0.0096712	0.042702	0.082306	No	ASD2019	ALL	ACC	Microglial
276	0.055183	0.0067565	0.057407	0.16821	No	ASD2019	genes	ACC	Oligodendrocyte
202	0.038468	0.0040376	0.062206	0.26816	No	ASD2019	promoters	ACC	Oligodendrocyte
295	0.0092734	0.0011732	0.052585	0.43001	No	ASD2019	CGI	ACC	Oligodendrocyte
580	0.028454	0.0050071	0.038639	0.23075	No	ASD2019	ALL	ACC	Oligodendrocyte
425	0.078373	0.011858	0.046477	0.045881	No	ASD2019	genes	ACC	Stromal
247	0.098008	0.011361	0.059616	0.050099	No	ASD2019	promoters	ACC	Stromal
310	0.0703	0.0091134	0.051583	0.086475	No	ASD2019	CGI	ACC	Stromal
756	0.065899	0.013173	0.034581	0.028356	No	ASD2019	ALL	ACC	Stromal
187	-0.088024	-0.0088232	0.073037	0.88593	No	AUD2019	genes	ACC	Astrocyte
146	-0.12308	-0.010913	0.077819	0.94312	No	AUD2019	promoters	ACC	Astrocyte
164	-0.019681	-0.0018486	0.074377	0.60434	No	AUD2019	CGI	ACC	Astrocyte
388	-0.084613	-0.012149	0.04931	0.9569	No	AUD2019	ALL	ACC	Astrocyte
142	-0.080835	-0.0070694	0.085722	0.82715	No	AUD2019	genes	ACC	Bulk_seven
136	-0.10696	-0.0091555	0.079272	0.91136	No	AUD2019	promoters	ACC	Bulk_seven
143	-0.082771	-0.007264	0.078765	0.85333	No	AUD2019	CGI	ACC	Bulk_seven
335	-0.071957	-0.0096145	0.053173	0.912	No	AUD2019	ALL	ACC	Bulk_seven
396	-0.0026455	-0.00038368	0.048907	0.52157	No	AUD2019	genes	ACC	Endothelial
205	0.029117	0.0030543	0.067129	0.33224	No	AUD2019	promoters	ACC	Endothelial
295	-0.013794	-0.0017315	0.054591	0.59974	No	AUD2019	CGI	ACC	Endothelial
705	0.011165	0.0021419	0.036439	0.37965	No	AUD2019	ALL	ACC	Endothelial
164	-0.13306	-0.012498	0.08315	0.94522	No	AUD2019	genes	ACC	GABA
173	-0.057017	-0.0054992	0.072352	0.78466	No	AUD2019	promoters	ACC	GABA
204	-0.029822	-0.0031207	0.065277	0.67611	No	AUD2019	CGI	ACC	GABA
407	-0.043237	-0.006355	0.048539	0.81346	No	AUD2019	ALL	ACC	GABA
424	-0.033607	-0.0050393	0.04753	0.76023	No	AUD2019	genes	ACC	GLU
259	0.044302	0.0052158	0.05896	0.22621	No	AUD2019	promoters	ACC	GLU
289	0.0067784	0.00084229	0.054525	0.45053	No	AUD2019	CGI	ACC	GLU
751	0.014652	0.0028974	0.035206	0.33864	No	AUD2019	ALL	ACC	GLU
237	-0.060351	-0.0068009	0.068053	0.81241	No	AUD2019	genes	ACC	Microglial
187	-0.035788	-0.0035873	0.069404	0.69695	No	AUD2019	promoters	ACC	Microglial
231	0.019034	0.0021179	0.062336	0.38006	No	AUD2019	CGI	ACC	Microglial
498	-0.015472	-0.0025092	0.044302	0.63654	No	AUD2019	ALL	ACC	Microglial
277	-0.084552	-0.010289	0.059638	0.92186	No	AUD2019	genes	ACC	Oligodendrocyte
205	0.045558	0.004779	0.065305	0.24271	No	AUD2019	promoters	ACC	Oligodendrocyte
295	-0.032847	-0.0041231	0.055264	0.72386	No	AUD2019	CGI	ACC	Oligodendrocyte
583	-0.011908	-0.0020846	0.040104	0.61674	No	AUD2019	ALL	ACC	Oligodendrocyte
427	0.0011024	0.00016588	0.047128	0.49067	No	AUD2019	genes	ACC	Stromal
250	0.053157	0.0061502	0.059639	0.18639	No	AUD2019	promoters	ACC	Stromal
313	0.055763	0.0072064	0.05256	0.14436	No	AUD2019	CGI	ACC	Stromal
763	0.04118	0.0082052	0.035065	0.12012	No	AUD2019	ALL	ACC	Stromal
187	0.098963	0.010013	0.084884	0.12184	No	BD2021	genes	ACC	Astrocyte
145	-0.06199	-0.0055298	0.090637	0.75299	No	BD2021	promoters	ACC	Astrocyte
164	-0.046485	-0.0044076	0.088251	0.70081	No	BD2021	CGI	ACC	Astrocyte
388	0.0037224	0.00053948	0.057819	0.47433	No	BD2021	ALL	ACC	Astrocyte
141	0.0041475	0.00036487	0.098701	0.48324	No	BD2021	genes	ACC	Bulk_seven
135	-0.23053	-0.019848	0.095647	0.99202	No	BD2021	promoters	ACC	Bulk_seven
142	-0.056867	-0.0050205	0.09536	0.72452	No	BD2021	CGI	ACC	Bulk_seven
333	-0.069634	-0.0093639	0.063226	0.86462	No	BD2021	ALL	ACC	Bulk_seven
395	-0.0079483	-0.001162	0.056728	0.55571	No	BD2021	genes	ACC	Endothelial
204	-0.084488	-0.0089248	0.080938	0.85172	No	BD2021	promoters	ACC	Endothelial
295	-0.016935	-0.0021458	0.064589	0.60342	No	BD2021	CGI	ACC	Endothelial
704	-0.0098473	-0.0019051	0.042962	0.59065	No	BD2021	ALL	ACC	Endothelial
163	0.033928	0.0032073	0.093319	0.35809	No	BD2021	genes	ACC	GABA
172	-0.11615	-0.011276	0.084502	0.91536	No	BD2021	promoters	ACC	GABA
204	0.026238	0.0027716	0.077608	0.36765	No	BD2021	CGI	ACC	GABA
406	-0.017905	-0.0026531	0.056444	0.62446	No	BD2021	ALL	ACC	GABA
423	-0.014441	-0.0021831	0.05423	0.60499	No	BD2021	genes	ACC	GLU
258	-0.14093	-0.016716	0.070439	0.97728	No	BD2021	promoters	ACC	GLU
290	-0.032498	-0.0040832	0.065136	0.69108	No	BD2021	CGI	ACC	GLU
751	-0.005294	-0.0010564	0.041204	0.55112	No	BD2021	ALL	ACC	GLU
236	0.0019242	0.00021842	0.076242	0.48993	No	BD2021	genes	ACC	Microglial
186	-0.14559	-0.014693	0.081033	0.9638	No	BD2021	promoters	ACC	Microglial
231	-0.01721	-0.001933	0.072466	0.59386	No	BD2021	CGI	ACC	Microglial
497	-0.0076864	-0.0012569	0.05091	0.56	No	BD2021	ALL	ACC	Microglial
277	0.037872	0.0046521	0.068313	0.28966	No	BD2021	genes	ACC	Oligodendrocyte
204	-0.1472	-0.015549	0.07787	0.97063	No	BD2021	promoters	ACC	Oligodendrocyte
296	-0.025851	-0.0032809	0.064686	0.65529	No	BD2021	CGI	ACC	Oligodendrocyte
583	-0.0088674	-0.0015666	0.047109	0.57465	No	BD2021	ALL	ACC	Oligodendrocyte
424	0.0061529	0.00093123	0.054673	0.4552	No	BD2021	genes	ACC	Stromal
249	-0.073368	-0.0085516	0.072018	0.84583	No	BD2021	promoters	ACC	Stromal
312	-0.0081428	-0.0010605	0.062883	0.55151	No	BD2021	CGI	ACC	Stromal
759	-0.0042811	-0.00085864	0.041391	0.54119	No	BD2021	ALL	ACC	Stromal
184	0.033854	0.0034149	0.084734	0.34475	No	MDD2019	genes	ACC	Astrocyte
142	0.047209	0.0041884	0.088081	0.29599	No	MDD2019	promoters	ACC	Astrocyte
162	0.039945	0.0037831	0.084327	0.31786	No	MDD2019	CGI	ACC	Astrocyte
381	-0.015994	-0.0023087	0.056437	0.61156	No	MDD2019	ALL	ACC	Astrocyte
139	0.10279	0.0090239	0.098721	0.14888	No	MDD2019	genes	ACC	Bulk_seven
134	-0.066155	-0.0057029	0.090446	0.76774	No	MDD2019	promoters	ACC	Bulk_seven
141	0.22758	0.02012	0.091931	0.0066572	No	MDD2019	CGI	ACC	Bulk_seven
329	0.078792	0.010584	0.061519	0.10015	No	MDD2019	ALL	ACC	Bulk_seven
392	0.055829	0.0081715	0.055521	0.15732	No	MDD2019	genes	ACC	Endothelial
203	0.0072931	0.00077231	0.077982	0.46274	No	MDD2019	promoters	ACC	Endothelial
293	0.083625	0.010612	0.062245	0.089568	No	MDD2019	CGI	ACC	Endothelial
699	0.030343	0.0058784	0.041745	0.23366	No	MDD2019	ALL	ACC	Endothelial
161	0.068397	0.006458	0.094195	0.23389	No	MDD2019	genes	ACC	GABA
171	0.063787	0.0062052	0.081734	0.21758	No	MDD2019	promoters	ACC	GABA
202	0.069906	0.0073847	0.074654	0.17454	No	MDD2019	CGI	ACC	GABA
402	0.038057	0.0056394	0.055332	0.24579	No	MDD2019	ALL	ACC	GABA
420	0.074571	0.011289	0.053238	0.080659	No	MDD2019	genes	ACC	GLU
253	0.018575	0.0021929	0.068496	0.39312	No	MDD2019	promoters	ACC	GLU
288	0.089201	0.011224	0.062291	0.07608	No	MDD2019	CGI	ACC	GLU
741	0.039244	0.0078183	0.040124	0.16402	No	MDD2019	ALL	ACC	GLU
234	0.1755	0.019936	0.076132	0.010582	No	MDD2019	genes	ACC	Microglial
185	0.022932	0.0023194	0.078087	0.38451	No	MDD2019	promoters	ACC	Microglial
229	0.078129	0.008781	0.069946	0.13201	No	MDD2019	CGI	ACC	Microglial
493	0.072586	0.01188	0.049886	0.072838	No	MDD2019	ALL	ACC	Microglial
272	0.061304	0.0074999	0.067799	0.18295	No	MDD2019	genes	ACC	Oligodendrocyte
202	-0.0088668	-0.00093667	0.074906	0.54711	No	MDD2019	promoters	ACC	Oligodendrocyte
290	0.03595	0.004539	0.062197	0.28164	No	MDD2019	CGI	ACC	Oligodendrocyte
573	-0.0056794	-0.00099982	0.04585	0.54929	No	MDD2019	ALL	ACC	Oligodendrocyte
421	0.037205	0.0056387	0.053584	0.24375	No	MDD2019	genes	ACC	Stromal
247	0.031597	0.0036863	0.069959	0.32576	No	MDD2019	promoters	ACC	Stromal
309	0.068731	0.0089528	0.060492	0.12795	No	MDD2019	CGI	ACC	Stromal
753	0.034184	0.0068627	0.040182	0.19747	No	MDD2019	ALL	ACC	Stromal
187	-0.045629	-0.0046153	0.069824	0.74328	No	OCD2018	genes	ACC	Astrocyte
143	0.023834	0.0021107	0.074244	0.3741	No	OCD2018	promoters	ACC	Astrocyte
164	0.023373	0.0022154	0.069629	0.36856	No	OCD2018	CGI	ACC	Astrocyte
386	-0.018316	-0.0026469	0.046746	0.6524	No	OCD2018	ALL	ACC	Astrocyte
141	0.025366	0.0022307	0.080803	0.37679	No	OCD2018	genes	ACC	Bulk_seven
135	-0.056838	-0.0048918	0.075276	0.77489	No	OCD2018	promoters	ACC	Bulk_seven
143	-0.09776	-0.0086576	0.075451	0.90245	No	OCD2018	CGI	ACC	Bulk_seven
334	-0.052381	-0.0070517	0.04992	0.85297	No	OCD2018	ALL	ACC	Bulk_seven
395	-0.021978	-0.003212	0.045896	0.68398	No	OCD2018	genes	ACC	Endothelial
204	0.095606	0.010096	0.065542	0.072334	No	OCD2018	promoters	ACC	Endothelial
295	0.011828	0.0014981	0.0528	0.41138	No	OCD2018	CGI	ACC	Endothelial
704	0.0034877	0.00067453	0.034577	0.45983	No	OCD2018	ALL	ACC	Endothelial
163	0.1139	0.010763	0.076265	0.067672	No	OCD2018	genes	ACC	GABA
172	0.024006	0.0023297	0.068562	0.36312	No	OCD2018	promoters	ACC	GABA
203	-0.030778	-0.0032421	0.061432	0.69182	No	OCD2018	CGI	ACC	GABA
405	0.013774	0.0020377	0.044924	0.37958	No	OCD2018	ALL	ACC	GABA
423	0.038885	0.0058764	0.044236	0.1897	No	OCD2018	genes	ACC	GLU
255	0.045643	0.0053809	0.057431	0.21339	No	OCD2018	promoters	ACC	GLU
289	0.005499	0.00068949	0.052199	0.45805	No	OCD2018	CGI	ACC	GLU
747	0.010722	0.0021334	0.033201	0.37337	No	OCD2018	ALL	ACC	GLU
236	0.066595	0.0075569	0.061903	0.14102	No	OCD2018	genes	ACC	Microglial
186	0.0043729	0.00044114	0.066463	0.47377	No	OCD2018	promoters	ACC	Microglial
231	0.00090222	0.0001013	0.058285	0.49382	No	OCD2018	CGI	ACC	Microglial
497	0.02033	0.0033232	0.041013	0.31006	No	OCD2018	ALL	ACC	Microglial
277	0.011941	0.0014663	0.054676	0.41356	No	OCD2018	genes	ACC	Oligodendrocyte
203	0.053511	0.0056368	0.061747	0.19308	No	OCD2018	promoters	ACC	Oligodendrocyte
294	0.028478	0.003601	0.051609	0.29054	No	OCD2018	CGI	ACC	Oligodendrocyte
581	0.026665	0.0047015	0.037222	0.23688	No	OCD2018	ALL	ACC	Oligodendrocyte
426	-0.0073412	-0.0011132	0.044462	0.56557	No	OCD2018	genes	ACC	Stromal
249	0.082643	0.0096292	0.057087	0.073865	No	OCD2018	promoters	ACC	Stromal
312	-0.011931	-0.0015533	0.05052	0.59334	No	OCD2018	CGI	ACC	Stromal
761	0.001023	0.00020537	0.033101	0.48767	No	OCD2018	ALL	ACC	Stromal
187	0.11305	0.011439	0.092992	0.11206	No	SCZ2022core	genes	ACC	Astrocyte
145	-0.098962	-0.0088276	0.099687	0.83957	No	SCZ2022core	promoters	ACC	Astrocyte
164	0.082357	0.0078088	0.093843	0.19008	No	SCZ2022core	CGI	ACC	Astrocyte
388	0.01511	0.0021899	0.062865	0.40503	No	SCZ2022core	ALL	ACC	Astrocyte
141	0.099484	0.0087518	0.10721	0.17673	No	SCZ2022core	genes	ACC	Bulk_seven
135	0.010637	0.0009158	0.10284	0.45881	No	SCZ2022core	promoters	ACC	Bulk_seven
142	0.062777	0.005542	0.10234	0.2698	No	SCZ2022core	CGI	ACC	Bulk_seven
333	0.053084	0.0071381	0.068248	0.21835	No	SCZ2022core	ALL	ACC	Bulk_seven
395	0.010095	0.0014759	0.061105	0.43439	No	SCZ2022core	genes	ACC	Endothelial
204	0.071442	0.0075464	0.088583	0.20998	No	SCZ2022core	promoters	ACC	Endothelial
295	0.085279	0.010805	0.070534	0.11333	No	SCZ2022core	CGI	ACC	Endothelial
704	0.024707	0.0047798	0.046559	0.29783	No	SCZ2022core	ALL	ACC	Endothelial
163	0.022936	0.0021681	0.10352	0.41233	No	SCZ2022core	genes	ACC	GABA
172	0.073459	0.0071313	0.093221	0.21535	No	SCZ2022core	promoters	ACC	GABA
204	0.063811	0.0067404	0.084387	0.22478	No	SCZ2022core	CGI	ACC	GABA
406	0.022096	0.003274	0.061771	0.36028	No	SCZ2022core	ALL	ACC	GABA
423	0.069565	0.010516	0.058472	0.11709	No	SCZ2022core	genes	ACC	GLU
258	-0.022914	-0.0027178	0.077276	0.61658	No	SCZ2022core	promoters	ACC	GLU
290	0.024421	0.0030682	0.070544	0.36461	No	SCZ2022core	CGI	ACC	GLU
751	0.039144	0.0078111	0.044642	0.19029	No	SCZ2022core	ALL	ACC	GLU
236	0.042889	0.0048684	0.082937	0.30254	No	SCZ2022core	genes	ACC	Microglial
186	0.033893	0.0034203	0.089034	0.35172	No	SCZ2022core	promoters	ACC	Microglial
231	0.060144	0.0067553	0.079048	0.22338	No	SCZ2022core	CGI	ACC	Microglial
497	0.027241	0.0044543	0.055426	0.31155	No	SCZ2022core	ALL	ACC	Microglial
277	0.037818	0.0046454	0.074389	0.30559	No	SCZ2022core	genes	ACC	Oligodendrocyte
204	-0.01299	-0.0013721	0.085486	0.56039	No	SCZ2022core	promoters	ACC	Oligodendrocyte
296	0.03415	0.004334	0.070124	0.31313	No	SCZ2022core	CGI	ACC	Oligodendrocyte
583	0.0094075	0.001662	0.051227	0.42715	No	SCZ2022core	ALL	ACC	Oligodendrocyte
424	0.024804	0.0037539	0.059124	0.33742	No	SCZ2022core	genes	ACC	Stromal
249	-0.0015374	-0.00017919	0.078553	0.50781	No	SCZ2022core	promoters	ACC	Stromal
312	0.10927	0.01423	0.068092	0.05429	No	SCZ2022core	CGI	ACC	Stromal
759	0.046683	0.0093627	0.044765	0.14852	No	SCZ2022core	ALL	ACC	Stromal
186	-0.061187	-0.0061732	0.069004	0.81238	No	TS2019	genes	ACC	Astrocyte
142	0.0056725	0.00050067	0.07385	0.46939	No	TS2019	promoters	ACC	Astrocyte
164	0.0038058	0.00036077	0.069696	0.47823	No	TS2019	CGI	ACC	Astrocyte
384	-0.00039007	-5.6233e-05	0.046359	0.50336	No	TS2019	ALL	ACC	Astrocyte
140	-0.020754	-0.0018189	0.08163	0.60035	No	TS2019	genes	ACC	Bulk_seven
134	0.061779	0.005298	0.074302	0.20287	No	TS2019	promoters	ACC	Bulk_seven
142	0.032234	0.002845	0.075477	0.33467	No	TS2019	CGI	ACC	Bulk_seven
331	0.0028603	0.0003834	0.050361	0.47735	No	TS2019	ALL	ACC	Bulk_seven
394	0.0043565	0.00063598	0.046392	0.46259	No	TS2019	genes	ACC	Endothelial
203	0.025581	0.002695	0.064391	0.34558	No	TS2019	promoters	ACC	Endothelial
295	0.023283	0.0029493	0.052762	0.32951	No	TS2019	CGI	ACC	Endothelial
702	0.02011	0.0038845	0.034838	0.28189	No	TS2019	ALL	ACC	Endothelial
162	-0.068537	-0.0064575	0.076884	0.81364	No	TS2019	genes	ACC	GABA
171	-0.023643	-0.0022881	0.067687	0.63656	No	TS2019	promoters	ACC	GABA
204	0.031474	0.0033239	0.060919	0.3027	No	TS2019	CGI	ACC	GABA
404	-0.002056	-0.00030384	0.044815	0.5183	No	TS2019	ALL	ACC	GABA
422	0.02548	0.0038466	0.045021	0.28571	No	TS2019	genes	ACC	GLU
254	-0.038901	-0.0045777	0.056973	0.75263	No	TS2019	promoters	ACC	GLU
290	0.036652	0.0046039	0.051664	0.23904	No	TS2019	CGI	ACC	GLU
746	0.019434	0.0038647	0.033458	0.28068	No	TS2019	ALL	ACC	GLU
235	0.060251	0.0068234	0.062845	0.16885	No	TS2019	genes	ACC	Microglial
185	0.0038636	0.00038876	0.065032	0.47631	No	TS2019	promoters	ACC	Microglial
231	0.044051	0.0049467	0.058243	0.22473	No	TS2019	CGI	ACC	Microglial
495	0.052454	0.0085585	0.041293	0.102	No	TS2019	ALL	ACC	Microglial
276	0.014696	0.0018016	0.055051	0.39475	No	TS2019	genes	ACC	Oligodendrocyte
202	-0.013264	-0.001394	0.061434	0.58547	No	TS2019	promoters	ACC	Oligodendrocyte
295	0.012446	0.0015765	0.051319	0.40419	No	TS2019	CGI	ACC	Oligodendrocyte
580	0.012404	0.0021854	0.037222	0.36948	No	TS2019	ALL	ACC	Oligodendrocyte
425	0.0058032	0.0008791	0.044852	0.44853	No	TS2019	genes	ACC	Stromal
248	-0.017379	-0.0020212	0.057359	0.61905	No	TS2019	promoters	ACC	Stromal
312	0.03537	0.0046055	0.050673	0.24259	No	TS2019	CGI	ACC	Stromal
759	0.013667	0.0027404	0.033441	0.34139	No	TS2019	ALL	ACC	Stromal
336	0.0030823	0.00041429	0.053024	0.47682	No	AD2021noUKBB23	genes	Caudate	Astrocyte
194	-0.024482	-0.0025103	0.066181	0.64428	No	AD2021noUKBB23	promoters	Caudate	Astrocyte
209	-0.055397	-0.0058933	0.062956	0.81055	No	AD2021noUKBB23	CGI	Caudate	Astrocyte
576	-0.030821	-0.0053877	0.039535	0.78218	No	AD2021noUKBB23	ALL	Caudate	Astrocyte
66	0.12187	0.0073146	0.12763	0.16983	No	AD2021noUKBB23	genes	Caudate	Bulk_seven
22	-0.18036	-0.0062574	0.18449	0.83586	No	AD2021noUKBB23	promoters	Caudate	Bulk_seven
48	-0.083861	-0.0042944	0.12682	0.74578	No	AD2021noUKBB23	CGI	Caudate	Bulk_seven
114	0.028288	0.0022284	0.090375	0.37714	No	AD2021noUKBB23	ALL	Caudate	Bulk_seven
211	0.027764	0.0029675	0.070607	0.34708	No	AD2021noUKBB23	genes	Caudate	Endothelial
113	-0.12704	-0.009964	0.088423	0.9246	No	AD2021noUKBB23	promoters	Caudate	Endothelial
131	-0.1007	-0.0084994	0.080126	0.89557	No	AD2021noUKBB23	CGI	Caudate	Endothelial
359	-0.02745	-0.0038113	0.051621	0.70255	No	AD2021noUKBB23	ALL	Caudate	Endothelial
170	-0.025033	-0.0024044	0.082278	0.61953	No	AD2021noUKBB23	genes	Caudate	GABA
88	-0.016	-0.0011082	0.097921	0.56489	No	AD2021noUKBB23	promoters	Caudate	GABA
97	-0.070023	-0.0050906	0.091389	0.77822	No	AD2021noUKBB23	CGI	Caudate	GABA
286	0.01069	0.0013275	0.058812	0.42788	No	AD2021noUKBB23	ALL	Caudate	GABA
54	0.1958	0.010633	0.16154	0.11275	No	AD2021noUKBB23	genes	Caudate	GLU
53	-0.068177	-0.0036681	0.12611	0.70562	No	AD2021noUKBB23	promoters	Caudate	GLU
64	0.011831	0.00069927	0.11558	0.45923	No	AD2021noUKBB23	CGI	Caudate	GLU
126	0.053974	0.0044685	0.087897	0.26959	No	AD2021noUKBB23	ALL	Caudate	GLU
55	-0.12532	-0.0068684	0.15655	0.78829	No	AD2021noUKBB23	genes	Caudate	Microglial
47	0.027317	0.0013843	0.13105	0.41744	No	AD2021noUKBB23	promoters	Caudate	Microglial
57	-0.14017	-0.00782	0.12027	0.87808	No	AD2021noUKBB23	CGI	Caudate	Microglial
121	-0.03158	-0.0025625	0.088694	0.6391	No	AD2021noUKBB23	ALL	Caudate	Microglial
51	0.14546	0.0076775	0.16545	0.18966	No	AD2021noUKBB23	genes	Caudate	Oligodendrocyte
54	0.035788	0.0019435	0.12612	0.3883	No	AD2021noUKBB23	promoters	Caudate	Oligodendrocyte
55	-0.033284	-0.0018242	0.12542	0.60464	No	AD2021noUKBB23	CGI	Caudate	Oligodendrocyte
121	0.091026	0.007386	0.090314	0.15676	No	AD2021noUKBB23	ALL	Caudate	Oligodendrocyte
248	0.05488	0.0063528	0.063516	0.19379	No	AD2021noUKBB23	genes	Caudate	Stromal
121	-0.058864	-0.0047763	0.083528	0.7595	No	AD2021noUKBB23	promoters	Caudate	Stromal
139	-0.12016	-0.010445	0.07805	0.93815	No	AD2021noUKBB23	CGI	Caudate	Stromal
404	-0.021697	-0.0031918	0.047881	0.67478	No	AD2021noUKBB23	ALL	Caudate	Stromal
332	0.1931	0.026272	0.062715	0.00104	No	ADHD2023	genes	Caudate	Astrocyte
193	0.13062	0.013604	0.076139	0.043127	No	ADHD2023	promoters	Caudate	Astrocyte
202	0.12454	0.013266	0.075528	0.04959	No	ADHD2023	CGI	Caudate	Astrocyte
566	0.1582	0.027911	0.046172	0.00030673	Yes	ADHD2023	ALL	Caudate	Astrocyte
64	0.05327	0.0032067	0.15001	0.36126	No	ADHD2023	genes	Caudate	Bulk_seven
21	0.0070308	0.00024273	0.22604	0.48759	No	ADHD2023	promoters	Caudate	Bulk_seven
47	-0.13355	-0.0068927	0.14779	0.8169	No	ADHD2023	CGI	Caudate	Bulk_seven
111	0.033135	0.0026233	0.10576	0.37702	No	ADHD2023	ALL	Caudate	Bulk_seven
209	0.19022	0.020607	0.081963	0.010153	No	ADHD2023	genes	Caudate	Endothelial
112	0.17381	0.013822	0.099661	0.040587	No	ADHD2023	promoters	Caudate	Endothelial
128	-0.030468	-0.002589	0.096472	0.62393	No	ADHD2023	CGI	Caudate	Endothelial
354	0.12299	0.017268	0.059673	0.019653	No	ADHD2023	ALL	Caudate	Endothelial
169	0.20665	0.020154	0.094886	0.014715	No	ADHD2023	genes	Caudate	GABA
87	0.092448	0.0064841	0.11212	0.20483	No	ADHD2023	promoters	Caudate	GABA
95	-0.065575	-0.004805	0.11075	0.7231	No	ADHD2023	CGI	Caudate	GABA
283	0.11883	0.014947	0.067859	0.039973	No	ADHD2023	ALL	Caudate	GABA
54	0.24091	0.013324	0.18277	0.093743	No	ADHD2023	genes	Caudate	GLU
51	-0.090712	-0.0048763	0.14934	0.72821	No	ADHD2023	promoters	Caudate	GLU
61	0.010566	0.00062101	0.1402	0.46996	No	ADHD2023	CGI	Caudate	GLU
122	0.082955	0.006883	0.10191	0.20784	No	ADHD2023	ALL	Caudate	GLU
55	0.33038	0.018441	0.17818	0.031869	No	ADHD2023	genes	Caudate	Microglial
45	0.017355	0.00087648	0.15968	0.45673	No	ADHD2023	promoters	Caudate	Microglial
55	0.051385	0.0028682	0.13923	0.35604	No	ADHD2023	CGI	Caudate	Microglial
118	0.072071	0.0058818	0.10228	0.24053	No	ADHD2023	ALL	Caudate	Microglial
51	0.11356	0.0061044	0.1883	0.27324	No	ADHD2023	genes	Caudate	Oligodendrocyte
52	0.035355	0.001919	0.14781	0.40548	No	ADHD2023	promoters	Caudate	Oligodendrocyte
53	-0.080425	-0.004407	0.15339	0.69997	No	ADHD2023	CGI	Caudate	Oligodendrocyte
118	0.088071	0.0071876	0.10444	0.19954	No	ADHD2023	ALL	Caudate	Oligodendrocyte
243	0.24028	0.02804	0.074722	0.00065195	Yes	ADHD2023	genes	Caudate	Stromal
120	0.13331	0.01097	0.094607	0.079421	No	ADHD2023	promoters	Caudate	Stromal
135	0.020618	0.0017989	0.092805	0.4121	No	ADHD2023	CGI	Caudate	Stromal
395	0.1577	0.023359	0.055748	0.0023394	No	ADHD2023	ALL	Caudate	Stromal
336	0.014828	0.0019931	0.050589	0.38472	No	arthritis2022	genes	Caudate	Astrocyte
195	0.035849	0.0036853	0.060906	0.27807	No	arthritis2022	promoters	Caudate	Astrocyte
210	-0.01203	-0.0012829	0.059219	0.58049	No	arthritis2022	CGI	Caudate	Astrocyte
578	0.008333	0.0014591	0.037146	0.41125	No	arthritis2022	ALL	Caudate	Astrocyte
66	-0.11121	-0.0066746	0.12345	0.81614	No	arthritis2022	genes	Caudate	Bulk_seven
22	0.17963	0.0062321	0.17505	0.15242	No	arthritis2022	promoters	Caudate	Bulk_seven
48	-0.022589	-0.0011568	0.11993	0.5747	No	arthritis2022	CGI	Caudate	Bulk_seven
114	-0.069052	-0.0054397	0.086361	0.78801	No	arthritis2022	ALL	Caudate	Bulk_seven
211	0.007795	0.00083318	0.067078	0.45374	No	arthritis2022	genes	Caudate	Endothelial
113	-0.037498	-0.0029411	0.082489	0.67529	No	arthritis2022	promoters	Caudate	Endothelial
131	-0.1323	-0.011167	0.075092	0.96094	No	arthritis2022	CGI	Caudate	Endothelial
359	-0.018709	-0.0025978	0.048323	0.65068	No	arthritis2022	ALL	Caudate	Endothelial
170	-0.081639	-0.0078415	0.078785	0.84994	No	arthritis2022	genes	Caudate	GABA
88	-0.12482	-0.0086455	0.092244	0.91199	No	arthritis2022	promoters	Caudate	GABA
98	-0.11477	-0.0083867	0.085643	0.90989	No	arthritis2022	CGI	Caudate	GABA
287	-0.10996	-0.013679	0.055301	0.97661	No	arthritis2022	ALL	Caudate	GABA
54	-0.0096482	-0.00052397	0.15201	0.5253	No	arthritis2022	genes	Caudate	GLU
53	0.032828	0.0017663	0.11912	0.39144	No	arthritis2022	promoters	Caudate	GLU
64	0.017623	0.0010416	0.10778	0.43506	No	arthritis2022	CGI	Caudate	GLU
126	0.010635	0.00088051	0.081337	0.44799	No	arthritis2022	ALL	Caudate	GLU
55	0.21311	0.01168	0.14774	0.07459	No	arthritis2022	genes	Caudate	Microglial
47	-0.011022	-0.00055855	0.12104	0.53628	No	arthritis2022	promoters	Caudate	Microglial
57	0.14312	0.0079851	0.11128	0.099207	No	arthritis2022	CGI	Caudate	Microglial
121	0.13391	0.010866	0.081685	0.050582	No	arthritis2022	ALL	Caudate	Microglial
51	0.19462	0.010272	0.15531	0.1051	No	arthritis2022	genes	Caudate	Oligodendrocyte
54	-0.14519	-0.0078851	0.11675	0.89317	No	arthritis2022	promoters	Caudate	Oligodendrocyte
55	0.055873	0.0030623	0.11729	0.3169	No	arthritis2022	CGI	Caudate	Oligodendrocyte
121	0.027009	0.0021916	0.083311	0.3729	No	arthritis2022	ALL	Caudate	Oligodendrocyte
248	0.032769	0.0037934	0.06047	0.29395	No	arthritis2022	genes	Caudate	Stromal
122	-0.072537	-0.0059101	0.077306	0.82595	No	arthritis2022	promoters	Caudate	Stromal
140	-0.14026	-0.012236	0.072817	0.97295	No	arthritis2022	CGI	Caudate	Stromal
406	-0.016482	-0.0024305	0.044832	0.64343	No	arthritis2022	ALL	Caudate	Stromal
335	0.083218	0.011207	0.055297	0.066181	No	ASD2019	genes	Caudate	Astrocyte
194	0.042961	0.0044201	0.065815	0.25696	No	ASD2019	promoters	Caudate	Astrocyte
210	-0.054331	-0.0058132	0.061658	0.81088	No	ASD2019	CGI	Caudate	Astrocyte
576	0.031222	0.0054758	0.040067	0.21792	No	ASD2019	ALL	Caudate	Astrocyte
66	-0.013817	-0.00083209	0.12827	0.54289	No	ASD2019	genes	Caudate	Bulk_seven
22	0.094493	0.0032895	0.19092	0.31033	No	ASD2019	promoters	Caudate	Bulk_seven
48	-0.018289	-0.00093977	0.12097	0.56009	No	ASD2019	CGI	Caudate	Bulk_seven
114	-0.026221	-0.0020726	0.08925	0.61554	No	ASD2019	ALL	Caudate	Bulk_seven
211	0.038332	0.004111	0.073405	0.30077	No	ASD2019	genes	Caudate	Endothelial
113	0.13223	0.010407	0.086745	0.063715	No	ASD2019	promoters	Caudate	Endothelial
131	-0.068928	-0.0058378	0.077531	0.813	No	ASD2019	CGI	Caudate	Endothelial
359	0.05904	0.0082251	0.051545	0.12603	No	ASD2019	ALL	Caudate	Endothelial
170	0.0053114	0.00051189	0.083633	0.47468	No	ASD2019	genes	Caudate	GABA
88	0.14404	0.01001	0.095591	0.065941	No	ASD2019	promoters	Caudate	GABA
98	-0.036536	-0.0026788	0.086598	0.66345	No	ASD2019	CGI	Caudate	GABA
287	0.071967	0.0089826	0.057532	0.10549	No	ASD2019	ALL	Caudate	GABA
54	-0.074282	-0.0040478	0.15162	0.6879	No	ASD2019	genes	Caudate	GLU
53	0.07013	0.0037861	0.11968	0.27895	No	ASD2019	promoters	Caudate	GLU
64	-0.06374	-0.0037803	0.11085	0.71736	No	ASD2019	CGI	Caudate	GLU
126	-0.017041	-0.0014156	0.084248	0.58014	No	ASD2019	ALL	Caudate	GLU
55	-0.26117	-0.014362	0.15473	0.95428	No	ASD2019	genes	Caudate	Microglial
47	-0.095493	-0.0048556	0.12431	0.7788	No	ASD2019	promoters	Caudate	Microglial
56	-0.021474	-0.0011916	0.11339	0.5751	No	ASD2019	CGI	Caudate	Microglial
120	-0.087211	-0.0070715	0.087171	0.84145	No	ASD2019	ALL	Caudate	Microglial
51	-0.10562	-0.0055937	0.16203	0.74275	No	ASD2019	genes	Caudate	Oligodendrocyte
54	-0.005721	-0.00031175	0.12157	0.51877	No	ASD2019	promoters	Caudate	Oligodendrocyte
55	-0.070565	-0.0038806	0.11889	0.72358	No	ASD2019	CGI	Caudate	Oligodendrocyte
121	-0.022857	-0.001861	0.088133	0.60232	No	ASD2019	ALL	Caudate	Oligodendrocyte
247	0.061041	0.0070759	0.066385	0.17892	No	ASD2019	genes	Caudate	Stromal
121	0.059951	0.0048812	0.081416	0.23076	No	ASD2019	promoters	Caudate	Stromal
140	-0.032583	-0.0028521	0.074829	0.66837	No	ASD2019	CGI	Caudate	Stromal
404	0.045475	0.0067121	0.047695	0.17019	No	ASD2019	ALL	Caudate	Stromal
336	0.042646	0.0057066	0.055274	0.2202	No	AUD2019	genes	Caudate	Astrocyte
195	0.027432	0.0028073	0.067908	0.34312	No	AUD2019	promoters	Caudate	Astrocyte
209	-0.040814	-0.0043224	0.063604	0.73946	No	AUD2019	CGI	Caudate	Astrocyte
577	-0.016927	-0.0029484	0.04076	0.66103	No	AUD2019	ALL	Caudate	Astrocyte
65	0.054545	0.0032342	0.13571	0.34387	No	AUD2019	genes	Caudate	Bulk_seven
22	0.026438	0.00091305	0.18208	0.44228	No	AUD2019	promoters	Caudate	Bulk_seven
48	0.12471	0.0063574	0.12913	0.16709	No	AUD2019	CGI	Caudate	Bulk_seven
113	0.10973	0.0085676	0.093139	0.11937	No	AUD2019	ALL	Caudate	Bulk_seven
211	0.070353	0.0074858	0.073277	0.16851	No	AUD2019	genes	Caudate	Endothelial
113	0.0076242	0.00059527	0.088698	0.46575	No	AUD2019	promoters	Caudate	Endothelial
131	-0.033781	-0.0028384	0.080778	0.6621	No	AUD2019	CGI	Caudate	Endothelial
359	-0.013043	-0.0018029	0.052863	0.59744	No	AUD2019	ALL	Caudate	Endothelial
170	0.053187	0.0050856	0.083292	0.26156	No	AUD2019	genes	Caudate	GABA
88	0.019211	0.0013246	0.096149	0.42082	No	AUD2019	promoters	Caudate	GABA
98	-0.031712	-0.0023067	0.090721	0.63666	No	AUD2019	CGI	Caudate	GABA
287	-0.0098412	-0.0012187	0.059136	0.56608	No	AUD2019	ALL	Caudate	GABA
54	0.09688	0.0052374	0.16004	0.27248	No	AUD2019	genes	Caudate	GLU
52	-0.054725	-0.0029033	0.12062	0.67498	No	AUD2019	promoters	Caudate	GLU
64	0.061339	0.003609	0.11429	0.29574	No	AUD2019	CGI	Caudate	GLU
125	0.096632	0.0079326	0.087929	0.1359	No	AUD2019	ALL	Caudate	GLU
55	0.030434	0.0016604	0.16322	0.42604	No	AUD2019	genes	Caudate	Microglial
47	0.12205	0.006157	0.12271	0.15996	No	AUD2019	promoters	Caudate	Microglial
57	0.077142	0.0042842	0.116	0.25302	No	AUD2019	CGI	Caudate	Microglial
121	0.1196	0.0096605	0.08888	0.089224	No	AUD2019	ALL	Caudate	Microglial
51	-0.077023	-0.0040469	0.16538	0.6793	No	AUD2019	genes	Caudate	Oligodendrocyte
53	0.012196	0.00065321	0.12006	0.45954	No	AUD2019	promoters	Caudate	Oligodendrocyte
55	-0.031741	-0.0017317	0.12048	0.6039	No	AUD2019	CGI	Caudate	Oligodendrocyte
120	0.055138	0.0044355	0.089134	0.26809	No	AUD2019	ALL	Caudate	Oligodendrocyte
248	0.054539	0.006285	0.066227	0.20511	No	AUD2019	genes	Caudate	Stromal
122	0.023784	0.0019291	0.084605	0.38931	No	AUD2019	promoters	Caudate	Stromal
140	-0.022654	-0.0019673	0.078624	0.61337	No	AUD2019	CGI	Caudate	Stromal
406	0.0030917	0.00045389	0.049069	0.47488	No	AUD2019	ALL	Caudate	Stromal
336	0.17655	0.023846	0.064969	0.0032926	No	BD2021	genes	Caudate	Astrocyte
194	-0.10107	-0.010414	0.079726	0.89753	No	BD2021	promoters	Caudate	Astrocyte
209	0.095806	0.010242	0.078492	0.11113	No	BD2021	CGI	Caudate	Astrocyte
576	0.078109	0.013719	0.048127	0.052308	No	BD2021	ALL	Caudate	Astrocyte
66	0.042281	0.0025502	0.15475	0.39235	No	BD2021	genes	Caudate	Bulk_seven
22	-0.91525	-0.031911	0.22522	0.99998	No	BD2021	promoters	Caudate	Bulk_seven
48	-0.15874	-0.0081694	0.1529	0.85041	No	BD2021	CGI	Caudate	Bulk_seven
114	-0.11938	-0.0094508	0.10905	0.86317	No	BD2021	ALL	Caudate	Bulk_seven
211	0.15527	0.016677	0.084854	0.033644	No	BD2021	genes	Caudate	Endothelial
113	-0.054283	-0.0042785	0.10729	0.69355	No	BD2021	promoters	Caudate	Endothelial
131	-0.056606	-0.0048014	0.099729	0.71484	No	BD2021	CGI	Caudate	Endothelial
359	0.030358	0.0042355	0.062373	0.31323	No	BD2021	ALL	Caudate	Endothelial
170	0.13585	0.013112	0.10027	0.087748	No	BD2021	genes	Caudate	GABA
88	0.0034602	0.00024084	0.11948	0.48845	No	BD2021	promoters	Caudate	GABA
97	-0.0060088	-0.00043899	0.1141	0.521	No	BD2021	CGI	Caudate	GABA
286	0.081546	0.010176	0.071538	0.12717	No	BD2021	ALL	Caudate	GABA
54	0.071687	0.0039123	0.19064	0.35345	No	BD2021	genes	Caudate	GLU
53	-0.2661	-0.014388	0.15651	0.95544	No	BD2021	promoters	Caudate	GLU
64	-0.059867	-0.0035559	0.14414	0.66105	No	BD2021	CGI	Caudate	GLU
126	-0.10304	-0.0085728	0.10679	0.83269	No	BD2021	ALL	Caudate	GLU
55	0.12662	0.006974	0.18721	0.24941	No	BD2021	genes	Caudate	Microglial
47	-0.23043	-0.011735	0.16293	0.92136	No	BD2021	promoters	Caudate	Microglial
57	0.01611	0.00090321	0.14877	0.45689	No	BD2021	CGI	Caudate	Microglial
121	-0.042588	-0.0034727	0.10837	0.65283	No	BD2021	ALL	Caudate	Microglial
51	0.0098076	0.00052021	0.19681	0.48013	No	BD2021	genes	Caudate	Oligodendrocyte
54	-0.36429	-0.019881	0.15204	0.99171	No	BD2021	promoters	Caudate	Oligodendrocyte
55	-0.09548	-0.0052587	0.15429	0.73198	No	BD2021	CGI	Caudate	Oligodendrocyte
121	-0.15644	-0.012756	0.10845	0.9254	No	BD2021	ALL	Caudate	Oligodendrocyte
248	0.18788	0.021855	0.078305	0.0082189	No	BD2021	genes	Caudate	Stromal
121	-0.092417	-0.0075359	0.10075	0.8205	No	BD2021	promoters	Caudate	Stromal
139	-0.042163	-0.0036831	0.096198	0.66941	No	BD2021	CGI	Caudate	Stromal
404	0.036566	0.0054052	0.058384	0.26556	No	BD2021	ALL	Caudate	Stromal
332	0.060294	0.0081356	0.063855	0.17253	No	MDD2019	genes	Caudate	Astrocyte
192	0.059512	0.0061309	0.077699	0.22187	No	MDD2019	promoters	Caudate	Astrocyte
205	0.075306	0.0080134	0.075868	0.16046	No	MDD2019	CGI	Caudate	Astrocyte
569	0.041173	0.0072237	0.047275	0.19191	No	MDD2019	ALL	Caudate	Astrocyte
64	-0.27732	-0.016554	0.15389	0.96422	No	MDD2019	genes	Caudate	Bulk_seven
21	0.29461	0.010086	0.23923	0.10907	No	MDD2019	promoters	Caudate	Bulk_seven
46	0.047426	0.0024013	0.15785	0.38192	No	MDD2019	CGI	Caudate	Bulk_seven
110	-0.043324	-0.0033861	0.11063	0.65233	No	MDD2019	ALL	Caudate	Bulk_seven
208	0.11901	0.012756	0.084252	0.078896	No	MDD2019	genes	Caudate	Endothelial
112	0.14039	0.011071	0.10043	0.081069	No	MDD2019	promoters	Caudate	Endothelial
129	0.12495	0.01057	0.097973	0.1011	No	MDD2019	CGI	Caudate	Endothelial
355	0.0852	0.01188	0.061012	0.0813	No	MDD2019	ALL	Caudate	Endothelial
168	0.064915	0.0062598	0.099106	0.25624	No	MDD2019	genes	Caudate	GABA
87	0.09861	0.0068585	0.11564	0.19691	No	MDD2019	promoters	Caudate	GABA
95	0.12478	0.0090668	0.11363	0.1361	No	MDD2019	CGI	Caudate	GABA
283	0.085778	0.010701	0.070035	0.11033	No	MDD2019	ALL	Caudate	GABA
53	0.13138	0.0071387	0.1918	0.24669	No	MDD2019	genes	Caudate	GLU
51	0.15869	0.0084591	0.15017	0.14533	No	MDD2019	promoters	Caudate	GLU
63	0.1757	0.010406	0.13936	0.1037	No	MDD2019	CGI	Caudate	GLU
123	0.15908	0.013142	0.10411	0.063269	No	MDD2019	ALL	Caudate	GLU
54	0.036265	0.001989	0.19242	0.42525	No	MDD2019	genes	Caudate	Microglial
46	0.19753	0.010001	0.15546	0.10194	No	MDD2019	promoters	Caudate	Microglial
55	0.098094	0.0054296	0.14377	0.24753	No	MDD2019	CGI	Caudate	Microglial
118	0.1054	0.0085303	0.10571	0.15936	No	MDD2019	ALL	Caudate	Microglial
50	-0.13795	-0.0072813	0.20147	0.75323	No	MDD2019	genes	Caudate	Oligodendrocyte
52	0.11517	0.0061988	0.14851	0.21904	No	MDD2019	promoters	Caudate	Oligodendrocyte
54	0.083411	0.0045748	0.15616	0.29663	No	MDD2019	CGI	Caudate	Oligodendrocyte
118	0.051345	0.0041554	0.10829	0.31771	No	MDD2019	ALL	Caudate	Oligodendrocyte
244	0.071075	0.0082421	0.076522	0.1765	No	MDD2019	genes	Caudate	Stromal
120	0.14429	0.011776	0.095745	0.065909	No	MDD2019	promoters	Caudate	Stromal
137	0.11451	0.0099807	0.094448	0.11268	No	MDD2019	CGI	Caudate	Stromal
399	0.060704	0.0089623	0.056975	0.14334	No	MDD2019	ALL	Caudate	Stromal
336	0.042723	0.0057684	0.052407	0.20748	No	OCD2018	genes	Caudate	Astrocyte
194	0.016473	0.0016968	0.062815	0.39657	No	OCD2018	promoters	Caudate	Astrocyte
210	-0.034227	-0.0036663	0.059324	0.71801	No	OCD2018	CGI	Caudate	Astrocyte
577	0.034161	0.006003	0.038195	0.18556	No	OCD2018	ALL	Caudate	Astrocyte
66	0.11529	0.0069513	0.12031	0.16897	No	OCD2018	genes	Caudate	Bulk_seven
22	-0.059377	-0.0020695	0.16348	0.64178	No	OCD2018	promoters	Caudate	Bulk_seven
48	-0.073522	-0.0037823	0.11639	0.73619	No	OCD2018	CGI	Caudate	Bulk_seven
114	0.033127	0.0026215	0.083902	0.34649	No	OCD2018	ALL	Caudate	Bulk_seven
211	0.01932	0.0020744	0.069327	0.39025	No	OCD2018	genes	Caudate	Endothelial
113	-0.0076019	-0.00059895	0.079931	0.53788	No	OCD2018	promoters	Caudate	Endothelial
131	0.067697	0.0057401	0.075868	0.18612	No	OCD2018	CGI	Caudate	Endothelial
359	0.056454	0.0078738	0.049129	0.12527	No	OCD2018	ALL	Caudate	Endothelial
170	0.069166	0.0066736	0.080217	0.19429	No	OCD2018	genes	Caudate	GABA
88	-0.10103	-0.0070293	0.089009	0.87181	No	OCD2018	promoters	Caudate	GABA
98	-0.01904	-0.0013977	0.085977	0.58763	No	OCD2018	CGI	Caudate	GABA
287	0.019871	0.0024831	0.055449	0.36003	No	OCD2018	ALL	Caudate	GABA
54	-0.0087719	-0.00047856	0.14724	0.52375	No	OCD2018	genes	Caudate	GLU
53	-0.061554	-0.003327	0.11047	0.71131	No	OCD2018	promoters	Caudate	GLU
64	0.17172	0.010196	0.10915	0.057837	No	OCD2018	CGI	Caudate	GLU
126	0.062665	0.0052117	0.080291	0.21756	No	OCD2018	ALL	Caudate	GLU
55	0.15579	0.0085775	0.15265	0.15374	No	OCD2018	genes	Caudate	Microglial
47	0.0029802	0.00015171	0.11715	0.48985	No	OCD2018	promoters	Caudate	Microglial
57	-0.059936	-0.0033592	0.10866	0.70937	No	OCD2018	CGI	Caudate	Microglial
121	0.04025	0.0032809	0.0825	0.31282	No	OCD2018	ALL	Caudate	Microglial
51	0.17388	0.0092195	0.15695	0.13398	No	OCD2018	genes	Caudate	Oligodendrocyte
54	-0.11636	-0.0063479	0.11004	0.85483	No	OCD2018	promoters	Caudate	Oligodendrocyte
55	0.037955	0.0020897	0.11777	0.37362	No	OCD2018	CGI	Caudate	Oligodendrocyte
121	0.031557	0.0025724	0.083285	0.35238	No	OCD2018	ALL	Caudate	Oligodendrocyte
248	0.11894	0.013831	0.062814	0.029155	No	OCD2018	genes	Caudate	Stromal
121	0.061956	0.0050503	0.075742	0.20669	No	OCD2018	promoters	Caudate	Stromal
140	0.017835	0.001563	0.073265	0.40384	No	OCD2018	CGI	Caudate	Stromal
405	0.10986	0.016254	0.045708	0.008123	No	OCD2018	ALL	Caudate	Stromal
336	-0.006473	-0.00087426	0.070842	0.5364	No	SCZ2022core	genes	Caudate	Astrocyte
194	0.13463	0.013872	0.086055	0.05886	No	SCZ2022core	promoters	Caudate	Astrocyte
209	-0.13592	-0.01453	0.084503	0.94612	No	SCZ2022core	CGI	Caudate	Astrocyte
576	0.023917	0.0042008	0.052293	0.3237	No	SCZ2022core	ALL	Caudate	Astrocyte
66	-0.092183	-0.0055599	0.16947	0.70676	No	SCZ2022core	genes	Caudate	Bulk_seven
22	-0.067164	-0.0023416	0.24414	0.60838	No	SCZ2022core	promoters	Caudate	Bulk_seven
48	-0.36922	-0.019001	0.16613	0.98687	No	SCZ2022core	CGI	Caudate	Bulk_seven
114	-0.19483	-0.015423	0.11883	0.94943	No	SCZ2022core	ALL	Caudate	Bulk_seven
211	-9.3962e-05	-1.0092e-05	0.092574	0.5004	No	SCZ2022core	genes	Caudate	Endothelial
113	0.12353	0.0097359	0.11593	0.14333	No	SCZ2022core	promoters	Caudate	Endothelial
131	-0.14207	-0.01205	0.10671	0.90845	No	SCZ2022core	CGI	Caudate	Endothelial
359	-0.019514	-0.0027226	0.067701	0.61342	No	SCZ2022core	ALL	Caudate	Endothelial
170	0.093208	0.0089963	0.1084	0.19494	No	SCZ2022core	genes	Caudate	GABA
88	0.010381	0.00072256	0.12999	0.46817	No	SCZ2022core	promoters	Caudate	GABA
97	-0.1476	-0.010783	0.12158	0.88762	No	SCZ2022core	CGI	Caudate	GABA
286	0.016054	0.0020033	0.077208	0.41764	No	SCZ2022core	ALL	Caudate	GABA
54	-0.11532	-0.0062934	0.21122	0.70745	No	SCZ2022core	genes	Caudate	GLU
53	-0.18277	-0.0098819	0.17093	0.85752	No	SCZ2022core	promoters	Caudate	GLU
64	-0.057855	-0.0034364	0.1571	0.64367	No	SCZ2022core	CGI	Caudate	GLU
126	-0.059018	-0.0049101	0.11642	0.69389	No	SCZ2022core	ALL	Caudate	GLU
55	0.13297	0.0073235	0.20608	0.25939	No	SCZ2022core	genes	Caudate	Microglial
47	-0.0028446	-0.00014486	0.17762	0.50639	No	SCZ2022core	promoters	Caudate	Microglial
57	-0.19767	-0.011082	0.16269	0.8878	No	SCZ2022core	CGI	Caudate	Microglial
121	0.0042455	0.00034618	0.11824	0.48568	No	SCZ2022core	ALL	Caudate	Microglial
51	0.15502	0.0082224	0.21645	0.23694	No	SCZ2022core	genes	Caudate	Oligodendrocyte
54	-0.16861	-0.0092014	0.1661	0.84495	No	SCZ2022core	promoters	Caudate	Oligodendrocyte
55	-0.21218	-0.011686	0.16739	0.89752	No	SCZ2022core	CGI	Caudate	Oligodendrocyte
121	-0.053121	-0.0043315	0.11814	0.67351	No	SCZ2022core	ALL	Caudate	Oligodendrocyte
248	0.055302	0.0064329	0.084841	0.25726	No	SCZ2022core	genes	Caudate	Stromal
121	0.10597	0.008641	0.10866	0.16473	No	SCZ2022core	promoters	Caudate	Stromal
139	-0.14391	-0.01257	0.10332	0.91816	No	SCZ2022core	CGI	Caudate	Stromal
404	0.021904	0.0032377	0.063157	0.36437	No	SCZ2022core	ALL	Caudate	Stromal
335	0.024541	0.003309	0.053727	0.32392	No	TS2019	genes	Caudate	Astrocyte
194	0.035252	0.0036315	0.065277	0.29459	No	TS2019	promoters	Caudate	Astrocyte
209	0.024611	0.0026304	0.059916	0.34063	No	TS2019	CGI	Caudate	Astrocyte
576	0.0075283	0.001322	0.039075	0.42361	No	TS2019	ALL	Caudate	Astrocyte
66	-0.037004	-0.0022314	0.12755	0.61413	No	TS2019	genes	Caudate	Bulk_seven
22	0.019609	0.00068349	0.17862	0.45629	No	TS2019	promoters	Caudate	Bulk_seven
48	-0.063345	-0.0032591	0.1152	0.7088	No	TS2019	CGI	Caudate	Bulk_seven
114	-0.056936	-0.0045061	0.087497	0.74238	No	TS2019	ALL	Caudate	Bulk_seven
210	-0.031128	-0.0033347	0.07203	0.66718	No	TS2019	genes	Caudate	Endothelial
113	0.028901	0.0022774	0.083918	0.36528	No	TS2019	promoters	Caudate	Endothelial
131	0.12439	0.010548	0.075777	0.050355	No	TS2019	CGI	Caudate	Endothelial
358	-0.0060496	-0.00084269	0.050367	0.5478	No	TS2019	ALL	Caudate	Endothelial
170	-0.013268	-0.0012803	0.082294	0.56404	No	TS2019	genes	Caudate	GABA
88	-0.034893	-0.0024281	0.091445	0.64861	No	TS2019	promoters	Caudate	GABA
98	0.01066	0.00078261	0.084193	0.44962	No	TS2019	CGI	Caudate	GABA
287	-0.025914	-0.0032385	0.056312	0.67731	No	TS2019	ALL	Caudate	GABA
54	0.12603	0.0068765	0.15225	0.2039	No	TS2019	genes	Caudate	GLU
53	-0.010315	-0.00055757	0.10702	0.53839	No	TS2019	promoters	Caudate	GLU
64	0.031535	0.0018726	0.10422	0.38111	No	TS2019	CGI	Caudate	GLU
126	0.060702	0.0050491	0.08074	0.22609	No	TS2019	ALL	Caudate	GLU
55	0.2271	0.012505	0.15671	0.073654	No	TS2019	genes	Caudate	Microglial
47	-0.074859	-0.0038113	0.11843	0.73634	No	TS2019	promoters	Caudate	Microglial
56	-0.040752	-0.0022641	0.10539	0.6505	No	TS2019	CGI	Caudate	Microglial
120	0.036765	0.0029848	0.085058	0.33279	No	TS2019	ALL	Caudate	Microglial
51	0.24888	0.013198	0.16245	0.062766	No	TS2019	genes	Caudate	Oligodendrocyte
54	-0.014655	-0.00079959	0.11083	0.5526	No	TS2019	promoters	Caudate	Oligodendrocyte
55	0.0023359	0.00012862	0.11175	0.49166	No	TS2019	CGI	Caudate	Oligodendrocyte
121	0.048703	0.0039703	0.085309	0.28404	No	TS2019	ALL	Caudate	Oligodendrocyte
247	0.039522	0.0045871	0.064644	0.27048	No	TS2019	genes	Caudate	Stromal
121	0.11121	0.0090661	0.080105	0.082531	No	TS2019	promoters	Caudate	Stromal
140	0.026363	0.0023106	0.07329	0.35953	No	TS2019	CGI	Caudate	Stromal
404	0.029088	0.0042988	0.046691	0.26665	No	TS2019	ALL	Caudate	Stromal
